# Supplementary material for: Supramolecular trapping of a cationic all-metal σ-aromatic {Bi4} ring
Source: Nat Chem. 2024 May 17;16(9):1523–30. doi: 10.1038/s41557-024-01530-z (PMC11374680; doi:10.1038/s41557-024-01530-z)
Supplement: Supplementary file 2 — Crystallographic data for compound 1; CCDC reference no. 2264827. [file 41557_2024_1530_MOESM2_ESM.cif]

data_mo_RY139_0m_a
_publ_section_references
;Sheldrick, G.M. (2015). Acta Cryst. A71, 3-8.
Sheldrick, G.M. (2015). Acta Cryst. C71, 3-8.
The program DSR was used for model building:
D. Kratzert, I. Krossing, J. Appl. Cryst. 2018, 51, 928-934. doi:
10.1107/S1600576718004508
;
_audit_contact_author_name        'Marcel Schorpp'
_audit_contact_author_email       Marcel.Schorpp@chem.ox.ac.uk
_audit_contact_author_address     ?
_audit_contact_author_phone       ?
_publ_contact_author_id_orcid     0000-0003-1690-8534
_audit_creation_method
;FinalCif V115 by Daniel Kratzert, Freiburg 2023,
https://dkratzert.de/finalcif.html
;
_shelx_SHELXL_version_number      '2019/1'
_chemical_name_systematic         ?
_chemical_name_common             ?
_chemical_formula_sum             'C44 H64 Bi Li N4 O2'
_chemical_formula_moiety          'C44 H64 Bi Li N4 O2'
_chemical_formula_weight          896.91
_chemical_melting_point           ?
_space_group_crystal_system       triclinic
_space_group_IT_number            2
_space_group_name_H-M_alt         'P -1'
_space_group_name_Hall            '-P 1'
_shelx_space_group_comment
;
The symmetry employed for this shelxl refinement is uniquely defined
by the following loop, which should always be used as a source of
symmetry information in preference to the above space-group names.
They are only intended as comments.
;

loop_
_space_group_symop_operation_xyz
'x, y, z'
'-x, -y, -z'

_cell_length_a                    11.1439(5)
_cell_length_b                    13.0136(6)
_cell_length_c                    15.1013(7)
_cell_angle_alpha                 103.396(2)
_cell_angle_beta                  103.492(2)
_cell_angle_gamma                 104.295(2)
_cell_volume                      1963.99(16)
_cell_formula_units_Z             2
_cell_measurement_temperature     100(2)
_cell_measurement_reflns_used     9502
_cell_measurement_theta_min       2.6565
_cell_measurement_theta_max       28.734
_exptl_crystal_description        block
_exptl_crystal_colour             red
_exptl_crystal_recrystallization_method ?
_exptl_crystal_density_meas       ?
_exptl_crystal_density_method     ?
_exptl_crystal_density_diffrn     1.517
_exptl_crystal_F_000              916
_exptl_crystal_size_max           0.19
_exptl_crystal_size_mid           0.13
_exptl_crystal_size_min           0.07
_exptl_absorpt_coefficient_mu     4.531
_exptl_absorpt_correction_type    multi-scan
_exptl_absorpt_correction_T_min   0.6301
_exptl_absorpt_correction_T_max   0.7458
_exptl_absorpt_process_details
;SADABS-2016/2 - Bruker AXS area detector scaling and absorption correction:
Krause, L., Herbst-Irmer, R., Sheldrick G.M. & Stalke D., J. Appl. Cryst. 48
(2015) 3-10
;
_exptl_absorpt_special_details    ?
_shelx_estimated_absorpt_T_min    ?
_shelx_estimated_absorpt_T_max    ?
_exptl_transmission_factor_min    ?
_exptl_transmission_factor_max    ?
_exptl_special_details            ?
_diffrn_ambient_temperature       100(2)
_diffrn_ambient_environment       N~2~
_diffrn_radiation_type            MoK\a
_diffrn_radiation_wavelength      0.71073
_diffrn_radiation_monochromator   'mirror optics'
_olex2_diffrn_ambient_temperature_device 'Oxford Cryostream 800'
_diffrn_measurement_ambient_temperature_device_make ?
_diffrn_radiation_probe           x-ray
_diffrn_source                    'microfocus sealed X-ray tube'
_diffrn_source_type               'Incoatec I\ms'
_diffrn_source_voltage            50.0
_diffrn_source_current            1.4
_diffrn_detector                  CPAD
_diffrn_detector_type             'Bruker PHOTON III'
_diffrn_detector_area_resol_mean  7.41
_diffrn_measurement_device        'three-circle diffractometer'
_diffrn_measurement_device_type   'Bruker D8 VENTURE dual wavelength Mo/Cu'
_diffrn_measurement_method        '\w and \f scans'
_diffrn_measurement_specimen_support 'MiTeGen micromount'
_diffrn_reflns_number             92095
_diffrn_reflns_av_unetI/netI      0.0276
_diffrn_reflns_av_R_equivalents   0.0574
_diffrn_reflns_theta_min          1.982
_diffrn_reflns_theta_max          28.786
_diffrn_reflns_theta_full         25.242
_diffrn_reflns_limit_h_min        -15
_diffrn_reflns_limit_h_max        15
_diffrn_reflns_limit_k_min        -17
_diffrn_reflns_limit_k_max        17
_diffrn_reflns_limit_l_min        -20
_diffrn_reflns_limit_l_max        20
_diffrn_measured_fraction_theta_max 0.998
_diffrn_measured_fraction_theta_full 0.999
_diffrn_reflns_Laue_measured_fraction_max 0.998
_diffrn_reflns_Laue_measured_fraction_full 0.999
_diffrn_reflns_point_group_measured_fraction_max 0.998
_diffrn_reflns_point_group_measured_fraction_full 0.999
_reflns_number_total              10213
_reflns_number_gt                 9627
_reflns_threshold_expression      'I > 2\s(I)'
_reflns_Friedel_coverage          0.000
_reflns_Friedel_fraction_max      .
_reflns_Friedel_fraction_full     .
_reflns_special_details
;
 Reflections were merged by SHELXL according to the crystal
 class for the calculation of statistics and refinement.
 
 _reflns_Friedel_fraction is defined as the number of unique
 Friedel pairs measured divided by the number that would be
 possible theoretically, ignoring centric projections and
 systematic absences.
;
_computing_data_collection        'Bruker BIS V6.2.15/2021-03-15 && APEX4 2021.10-0'
_computing_cell_refinement        'SAINT V8.40B'
_computing_data_reduction         'SAINT V8.40B'
_computing_structure_solution     'SHELXT 2018/2 (Sheldrick, 2018)'
_computing_structure_refinement   'SHELXL-2019/1 (Sheldrick, 2019)'
_computing_molecular_graphics     ?
_computing_publication_material   ?
_refine_special_details           ?
_refine_ls_structure_factor_coef  Fsqd
_refine_ls_matrix_type            full
_refine_ls_weighting_scheme       calc
_refine_ls_weighting_details      'w=1/[\s^2^(Fo^2^)+(0.0186P)^2^+0.8605P] where P=(Fo^2^+2Fc^2^)/3'
_atom_sites_solution_primary      direct
_atom_sites_solution_secondary    ?
_atom_sites_solution_hydrogens    geom
_refine_ls_hydrogen_treatment     constr
_refine_ls_number_reflns          10213
_refine_ls_number_parameters      523
_refine_ls_number_restraints      288
_refine_ls_R_factor_all           0.0202
_refine_ls_R_factor_gt            0.0182
_refine_ls_wR_factor_ref          0.0429
_refine_ls_wR_factor_gt           0.0423
_refine_ls_goodness_of_fit_ref    1.062
_refine_ls_restrained_S_all       1.049
_refine_ls_shift/su_max           0.001
_refine_ls_shift/su_mean          0.000
_refine_diff_density_max          0.771
_refine_diff_density_min          -1.179
_refine_diff_density_rms          0.084
_refine_ls_extinction_method      none
_refine_ls_extinction_coef        .

loop_
_atom_type_symbol
_atom_type_description
_atom_type_scat_dispersion_real
_atom_type_scat_dispersion_imag
_atom_type_scat_source
'C' 'C' 0.0033 0.0016 'International Tables Vol C Tables 4.2.6.8 and 6.1.1.4'
'H' 'H' 0.0000 0.0000 'International Tables Vol C Tables 4.2.6.8 and 6.1.1.4'
'Li' 'Li' -0.0003 0.0001 'International Tables Vol C Tables 4.2.6.8 and 6.1.1.4'
'N' 'N' 0.0061 0.0033 'International Tables Vol C Tables 4.2.6.8 and 6.1.1.4'
'O' 'O' 0.0106 0.0060 'International Tables Vol C Tables 4.2.6.8 and 6.1.1.4'
'Bi' 'Bi' -4.1077 10.2566 'International Tables Vol C Tables 4.2.6.8 and 6.1.1.4'

_geom_special_details
;
 All esds (except the esd in the dihedral angle between two l.s. planes)
 are estimated using the full covariance matrix.  The cell esds are taken
 into account individually in the estimation of esds in distances, angles
 and torsion angles; correlations between esds in cell parameters are only
 used when they are defined by crystal symmetry.  An approximate (isotropic)
 treatment of cell esds is used for estimating esds involving l.s. planes.
;

loop_
_atom_site_label
_atom_site_type_symbol
_atom_site_fract_x
_atom_site_fract_y
_atom_site_fract_z
_atom_site_U_iso_or_equiv
_atom_site_adp_type
_atom_site_occupancy
_atom_site_site_symmetry_order
_atom_site_calc_flag
_atom_site_refinement_flags_posn
_atom_site_refinement_flags_adp
_atom_site_refinement_flags_occupancy
_atom_site_disorder_assembly
_atom_site_disorder_group
Bi1_1 Bi 0.86761(2) 0.36871(2) 0.81524(2) 0.01088(2) Uani 1 1 d . . . . .
N1_1 N 0.74244(16) 0.21276(13) 0.86000(11) 0.0137(3) Uani 1 1 d . . . . .
Li1_1 Li 0.5698(4) 0.1425(3) 0.7453(3) 0.0245(8) Uani 1 1 d . . . . .
N2_1 N 0.84474(15) 0.41850(13) 0.67988(11) 0.0123(3) Uani 1 1 d . . . . .
N3_1 N 0.67238(15) 0.40283(14) 0.80751(11) 0.0142(3) Uani 1 1 d . . . . .
N4_1 N 0.91378(15) 0.22163(13) 0.72667(11) 0.0135(3) Uani 1 1 d . . . . .
C5_1 C 0.73878(19) 0.28611(16) 0.94312(13) 0.0147(4) Uani 1 1 d . . . . .
C6_1 C 0.8427(2) 0.30010(18) 1.01959(15) 0.0197(4) Uani 1 1 d . . . . .
H6_1 H 0.863097 0.346956 1.083117 0.024 Uiso 1 1 calc R U . . .
C7_1 C 0.9139(2) 0.23157(17) 0.98612(14) 0.0187(4) Uani 1 1 d . . . . .
H7_1 H 0.990973 0.223914 1.023054 0.022 Uiso 1 1 calc R U . . .
C8_1 C 0.85094(18) 0.17834(16) 0.89045(14) 0.0146(4) Uani 1 1 d . . . . .
C9_1 C 0.75383(18) 0.46653(15) 0.64208(13) 0.0130(3) Uani 1 1 d . . . . .
C10_1 C 0.74904(19) 0.45882(17) 0.54900(14) 0.0159(4) Uani 1 1 d . . . . .
H10_1 H 0.695109 0.484877 0.506910 0.019 Uiso 1 1 calc R U . . .
C11_1 C 0.83944(19) 0.40475(17) 0.52720(14) 0.0162(4) Uani 1 1 d . . . . .
H11_1 H 0.857223 0.388124 0.467887 0.019 Uiso 1 1 calc R U . . .
C12_1 C 0.89636(18) 0.38095(16) 0.60745(13) 0.0134(3) Uani 1 1 d . . . . .
C17_1 C 0.62150(19) 0.32452(17) 0.93842(14) 0.0162(4) Uani 1 1 d . . . . .
C18_1 C 0.58098(18) 0.35239(16) 0.84627(13) 0.0142(4) Uani 1 1 d . . . . .
C19_1 C 0.46437(19) 0.36699(17) 0.80710(14) 0.0177(4) Uani 1 1 d . . . . .
H19_1 H 0.384869 0.339082 0.819536 0.021 Uiso 1 1 calc R U . . .
C20_1 C 0.48453(19) 0.43125(17) 0.74483(14) 0.0170(4) Uani 1 1 d . . . . .
H20_1 H 0.421276 0.455007 0.708261 0.020 Uiso 1 1 calc R U . . .
C21_1 C 0.61287(19) 0.45300(16) 0.74705(13) 0.0143(4) Uani 1 1 d . . . . .
C22_1 C 0.87321(19) 0.08618(16) 0.82181(14) 0.0150(4) Uani 1 1 d . . . . .
C23_1 C 0.87882(18) 0.11269(16) 0.73018(14) 0.0148(4) Uani 1 1 d . . . . .
C24_1 C 0.94974(18) 0.22003(17) 0.64433(14) 0.0149(4) Uani 1 1 d . . . . .
C25_1 C 0.9339(2) 0.11141(17) 0.59534(15) 0.0185(4) Uani 1 1 d . . . . .
H25_1 H 0.949930 0.086666 0.536205 0.022 Uiso 1 1 calc R U . . .
C26_1 C 0.8891(2) 0.04348(17) 0.65007(15) 0.0185(4) Uani 1 1 d . . . . .
H26_1 H 0.869803 -0.035063 0.634264 0.022 Uiso 1 1 calc R U . . .
C27_1 C 0.69001(19) 0.52885(16) 0.70362(13) 0.0143(4) Uani 1 1 d . . . . .
C28_1 C 0.59757(19) 0.57457(17) 0.64173(14) 0.0166(4) Uani 1 1 d . . . . .
H28A_1 H 0.643718 0.608304 0.601668 0.020 Uiso 1 1 calc R U . . .
H28B_1 H 0.521559 0.510834 0.597966 0.020 Uiso 1 1 calc R U . . .
C29_1 C 0.5473(2) 0.66079(18) 0.69560(15) 0.0212(4) Uani 1 1 d . . . . .
H29A_1 H 0.471674 0.667211 0.651464 0.032 Uiso 1 1 calc R U . . .
H29B_1 H 0.616092 0.733166 0.722358 0.032 Uiso 1 1 calc R U . . .
H29C_1 H 0.521976 0.637299 0.747548 0.032 Uiso 1 1 calc R U . . .
C30_1 C 1.00186(18) 0.32693(16) 0.62260(13) 0.0138(3) Uani 1 1 d . . . . .
C31_1 C 1.12163(19) 0.40692(17) 0.70763(14) 0.0165(4) Uani 1 1 d . . . . .
H31A_1 H 1.095708 0.418874 0.766647 0.020 Uiso 1 1 calc R U . . .
H31B_1 H 1.189894 0.370534 0.716279 0.020 Uiso 1 1 calc R U . . .
C32_1 C 1.1795(2) 0.52007(18) 0.69556(15) 0.0208(4) Uani 1 1 d . . . . .
H32A_1 H 1.213527 0.509876 0.640985 0.031 Uiso 1 1 calc R U . . .
H32B_1 H 1.250350 0.567405 0.753770 0.031 Uiso 1 1 calc R U . . .
H32C_1 H 1.111866 0.555608 0.684180 0.031 Uiso 1 1 calc R U . . .
C33_1 C 0.6501(2) 0.42885(18) 1.02431(14) 0.0195(4) Uani 1 1 d . . . . .
H33A_1 H 0.566218 0.439682 1.027743 0.023 Uiso 1 1 calc R U . . .
H33B_1 H 0.690010 0.413904 1.083802 0.023 Uiso 1 1 calc R U . . .
C34_1 C 0.7386(2) 0.53667(18) 1.02163(15) 0.0242(4) Uani 1 1 d . . . . .
H34A_1 H 0.820796 0.526426 1.015327 0.036 Uiso 1 1 calc R U . . .
H34B_1 H 0.756136 0.596021 1.080947 0.036 Uiso 1 1 calc R U . . .
H34C_1 H 0.696105 0.557147 0.966902 0.036 Uiso 1 1 calc R U . . .
C35_1 C 0.5063(2) 0.23059(18) 0.94133(15) 0.0213(4) Uani 1 1 d . . . . .
H35A_1 H 0.431712 0.259013 0.941513 0.026 Uiso 1 1 calc R U . . .
H35B_1 H 0.479386 0.167471 0.881959 0.026 Uiso 1 1 calc R U . . .
C36_1 C 0.5349(3) 0.1870(2) 1.02652(18) 0.0322(5) Uani 1 1 d . . . . .
H36A_1 H 0.458715 0.125775 1.020557 0.048 Uiso 1 1 calc R U . . .
H36B_1 H 0.554503 0.247194 1.085730 0.048 Uiso 1 1 calc R U . . .
H36C_1 H 0.609764 0.159991 1.028143 0.048 Uiso 1 1 calc R U . . .
C37_1 C 1.00252(19) 0.06709(17) 0.86722(15) 0.0187(4) Uani 1 1 d . . . . .
H37A_1 H 1.003779 0.059699 0.931195 0.022 Uiso 1 1 calc R U . . .
H37B_1 H 1.003867 -0.004436 0.827386 0.022 Uiso 1 1 calc R U . . .
C38_1 C 1.1260(2) 0.15817(19) 0.87827(18) 0.0261(5) Uani 1 1 d . . . . .
H38A_1 H 1.128447 0.163952 0.815107 0.039 Uiso 1 1 calc R U . . .
H38B_1 H 1.202323 0.139665 0.908527 0.039 Uiso 1 1 calc R U . . .
H38C_1 H 1.126754 0.229476 0.918281 0.039 Uiso 1 1 calc R U . . .
C39_1 C 0.76022(19) -0.02325(16) 0.79857(14) 0.0162(4) Uani 1 1 d . . . . .
H39A_1 H 0.677226 -0.012027 0.769036 0.019 Uiso 1 1 calc R U . . .
H39B_1 H 0.772396 -0.082849 0.750720 0.019 Uiso 1 1 calc R U . . .
C40_1 C 0.7491(2) -0.06251(18) 0.88487(15) 0.0233(4) Uani 1 1 d . . . . .
H40A_1 H 0.669626 -0.126017 0.865907 0.035 Uiso 1 1 calc R U . . .
H40B_1 H 0.745680 -0.001602 0.935399 0.035 Uiso 1 1 calc R U . . .
H40C_1 H 0.824957 -0.085117 0.908746 0.035 Uiso 1 1 calc R U . . .
C41_1 C 0.79847(19) 0.62682(16) 0.78560(14) 0.0161(4) Uani 1 1 d . . . . .
H41A_1 H 0.756936 0.669624 0.824957 0.019 Uiso 1 1 calc R U . . .
H41B_1 H 0.852042 0.595601 0.827263 0.019 Uiso 1 1 calc R U . . .
C42_1 C 0.8881(2) 0.70669(17) 0.75025(15) 0.0211(4) Uani 1 1 d . . . . .
H42A_1 H 0.932386 0.665719 0.713304 0.032 Uiso 1 1 calc R U . . .
H42B_1 H 0.952860 0.766477 0.805280 0.032 Uiso 1 1 calc R U . . .
H42C_1 H 0.836128 0.738872 0.709586 0.032 Uiso 1 1 calc R U . . .
C43_1 C 1.0398(2) 0.30202(18) 0.52928(14) 0.0177(4) Uani 1 1 d . . . . .
H43A_1 H 0.965506 0.242652 0.478855 0.021 Uiso 1 1 calc R U . . .
H43B_1 H 1.053280 0.369747 0.508656 0.021 Uiso 1 1 calc R U . . .
C44_1 C 1.1613(2) 0.26594(19) 0.53529(16) 0.0229(4) Uani 1 1 d . . . . .
H44A_1 H 1.168600 0.240953 0.470936 0.034 Uiso 1 1 calc R U . . .
H44B_1 H 1.154532 0.204695 0.563254 0.034 Uiso 1 1 calc R U . . .
H44C_1 H 1.238559 0.329025 0.575516 0.034 Uiso 1 1 calc R U . . .
O1_2 O 0.4254(15) 0.0145(18) 0.7411(17) 0.022(2) Uani 0.467(7) 1 d D U P A 1
C1_2 C 0.4223(9) -0.0586(12) 0.8003(8) 0.029(2) Uani 0.467(7) 1 d D U P A 1
H1A_2 H 0.488469 -0.020964 0.863930 0.035 Uiso 0.467(7) 1 calc R U P A 1
H1B_2 H 0.438800 -0.127477 0.769630 0.035 Uiso 0.467(7) 1 calc R U P A 1
C2_2 C 0.2857(5) -0.0850(5) 0.8092(4) 0.0313(15) Uani 0.467(7) 1 d D U P A 1
H2A_2 H 0.260190 -0.155391 0.824962 0.038 Uiso 0.467(7) 1 calc R U P A 1
H2B_2 H 0.277834 -0.023900 0.858280 0.038 Uiso 0.467(7) 1 calc R U P A 1
C3_2 C 0.2061(10) -0.0956(10) 0.7105(7) 0.038(3) Uani 0.467(7) 1 d D U P A 1
H3A_2 H 0.122812 -0.081747 0.710977 0.046 Uiso 0.467(7) 1 calc R U P A 1
H3B_2 H 0.187638 -0.170506 0.665683 0.046 Uiso 0.467(7) 1 calc R U P A 1
C4_2 C 0.2925(16) -0.0065(18) 0.6833(16) 0.029(3) Uani 0.467(7) 1 d D U P A 1
H4A_2 H 0.283716 -0.032318 0.614417 0.035 Uiso 0.467(7) 1 calc R U P A 1
H4B_2 H 0.268072 0.062399 0.696511 0.035 Uiso 0.467(7) 1 calc R U P A 1
O1_3 O 0.4158(13) 0.0139(15) 0.7326(15) 0.021(2) Uani 0.533(7) 1 d D U P A 2
C1_3 C 0.4148(8) -0.0758(10) 0.7740(7) 0.027(2) Uani 0.533(7) 1 d D U P A 2
H1A_3 H 0.448434 -0.045893 0.844713 0.033 Uiso 0.533(7) 1 calc R U P A 2
H1B_3 H 0.470134 -0.118283 0.751467 0.033 Uiso 0.533(7) 1 calc R U P A 2
C2_3 C 0.2731(4) -0.1510(4) 0.7418(3) 0.0264(12) Uani 0.533(7) 1 d D U P A 2
H2A_3 H 0.251021 -0.208852 0.679688 0.032 Uiso 0.533(7) 1 calc R U P A 2
H2B_3 H 0.254397 -0.187145 0.790157 0.032 Uiso 0.533(7) 1 calc R U P A 2
C3_3 C 0.2024(9) -0.0674(8) 0.7331(7) 0.0329(19) Uani 0.533(7) 1 d D U P A 2
H3A_3 H 0.200959 -0.025675 0.796441 0.039 Uiso 0.533(7) 1 calc R U P A 2
H3B_3 H 0.111882 -0.104007 0.690081 0.039 Uiso 0.533(7) 1 calc R U P A 2
C4_3 C 0.2826(14) 0.0088(15) 0.6909(14) 0.029(3) Uani 0.533(7) 1 d D U P A 2
H4A_3 H 0.255201 -0.022155 0.620306 0.035 Uiso 0.533(7) 1 calc R U P A 2
H4B_3 H 0.272913 0.083867 0.707995 0.035 Uiso 0.533(7) 1 calc R U P A 2
O1_4 O 0.53248(14) 0.14563(13) 0.61582(10) 0.0206(3) Uani 1 1 d D U . . .
C1_4 C 0.4165(2) 0.16798(19) 0.56894(15) 0.0227(4) Uani 1 1 d D U . . .
H1A_4 H 0.395609 0.223149 0.615004 0.027 Uiso 1 1 calc R U . . .
H1B_4 H 0.341141 0.098718 0.541546 0.027 Uiso 1 1 calc R U . . .
C2_4 C 0.4478(2) 0.2135(2) 0.49076(16) 0.0240(4) Uani 1 1 d D U . . .
H2A_4 H 0.490591 0.295182 0.515016 0.029 Uiso 1 1 calc R U . . .
H2B_4 H 0.368517 0.195448 0.436364 0.029 Uiso 1 1 calc R U . . .
C3_4 C 0.5407(2) 0.15268(19) 0.46214(15) 0.0229(4) Uani 1 1 d D U . . .
H3A_4 H 0.492625 0.076063 0.418746 0.028 Uiso 1 1 calc R U . . .
H3B_4 H 0.596295 0.193616 0.430910 0.028 Uiso 1 1 calc R U . . .
C4_4 C 0.6198(2) 0.15191(19) 0.55781(15) 0.0219(4) Uani 1 1 d D U . . .
H4A_4 H 0.651708 0.086786 0.550025 0.026 Uiso 1 1 calc R U . . .
H4B_4 H 0.695631 0.220674 0.588021 0.026 Uiso 1 1 calc R U . . .

loop_
_atom_site_aniso_label
_atom_site_aniso_U_11
_atom_site_aniso_U_22
_atom_site_aniso_U_33
_atom_site_aniso_U_23
_atom_site_aniso_U_13
_atom_site_aniso_U_12
Bi1_1 0.01156(4) 0.01139(4) 0.00999(3) 0.00420(2) 0.00313(2) 0.00347(2)
N1_1 0.0161(8) 0.0133(7) 0.0127(7) 0.0065(6) 0.0045(6) 0.0039(6)
Li1_1 0.0218(18) 0.030(2) 0.0189(17) 0.0113(15) 0.0019(14) 0.0049(16)
N2_1 0.0141(7) 0.0131(7) 0.0124(7) 0.0061(6) 0.0055(6) 0.0056(6)
N3_1 0.0134(7) 0.0172(8) 0.0146(7) 0.0064(6) 0.0060(6) 0.0061(6)
N4_1 0.0135(7) 0.0141(8) 0.0147(7) 0.0058(6) 0.0046(6) 0.0058(6)
C5_1 0.0175(9) 0.0140(9) 0.0132(8) 0.0053(7) 0.0057(7) 0.0038(7)
C6_1 0.0225(10) 0.0205(10) 0.0151(9) 0.0057(8) 0.0036(8) 0.0070(8)
C7_1 0.0192(10) 0.0205(10) 0.0160(9) 0.0075(8) 0.0018(7) 0.0071(8)
C8_1 0.0149(9) 0.0138(9) 0.0176(9) 0.0084(7) 0.0059(7) 0.0045(7)
C9_1 0.0134(8) 0.0126(8) 0.0136(8) 0.0053(7) 0.0036(7) 0.0046(7)
C10_1 0.0170(9) 0.0182(9) 0.0145(9) 0.0073(7) 0.0045(7) 0.0073(8)
C11_1 0.0186(9) 0.0195(9) 0.0140(9) 0.0073(7) 0.0065(7) 0.0084(8)
C12_1 0.0145(9) 0.0134(9) 0.0132(8) 0.0049(7) 0.0055(7) 0.0037(7)
C17_1 0.0194(9) 0.0168(9) 0.0129(9) 0.0046(7) 0.0072(7) 0.0046(8)
C18_1 0.0138(8) 0.0163(9) 0.0141(8) 0.0046(7) 0.0074(7) 0.0045(7)
C19_1 0.0157(9) 0.0190(10) 0.0184(9) 0.0050(8) 0.0068(7) 0.0047(8)
C20_1 0.0148(9) 0.0197(10) 0.0185(9) 0.0069(8) 0.0047(7) 0.0084(8)
C21_1 0.0161(9) 0.0151(9) 0.0124(8) 0.0036(7) 0.0043(7) 0.0067(7)
C22_1 0.0147(9) 0.0149(9) 0.0164(9) 0.0071(7) 0.0032(7) 0.0057(7)
C23_1 0.0147(9) 0.0136(9) 0.0180(9) 0.0070(7) 0.0045(7) 0.0061(7)
C24_1 0.0133(9) 0.0179(9) 0.0154(9) 0.0067(7) 0.0050(7) 0.0060(7)
C25_1 0.0207(10) 0.0206(10) 0.0172(9) 0.0060(8) 0.0081(8) 0.0097(8)
C26_1 0.0214(10) 0.0151(9) 0.0202(10) 0.0054(8) 0.0067(8) 0.0075(8)
C27_1 0.0162(9) 0.0143(9) 0.0139(8) 0.0057(7) 0.0044(7) 0.0063(7)
C28_1 0.0186(9) 0.0176(9) 0.0154(9) 0.0063(7) 0.0039(7) 0.0088(8)
C29_1 0.0248(11) 0.0196(10) 0.0237(10) 0.0090(8) 0.0083(8) 0.0119(9)
C30_1 0.0142(9) 0.0169(9) 0.0131(8) 0.0065(7) 0.0054(7) 0.0069(7)
C31_1 0.0138(9) 0.0218(10) 0.0157(9) 0.0084(8) 0.0045(7) 0.0060(8)
C32_1 0.0197(10) 0.0221(10) 0.0210(10) 0.0096(8) 0.0067(8) 0.0041(8)
C33_1 0.0258(10) 0.0221(10) 0.0129(9) 0.0051(8) 0.0080(8) 0.0096(9)
C34_1 0.0312(12) 0.0194(10) 0.0185(10) 0.0024(8) 0.0074(9) 0.0056(9)
C35_1 0.0220(10) 0.0234(10) 0.0225(10) 0.0108(8) 0.0123(8) 0.0056(8)
C36_1 0.0346(13) 0.0354(13) 0.0338(13) 0.0222(11) 0.0170(11) 0.0062(11)
C37_1 0.0168(9) 0.0181(9) 0.0225(10) 0.0095(8) 0.0035(8) 0.0071(8)
C38_1 0.0163(10) 0.0246(11) 0.0360(12) 0.0108(10) 0.0058(9) 0.0051(9)
C39_1 0.0165(9) 0.0136(9) 0.0171(9) 0.0051(7) 0.0043(7) 0.0028(7)
C40_1 0.0262(11) 0.0197(10) 0.0216(10) 0.0090(8) 0.0074(9) 0.0007(9)
C41_1 0.0177(9) 0.0144(9) 0.0144(9) 0.0040(7) 0.0027(7) 0.0044(7)
C42_1 0.0236(10) 0.0161(9) 0.0207(10) 0.0067(8) 0.0047(8) 0.0022(8)
C43_1 0.0200(10) 0.0220(10) 0.0150(9) 0.0063(8) 0.0084(7) 0.0098(8)
C44_1 0.0234(10) 0.0274(11) 0.0248(11) 0.0098(9) 0.0130(9) 0.0132(9)
O1_2 0.018(4) 0.028(4) 0.019(4) 0.007(3) 0.005(3) 0.007(3)
C1_2 0.024(3) 0.034(5) 0.032(5) 0.021(4) 0.004(3) 0.006(3)
C2_2 0.024(2) 0.039(3) 0.031(3) 0.016(2) 0.010(2) 0.004(2)
C3_2 0.019(3) 0.051(6) 0.035(4) 0.016(4) 0.000(3) -0.002(3)
C4_2 0.022(4) 0.041(6) 0.025(4) 0.014(4) 0.007(3) 0.010(3)
O1_3 0.016(3) 0.023(4) 0.021(4) 0.010(3) 0.001(2) 0.001(2)
C1_3 0.022(3) 0.033(4) 0.027(4) 0.016(4) 0.004(2) 0.005(2)
C2_3 0.023(2) 0.024(2) 0.029(2) 0.0085(18) 0.0077(17) 0.0030(16)
C3_3 0.022(3) 0.038(4) 0.043(4) 0.016(3) 0.016(3) 0.008(3)
C4_3 0.017(3) 0.036(4) 0.034(5) 0.017(4) 0.002(3) 0.008(3)
O1_4 0.0226(7) 0.0260(8) 0.0175(7) 0.0092(6) 0.0068(6) 0.0121(6)
C1_4 0.0213(10) 0.0275(11) 0.0216(10) 0.0090(9) 0.0060(8) 0.0110(9)
C2_4 0.0244(11) 0.0289(11) 0.0210(10) 0.0110(9) 0.0061(8) 0.0102(9)
C3_4 0.0246(11) 0.0253(11) 0.0175(10) 0.0067(8) 0.0076(8) 0.0045(9)
C4_4 0.0191(10) 0.0243(11) 0.0244(10) 0.0105(9) 0.0077(8) 0.0068(8)

loop_
_geom_bond_atom_site_label_1
_geom_bond_atom_site_label_2
_geom_bond_distance
_geom_bond_site_symmetry_2
_geom_bond_publ_flag
Bi1_1 N2_1 2.2618(15) . ?
Bi1_1 N3_1 2.3079(16) . ?
Bi1_1 N4_1 2.3105(16) . ?
Bi1_1 N1_1 2.4897(16) . ?
Bi1_1 Li1_1 3.591(4) . ?
N1_1 C5_1 1.406(2) . ?
N1_1 C8_1 1.406(2) . ?
N1_1 Li1_1 2.093(4) . ?
Li1_1 O1_4 1.914(4) . ?
Li1_1 O1_2 1.987(14) . ?
Li1_1 O1_3 2.015(12) . ?
Li1_1 C18_1 2.759(5) . ?
N2_1 C12_1 1.397(2) . ?
N2_1 C9_1 1.397(2) . ?
N3_1 C21_1 1.381(2) . ?
N3_1 C18_1 1.392(2) . ?
N4_1 C24_1 1.390(2) . ?
N4_1 C23_1 1.391(2) . ?
C5_1 C6_1 1.372(3) . ?
C5_1 C17_1 1.503(3) . ?
C6_1 C7_1 1.417(3) . ?
C7_1 C8_1 1.372(3) . ?
C8_1 C22_1 1.505(3) . ?
C9_1 C10_1 1.373(3) . ?
C9_1 C27_1 1.507(3) . ?
C10_1 C11_1 1.420(3) . ?
C11_1 C12_1 1.371(3) . ?
C12_1 C30_1 1.512(3) . ?
C17_1 C18_1 1.514(3) . ?
C17_1 C33_1 1.551(3) . ?
C17_1 C35_1 1.556(3) . ?
C18_1 C19_1 1.375(3) . ?
C19_1 C20_1 1.416(3) . ?
C20_1 C21_1 1.378(3) . ?
C21_1 C27_1 1.512(3) . ?
C22_1 C23_1 1.513(3) . ?
C22_1 C37_1 1.550(3) . ?
C22_1 C39_1 1.554(3) . ?
C23_1 C26_1 1.378(3) . ?
C24_1 C25_1 1.381(3) . ?
C24_1 C30_1 1.511(3) . ?
C25_1 C26_1 1.424(3) . ?
C27_1 C28_1 1.549(3) . ?
C27_1 C41_1 1.558(3) . ?
C28_1 C29_1 1.528(3) . ?
C30_1 C43_1 1.551(3) . ?
C30_1 C31_1 1.552(3) . ?
C31_1 C32_1 1.526(3) . ?
C33_1 C34_1 1.518(3) . ?
C35_1 C36_1 1.521(3) . ?
C37_1 C38_1 1.524(3) . ?
C39_1 C40_1 1.525(3) . ?
C41_1 C42_1 1.535(3) . ?
C43_1 C44_1 1.528(3) . ?
O1_2 C1_2 1.448(10) . ?
O1_2 C4_2 1.454(11) . ?
C1_2 C2_2 1.521(10) . ?
C2_2 C3_2 1.502(10) . ?
C3_2 C4_2 1.514(11) . ?
O1_3 C1_3 1.447(10) . ?
O1_3 C4_3 1.449(10) . ?
C1_3 C2_3 1.531(8) . ?
C2_3 C3_3 1.505(9) . ?
C3_3 C4_3 1.520(9) . ?
O1_4 C1_4 1.453(2) . ?
O1_4 C4_4 1.454(2) . ?
C1_4 C2_4 1.510(3) . ?
C2_4 C3_4 1.529(3) . ?
C3_4 C4_4 1.511(3) . ?

loop_
_geom_angle_atom_site_label_1
_geom_angle_atom_site_label_2
_geom_angle_atom_site_label_3
_geom_angle
_geom_angle_site_symmetry_1
_geom_angle_site_symmetry_3
_geom_angle_publ_flag
N2_1 Bi1_1 N3_1 82.96(6) . . ?
N2_1 Bi1_1 N4_1 83.18(6) . . ?
N3_1 Bi1_1 N4_1 130.69(6) . . ?
N2_1 Bi1_1 N1_1 134.30(6) . . ?
N3_1 Bi1_1 N1_1 76.94(6) . . ?
N4_1 Bi1_1 N1_1 79.83(5) . . ?
N2_1 Bi1_1 Li1_1 100.19(7) . . ?
N3_1 Bi1_1 Li1_1 59.37(8) . . ?
N4_1 Bi1_1 Li1_1 77.08(8) . . ?
N1_1 Bi1_1 Li1_1 34.63(7) . . ?
C5_1 N1_1 C8_1 104.96(15) . . ?
C5_1 N1_1 Li1_1 116.84(17) . . ?
C8_1 N1_1 Li1_1 133.89(17) . . ?
C5_1 N1_1 Bi1_1 92.16(11) . . ?
C8_1 N1_1 Bi1_1 93.77(11) . . ?
Li1_1 N1_1 Bi1_1 102.83(12) . . ?
O1_4 Li1_1 O1_2 104.1(7) . . ?
O1_4 Li1_1 O1_3 100.3(6) . . ?
O1_4 Li1_1 N1_1 131.1(2) . . ?
O1_2 Li1_1 N1_1 122.1(6) . . ?
O1_3 Li1_1 N1_1 126.2(5) . . ?
O1_4 Li1_1 C18_1 103.31(17) . . ?
O1_2 Li1_1 C18_1 117.2(8) . . ?
O1_3 Li1_1 C18_1 117.2(7) . . ?
N1_1 Li1_1 C18_1 70.80(13) . . ?
O1_4 Li1_1 Bi1_1 90.98(14) . . ?
O1_2 Li1_1 Bi1_1 164.6(6) . . ?
O1_3 Li1_1 Bi1_1 168.6(5) . . ?
N1_1 Li1_1 Bi1_1 42.53(8) . . ?
C18_1 Li1_1 Bi1_1 60.92(8) . . ?
C12_1 N2_1 C9_1 106.78(15) . . ?
C12_1 N2_1 Bi1_1 124.55(12) . . ?
C9_1 N2_1 Bi1_1 126.88(12) . . ?
C21_1 N3_1 C18_1 107.70(16) . . ?
C21_1 N3_1 Bi1_1 126.43(12) . . ?
C18_1 N3_1 Bi1_1 124.23(13) . . ?
C24_1 N4_1 C23_1 107.46(16) . . ?
C24_1 N4_1 Bi1_1 124.47(12) . . ?
C23_1 N4_1 Bi1_1 126.10(12) . . ?
C6_1 C5_1 N1_1 110.28(17) . . ?
C6_1 C5_1 C17_1 130.83(18) . . ?
N1_1 C5_1 C17_1 118.46(16) . . ?
C5_1 C6_1 C7_1 107.21(18) . . ?
C8_1 C7_1 C6_1 107.26(18) . . ?
C7_1 C8_1 N1_1 110.23(17) . . ?
C7_1 C8_1 C22_1 130.26(18) . . ?
N1_1 C8_1 C22_1 119.18(16) . . ?
C10_1 C9_1 N2_1 109.10(16) . . ?
C10_1 C9_1 C27_1 128.65(17) . . ?
N2_1 C9_1 C27_1 121.74(16) . . ?
C9_1 C10_1 C11_1 107.46(17) . . ?
C12_1 C11_1 C10_1 107.43(17) . . ?
C11_1 C12_1 N2_1 109.23(17) . . ?
C11_1 C12_1 C30_1 128.43(17) . . ?
N2_1 C12_1 C30_1 122.30(16) . . ?
C5_1 C17_1 C18_1 109.99(15) . . ?
C5_1 C17_1 C33_1 111.18(17) . . ?
C18_1 C17_1 C33_1 109.01(16) . . ?
C5_1 C17_1 C35_1 109.87(17) . . ?
C18_1 C17_1 C35_1 108.72(16) . . ?
C33_1 C17_1 C35_1 108.02(16) . . ?
C19_1 C18_1 N3_1 108.62(17) . . ?
C19_1 C18_1 C17_1 126.66(17) . . ?
N3_1 C18_1 C17_1 121.60(17) . . ?
C19_1 C18_1 Li1_1 107.04(15) . . ?
N3_1 C18_1 Li1_1 91.69(14) . . ?
C17_1 C18_1 Li1_1 89.20(14) . . ?
C18_1 C19_1 C20_1 107.43(17) . . ?
C21_1 C20_1 C19_1 107.37(17) . . ?
C20_1 C21_1 N3_1 108.81(17) . . ?
C20_1 C21_1 C27_1 129.48(18) . . ?
N3_1 C21_1 C27_1 121.32(17) . . ?
C8_1 C22_1 C23_1 111.30(16) . . ?
C8_1 C22_1 C37_1 110.74(16) . . ?
C23_1 C22_1 C37_1 108.46(16) . . ?
C8_1 C22_1 C39_1 108.71(16) . . ?
C23_1 C22_1 C39_1 109.52(16) . . ?
C37_1 C22_1 C39_1 108.05(16) . . ?
C26_1 C23_1 N4_1 108.99(17) . . ?
C26_1 C23_1 C22_1 126.41(18) . . ?
N4_1 C23_1 C22_1 122.05(17) . . ?
C25_1 C24_1 N4_1 108.99(17) . . ?
C25_1 C24_1 C30_1 130.14(17) . . ?
N4_1 C24_1 C30_1 120.81(17) . . ?
C24_1 C25_1 C26_1 107.16(17) . . ?
C23_1 C26_1 C25_1 107.36(18) . . ?
C9_1 C27_1 C21_1 110.65(16) . . ?
C9_1 C27_1 C28_1 109.34(15) . . ?
C21_1 C27_1 C28_1 109.28(16) . . ?
C9_1 C27_1 C41_1 108.44(16) . . ?
C21_1 C27_1 C41_1 109.01(15) . . ?
C28_1 C27_1 C41_1 110.12(16) . . ?
C29_1 C28_1 C27_1 116.50(16) . . ?
C24_1 C30_1 C12_1 108.94(15) . . ?
C24_1 C30_1 C43_1 110.26(16) . . ?
C12_1 C30_1 C43_1 107.95(15) . . ?
C24_1 C30_1 C31_1 109.63(15) . . ?
C12_1 C30_1 C31_1 109.71(16) . . ?
C43_1 C30_1 C31_1 110.32(16) . . ?
C32_1 C31_1 C30_1 114.40(16) . . ?
C34_1 C33_1 C17_1 115.70(16) . . ?
C36_1 C35_1 C17_1 115.25(19) . . ?
C38_1 C37_1 C22_1 115.33(17) . . ?
C40_1 C39_1 C22_1 114.55(16) . . ?
C42_1 C41_1 C27_1 113.88(16) . . ?
C44_1 C43_1 C30_1 116.14(17) . . ?
C1_2 O1_2 C4_2 108.1(9) . . ?
C1_2 O1_2 Li1_1 130.2(12) . . ?
C4_2 O1_2 Li1_1 120.9(11) . . ?
O1_2 C1_2 C2_2 104.7(9) . . ?
C3_2 C2_2 C1_2 101.4(6) . . ?
C2_2 C3_2 C4_2 103.3(9) . . ?
O1_2 C4_2 C3_2 106.7(9) . . ?
C1_3 O1_3 C4_3 108.8(8) . . ?
C1_3 O1_3 Li1_1 128.0(9) . . ?
C4_3 O1_3 Li1_1 122.6(10) . . ?
O1_3 C1_3 C2_3 106.7(7) . . ?
C3_3 C2_3 C1_3 100.8(6) . . ?
C2_3 C3_3 C4_3 102.9(7) . . ?
O1_3 C4_3 C3_3 105.0(8) . . ?
C1_4 O1_4 C4_4 109.05(15) . . ?
C1_4 O1_4 Li1_1 121.58(17) . . ?
C4_4 O1_4 Li1_1 128.03(17) . . ?
O1_4 C1_4 C2_4 105.85(17) . . ?
C1_4 C2_4 C3_4 102.08(17) . . ?
C4_4 C3_4 C2_4 101.87(17) . . ?
O1_4 C4_4 C3_4 105.86(16) . . ?

_shelx_res_file
;
TITL mo_RY139_0m_a.res in P-1
    mo_RY139_0m_a.res
    created by SHELXL-2019/1 at 16:32:59 on 06-Feb-2023
REM Old TITL mo_RY139_0m in P1
REM SHELXT solution in P-1: R1 0.041, Rweak 0.012, Alpha 0.047
REM <I/s>   0.000 for    0 systematic absences,  Orientation as input
REM Formula found by SHELXT:  C45 Li N5 O Bi
CELL  0.71073  11.1439  13.0136  15.1013  103.396  103.492  104.295
ZERR    2.000   0.0005   0.0006   0.0007    0.002    0.002    0.002
LATT  1
SFAC  C  H  LI  N  O  BI
UNIT 88 128 2 8 4 2
REM Restraints for Fragment thf, Tetrahydrofurane, thf, C4H8O from:
REM Gaussian 03 B3LYP/6-311++G(d,p) Opt. Please cite
REM https://doi.org/10.1107/S1600576718004508
REM HFIX_THF 23 C1 > C4
SADI_THF 0.02 C1 C2 C2 C3 C3 C4
SADI_THF 0.02 O1 C1 O1 C4
SADI_THF 0.04 O1 C2 O1 C3
SADI_THF 0.04 C2 C4 C1 C3
SIMU_THF O1 > C4
RIGU_THF O1 > C4
SAME_THF O1 > C4
SIMU 0.04 0.08 1
ACTA
TEMP -173.150
L.S. 10
BOND
LIST 4
FMAP 2
PLAN 20

WGHT    0.018600    0.860500
FVAR       0.31725   0.46695
RESI 1 M1
BI1   6    0.867612    0.368711    0.815241    11.00000    0.01156    0.01139 =
         0.00999    0.00420    0.00313    0.00347
N1    4    0.742436    0.212765    0.859996    11.00000    0.01614    0.01327 =
         0.01272    0.00647    0.00454    0.00390
LI1   3    0.569775    0.142505    0.745267    11.00000    0.02181    0.03045 =
         0.01890    0.01133    0.00190    0.00486
N2    4    0.844740    0.418503    0.679877    11.00000    0.01408    0.01309 =
         0.01235    0.00609    0.00547    0.00558
N3    4    0.672381    0.402826    0.807509    11.00000    0.01337    0.01723 =
         0.01463    0.00639    0.00605    0.00611
N4    4    0.913783    0.221631    0.726668    11.00000    0.01348    0.01413 =
         0.01475    0.00585    0.00462    0.00582
C5    1    0.738776    0.286112    0.943120    11.00000    0.01750    0.01395 =
         0.01321    0.00532    0.00575    0.00379
C6    1    0.842698    0.300095    1.019594    11.00000    0.02246    0.02049 =
         0.01508    0.00572    0.00365    0.00701
AFIX  43
H6    2    0.863097    0.346956    1.083117    11.00000   -1.20000
AFIX   0
C7    1    0.913937    0.231568    0.986123    11.00000    0.01916    0.02051 =
         0.01602    0.00745    0.00180    0.00710
AFIX  43
H7    2    0.990973    0.223914    1.023054    11.00000   -1.20000
AFIX   0
C8    1    0.850936    0.178339    0.890451    11.00000    0.01494    0.01376 =
         0.01757    0.00844    0.00589    0.00448
C9    1    0.753831    0.466533    0.642084    11.00000    0.01336    0.01255 =
         0.01363    0.00527    0.00355    0.00458
C10   1    0.749035    0.458816    0.549003    11.00000    0.01696    0.01819 =
         0.01447    0.00729    0.00449    0.00727
AFIX  43
H10   2    0.695109    0.484877    0.506910    11.00000   -1.20000
AFIX   0
C11   1    0.839443    0.404751    0.527198    11.00000    0.01859    0.01948 =
         0.01398    0.00730    0.00648    0.00844
AFIX  43
H11   2    0.857223    0.388124    0.467887    11.00000   -1.20000
AFIX   0
C12   1    0.896363    0.380951    0.607454    11.00000    0.01446    0.01338 =
         0.01318    0.00492    0.00552    0.00369
C17   1    0.621497    0.324521    0.938419    11.00000    0.01938    0.01680 =
         0.01294    0.00456    0.00721    0.00455
C18   1    0.580980    0.352385    0.846265    11.00000    0.01379    0.01634 =
         0.01408    0.00458    0.00744    0.00450
C19   1    0.464374    0.366988    0.807100    11.00000    0.01574    0.01900 =
         0.01842    0.00496    0.00680    0.00469
AFIX  43
H19   2    0.384869    0.339082    0.819536    11.00000   -1.20000
AFIX   0
C20   1    0.484533    0.431253    0.744830    11.00000    0.01482    0.01970 =
         0.01851    0.00686    0.00475    0.00840
AFIX  43
H20   2    0.421276    0.455007    0.708261    11.00000   -1.20000
AFIX   0
C21   1    0.612869    0.453000    0.747050    11.00000    0.01606    0.01508 =
         0.01241    0.00356    0.00426    0.00672
C22   1    0.873209    0.086181    0.821809    11.00000    0.01472    0.01485 =
         0.01643    0.00714    0.00321    0.00567
C23   1    0.878821    0.112692    0.730179    11.00000    0.01465    0.01357 =
         0.01798    0.00704    0.00446    0.00613
C24   1    0.949738    0.220029    0.644326    11.00000    0.01328    0.01788 =
         0.01539    0.00673    0.00497    0.00599
C25   1    0.933909    0.111411    0.595336    11.00000    0.02073    0.02064 =
         0.01723    0.00602    0.00814    0.00967
AFIX  43
H25   2    0.949930    0.086666    0.536205    11.00000   -1.20000
AFIX   0
C26   1    0.889081    0.043482    0.650066    11.00000    0.02141    0.01508 =
         0.02023    0.00542    0.00674    0.00752
AFIX  43
H26   2    0.869803   -0.035063    0.634264    11.00000   -1.20000
AFIX   0
C27   1    0.690007    0.528849    0.703624    11.00000    0.01619    0.01428 =
         0.01387    0.00567    0.00442    0.00635
C28   1    0.597566    0.574572    0.641734    11.00000    0.01856    0.01765 =
         0.01540    0.00631    0.00388    0.00883
AFIX  23
H28A  2    0.643718    0.608304    0.601668    11.00000   -1.20000
H28B  2    0.521559    0.510834    0.597966    11.00000   -1.20000
AFIX   0
C29   1    0.547324    0.660790    0.695605    11.00000    0.02483    0.01955 =
         0.02375    0.00898    0.00826    0.01190
AFIX 137
H29A  2    0.471674    0.667211    0.651464    11.00000   -1.50000
H29B  2    0.616092    0.733166    0.722358    11.00000   -1.50000
H29C  2    0.521976    0.637299    0.747548    11.00000   -1.50000
AFIX   0
C30   1    1.001861    0.326933    0.622602    11.00000    0.01421    0.01686 =
         0.01313    0.00652    0.00537    0.00694
C31   1    1.121629    0.406916    0.707627    11.00000    0.01379    0.02176 =
         0.01566    0.00836    0.00451    0.00605
AFIX  23
H31A  2    1.095708    0.418874    0.766647    11.00000   -1.20000
H31B  2    1.189894    0.370534    0.716279    11.00000   -1.20000
AFIX   0
C32   1    1.179520    0.520069    0.695562    11.00000    0.01972    0.02209 =
         0.02097    0.00958    0.00674    0.00410
AFIX 137
H32A  2    1.213527    0.509876    0.640985    11.00000   -1.50000
H32B  2    1.250350    0.567405    0.753770    11.00000   -1.50000
H32C  2    1.111866    0.555608    0.684180    11.00000   -1.50000
AFIX   0
C33   1    0.650075    0.428850    1.024312    11.00000    0.02576    0.02206 =
         0.01293    0.00514    0.00801    0.00957
AFIX  23
H33A  2    0.566218    0.439682    1.027743    11.00000   -1.20000
H33B  2    0.690010    0.413904    1.083802    11.00000   -1.20000
AFIX   0
C34   1    0.738627    0.536667    1.021635    11.00000    0.03125    0.01936 =
         0.01853    0.00238    0.00738    0.00561
AFIX 137
H34A  2    0.820796    0.526426    1.015327    11.00000   -1.50000
H34B  2    0.756136    0.596021    1.080947    11.00000   -1.50000
H34C  2    0.696105    0.557147    0.966902    11.00000   -1.50000
AFIX   0
C35   1    0.506296    0.230588    0.941329    11.00000    0.02204    0.02339 =
         0.02252    0.01076    0.01232    0.00559
AFIX  23
H35A  2    0.431712    0.259013    0.941513    11.00000   -1.20000
H35B  2    0.479386    0.167471    0.881959    11.00000   -1.20000
AFIX   0
C36   1    0.534860    0.187011    1.026516    11.00000    0.03455    0.03536 =
         0.03378    0.02216    0.01705    0.00618
AFIX 137
H36A  2    0.458715    0.125775    1.020557    11.00000   -1.50000
H36B  2    0.554503    0.247194    1.085730    11.00000   -1.50000
H36C  2    0.609764    0.159991    1.028143    11.00000   -1.50000
AFIX   0
C37   1    1.002523    0.067087    0.867223    11.00000    0.01678    0.01806 =
         0.02247    0.00945    0.00351    0.00715
AFIX  23
H37A  2    1.003779    0.059699    0.931195    11.00000   -1.20000
H37B  2    1.003867   -0.004436    0.827386    11.00000   -1.20000
AFIX   0
C38   1    1.126035    0.158175    0.878270    11.00000    0.01635    0.02458 =
         0.03599    0.01081    0.00582    0.00507
AFIX 137
H38A  2    1.128447    0.163952    0.815107    11.00000   -1.50000
H38B  2    1.202323    0.139665    0.908527    11.00000   -1.50000
H38C  2    1.126754    0.229476    0.918281    11.00000   -1.50000
AFIX   0
C39   1    0.760220   -0.023253    0.798571    11.00000    0.01650    0.01363 =
         0.01706    0.00509    0.00426    0.00276
AFIX  23
H39A  2    0.677226   -0.012027    0.769036    11.00000   -1.20000
H39B  2    0.772396   -0.082849    0.750720    11.00000   -1.20000
AFIX   0
C40   1    0.749129   -0.062506    0.884870    11.00000    0.02619    0.01973 =
         0.02159    0.00899    0.00741    0.00075
AFIX 137
H40A  2    0.669626   -0.126017    0.865907    11.00000   -1.50000
H40B  2    0.745680   -0.001602    0.935399    11.00000   -1.50000
H40C  2    0.824957   -0.085117    0.908746    11.00000   -1.50000
AFIX   0
C41   1    0.798473    0.626816    0.785603    11.00000    0.01771    0.01442 =
         0.01438    0.00401    0.00273    0.00444
AFIX  23
H41A  2    0.756936    0.669624    0.824957    11.00000   -1.20000
H41B  2    0.852042    0.595601    0.827263    11.00000   -1.20000
AFIX   0
C42   1    0.888057    0.706689    0.750248    11.00000    0.02362    0.01609 =
         0.02067    0.00673    0.00469    0.00224
AFIX 137
H42A  2    0.932386    0.665719    0.713304    11.00000   -1.50000
H42B  2    0.952860    0.766477    0.805280    11.00000   -1.50000
H42C  2    0.836128    0.738872    0.709586    11.00000   -1.50000
AFIX   0
C43   1    1.039848    0.302020    0.529285    11.00000    0.01999    0.02198 =
         0.01499    0.00628    0.00837    0.00984
AFIX  23
H43A  2    0.965506    0.242652    0.478855    11.00000   -1.20000
H43B  2    1.053280    0.369747    0.508656    11.00000   -1.20000
AFIX   0
C44   1    1.161278    0.265936    0.535286    11.00000    0.02340    0.02744 =
         0.02480    0.00979    0.01296    0.01324
AFIX 137
H44A  2    1.168600    0.240953    0.470936    11.00000   -1.50000
H44B  2    1.154532    0.204695    0.563254    11.00000   -1.50000
H44C  2    1.238559    0.329025    0.575516    11.00000   -1.50000
AFIX   0

RESI THF 2
PART 1  21
O1    5    0.425376    0.014484    0.741089    21.00000    0.01784    0.02755 =
         0.01936    0.00743    0.00513    0.00723
C1    1    0.422305   -0.058611    0.800289    21.00000    0.02358    0.03408 =
         0.03173    0.02127    0.00421    0.00595
AFIX  23
H1A   2    0.488469   -0.020964    0.863930    21.00000   -1.20000
H1B   2    0.438800   -0.127477    0.769630    21.00000   -1.20000
AFIX   0
C2    1    0.285682   -0.084997    0.809233    21.00000    0.02411    0.03881 =
         0.03112    0.01580    0.00999    0.00388
AFIX  23
H2A   2    0.260190   -0.155391    0.824962    21.00000   -1.20000
H2B   2    0.277834   -0.023900    0.858280    21.00000   -1.20000
AFIX   0
C3    1    0.206128   -0.095613    0.710465    21.00000    0.01876    0.05141 =
         0.03506    0.01614    0.00046   -0.00152
AFIX  23
H3A   2    0.122812   -0.081747    0.710977    21.00000   -1.20000
H3B   2    0.187638   -0.170506    0.665683    21.00000   -1.20000
AFIX   0
C4    1    0.292499   -0.006473    0.683342    21.00000    0.02195    0.04145 =
         0.02523    0.01352    0.00703    0.01046
AFIX  23
H4A   2    0.283716   -0.032318    0.614417    21.00000   -1.20000
H4B   2    0.268072    0.062399    0.696511    21.00000   -1.20000
AFIX   0
PART 0
RESI 0
RESI THF 3
PART 2  -21
O1    5    0.415780    0.013941    0.732553   -21.00000    0.01616    0.02251 =
         0.02100    0.01010    0.00056    0.00128
C1    1    0.414833   -0.075824    0.774031   -21.00000    0.02183    0.03308 =
         0.02710    0.01641    0.00426    0.00522
AFIX  23
H1A   2    0.448434   -0.045893    0.844713   -21.00000   -1.20000
H1B   2    0.470134   -0.118283    0.751467   -21.00000   -1.20000
AFIX   0
C2    1    0.273140   -0.151017    0.741786   -21.00000    0.02338    0.02398 =
         0.02921    0.00849    0.00768    0.00301
AFIX  23
H2A   2    0.251021   -0.208852    0.679688   -21.00000   -1.20000
H2B   2    0.254397   -0.187145    0.790157   -21.00000   -1.20000
AFIX   0
C3    1    0.202393   -0.067353    0.733111   -21.00000    0.02173    0.03767 =
         0.04346    0.01629    0.01558    0.00803
AFIX  23
H3A   2    0.200959   -0.025675    0.796441   -21.00000   -1.20000
H3B   2    0.111882   -0.104007    0.690081   -21.00000   -1.20000
AFIX   0
C4    1    0.282574    0.008822    0.690888   -21.00000    0.01709    0.03554 =
         0.03406    0.01659    0.00180    0.00786
AFIX  23
H4A   2    0.255201   -0.022155    0.620306   -21.00000   -1.20000
H4B   2    0.272913    0.083867    0.707995   -21.00000   -1.20000
AFIX   0
PART 0
RESI 0
RESI THF 4
O1    5    0.532481    0.145630    0.615816    11.00000    0.02255    0.02598 =
         0.01750    0.00916    0.00676    0.01211
C1    1    0.416493    0.167984    0.568940    11.00000    0.02132    0.02747 =
         0.02161    0.00897    0.00595    0.01100
AFIX  23
H1A   2    0.395609    0.223149    0.615004    11.00000   -1.20000
H1B   2    0.341141    0.098718    0.541546    11.00000   -1.20000
AFIX   0
C2    1    0.447792    0.213463    0.490761    11.00000    0.02442    0.02891 =
         0.02100    0.01096    0.00605    0.01024
AFIX  23
H2A   2    0.490591    0.295182    0.515016    11.00000   -1.20000
H2B   2    0.368517    0.195448    0.436364    11.00000   -1.20000
AFIX   0
C3    1    0.540671    0.152680    0.462136    11.00000    0.02464    0.02529 =
         0.01751    0.00669    0.00758    0.00452
AFIX  23
H3A   2    0.492625    0.076063    0.418746    11.00000   -1.20000
H3B   2    0.596295    0.193616    0.430910    11.00000   -1.20000
AFIX   0
C4    1    0.619840    0.151908    0.557811    11.00000    0.01907    0.02432 =
         0.02435    0.01047    0.00767    0.00679
AFIX  23
H4A   2    0.651708    0.086786    0.550025    11.00000   -1.20000
H4B   2    0.695631    0.220674    0.588021    11.00000   -1.20000
RESI 0
AFIX   0
HKLF 4


REM  mo_RY139_0m_a.res in P-1
REM wR2 = 0.0429, GooF = S = 1.062, Restrained GooF = 1.049 for all data
REM R1 = 0.0182 for 9627 Fo > 4sig(Fo) and 0.0202 for all 10213 data
REM 523 parameters refined using 288 restraints

END

WGHT      0.0186      0.8604

REM Highest difference peak  0.771,  deepest hole -1.179,  1-sigma level  0.084
Q1    1   0.8934  0.3364  0.7782  11.00000  0.05    0.77
Q2    1   0.9426  0.3769  0.8279  11.00000  0.05    0.72
Q3    1   0.8440  0.4147  0.8576  11.00000  0.05    0.65
Q4    1   0.8658  0.4195  0.7944  11.00000  0.05    0.58
Q5    1   0.8668  0.3144  0.8445  11.00000  0.05    0.54
Q6    1   0.8694  0.0963  0.7711  11.00000  0.05    0.51
Q7    1   0.8615  0.2418  1.0136  11.00000  0.05    0.49
Q8    1   0.8810  0.1394  0.8585  11.00000  0.05    0.48
Q9    1   0.8645  0.4622  0.7534  11.00000  0.05    0.46
Q10   1   0.6824  0.3058  0.9382  11.00000  0.05    0.45
Q11   1   0.5204  0.3642  0.8393  11.00000  0.05    0.45
Q12   1   0.6627  0.1570  0.9223  11.00000  0.05    0.45
Q13   1   0.7434  0.4589  0.5965  11.00000  0.05    0.44
Q14   1   0.8778  0.2615  1.0070  11.00000  0.05    0.43
Q15   1   0.7650  0.2605  0.9814  11.00000  0.05    0.43
Q16   1   0.9297  0.0738  0.8422  11.00000  0.05    0.43
Q17   1   0.8632  0.1881  0.9416  11.00000  0.05    0.43
Q18   1   0.8005  0.2005  0.8753  11.00000  0.05    0.43
Q19   1   0.9378  0.3460  0.6170  11.00000  0.05    0.42
Q20   1   0.8775  0.3984  0.5718  11.00000  0.05    0.42
;
_shelx_res_checksum               79918
_shelx_hkl_file
;
  -1   0   0  767.82  110.69
  -2   0   0    5.00    2.00
  -2   0   0    1.20    1.40
  -2   0   0    0.90    1.30
  -2   0   0    0.10    1.10
  -2   0   0    1.70    2.00
  -2   0   0    2.20    2.10
   2   0   0    2.10    1.30
   2   0   0    1.50    1.70
   2   0   0    4.20    1.80
   2   0   0    2.60    1.70
   2   0   0    1.70    2.20
  -3   0   0 3761.72  259.37
  -3   0   0 3941.81  158.38
   3   0   0 3924.51  158.18
   3   0   0 4208.48  268.57
  -4   0   0 1275.57  193.68
  -4   0   0 1842.62   72.49
  -4   0   0 2005.70   88.59
   4   0   0 1863.41   72.49
   4   0   0 1929.41   87.49
  -5   0   0  617.14   34.50
  -5   0   0  601.84   29.40
  -5   0   0  604.04   31.40
  -5   0   0  675.53   31.60
  -5   0   0  632.94   31.70
  -5   0   0  658.53   32.40
   5   0   0  655.43   31.50
   5   0   0  653.33   29.40
   5   0   0  622.14   31.50
   5   0   0  601.54   31.60
   5   0   0  654.03   31.60
  -6   0   0   14.30    6.20
  -6   0   0    9.20    4.80
  -6   0   0    2.30    5.30
  -6   0   0    4.60    4.30
  -6   0   0    7.20    4.80
  -6   0   0    9.30    5.00
   6   0   0    9.70    4.90
   6   0   0   -0.30    3.20
   6   0   0    5.20    5.70
   6   0   0    3.40    3.70
   6   0   0    3.40    4.80
   6   0   0    5.50    4.10
  -7   0   0 1632.74   69.29
  -7   0   0 1574.44   70.09
  -7   0   0 1550.04   74.39
  -7   0   0 1516.45   69.99
  -7   0   0 1469.75   70.09
  -7   0   0 1636.84   67.39
   7   0   0 1675.93   76.29
   7   0   0 1562.84   70.29
   7   0   0 1620.74   69.79
   7   0   0 1501.75   65.99
   7   0   0 1499.95   69.79
   7   0   0 1683.03   69.89
  -8   0   0 1203.78   57.19
  -8   0   0 1214.78   59.19
  -8   0   0 1218.88   58.99
  -8   0   0 1221.58   58.49
  -8   0   0 1168.98   54.79
  -8   0   0 1196.88   62.99
   8   0   0 1210.58   58.79
   8   0   0 1166.38   58.29
   8   0   0 1232.38   57.59
   8   0   0 1228.58   64.09
   8   0   0 1296.37   57.99
   8   0   0 1181.98   54.09
   8   0   0 1132.29   56.49
  -9   0   0  108.49   16.80
  -9   0   0   80.29   13.20
  -9   0   0  112.09   17.80
  -9   0   0  124.79   20.50
  -9   0   0   78.99   13.40
   9   0   0   96.59   18.90
   9   0   0   95.99   13.40
   9   0   0  106.19   17.00
   9   0   0  108.29   16.20
   9   0   0  109.09   16.10
 -10   0   0  204.28   28.70
 -10   0   0  186.58   23.00
 -10   0   0  191.38   24.80
 -10   0   0  192.68   20.90
 -10   0   0  170.58   22.70
 -10   0   0  140.49   22.50
  10   0   0  172.18   18.30
  10   0   0  191.18   27.70
  10   0   0  136.89   19.70
  10   0   0  126.59   19.70
  10   0   0  192.58   23.90
  10   0   0  223.48   24.10
 -11   0   0  395.76   32.70
 -11   0   0  440.36   30.70
 -11   0   0  437.66   38.30
 -11   0   0  456.35   32.80
 -11   0   0  390.96   34.20
 -11   0   0  385.86   32.30
  11   0   0  420.16   32.10
  11   0   0  443.76   34.40
  11   0   0  446.46   39.10
  11   0   0  434.86   31.50
  11   0   0  444.36   34.10
 -12   0   0  234.58   30.60
 -12   0   0  191.58   26.30
 -12   0   0  201.58   26.10
 -12   0   0  190.68   23.20
 -12   0   0  202.18   26.70
 -12   0   0  163.08   29.70
  12   0   0  237.28   31.10
  12   0   0  176.98   21.20
  12   0   0  207.08   28.00
  12   0   0  230.88   26.30
  12   0   0  229.08   28.30
 -13   0   0    4.10   11.50
 -13   0   0    1.40    9.50
 -13   0   0   19.70   14.60
 -13   0   0    3.30   10.00
 -13   0   0   20.10   13.40
  13   0   0   54.79   16.80
  13   0   0    7.60   10.40
  13   0   0    2.50    8.60
  13   0   0    3.90    8.00
  13   0   0   10.70   12.50
  14  -1   0   17.20   15.70
  14  -1   0   30.80   11.70
  14  -1   0   51.89   12.30
  14  -1   0   31.40   14.10
 -14   1   0   32.10   17.10
 -14   1   0   41.20   18.20
 -14   1   0   59.99   19.40
 -14   1   0   30.40   13.60
  13  -1   0  163.68   22.10
  13  -1   0  147.69   24.70
  13  -1   0  154.38   27.70
  13  -1   0  126.19   22.10
  13  -1   0  159.78   20.80
 -13   1   0  136.49   21.00
 -13   1   0  237.08   33.30
 -13   1   0  153.08   27.10
 -13   1   0  161.98   28.00
 -13   1   0  118.29   29.40
  12  -1   0  359.96   29.30
  12  -1   0  331.37   31.00
  12  -1   0  374.26   27.10
  12  -1   0  366.66   42.50
  12  -1   0  358.06   31.00
 -12   1   0  392.76   34.00
 -12   1   0  394.16   42.80
 -12   1   0  330.57   27.70
 -12   1   0  326.17   29.50
 -12   1   0  368.06   42.30
 -12   1   0  359.56   31.10
  11  -1   0  187.88   25.20
  11  -1   0  172.38   21.10
  11  -1   0  153.28   17.80
  11  -1   0  179.68   23.20
  11  -1   0  201.58   29.40
 -11   1   0  137.59   18.70
 -11   1   0  167.18   26.80
 -11   1   0  221.18   27.30
 -11   1   0  193.18   22.90
 -11   1   0  190.28   25.30
 -11   1   0  150.88   21.70
  10  -1   0    2.30    7.10
  10  -1   0    0.20    6.30
  10  -1   0    0.00    5.40
  10  -1   0   11.90    9.00
  10  -1   0    7.70    7.50
  10  -1   0    3.10    8.30
 -10   1   0   21.80   11.50
 -10   1   0    5.50    7.30
 -10   1   0    0.30    8.50
 -10   1   0   15.10    8.70
 -10   1   0    4.30    7.50
 -10   1   0    3.60    7.50
   9  -1   0  483.25   46.20
   9  -1   0  573.84   39.10
   9  -1   0  558.14   34.00
   9  -1   0  491.65   29.10
   9  -1   0  567.34   32.70
  -9   1   0  515.75   32.70
  -9   1   0  537.95   32.80
  -9   1   0  575.84   35.50
  -9   1   0  504.75   37.00
  -9   1   0  464.35   32.30
  -9   1   0  506.55   30.20
   8  -1   0  773.92   38.40
   8  -1   0  680.93   39.40
   8  -1   0  687.53   38.90
   8  -1   0  717.43   38.10
   8  -1   0  731.63   44.00
   8  -1   0  705.73   35.00
  -8   1   0  668.03   41.90
  -8   1   0  731.73   38.70
  -8   1   0  713.13   38.90
  -8   1   0  725.53   36.40
  -8   1   0  675.33   38.30
  -8   1   0  747.13   40.20
   7  -1   0   -1.80    5.10
   7  -1   0    5.30    4.20
   7  -1   0    0.90    4.40
   7  -1   0    5.60    5.40
   7  -1   0    0.20    4.10
   7  -1   0    3.80    4.30
  -7   1   0    6.70    6.80
  -7   1   0    5.50    4.50
  -7   1   0   10.20    5.80
  -7   1   0   -0.50    3.70
  -7   1   0    9.40    6.00
  -7   1   0    8.30    6.10
   6  -1   0  103.89   12.20
   6  -1   0  110.99   13.40
   6  -1   0  143.39   16.90
   6  -1   0  135.49   14.60
   6  -1   0  118.09   10.20
   6  -1   0  131.39   11.60
  -6   1   0  158.78   17.60
  -6   1   0  101.49   11.90
  -6   1   0  141.49   13.40
  -6   1   0  137.89   14.90
  -6   1   0  137.59   11.30
  -6   1   0  134.39   12.40
   5  -1   0 1152.08   50.39
   5  -1   0 1180.68   50.09
   5  -1   0 1205.18   53.89
  -5   1   0 1100.99   49.99
  -5   1   0 1135.79   49.90
  -5   1   0 1202.18   50.99
  -5   1   0 1126.29   52.69
   4  -1   0  977.00   42.90
   4  -1   0  921.11   41.90
   4  -1   0 1010.30   42.20
   4  -1   0 1026.80   44.90
  -4   1   0  959.80   42.00
  -4   1   0 1043.40   44.80
  -4   1   0  973.80   42.40
   3  -1   0    2.00    2.20
   3  -1   0    4.10    2.50
   3  -1   0    5.30    2.30
   3  -1   0    1.30    2.40
   3  -1   0    2.60    2.10
   3  -1   0    4.30    1.90
  -3   1   0    5.90    2.90
  -3   1   0    1.10    1.90
  -3   1   0    4.40    2.00
  -3   1   0    3.60    2.40
  -3   1   0    4.40    2.50
  -3   1   0    5.60    2.20
   2  -1   0  382.26   17.20
   2  -1   0  387.26   18.30
   2  -1   0  392.16   17.40
  -2   1   0  400.36   16.80
  -2   1   0  396.56   18.20
  -2   1   0  424.26   17.50
   1  -1   0 4081.49  199.58
  -1   1   0 4671.63  200.78
  -1  -1   0  964.00   86.79
  -1  -1   0  932.21   41.00
   1   1   0 1004.50   87.99
   1   1   0  879.61   40.50
   1   1   0  894.51   34.80
  -2  -1   0 2982.90  116.19
  -2  -1   0 2359.26  191.18
   2   1   0 2686.63  114.69
   2   1   0 3385.46  213.78
  -3  -1   0 2467.35   92.59
  -3  -1   0 2367.46  105.29
  -3  -1   0 2553.64  215.98
   3   1   0 2449.55   92.49
   3   1   0 2363.06  209.38
   3   1   0 2449.85  105.79
  -4  -1   0 1069.49   46.90
  -4  -1   0 1037.10   50.69
  -4  -1   0 1126.89   53.49
  -4  -1   0 1183.18   49.60
  -4  -1   0 1259.57   50.39
   4   1   0 1149.78   52.59
   4   1   0 1153.68   49.50
   4   1   0 1078.49   48.10
  -5  -1   0   77.49   11.00
  -5  -1   0   62.29    8.60
  -5  -1   0  101.09   12.60
  -5  -1   0   80.99   13.10
  -5  -1   0   99.69   12.90
  -5  -1   0   87.49   10.30
   5   1   0  119.29   14.50
   5   1   0   92.69   12.20
   5   1   0  102.19   12.20
   5   1   0  133.59   17.20
   5   1   0   81.29    9.40
   5   1   0   82.39   10.80
  -6  -1   0 1623.14   74.39
  -6  -1   0 1696.93   75.09
  -6  -1   0 1711.03   74.49
  -6  -1   0 1714.83   78.89
   6   1   0 1687.83   70.99
   6   1   0 1768.12   74.09
   6   1   0 1723.83   74.99
   6   1   0 1713.93   73.99
   6   1   0 1829.32   75.19
   6   1   0 1780.22   80.09
  -7  -1   0  776.62   39.20
  -7  -1   0  842.42   42.80
  -7  -1   0  805.12   43.10
  -7  -1   0  860.01   41.40
  -7  -1   0  811.02   46.80
  -7  -1   0  835.92   43.50
   7   1   0  798.62   38.80
   7   1   0  778.22   41.10
   7   1   0  718.73   41.70
   7   1   0  815.72   47.00
   7   1   0  813.92   42.00
   7   1   0  840.62   40.50
   7   1   0  806.92   41.80
  -8  -1   0  105.99   18.40
  -8  -1   0  125.69   16.70
  -8  -1   0  147.09   20.10
  -8  -1   0  126.39   18.70
  -8  -1   0  101.69   15.80
  -8  -1   0  107.79   14.00
   8   1   0   97.79   15.50
   8   1   0  147.69   21.50
   8   1   0  153.48   19.00
   8   1   0  119.79   14.30
   8   1   0  129.99   17.50
   8   1   0  113.79   15.20
   8   1   0  103.49   14.70
  -9  -1   0  248.88   23.10
  -9  -1   0  243.08   23.10
  -9  -1   0  223.48   26.20
  -9  -1   0  260.67   31.00
  -9  -1   0  265.37   22.50
   9   1   0  275.17   25.10
   9   1   0  250.27   20.10
   9   1   0  276.97   22.30
   9   1   0  283.87   22.80
   9   1   0  284.17   24.20
   9   1   0  301.27   34.80
 -10  -1   0  328.27   26.90
 -10  -1   0  353.96   29.60
 -10  -1   0  392.76   26.90
 -10  -1   0  355.06   33.20
 -10  -1   0  333.87   37.80
  10   1   0  266.17   33.60
  10   1   0  339.17   29.20
  10   1   0  321.07   28.40
  10   1   0  392.16   27.70
  10   1   0  373.66   28.30
  10   1   0  350.26   24.70
 -11  -1   0  199.88   24.40
 -11  -1   0  201.78   23.50
 -11  -1   0  233.38   32.50
 -11  -1   0  252.67   26.50
 -11  -1   0  224.68   28.80
 -11  -1   0  223.38   28.00
  11   1   0  236.88   30.70
  11   1   0  178.58   24.70
  11   1   0  207.18   25.30
  11   1   0  207.78   22.10
  11   1   0  178.28   29.60
  11   1   0  209.08   27.60
 -12  -1   0   -3.30    7.90
 -12  -1   0   -0.70    8.70
 -12  -1   0    4.60   16.00
 -12  -1   0   -2.00   11.20
 -12  -1   0   -8.40    7.00
  12   1   0    7.40   11.00
  12   1   0   -0.50    8.00
  12   1   0    0.70    8.30
  12   1   0  -11.50   14.60
  12   1   0    8.50    9.20
  12   1   0  -10.60    8.80
 -13  -1   0  111.89   20.40
 -13  -1   0  174.58   38.10
 -13  -1   0  125.19   22.00
 -13  -1   0  115.39   24.40
  13   1   0  102.69   24.40
  13   1   0  123.09   19.30
  13   1   0  104.19   22.90
  13   1   0  148.59   26.90
  13   1   0  119.19   18.60
  13   1   0  132.29   21.50
  14  -2   0  138.09   25.90
  14  -2   0  148.59   26.50
  14  -2   0  126.59   19.80
 -14   2   0  139.49   22.80
 -14   2   0  149.79   22.10
 -14   2   0  122.09   25.00
 -14   2   0  160.28   28.00
 -14   2   0  167.48   23.70
  13  -2   0  264.87   28.40
  13  -2   0  228.28   23.70
  13  -2   0  245.38   27.00
  13  -2   0  216.78   29.20
 -13   2   0  210.88   29.50
 -13   2   0  284.17   31.20
 -13   2   0  278.17   36.50
 -13   2   0  234.68   29.80
 -13   2   0  218.08   27.70
 -13   2   0  247.18   26.90
  12  -2   0   46.30   14.50
  12  -2   0   46.00   12.60
  12  -2   0   29.00   15.30
  12  -2   0   75.29   16.90
 -12   2   0   48.80   12.50
 -12   2   0   62.09   15.00
 -12   2   0   42.30   13.10
 -12   2   0   69.69   17.70
 -12   2   0   50.49   15.90
 -12   2   0   45.20   13.30
  11  -2   0   24.20   11.00
  11  -2   0    9.00    7.10
  11  -2   0   26.50   12.90
  11  -2   0   20.10    9.70
  11  -2   0   11.40    9.30
 -11   2   0   26.10   12.80
 -11   2   0   29.40   13.10
 -11   2   0   28.30   10.40
 -11   2   0    9.70    8.40
 -11   2   0   11.40    8.40
 -11   2   0   38.00   10.40
  10  -2   0  843.82   48.00
  10  -2   0  929.81   50.09
  10  -2   0  917.81   47.00
  10  -2   0  909.51   54.89
  10  -2   0  882.91   43.10
 -10   2   0  902.11   45.80
 -10   2   0  881.11   48.00
 -10   2   0  809.92   51.29
 -10   2   0  840.62   47.50
 -10   2   0  868.51   49.20
 -10   2   0  818.32   46.50
   9  -2   0  687.73   43.70
   9  -2   0  733.53   40.30
   9  -2   0  626.74   33.60
   9  -2   0  663.73   36.80
  -9   2   0  652.43   35.10
  -9   2   0  655.93   37.90
  -9   2   0  640.84   37.60
  -9   2   0  697.83   39.50
  -9   2   0  644.74   37.00
  -9   2   0  610.64   40.70
   8  -2   0  291.77   19.70
   8  -2   0  261.67   17.70
   8  -2   0  297.87   20.40
   8  -2   0  246.68   20.50
   8  -2   0  272.77   24.10
  -8   2   0  246.78   20.00
  -8   2   0  295.47   22.10
  -8   2   0  295.57   24.00
  -8   2   0  262.57   19.60
  -8   2   0  252.67   20.30
  -8   2   0  260.77   18.30
   7  -2   0  295.57   21.20
   7  -2   0  345.47   19.10
   7  -2   0  331.37   20.90
   7  -2   0  321.17   20.20
   7  -2   0  293.27   23.80
  -7   2   0  320.87   21.70
  -7   2   0  334.87   21.70
  -7   2   0  340.47   22.40
  -7   2   0  347.87   24.50
  -7   2   0  317.77   20.60
  -7   2   0  289.87   18.90
   6  -2   0  882.01   39.10
   6  -2   0  902.91   42.30
   6  -2   0  935.01   45.70
   6  -2   0  890.61   40.70
   6  -2   0  916.51   41.60
  -6   2   0  880.71   44.50
  -6   2   0  851.81   40.80
  -6   2   0  903.41   42.70
  -6   2   0  963.00   43.10
  -6   2   0  957.70   40.10
  -6   2   0  849.32   41.60
   5  -2   0 1938.31   78.99
  -5   2   0 1804.72   77.69
   4  -2   0    4.50    2.70
   4  -2   0    4.40    2.80
   4  -2   0    3.00    2.20
   4  -2   0    5.00    3.60
   4  -2   0    4.90    2.20
  -4   2   0    4.30    2.90
  -4   2   0    9.70    2.90
  -4   2   0   -0.30    2.30
  -4   2   0    7.20    3.60
  -4   2   0    2.40    3.00
  -4   2   0   11.20    3.10
   3  -2   0  509.95   23.70
   3  -2   0  533.85   23.30
   3  -2   0  526.55   24.80
   3  -2   0  560.74   22.20
  -3   2   0  527.45   24.50
  -3   2   0  501.75   23.10
  -3   2   0  527.15   23.70
  -3   2   0  533.95   22.40
   2  -2   0  102.79    5.10
   2  -2   0   99.29    6.40
   2  -2   0  106.09    4.90
   2  -2   0   80.29    8.00
   2  -2   0  109.69    6.30
   2  -2   0  102.69    5.80
  -2   2   0  105.19    5.90
  -2   2   0  104.69    6.50
  -2   2   0  102.89    6.80
  -2   2   0  104.89    6.30
  -2   2   0  109.09    5.00
   1  -2   0  349.67   15.30
   0  -2   0    1.90    1.30
   0  -2   0    1.40    1.40
   0  -2   0    1.10    1.00
   0  -2   0    0.90    1.40
   0  -2   0    0.60    1.10
   0   2   0    0.60    1.10
   0   2   0    1.20    1.20
   0   2   0    0.80    1.40
   0   2   0    1.30    1.60
   0   2   0    0.60    0.90
  -1  -2   0 1498.35  127.69
   1   2   0 1423.56   53.29
   1   2   0 1337.07   61.29
  -2  -2   0 4199.78  167.98
  -2  -2   0 4100.19  279.77
   2   2   0 3953.60  268.97
   2   2   0 4263.47  167.58
  -3  -2   0   15.90    4.90
  -3  -2   0   26.80    5.80
  -3  -2   0   15.30    6.00
  -3  -2   0   20.10    5.20
  -3  -2   0    8.80    3.00
  -3  -2   0   11.50    5.80
   3   2   0   14.80    5.10
   3   2   0   22.20    3.90
   3   2   0   17.80    7.20
   3   2   0   10.90    3.40
   3   2   0   22.00    3.70
   3   2   0   17.80    4.50
   3   2   0   20.00    6.40
  -4  -2   0   95.49    9.60
  -4  -2   0   81.29   12.30
  -4  -2   0  104.49   11.80
  -4  -2   0  123.19   13.70
  -4  -2   0   95.69   10.40
  -4  -2   0   94.69   11.60
   4   2   0   96.99    8.20
   4   2   0  115.89   13.10
   4   2   0  117.69    7.30
   4   2   0   97.69    9.60
   4   2   0  122.39   14.20
   4   2   0   86.19   10.30
   4   2   0  116.99    9.60
   4   2   0  123.09   16.00
  -5  -2   0 2322.37  100.39
  -6  -2   0  614.34   34.90
  -6  -2   0  601.54   31.70
  -6  -2   0  610.84   32.50
  -6  -2   0  638.94   34.60
  -6  -2   0  656.13   39.00
  -6  -2   0  595.54   34.80
   6   2   0  560.44   37.20
   6   2   0  660.73   34.10
   6   2   0  660.43   34.80
   6   2   0  630.64   31.10
   6   2   0  614.74   31.40
   6   2   0  604.14   33.10
   6   2   0  579.14   34.10
  -7  -2   0  268.67   20.90
  -7  -2   0  323.97   23.70
  -7  -2   0  325.27   25.10
  -7  -2   0  299.07   20.90
  -7  -2   0  287.67   23.40
  -7  -2   0  294.17   26.40
   7   2   0  346.87   24.70
   7   2   0  312.57   23.00
   7   2   0  323.27   23.30
   7   2   0  345.47   28.10
   7   2   0  287.47   20.00
   7   2   0  287.17   22.10
   7   2   0  308.27   20.50
  -8  -2   0  250.77   19.60
  -8  -2   0  220.08   19.40
  -8  -2   0  204.28   20.80
  -8  -2   0  230.68   24.60
  -8  -2   0  206.08   24.00
  -8  -2   0  256.77   30.50
   8   2   0  212.58   23.70
   8   2   0  234.68   18.70
   8   2   0  219.58   17.90
   8   2   0  215.18   22.60
   8   2   0  218.68   20.30
   8   2   0  241.58   20.80
   8   2   0  192.98   25.80
  -9  -2   0  476.05   30.20
  -9  -2   0  419.06   32.30
  -9  -2   0  459.05   37.50
  -9  -2   0  464.85   34.40
  -9  -2   0  470.25   31.10
   9   2   0  447.96   28.30
   9   2   0  408.36   30.70
   9   2   0  439.96   32.60
   9   2   0  462.85   29.20
   9   2   0  451.85   37.10
 -10  -2   0  355.26   30.60
 -10  -2   0  374.46   27.40
 -10  -2   0  313.67   37.20
 -10  -2   0  350.16   28.20
  10   2   0  366.36   41.00
  10   2   0  356.96   28.40
  10   2   0  352.46   29.90
  10   2   0  318.57   29.70
  10   2   0  397.96   27.70
 -11  -2   0    2.20    6.80
 -11  -2   0   -8.60    7.10
 -11  -2   0   -0.50   10.80
 -11  -2   0    1.70    7.90
 -11  -2   0    5.80    9.50
 -11  -2   0    7.90   10.50
  11   2   0    4.70   10.70
  11   2   0    0.80    6.90
  11   2   0    6.80   10.60
  11   2   0    9.20    8.40
  11   2   0   -0.50    8.00
  11   2   0   -4.00    7.00
 -12  -2   0  106.89   23.00
 -12  -2   0  144.59   26.60
 -12  -2   0  132.69   20.20
 -12  -2   0  141.19   25.90
  12   2   0  133.89   19.30
  12   2   0  125.19   20.80
  12   2   0  140.89   23.50
  12   2   0  175.08   31.30
  12   2   0  175.78   23.20
 -13  -2   0  159.88   29.70
 -13  -2   0  150.08   29.50
 -13  -2   0  146.09   22.50
  13   2   0  203.18   25.70
  13   2   0  167.88   24.00
  13   2   0  179.38   29.70
  14  -3   0  256.47   27.90
  14  -3   0  277.37   37.50
  14  -3   0  297.37   25.50
  14  -3   0  291.27   36.20
 -14   3   0  330.07   29.00
 -14   3   0  320.17   36.80
 -14   3   0  200.48   26.00
 -14   3   0  255.97   30.20
 -14   3   0  313.37   39.70
  13  -3   0  128.59   23.20
  13  -3   0   80.39   18.30
  13  -3   0   70.59   14.10
  13  -3   0   72.59   14.70
  13  -3   0   92.19   19.20
 -13   3   0   85.99   17.10
 -13   3   0  105.59   19.40
 -13   3   0   95.19   17.70
 -13   3   0   64.89   16.10
 -13   3   0   83.79   18.90
 -13   3   0  118.39   22.90
  12  -3   0   77.89   20.40
  12  -3   0   58.29   11.60
  12  -3   0   64.59   16.30
  12  -3   0   54.39   16.30
  12  -3   0   62.09   13.40
 -12   3   0   42.80   15.90
 -12   3   0   73.29   14.80
 -12   3   0   47.80   15.30
 -12   3   0   68.19   14.90
 -12   3   0   60.69   14.60
 -12   3   0   49.99   13.20
  11  -3   0  434.06   33.20
  11  -3   0  365.16   30.00
  11  -3   0  419.06   36.10
  11  -3   0  458.55   29.90
 -11   3   0  401.16   31.60
 -11   3   0  406.16   30.10
 -11   3   0  334.17   32.00
 -11   3   0  402.76   27.90
 -11   3   0  374.16   30.00
 -11   3   0  415.36   31.20
  10  -3   0  572.64   33.10
  10  -3   0  488.35   33.70
  10  -3   0  508.35   40.50
  10  -3   0  538.15   39.20
 -10   3   0  522.75   35.80
 -10   3   0  487.45   32.00
 -10   3   0  532.25   35.20
 -10   3   0  576.54   35.50
 -10   3   0  572.54   34.80
 -10   3   0  515.25   37.10
   9  -3   0   24.70   10.60
   9  -3   0   37.00   15.40
   9  -3   0   33.20    7.60
   9  -3   0   23.40    8.00
  -9   3   0   22.50    7.40
  -9   3   0   13.40   12.90
  -9   3   0   37.70   11.80
  -9   3   0   24.70    8.40
  -9   3   0   22.60    7.50
  -9   3   0   28.30    9.70
   8  -3   0  176.48   16.50
   8  -3   0  173.18   15.50
   8  -3   0  198.88   24.40
  -8   3   0  178.28   17.10
  -8   3   0  197.18   17.80
  -8   3   0  185.28   14.80
  -8   3   0  169.18   14.90
  -8   3   0  210.98   26.70
  -8   3   0  164.58   18.30
   7  -3   0  989.20   48.80
   7  -3   0 1090.79   53.19
   7  -3   0 1085.39   47.10
   7  -3   0 1102.39   48.70
  -7   3   0 1069.59   46.60
  -7   3   0 1031.10   47.20
  -7   3   0 1015.20   48.60
  -7   3   0 1110.99   52.19
  -7   3   0 1050.39   49.50
  -7   3   0 1057.59   50.29
   6  -3   0  993.30   43.50
   6  -3   0 1057.29   49.70
   6  -3   0 1052.59   45.90
   6  -3   0 1068.29   44.50
   6  -3   0 1010.00   46.40
  -6   3   0 1042.10   48.70
  -6   3   0  973.40   43.90
  -6   3   0 1042.20   47.90
  -6   3   0  988.00   45.80
  -6   3   0 1040.40   44.60
  -6   3   0 1061.19   47.10
   5  -3   0  740.63   33.50
   5  -3   0  820.22   35.80
   5  -3   0  780.72   36.00
   5  -3   0  797.22   38.20
  -5   3   0  824.62   36.40
  -5   3   0  792.42   35.60
  -5   3   0  738.83   37.00
  -5   3   0  832.42   38.00
  -5   3   0  765.92   33.80
   4  -3   0  422.76   19.80
   4  -3   0  443.26   23.00
   4  -3   0  429.06   20.90
   4  -3   0  447.76   19.20
   4  -3   0  419.26   21.40
  -4   3   0  448.36   20.10
  -4   3   0  455.95   19.40
  -4   3   0  462.65   21.30
  -4   3   0  386.76   21.90
  -4   3   0  432.96   21.90
  -3   3   0 2133.29  169.68
  -3   3   0 2389.66   97.19
   2  -3   0 1037.50  101.99
  -2   3   0 1255.57   46.50
  -2   3   0 1202.78  106.99
   1  -3   0   13.10    2.50
   1  -3   0   15.10    2.70
   1  -3   0   14.00    2.00
   1  -3   0   11.70    2.90
   1  -3   0    7.40    2.40
  -1   3   0   10.90    2.40
  -1   3   0   16.30    3.10
  -1   3   0    9.90    2.20
  -1   3   0   17.50    3.70
   0  -3   0  762.12   32.60
   0  -3   0  747.03   31.80
  -1  -3   0 4560.04  270.27
  -1  -3   0 4312.07  270.27
   1   3   0 3879.41  164.28
   1   3   0 4179.08  166.68
  -2  -3   0  850.41   37.30
  -2  -3   0  846.42   35.90
  -2  -3   0  825.32   37.90
  -2  -3   0  812.62   37.70
   2   3   0  818.62   37.00
   2   3   0  879.41   38.10
   2   3   0  820.42   35.70
   2   3   0  894.41   38.00
  -3  -3   0   51.69    7.30
  -3  -3   0   45.70    6.90
  -3  -3   0   48.30    8.30
  -3  -3   0   43.40    7.60
  -3  -3   0   37.50    8.50
  -3  -3   0   43.80    7.50
   3   3   0   45.00   10.10
   3   3   0   39.00    4.60
   3   3   0   32.30    5.70
   3   3   0   46.10    6.50
   3   3   0   34.80    5.80
   3   3   0   33.90    6.90
   3   3   0   36.10    6.40
   3   3   0   52.69    9.00
  -4  -3   0 1355.36   60.89
  -4  -3   0 1294.87   63.89
  -4  -3   0 1362.26   57.79
  -4  -3   0 1274.17   59.49
  -4  -3   0 1390.86   58.79
  -4  -3   0 1312.47   61.99
   4   3   0 1400.56   57.89
   4   3   0 1393.56   58.89
   4   3   0 1405.76   63.99
   4   3   0 1396.36   60.69
   4   3   0 1450.35   60.19
   4   3   0 1438.56   60.99
  -5  -3   0 1406.76   60.69
  -5  -3   0 1320.27   66.39
  -5  -3   0 1375.46   63.09
  -5  -3   0 1392.26   63.49
  -5  -3   0 1412.36   59.79
  -5  -3   0 1248.18   61.19
   5   3   0 1378.86   60.69
   5   3   0 1422.46   61.79
   5   3   0 1444.66   62.89
   5   3   0 1507.15   67.59
   5   3   0 1394.06   59.19
   5   3   0 1272.17   61.69
  -6  -3   0  183.98   20.20
  -6  -3   0  151.38   21.50
  -6  -3   0  125.19   15.50
  -6  -3   0  138.59   16.50
  -6  -3   0  189.48   16.00
  -6  -3   0  156.58   14.30
   6   3   0  165.48   15.40
   6   3   0  158.18   14.00
   6   3   0  181.98   19.80
   6   3   0  164.78   12.70
   6   3   0  150.98    9.80
   6   3   0  156.78   15.60
   6   3   0  187.38   19.20
   6   3   0  150.88   20.30
  -7  -3   0  278.87   25.30
  -7  -3   0  307.37   22.10
  -7  -3   0  273.67   24.30
  -7  -3   0  258.57   29.90
  -7  -3   0  267.87   20.50
   7   3   0  246.48   21.40
   7   3   0  297.07   22.40
   7   3   0  268.77   18.60
   7   3   0  325.97   23.10
   7   3   0  266.57   22.70
   7   3   0  338.97   28.10
   7   3   0  275.17   20.20
  -8  -3   0  726.83   47.40
  -8  -3   0  641.94   41.90
  -8  -3   0  705.43   39.90
  -8  -3   0  769.22   40.80
  -8  -3   0  694.13   43.60
   8   3   0  757.92   37.50
   8   3   0  726.73   38.20
   8   3   0  675.93   46.00
   8   3   0  690.43   40.50
   8   3   0  688.33   40.60
   8   3   0  656.13   41.20
  -9  -3   0  565.04   34.90
  -9  -3   0  500.35   38.00
  -9  -3   0  590.44   44.20
  -9  -3   0  556.84   39.50
   9   3   0  552.04   38.20
   9   3   0  623.04   33.90
   9   3   0  522.45   35.60
   9   3   0  564.44   42.40
   9   3   0  560.84   36.70
 -10  -3   0   82.79   18.90
 -10  -3   0   99.99   19.10
 -10  -3   0   80.89   20.90
 -10  -3   0  110.49   19.00
 -10  -3   0   72.49   17.70
 -10  -3   0  117.59   17.60
  10   3   0  104.99   17.70
  10   3   0  101.09   18.20
  10   3   0  105.49   16.30
  10   3   0  115.19   22.10
  10   3   0  127.89   17.60
  10   3   0   97.09   18.60
 -11  -3   0  145.79   27.60
 -11  -3   0  160.88   23.80
 -11  -3   0  137.89   25.10
 -11  -3   0  207.58   30.30
 -11  -3   0  127.69   19.90
 -11  -3   0  124.89   19.50
  11   3   0  148.19   24.30
  11   3   0  152.48   20.90
  11   3   0  135.89   25.40
  11   3   0  157.58   22.80
  11   3   0  157.18   22.30
 -12  -3   0  315.97   29.20
 -12  -3   0  232.98   34.40
 -12  -3   0  273.87   29.80
 -12  -3   0  255.17   34.40
  12   3   0  266.77   24.80
  12   3   0  252.27   54.59
  12   3   0  273.27   33.30
  12   3   0  226.48   26.80
  12   3   0  267.07   32.90
  12   3   0  220.28   27.20
  14  -4   0   33.70   16.00
  14  -4   0   18.60   10.50
  14  -4   0    2.00   12.50
  14  -4   0   11.30    8.90
 -14   4   0   13.70   11.30
 -14   4   0   31.60   12.90
 -14   4   0   34.70   15.60
 -14   4   0   22.00   11.90
 -14   4   0   24.70   15.00
  13  -4   0   66.99   16.90
  13  -4   0   64.49   14.50
  13  -4   0   79.69   20.20
  13  -4   0   70.29   19.20
 -13   4   0   66.29   16.50
 -13   4   0   81.39   19.40
 -13   4   0   78.49   16.00
 -13   4   0   69.89   15.70
 -13   4   0   80.69   16.50
 -13   4   0  116.79   22.20
  12  -4   0  617.04   43.50
  12  -4   0  627.84   46.50
  12  -4   0  537.05   39.40
  12  -4   0  566.94   34.00
 -12   4   0  659.43   37.70
 -12   4   0  543.45   36.30
 -12   4   0  561.44   43.20
 -12   4   0  546.95   39.10
 -12   4   0  604.14   40.40
 -12   4   0  666.33   42.70
  11  -4   0  253.67   26.20
  11  -4   0  268.87   20.50
  11  -4   0  339.97   36.80
  11  -4   0  256.57   22.20
  11  -4   0  238.18   26.40
 -11   4   0  258.07   22.50
 -11   4   0  286.47   22.20
 -11   4   0  246.08   26.60
 -11   4   0  306.27   26.10
 -11   4   0  263.27   31.50
 -11   4   0  230.28   27.00
  10  -4   0   11.00    6.20
  10  -4   0    6.90    7.20
  10  -4   0    2.70    8.10
  10  -4   0   14.60    7.60
  10  -4   0   16.20    9.60
 -10   4   0    9.10    6.30
 -10   4   0    3.30    6.20
 -10   4   0    4.20    9.00
 -10   4   0   13.40    4.00
 -10   4   0   13.40    9.00
 -10   4   0    4.60    7.20
 -10   4   0   12.10    7.20
   9  -4   0  170.88   14.30
   9  -4   0  168.58   22.20
   9  -4   0  177.88   18.40
   9  -4   0  133.19   17.50
  -9   4   0  142.39   15.20
  -9   4   0  111.49   15.80
  -9   4   0  148.29   13.70
  -9   4   0  195.88   19.00
  -9   4   0  189.78   15.70
  -9   4   0  171.18   19.90
   8  -4   0 1141.49   49.40
   8  -4   0  967.40   49.40
   8  -4   0  997.90   45.80
   8  -4   0 1085.39   54.39
  -8   4   0 1091.69   47.20
  -8   4   0 1016.40   49.30
  -8   4   0 1061.69   51.59
  -8   4   0  998.90   47.00
  -8   4   0 1045.60   50.39
  -8   4   0 1009.20   51.99
   7  -4   0  492.25   25.10
   7  -4   0  496.65   28.10
   7  -4   0  499.05   30.90
   7  -4   0  548.55   27.90
  -7   4   0  513.55   30.10
  -7   4   0  512.85   25.90
  -7   4   0  517.15   28.50
  -7   4   0  489.65   25.50
  -7   4   0  492.15   29.70
  -7   4   0  503.45   27.70
   6  -4   0   64.19    7.60
   6  -4   0   71.59    9.60
   6  -4   0   67.89    6.70
   6  -4   0   61.49    8.70
   6  -4   0   71.49   11.30
  -6   4   0   49.50    8.30
  -6   4   0   63.79    9.10
  -6   4   0   67.89    8.20
  -6   4   0   54.29   10.60
  -6   4   0   80.69   11.20
  -6   4   0   68.19    9.00
   5  -4   0 1042.30   46.60
   5  -4   0  982.50   43.30
   5  -4   0  988.00   44.30
   5  -4   0 1065.59   40.90
  -5   4   0  985.20   45.40
  -5   4   0  991.90   42.30
  -5   4   0 1008.80   43.80
  -5   4   0 1056.09   44.80
   4  -4   0 2792.12  232.68
  -4   4   0 3297.97  120.69
  -4   4   0 3026.60  236.18
  -4   4   0 3322.57  134.29
   3  -4   0 1068.69  124.09
   3  -4   0  965.70   40.30
   3  -4   0  882.91   51.89
  -3   4   0 1116.69  119.49
  -3   4   0 1059.69   40.30
  -3   4   0 1094.39   51.19
  -3   4   0 1052.49   47.20
   2  -4   0  191.08   10.20
   2  -4   0  190.88   10.20
   2  -4   0  191.38   11.50
  -2   4   0  204.48   11.60
  -2   4   0  185.88   10.40
  -2   4   0  194.58   10.40
  -2   4   0  185.98   11.20
  -2   4   0  185.78    9.00
   1  -4   0  283.77   13.40
   1  -4   0  282.97   13.80
   1  -4   0  283.57   15.30
   1  -4   0  255.67   14.30
   1  -4   0  274.87   13.00
  -1   4   0  257.07   13.30
  -1   4   0  276.57   15.00
  -1   4   0  262.17   13.70
  -1   4   0  285.17   14.80
   0  -4   0 2300.27   88.89
   0  -4   0 2317.57  101.49
   0   4   0 2382.96  101.59
   0   4   0 2383.86   88.99
   0   4   0 2348.97  184.58
  -1  -4   0  754.92   35.80
  -1  -4   0  747.73   34.40
  -1  -4   0  768.12   33.50
   1   4   0  732.63   33.50
   1   4   0  784.42   35.60
   1   4   0  708.83   32.70
   1   4   0  719.63   32.10
   1   4   0  729.33   34.00
   1   4   0  807.42   33.70
  -2  -4   0   10.10    3.80
  -2  -4   0   14.60    4.50
  -2  -4   0   10.40    4.80
  -2  -4   0   15.10    4.60
  -2  -4   0    7.60    3.60
  -2  -4   0    8.00    4.80
   2   4   0    7.60    5.30
   2   4   0   10.30    4.50
   2   4   0    8.90    3.50
   2   4   0   10.50    4.30
   2   4   0   17.60    4.60
   2   4   0    3.70    3.30
  -3  -4   0 1676.33   78.79
   3   4   0 1865.61   75.09
   3   4   0 1846.82   78.39
  -4  -4   0 1712.43   68.49
  -4  -4   0 1376.66   73.39
  -4  -4   0 1652.13   70.69
  -4  -4   0 1705.33   73.59
  -4  -4   0 1682.53   71.99
   4   4   0 1592.24   67.49
   4   4   0 1693.23   74.49
   4   4   0 1640.24   68.89
   4   4   0 1560.14   70.49
  -5  -4   0   59.29    9.80
  -5  -4   0   57.69   11.40
  -5  -4   0   36.80   10.40
  -5  -4   0   44.00   11.20
  -5  -4   0   52.69   10.10
  -5  -4   0   36.80    8.50
   5   4   0   47.90    8.30
   5   4   0   48.20   11.70
   5   4   0   38.40    8.60
   5   4   0   60.49    7.70
   5   4   0   33.80    7.40
   5   4   0   53.39   11.10
   5   4   0   29.10    7.90
   5   4   0   58.49    8.30
  -6  -4   0  378.86   31.50
  -6  -4   0  357.46   26.60
  -6  -4   0  388.26   25.40
  -6  -4   0  364.66   27.40
  -6  -4   0  430.56   29.20
  -6  -4   0  388.06   24.90
   6   4   0  408.16   30.50
   6   4   0  398.06   25.90
   6   4   0  410.66   24.60
   6   4   0  424.46   27.20
   6   4   0  444.56   28.10
   6   4   0  368.96   27.00
   6   4   0  408.16   21.70
   6   4   0  397.66   20.50
  -7  -4   0  988.80   48.40
  -7  -4   0  948.81   47.40
  -7  -4   0  912.31   49.99
  -7  -4   0  960.20   52.49
  -7  -4   0  882.01   50.99
  -7  -4   0  905.21   55.59
   7   4   0 1004.70   43.90
   7   4   0  928.41   48.50
   7   4   0 1000.20   55.49
   7   4   0  901.61   48.70
   7   4   0  916.71   46.00
   7   4   0  915.41   50.39
  -8  -4   0  415.76   27.70
  -8  -4   0  396.06   31.70
  -8  -4   0  382.76   27.40
  -8  -4   0  360.46   33.90
  -8  -4   0  340.77   29.40
   8   4   0  382.26   26.10
   8   4   0  381.36   28.40
   8   4   0  344.07   29.60
   8   4   0  355.86   32.20
   8   4   0  381.66   28.30
   8   4   0  403.06   24.00
  -9  -4   0  169.28   25.60
  -9  -4   0  205.28   27.00
  -9  -4   0  157.68   28.40
  -9  -4   0  185.08   21.80
  -9  -4   0  179.08   21.90
  -9  -4   0  161.68   26.90
   9   4   0  235.08   28.10
   9   4   0  198.58   17.40
   9   4   0  245.98   31.90
   9   4   0  226.38   22.90
   9   4   0  250.17   23.50
   9   4   0  221.18   25.70
 -10  -4   0  178.58   22.00
 -10  -4   0  186.88   22.10
 -10  -4   0  137.99   33.70
 -10  -4   0  210.18   30.00
 -10  -4   0  189.28   29.50
 -10  -4   0  210.38   29.40
  10   4   0  193.08   24.10
  10   4   0  166.48   24.80
  10   4   0  173.78   28.20
  10   4   0  245.28   29.50
  10   4   0  249.68   22.20
  10   4   0  191.08   18.50
 -11  -4   0  466.05   45.10
 -11  -4   0  531.05   37.70
 -11  -4   0  494.35   40.60
 -11  -4   0  539.45   43.30
 -11  -4   0  569.24   38.60
 -11  -4   0  444.06   39.30
  11   4   0  491.15   34.80
  11   4   0  572.34   34.10
  11   4   0  488.95   40.70
  11   4   0  483.25   37.10
 -12  -4   0  232.18   28.10
 -12  -4   0  276.87   37.80
 -12  -4   0  279.77   34.20
 -12  -4   0  284.07   37.10
  12   4   0  354.66   31.40
  12   4   0  300.87   25.40
  12   4   0  305.57   39.80
  14  -5   0   20.50   14.50
  14  -5   0   14.10    8.30
  14  -5   0    7.90    8.80
  14  -5   0   15.30   14.40
 -14   5   0    9.80   10.50
 -14   5   0   16.10    9.40
 -14   5   0    7.30   12.00
 -14   5   0   28.30   15.70
 -14   5   0    0.80    9.60
  13  -5   0  325.97   34.60
  13  -5   0  291.97   36.80
  13  -5   0  313.67   25.20
  13  -5   0  311.57   39.00
  13  -5   0  282.17   24.60
 -13   5   0  259.47   31.60
 -13   5   0  241.88   26.10
 -13   5   0  275.47   24.90
 -13   5   0  244.48   29.00
 -13   5   0  266.47   31.80
 -13   5   0  328.57   36.80
  12  -5   0  335.77   26.10
  12  -5   0  302.77   28.00
  12  -5   0  388.56   34.00
  12  -5   0  320.17   36.70
  12  -5   0  333.37   24.00
 -12   5   0  298.07   27.80
 -12   5   0  352.16   30.10
 -12   5   0  370.66   30.90
 -12   5   0  328.27   25.60
 -12   5   0  342.57   26.10
 -12   5   0  352.86   32.60
  11  -5   0   53.89   11.60
  11  -5   0   60.29   11.30
  11  -5   0   51.89   14.80
  11  -5   0   38.30   12.30
  11  -5   0   70.99   14.40
 -11   5   0   71.29   15.10
 -11   5   0   62.79   15.30
 -11   5   0   59.09    9.10
 -11   5   0   37.40   10.40
 -11   5   0   52.19   11.50
 -11   5   0   44.60   14.10
 -11   5   0   45.70   12.40
  10  -5   0   98.99   14.30
  10  -5   0  117.99   20.50
  10  -5   0  102.69   16.00
  10  -5   0  109.59   13.10
  10  -5   0  152.38   23.70
 -10   5   0  111.19   14.70
 -10   5   0   87.29   19.90
 -10   5   0  124.19   17.10
 -10   5   0  117.49   19.00
 -10   5   0  114.89   10.60
 -10   5   0  117.99   14.80
   9  -5   0  822.02   38.80
   9  -5   0  775.22   42.90
   9  -5   0  826.02   41.50
   9  -5   0  885.81   48.40
  -9   5   0  768.72   38.90
  -9   5   0  762.32   42.10
  -9   5   0  831.02   40.50
  -9   5   0  864.41   46.10
  -9   5   0  894.91   46.20
  -9   5   0  850.21   44.20
   8  -5   0  598.94   33.70
   8  -5   0  669.03   33.00
   8  -5   0  622.94   37.30
   8  -5   0  608.84   30.10
  -8   5   0  598.84   33.10
  -8   5   0  628.14   34.20
  -8   5   0  632.84   36.30
  -8   5   0  611.74   35.60
  -8   5   0  610.14   31.30
  -8   5   0  598.94   29.90
   7  -5   0   39.10    9.80
   7  -5   0   39.00    6.70
   7  -5   0   38.50    7.80
   7  -5   0   35.60    7.70
   7  -5   0   37.10    6.10
  -7   5   0   34.20    9.00
  -7   5   0   31.30    8.00
  -7   5   0   42.70    7.20
  -7   5   0   35.60    7.70
  -7   5   0   33.50    6.10
  -7   5   0   26.10    8.80
   6  -5   0  824.62   37.20
   6  -5   0  865.51   42.70
   6  -5   0  786.32   39.60
   6  -5   0  848.62   38.80
  -6   5   0  875.01   40.70
  -6   5   0  927.71   38.50
  -6   5   0  875.81   35.70
  -6   5   0  879.61   43.60
  -6   5   0  860.11   39.50
  -6   5   0  895.81   41.80
  -5   5   0 1797.32   71.59
  -5   5   0 1728.53   70.29
  -5   5   0 1694.33   71.89
   4  -5   0 1511.15   70.89
   4  -5   0 1682.63  173.98
   4  -5   0 1410.56   65.09
   4  -5   0 1443.86   56.39
  -4   5   0 1365.76   68.69
  -4   5   0 1445.76   56.29
  -4   5   0 1391.76   64.69
  -4   5   0 1375.06  163.98
   3  -5   0    1.20    2.80
   3  -5   0    1.90    2.60
   3  -5   0   -0.80    2.70
  -3   5   0    1.20    1.30
  -3   5   0    1.10    2.50
  -3   5   0    2.70    2.50
  -3   5   0    1.30    2.60
  -3   5   0    1.90    2.70
   2  -5   0  551.94   26.60
   2  -5   0  594.24   25.10
   2  -5   0  549.74   27.10
  -2   5   0  538.85   25.10
  -2   5   0  568.84   26.50
  -2   5   0  596.64   25.70
  -2   5   0  604.04   27.30
   1  -5   0  717.23   32.40
   1  -5   0  740.03   33.60
   1  -5   0  702.33   31.10
  -1   5   0  764.52   33.40
  -1   5   0  681.23   30.50
  -1   5   0  713.13   32.40
  -1   5   0  718.23   31.40
   0  -5   0 1147.79   49.60
   0   5   0 1201.78   50.89
   0   5   0 1137.89   49.40
  -1  -5   0  259.77   16.20
  -1  -5   0  254.57   17.20
  -1  -5   0  271.97   16.90
  -1  -5   0  248.68   15.20
  -1  -5   0  294.17   19.20
   1   5   0  260.67   17.00
   1   5   0  255.17   16.10
   1   5   0  290.77   16.50
   1   5   0  300.17   16.90
   1   5   0  257.57   15.30
  -2  -5   0  451.95   25.60
  -2  -5   0  466.15   24.70
  -2  -5   0  493.55   26.80
  -2  -5   0  444.86   28.10
  -2  -5   0  451.05   23.60
  -2  -5   0  420.56   24.50
   2   5   0  438.66   23.90
   2   5   0  478.55   25.10
   2   5   0  442.56   23.30
   2   5   0  493.35   27.90
   2   5   0  496.25   26.40
   2   5   0  442.36   24.90
  -3  -5   0 1440.16   65.69
  -3  -5   0 1549.45   67.09
  -3  -5   0 1472.85   62.79
  -3  -5   0 1492.55   64.99
  -3  -5   0 1471.75   69.79
   3   5   0 1454.75   65.09
   3   5   0 1464.45   63.59
   3   5   0 1641.64   69.29
   3   5   0 1529.45   65.79
   3   5   0 1424.56   63.19
   3   5   0 1510.95   64.49
  -4  -5   0  177.38   14.40
  -4  -5   0  123.19   14.80
  -4  -5   0  186.28   18.80
  -4  -5   0  187.58   15.30
  -4  -5   0  133.09   18.90
   4   5   0  160.18   14.80
   4   5   0  162.38   20.30
   4   5   0  167.68   18.10
   4   5   0  170.38   13.30
   4   5   0  173.48    9.20
   4   5   0  125.99   13.90
   4   5   0  175.28   15.60
   4   5   0  157.68   14.20
  -5  -5   0   60.19   11.10
  -5  -5   0   77.99   15.40
  -5  -5   0   64.39   12.20
  -5  -5   0   63.89   10.70
  -5  -5   0   83.19   15.40
  -5  -5   0  104.99   14.10
   5   5   0   69.09   14.30
   5   5   0   93.49   13.40
   5   5   0   76.79    6.90
   5   5   0   89.29   11.90
   5   5   0   80.09   11.60
   5   5   0   75.99   13.80
   5   5   0   62.99   11.40
   5   5   0   81.29    9.10
  -6  -5   0  907.11   43.70
  -6  -5   0  878.41   44.20
  -6  -5   0  778.42   46.10
  -6  -5   0  857.81   48.00
  -6  -5   0  772.52   46.20
   6   5   0  828.52   38.60
   6   5   0  783.22   48.70
   6   5   0  840.02   43.90
   6   5   0  866.01   37.10
   6   5   0  830.82   46.00
   6   5   0  863.31   45.00
   6   5   0  825.32   41.90
  -7  -5   0  426.26   36.00
  -7  -5   0  484.15   32.70
  -7  -5   0  505.45   35.40
  -7  -5   0  459.45   30.40
  -7  -5   0  514.55   35.50
   7   5   0  447.76   28.40
   7   5   0  414.56   31.10
   7   5   0  450.85   24.10
   7   5   0  463.85   35.80
   7   5   0  420.46   23.10
   7   5   0  454.75   30.30
  -8  -5   0    2.20    9.90
  -8  -5   0    1.20    6.90
  -8  -5   0    6.90    9.40
   8   5   0    0.10    3.10
   8   5   0   -1.00    5.90
   8   5   0    6.80    8.70
   8   5   0   -1.30    6.70
   8   5   0    4.30    9.40
   8   5   0    2.40    4.50
  -9  -5   0   98.59   18.30
  -9  -5   0  170.38   23.10
  -9  -5   0  151.48   22.60
  -9  -5   0  195.88   22.50
  -9  -5   0  151.98   23.90
  -9  -5   0  219.38   32.80
   9   5   0  202.08   24.20
   9   5   0  157.68   14.90
   9   5   0  162.08   25.90
   9   5   0  134.69   20.70
   9   5   0  181.08   24.70
   9   5   0  167.58   20.70
 -10  -5   0  283.17   38.60
 -10  -5   0  394.46   33.50
 -10  -5   0  406.76   31.00
 -10  -5   0  382.96   34.90
 -10  -5   0  330.07   37.50
 -10  -5   0  383.06   31.20
  10   5   0  393.16   25.20
  10   5   0  368.46   31.20
  10   5   0  349.87   33.30
  10   5   0  366.56   32.10
  10   5   0  360.36   29.10
 -11  -5   0  226.78   29.00
 -11  -5   0  200.78   30.60
 -11  -5   0  234.38   27.00
 -11  -5   0  264.27   38.10
  11   5   0  231.58   20.40
  11   5   0  215.78   30.10
  11   5   0  246.48   31.60
  11   5   0  278.97   37.40
  14  -6   0  235.18   21.70
  14  -6   0  260.07   23.40
  14  -6   0  244.38   33.70
  14  -6   0  241.48   34.40
 -14   6   0  262.47   33.00
 -14   6   0  254.47   23.10
 -14   6   0  247.18   27.20
 -14   6   0  191.18   28.20
 -14   6   0  212.28   30.30
  13  -6   0  323.67   33.40
  13  -6   0  280.87   31.60
  13  -6   0  299.97   22.90
  13  -6   0  273.67   22.20
  13  -6   0  261.57   34.30
 -13   6   0  285.67   33.90
 -13   6   0  286.37   32.40
 -13   6   0  305.27   26.00
 -13   6   0  260.47   30.30
 -13   6   0  307.47   34.40
  12  -6   0    7.40    6.30
  12  -6   0   13.20    8.40
  12  -6   0    7.40    6.60
  12  -6   0    6.10    8.50
  12  -6   0    2.20    9.10
  12  -6   0    2.60    9.70
 -12   6   0    9.50    4.50
 -12   6   0   10.60    9.20
 -12   6   0    6.00    9.20
 -12   6   0    7.70    7.20
 -12   6   0    8.30    8.40
 -12   6   0    3.10    8.10
 -12   6   0    5.60    8.90
  11  -6   0  102.49   20.00
  11  -6   0  114.09   14.00
  11  -6   0  101.19   17.20
  11  -6   0   91.39   19.60
  11  -6   0  101.99   14.80
  11  -6   0   99.89   13.20
 -11   6   0  112.29   19.10
 -11   6   0   95.39   17.00
 -11   6   0   98.09   13.80
 -11   6   0  100.19   11.10
 -11   6   0  107.19   18.00
 -11   6   0  113.39   17.60
 -11   6   0   96.89   14.50
  10  -6   0  698.53   35.90
  10  -6   0  796.92   39.60
  10  -6   0  720.63   45.50
  10  -6   0  685.63   40.60
  10  -6   0  764.22   35.90
  10  -6   0  753.32   46.00
 -10   6   0  686.83   36.60
 -10   6   0  716.53   43.60
 -10   6   0  790.62   39.20
 -10   6   0  699.13   36.30
 -10   6   0  792.72   43.10
 -10   6   0  783.02   44.60
 -10   6   0  715.83   40.70
   9  -6   0  256.87   23.70
   9  -6   0  230.78   20.20
   9  -6   0  253.07   18.90
   9  -6   0  281.17   16.50
   9  -6   0  236.78   16.70
  -9   6   0  231.18   20.50
  -9   6   0  246.08   16.40
  -9   6   0  247.68   22.50
  -9   6   0  243.08   18.00
  -9   6   0  261.87   22.10
  -9   6   0  210.98   19.20
   8  -6   0   70.79    8.30
   8  -6   0   66.09   11.20
   8  -6   0   51.79   12.00
   8  -6   0   74.69   11.00
   8  -6   0   46.90    7.90
  -8   6   0   56.39    9.40
  -8   6   0   50.19   11.10
  -8   6   0   56.89   11.10
  -8   6   0   73.59   11.60
  -8   6   0   63.89   11.00
  -8   6   0   42.50    6.80
   7  -6   0  605.04   27.00
   7  -6   0  556.44   31.80
   7  -6   0  581.54   28.80
   7  -6   0  617.24   35.00
   7  -6   0  662.13   31.30
  -7   6   0  612.64   31.70
  -7   6   0  641.54   36.30
  -7   6   0  574.74   33.10
  -7   6   0  648.44   30.60
  -7   6   0  617.04   26.60
  -7   6   0  660.63   33.60
   6  -6   0  919.71   40.40
   6  -6   0  972.00   42.10
   6  -6   0  944.41   45.60
   6  -6   0  949.80   44.00
  -6   6   0  915.81   42.50
  -6   6   0  974.00   44.20
  -6   6   0  966.80   44.70
   5  -6   0 1325.97   57.79
   5  -6   0 1292.17   56.29
   5  -6   0 1305.67   53.19
  -5   6   0 1379.46   56.79
  -5   6   0 1249.77   56.29
  -5   6   0 1327.97   54.99
   4  -6   0   66.49    9.60
   4  -6   0   55.39    8.80
   4  -6   0   67.29    7.70
   4  -6   0   72.59    7.70
  -4   6   0   86.19    8.90
  -4   6   0   81.09    8.90
  -4   6   0   77.39    9.90
  -4   6   0   61.99    4.60
  -4   6   0   70.49    8.90
   3  -6   0 1104.99   46.10
   3  -6   0 1105.89   48.80
   3  -6   0 1173.58   49.10
  -3   6   0 1156.38   48.50
  -3   6   0 1139.29   46.80
  -3   6   0 1103.79   46.80
  -3   6   0 1133.89   48.70
  -2   6   0 1782.22   72.39
   1  -6   0 1082.79   44.70
   1  -6   0 1103.89   47.20
   1  -6   0 1020.60   48.00
  -1   6   0 1087.59   45.90
  -1   6   0 1065.69   45.00
  -1   6   0 1097.09   48.10
  -1   6   0 1096.09   47.20
   0  -6   0   40.30    6.70
   0  -6   0   42.30    7.00
   0  -6   0   59.29    9.50
   0  -6   0   48.50    8.10
   0  -6   0   39.50    3.80
   0  -6   0   43.10    6.50
   0   6   0   42.00    7.50
   0   6   0   56.29    7.70
   0   6   0   45.70    8.40
   0   6   0   60.89    7.60
   0   6   0   54.29    8.50
  -1  -6   0  258.67   17.20
  -1  -6   0  245.58   19.00
  -1  -6   0  251.97   18.00
  -1  -6   0  242.68   15.50
  -1  -6   0  230.68   16.30
   1   6   0  247.58   17.60
   1   6   0  251.57   16.40
   1   6   0  274.37   17.00
   1   6   0  247.78   15.50
  -2  -6   0 1783.22   77.49
  -2  -6   0 1833.62   79.39
  -2  -6   0 1814.72   82.49
   2   6   0 1877.61   77.69
   2   6   0 1916.61   81.29
   2   6   0 1886.41   79.99
   2   6   0 1858.81   75.69
  -3  -6   0  347.87   22.10
  -3  -6   0  341.67   26.60
  -3  -6   0  362.56   23.90
  -3  -6   0  355.46   21.10
  -3  -6   0  363.36   24.60
  -3  -6   0  303.77   21.90
   3   6   0  322.97   21.50
   3   6   0  338.07   20.70
   3   6   0  326.37   24.80
   3   6   0  354.16   21.90
   3   6   0  354.86   22.60
   3   6   0  337.67   22.50
   3   6   0  316.77   22.90
  -4  -6   0    6.80    5.80
  -4  -6   0   25.50   11.00
  -4  -6   0   15.10    6.60
  -4  -6   0   -0.40    5.70
  -4  -6   0    8.30    6.30
  -4  -6   0   15.10    7.20
   4   6   0    7.50    4.80
   4   6   0   13.80    6.60
   4   6   0   13.00    6.60
   4   6   0   12.40    6.50
   4   6   0    3.60    4.90
   4   6   0   12.30    6.00
   4   6   0   15.50    8.50
  -5  -6   0  671.83   35.80
  -5  -6   0  685.73   35.30
  -5  -6   0  650.43   39.30
  -5  -6   0  504.25   47.80
  -5  -6   0  609.24   36.70
  -5  -6   0  604.14   42.10
   5   6   0  646.44   33.10
   5   6   0  607.24   35.80
   5   6   0  608.44   40.00
   5   6   0  653.23   35.60
   5   6   0  591.94   36.90
  -6  -6   0  693.73   48.90
  -6  -6   0  833.62   42.90
  -6  -6   0  796.72   41.50
  -6  -6   0  740.23   43.90
  -6  -6   0  715.23   45.10
   6   6   0  734.23   45.30
   6   6   0  767.32   44.90
   6   6   0  727.03   37.40
   6   6   0  816.92   33.90
   6   6   0  836.72   44.00
   6   6   0  804.52   48.90
  -7  -6   0    4.10    6.50
  -7  -6   0   10.50    7.40
  -7  -6   0    0.80    7.60
   7   6   0    5.90    7.10
   7   6   0   11.70    8.00
   7   6   0   -6.90    6.60
   7   6   0    2.30    4.10
   7   6   0    2.10    3.60
   7   6   0    6.50    9.40
  -8  -6   0  136.99   21.50
  -8  -6   0  103.69   16.80
  -8  -6   0  132.89   19.50
  -8  -6   0  108.89   22.30
   8   6   0  164.48   22.70
   8   6   0  125.39   11.30
   8   6   0  165.08   19.90
   8   6   0  177.58   27.50
   8   6   0  138.39   21.70
   8   6   0  141.29   12.00
   8   6   0  152.68   21.40
  -9  -6   0  319.77   27.30
  -9  -6   0  328.77   28.30
  -9  -6   0  293.47   38.60
  -9  -6   0  328.77   39.60
   9   6   0  330.37   36.10
   9   6   0  303.67   27.30
   9   6   0  301.17   27.90
   9   6   0  274.07   39.30
   9   6   0  309.47   20.00
 -10  -6   0  203.18   24.30
 -10  -6   0  209.28   32.20
 -10  -6   0  184.38   41.70
 -10  -6   0  250.67   27.90
 -10  -6   0  211.98   28.10
  10   6   0  237.58   28.90
  10   6   0  221.48   34.00
  10   6   0  247.48   32.80
  10   6   0  254.77   27.30
  10   6   0  236.48   33.50
  10   6   0  207.38   17.10
 -11  -6   0    8.20   11.30
 -11  -6   0    0.40    8.90
 -11  -6   0   35.60   19.80
 -11  -6   0   -5.50   11.90
  11   6   0   -3.80   10.10
  11   6   0   11.00   13.80
  11   6   0    6.60    6.40
  11   6   0    6.00    9.30
  11   6   0    3.80   16.30
  14  -7   0  351.96   37.20
  14  -7   0  359.46   26.30
  14  -7   0  266.67   35.60
  14  -7   0  326.57   24.50
  14  -7   0  367.06   24.50
 -14   7   0  260.67   31.50
 -14   7   0  353.16   43.90
 -14   7   0  260.17   32.60
 -14   7   0  403.76   34.50
 -14   7   0  359.06   29.10
  13  -7   0   43.00    9.80
  13  -7   0   23.40   10.00
  13  -7   0   53.79   15.20
  13  -7   0   40.80    9.50
  13  -7   0   25.60   13.90
  13  -7   0   37.60   16.10
 -13   7   0   16.80   10.30
 -13   7   0   38.90   10.20
 -13   7   0   28.60   14.10
 -13   7   0   29.60   11.80
 -13   7   0   46.30   14.30
 -13   7   0   39.70    6.60
 -13   7   0    9.70   11.50
  12  -7   0   85.79   12.60
  12  -7   0   97.69   14.90
  12  -7   0  112.59   27.30
  12  -7   0   71.79   18.90
  12  -7   0   60.79   16.40
  12  -7   0   91.19   20.90
 -12   7   0   92.29   17.80
 -12   7   0  103.39   19.40
 -12   7   0   95.39   12.60
 -12   7   0   92.39   13.50
 -12   7   0   90.99   18.70
 -12   7   0   83.59   15.00
 -12   7   0  109.69   18.30
  11  -7   0  279.17   24.80
  11  -7   0  262.27   19.40
  11  -7   0  282.87   21.70
  11  -7   0  304.47   33.30
  11  -7   0  266.07   18.60
  11  -7   0  293.07   29.00
 -11   7   0  346.77   25.80
 -11   7   0  263.67   30.10
 -11   7   0  261.57   25.40
 -11   7   0  241.88   19.30
 -11   7   0  345.67   27.40
 -11   7   0  334.97   23.50
 -11   7   0  282.27   19.20
  10  -7   0  441.56   24.10
  10  -7   0  485.45   31.10
  10  -7   0  475.15   28.00
  10  -7   0  449.66   34.40
  10  -7   0  412.16   24.90
  10  -7   0  493.35   34.70
 -10   7   0  474.85   34.00
 -10   7   0  453.05   28.50
 -10   7   0  443.66   24.20
 -10   7   0  493.85   28.50
 -10   7   0  489.75   31.80
 -10   7   0  465.55   32.30
 -10   7   0  477.75   30.70
   9  -7   0   19.50    5.30
   9  -7   0   17.80    5.80
   9  -7   0   27.10    8.80
   9  -7   0   28.40    7.60
   9  -7   0   14.50    9.00
  -9   7   0   13.70    8.00
  -9   7   0   35.00   10.00
  -9   7   0   29.90   10.00
  -9   7   0   30.90    7.90
  -9   7   0   23.40    9.40
  -9   7   0   22.30    5.30
   8  -7   0  220.58   15.10
   8  -7   0  204.68   16.30
   8  -7   0  210.18   18.40
   8  -7   0  236.08   21.00
   8  -7   0  234.88   13.20
  -8   7   0  221.18   16.50
  -8   7   0  222.88   19.00
  -8   7   0  229.78   17.70
  -8   7   0  212.38   19.20
  -8   7   0  242.68   21.80
   7  -7   0  604.24   34.60
   7  -7   0  584.54   29.80
   7  -7   0  605.84   25.80
   7  -7   0  600.24   32.40
   7  -7   0  571.74   28.20
  -7   7   0  547.95   30.60
  -7   7   0  648.64   33.60
  -7   7   0  612.24   30.00
  -7   7   0  610.34   32.50
   6  -7   0  525.35   26.00
   6  -7   0  514.15   24.80
   6  -7   0  516.15   21.80
   6  -7   0  506.15   29.50
   6  -7   0  503.15   28.00
  -6   7   0  513.05   28.00
  -6   7   0  487.45   26.60
  -6   7   0  520.25   26.40
  -6   7   0  527.35   28.70
   5  -7   0   15.60    5.50
   5  -7   0   19.10    4.70
   5  -7   0   19.50    6.20
  -5   7   0   11.60    5.20
  -5   7   0   21.10    6.10
  -5   7   0   29.40    6.20
  -5   7   0   26.50    5.80
   4  -7   0  815.22   39.10
   4  -7   0  869.61   36.40
   4  -7   0  795.62   35.70
   4  -7   0  841.22   39.50
  -4   7   0  829.12   38.60
  -4   7   0  845.02   37.10
  -4   7   0  793.72   36.70
  -4   7   0  839.92   39.00
   3  -7   0 1518.95   62.89
   3  -7   0 1439.16   63.09
  -3   7   0 1450.55   60.19
  -3   7   0 1487.35   62.29
  -3   7   0 1503.25   60.89
   2  -7   0  425.96   20.40
   2  -7   0  390.66   21.40
   2  -7   0  404.36   24.10
   2  -7   0  486.15   24.50
  -2   7   0  453.05   24.50
  -2   7   0  410.36   22.00
  -2   7   0  431.86   21.80
  -2   7   0  411.76   23.30
   1  -7   0  171.08   12.40
   1  -7   0  154.48   13.70
   1  -7   0  188.58   13.40
   1  -7   0  188.98   12.50
   1  -7   0  186.78   15.30
   1  -7   0  192.78   11.30
  -1   7   0  216.58   15.20
  -1   7   0  183.68   13.40
  -1   7   0  172.68   12.50
  -1   7   0  213.38   15.70
   0  -7   0  819.52   31.50
   0  -7   0  763.72   37.10
   0  -7   0  790.12   40.60
   0  -7   0  771.22   38.70
   0  -7   0  783.72   37.10
   0  -7   0  780.12   35.60
   0   7   0  769.32   35.80
   0   7   0  806.72   40.00
   0   7   0  819.82   38.00
   0   7   0  792.42   38.80
   0   7   0  759.32   36.90
  -1  -7   0 1645.64   65.49
  -1  -7   0 1556.84   71.19
  -1  -7   0 1554.14   67.79
  -1  -7   0 1550.54   68.79
  -1  -7   0 1570.24   66.99
   1   7   0 1456.35   64.79
   1   7   0 1468.75   66.39
   1   7   0 1690.83   71.19
   1   7   0 1622.84   68.89
  -2  -7   0  369.66   24.10
  -2  -7   0  358.06   24.60
  -2  -7   0  334.57   22.50
  -2  -7   0  349.67   26.70
  -2  -7   0  376.96   21.70
   2   7   0  357.56   22.80
   2   7   0  332.97   23.50
   2   7   0  357.86   22.40
   2   7   0  343.47   21.20
   2   7   0  374.16   26.10
   2   7   0  355.86   24.00
  -3  -7   0   66.99   10.70
  -3  -7   0  112.99   19.80
  -3  -7   0   74.09   15.50
  -3  -7   0   95.89   13.80
  -3  -7   0   86.19   13.00
  -3  -7   0   62.39   10.40
   3   7   0   81.69   11.60
   3   7   0   87.69   13.80
   3   7   0   81.29   11.10
   3   7   0   70.89   12.50
   3   7   0   85.19   12.50
   3   7   0   92.49   15.40
  -4  -7   0  218.48   20.50
  -4  -7   0  218.28   18.40
  -4  -7   0  234.38   28.10
  -4  -7   0  197.08   21.10
  -4  -7   0  245.18   19.60
  -4  -7   0  232.58   22.10
   4   7   0  206.98   24.50
   4   7   0  200.88   18.50
   4   7   0  220.58   20.30
   4   7   0  218.48   18.20
   4   7   0  201.28   17.20
  -5  -7   0  435.76   31.70
  -5  -7   0  444.26   28.60
  -5  -7   0  380.96   28.40
  -5  -7   0  408.06   26.80
  -5  -7   0  391.06   34.20
  -5  -7   0  378.06   29.90
   5   7   0  496.35   34.40
   5   7   0  390.96   25.20
   5   7   0  462.65   29.40
   5   7   0  415.86   30.10
   5   7   0  362.76   25.40
   5   7   0  364.46   28.60
  -6  -7   0  119.89   23.10
  -6  -7   0  102.29   17.30
  -6  -7   0  112.19   17.10
  -6  -7   0   87.79   14.40
  -6  -7   0  143.89   21.80
  -6  -7   0  118.79   19.40
   6   7   0  111.19   18.40
   6   7   0  143.29   19.40
   6   7   0   99.69   15.90
   6   7   0  109.29   12.40
   6   7   0  124.79   22.00
  -7  -7   0  132.49   23.80
  -7  -7   0   96.29   22.10
  -7  -7   0   85.59   21.00
  -7  -7   0  125.29   21.50
  -7  -7   0  115.29   16.70
  -7  -7   0  100.49   16.60
   7   7   0   94.59   16.60
   7   7   0   93.99   17.40
   7   7   0  134.59   19.70
   7   7   0  111.09   21.30
   7   7   0  102.89   11.80
  -8  -7   0  367.76   34.10
  -8  -7   0  427.26   39.10
  -8  -7   0  323.37   27.10
  -8  -7   0  326.37   27.80
  -8  -7   0  304.57   30.40
  -8  -7   0  302.47   32.20
   8   7   0  295.07   37.00
   8   7   0  321.07   20.50
   8   7   0  320.07   26.00
   8   7   0  284.67   27.00
   8   7   0  312.87   30.20
   8   7   0  332.97   28.40
  -9  -7   0  278.67   36.50
  -9  -7   0  224.18   35.00
  -9  -7   0  228.68   27.50
  -9  -7   0  232.88   26.60
  -9  -7   0  239.28   33.50
  -9  -7   0  204.38   27.40
   9   7   0  227.38   31.30
   9   7   0  222.48   14.90
   9   7   0  290.07   31.40
   9   7   0  206.78   31.10
   9   7   0  234.48   25.80
   9   7   0  286.77   31.70
 -10  -7   0   36.90   14.00
 -10  -7   0   25.00   17.20
 -10  -7   0   72.09   19.30
 -10  -7   0   48.00   14.70
  10   7   0   55.49   16.50
  10   7   0   57.79   15.80
  10   7   0   52.59   17.30
  10   7   0   27.20   13.00
  10   7   0   35.90    7.20
  14  -8   0   -2.60   11.00
  14  -8   0   -6.30    9.30
  14  -8   0    3.60    6.50
  14  -8   0    3.30    6.00
  14  -8   0    0.60    7.00
 -14   8   0    7.90    6.60
 -14   8   0    1.40   11.00
 -14   8   0    4.30    3.90
 -14   8   0    3.60   10.30
 -14   8   0    8.20   10.80
 -14   8   0   11.00    9.50
  13  -8   0   86.69   14.20
  13  -8   0   89.69   26.40
  13  -8   0   84.79   12.50
  13  -8   0   85.79   15.40
  13  -8   0   83.59   20.00
  13  -8   0   61.09   19.40
 -13   8   0   83.39   12.40
 -13   8   0   65.09   16.90
 -13   8   0   72.99   14.80
 -13   8   0  110.49   11.00
 -13   8   0   73.09   17.60
 -13   8   0   93.59   19.90
  12  -8   0  469.55   39.40
  12  -8   0  446.16   26.90
  12  -8   0  516.35   26.20
  12  -8   0  435.06   32.90
  12  -8   0  407.66   27.90
  12  -8   0  444.16   37.60
 -12   8   0  476.55   34.60
 -12   8   0  403.66   31.90
 -12   8   0  412.56   37.70
 -12   8   0  446.66   25.20
 -12   8   0  478.05   37.20
 -12   8   0  470.35   40.90
 -12   8   0  407.96   29.80
  11  -8   0  247.88   23.20
  11  -8   0  291.87   29.50
  11  -8   0  291.17   21.10
  11  -8   0  306.17   29.10
  11  -8   0  245.98   18.60
  11  -8   0  269.17   17.20
 -11   8   0  283.67   25.50
 -11   8   0  266.77   16.60
 -11   8   0  259.37   20.90
 -11   8   0  246.68   25.70
 -11   8   0  282.37   27.30
 -11   8   0  265.17   24.60
 -11   8   0  290.67   22.40
  10  -8   0   -0.10    7.20
  10  -8   0    3.10    5.60
  10  -8   0    5.50    5.20
  10  -8   0    0.10    7.60
  10  -8   0    7.60    4.30
 -10   8   0    1.60    7.90
 -10   8   0   -0.90    5.80
 -10   8   0   13.70    9.20
 -10   8   0   12.30    8.80
   9  -8   0  231.78   17.50
   9  -8   0  212.18   15.20
   9  -8   0  215.68   13.00
   9  -8   0  205.08   24.40
  -9   8   0  220.78   17.60
  -9   8   0  235.18   20.70
  -9   8   0  208.68   23.00
  -9   8   0  191.68   20.30
  -9   8   0  260.67   29.80
   8  -8   0  438.36   20.50
   8  -8   0  421.36   29.70
   8  -8   0  437.76   25.00
   8  -8   0  453.45   27.90
   8  -8   0  423.26   23.00
  -8   8   0  426.96   28.10
  -8   8   0  431.56   26.50
  -8   8   0  423.86   24.90
  -8   8   0  483.05   28.70
   7  -8   0   28.60    6.00
   7  -8   0   25.50    8.00
   7  -8   0   40.40    7.60
   7  -8   0   50.89   11.30
  -7   8   0   35.40    7.70
  -7   8   0   42.80    9.80
  -7   8   0   25.00    7.80
  -7   8   0   41.10    8.10
   6  -8   0   13.80    4.70
   6  -8   0   24.10    7.30
   6  -8   0   20.50    7.30
   6  -8   0   18.40    5.30
  -6   8   0   24.40    6.40
  -6   8   0   11.40    5.20
  -6   8   0   14.40    6.50
  -6   8   0    8.90    5.70
   5  -8   0  619.54   33.30
   5  -8   0  659.73   30.30
   5  -8   0  672.13   34.20
   5  -8   0  648.64   29.90
  -5   8   0  633.64   33.00
  -5   8   0  624.94   32.90
  -5   8   0  616.84   31.20
  -5   8   0  667.43   31.50
   4  -8   0  941.31   38.80
   4  -8   0  882.71   42.00
   4  -8   0  856.91   38.30
   4  -8   0  858.81   42.10
  -4   8   0  896.21   41.90
  -4   8   0  821.02   39.00
  -4   8   0  851.71   41.30
  -4   8   0  867.51   35.40
  -4   8   0  897.71   39.80
   3  -8   0  314.27   15.10
   3  -8   0  317.77   20.00
   3  -8   0  328.87   17.60
   3  -8   0  286.47   20.10
   3  -8   0  285.97   17.30
  -3   8   0  268.07   17.40
  -3   8   0  302.67   20.90
  -3   8   0  328.17   20.20
  -3   8   0  313.17   20.40
  -3   8   0  312.77   18.40
   2  -8   0  285.27   20.00
   2  -8   0  256.07   18.30
   2  -8   0  277.17   17.00
   2  -8   0  274.57   15.90
   2  -8   0  285.17   16.60
  -2   8   0  262.37   16.80
  -2   8   0  286.97   19.20
  -2   8   0  308.97   20.10
  -2   8   0  287.67   17.80
   1  -8   0 1083.19   47.60
   1  -8   0 1148.89   46.60
   1  -8   0 1087.69   49.60
   1  -8   0 1027.20   46.90
   1  -8   0  970.90   50.39
  -1   8   0 1061.19   50.49
  -1   8   0 1068.89   46.70
  -1   8   0 1057.49   47.70
  -1   8   0 1077.79   49.70
   0  -8   0  651.73   35.00
   0  -8   0  660.23   36.90
   0  -8   0  639.34   32.90
   0  -8   0  672.43   31.70
   0  -8   0  651.83   33.50
   0   8   0  625.64   34.60
   0   8   0  672.53   33.60
   0   8   0  626.64   35.60
   0   8   0  650.33   33.60
   0   8   0  653.53   32.00
  -1  -8   0   66.29   10.00
  -1  -8   0   96.49   14.70
  -1  -8   0   81.19   12.00
  -1  -8   0   88.69   14.80
  -1  -8   0  101.19   13.20
   1   8   0  116.59   18.60
   1   8   0   98.89   12.10
   1   8   0  105.39   13.80
   1   8   0   74.09   11.20
   1   8   0   67.89   12.40
  -2  -8   0  343.07   23.70
  -2  -8   0  354.26   28.30
  -2  -8   0  353.86   25.60
  -2  -8   0  407.76   23.30
  -2  -8   0  335.17   24.30
   2   8   0  381.96   24.30
   2   8   0  284.47   23.40
   2   8   0  314.87   24.10
   2   8   0  326.87   21.60
   2   8   0  355.56   26.70
   2   8   0  378.56   23.70
  -3  -8   0 1174.28   58.09
  -3  -8   0 1122.59   55.19
  -3  -8   0 1133.79   56.89
  -3  -8   0 1211.38   53.29
  -3  -8   0 1134.09   62.09
   3   8   0 1028.10   55.29
   3   8   0 1154.18   54.99
   3   8   0 1118.79   53.99
   3   8   0 1199.48   60.09
   3   8   0 1045.60   54.39
  -4  -8   0  596.04   38.60
  -4  -8   0  637.34   40.20
  -4  -8   0  653.23   35.40
  -4  -8   0  544.35   47.80
  -4  -8   0  558.64   36.60
   4   8   0  635.94   41.10
   4   8   0  637.54   38.40
   4   8   0  671.83   36.60
   4   8   0  599.34   34.50
   4   8   0  673.33   37.70
  -5  -8   0  140.89   19.10
  -5  -8   0  108.49   15.70
  -5  -8   0  128.89   22.60
  -5  -8   0  135.89   17.50
  -5  -8   0  165.38   23.70
  -5  -8   0  130.89   19.90
   5   8   0  140.19   22.60
   5   8   0  134.89   14.70
   5   8   0  162.18   22.70
   5   8   0  132.09   18.30
   5   8   0  158.08   19.00
  -6  -8   0   78.69   18.70
  -6  -8   0   67.09   13.90
  -6  -8   0   58.09   16.50
  -6  -8   0   71.99   15.10
  -6  -8   0   65.19   18.90
   6   8   0   66.99   15.90
   6   8   0   83.19   15.60
   6   8   0   57.09   13.70
   6   8   0   58.19   11.40
   6   8   0   45.30   14.50
  -7  -8   0  759.62   49.40
  -7  -8   0  630.44   51.19
  -7  -8   0  736.23   42.70
  -7  -8   0  645.04   44.00
  -7  -8   0  733.43   48.20
  -7  -8   0  705.43   42.90
   7   8   0  696.03   42.60
   7   8   0  663.93   40.50
   7   8   0  757.42   45.00
   7   8   0  650.33   36.80
   7   8   0  672.83   49.40
   7   8   0  723.73   49.99
  -8  -8   0   75.99   17.70
  -8  -8   0   79.89   16.90
  -8  -8   0   64.29   15.30
  -8  -8   0   67.69   15.30
  -8  -8   0   79.19   20.00
  -8  -8   0   78.49   19.80
   8   8   0   76.29   19.80
   8   8   0   80.99   19.20
   8   8   0   87.39   16.80
   8   8   0   84.19   16.00
   8   8   0   68.89   14.30
   8   8   0   90.79   12.60
  -9  -8   0   23.60   12.70
  -9  -8   0   12.20   10.10
  -9  -8   0   13.30   18.50
  -9  -8   0   27.30   15.80
   9   8   0   13.20   10.90
   9   8   0    4.30   11.50
   9   8   0   17.20    5.90
   9   8   0   10.40   11.60
   9   8   0    2.30    8.70
 -10  -8   0  147.59   23.60
 -10  -8   0  129.09   26.70
 -10  -8   0  130.19   22.40
 -10  -8   0  141.89   28.90
  10   8   0  179.78   28.00
  10   8   0  131.59   25.70
  14  -9   0  185.08   15.60
  14  -9   0  109.99   23.60
  14  -9   0  138.89   22.10
  14  -9   0  129.29   22.90
  14  -9   0  126.19   13.30
 -14   9   0  167.18   24.60
 -14   9   0   80.79   21.90
 -14   9   0   82.29   16.80
 -14   9   0  113.39   22.80
  13  -9   0  228.58   31.30
  13  -9   0  267.07   19.70
  13  -9   0  297.07   34.40
  13  -9   0  324.37   22.60
  13  -9   0  276.37   18.10
 -13   9   0  276.37   46.00
 -13   9   0  258.47   21.50
 -13   9   0  253.27   32.10
 -13   9   0  303.17   27.00
 -13   9   0  235.58   25.60
  12  -9   0  207.08   14.50
  12  -9   0  206.38   16.90
  12  -9   0  200.48   28.00
  12  -9   0  194.38   24.70
  12  -9   0  230.28   31.90
  12  -9   0  183.38   18.90
 -12   9   0  198.28   24.20
 -12   9   0  233.28   23.80
 -12   9   0  231.78   27.60
 -12   9   0  175.18   23.50
 -12   9   0  207.28   25.70
  11  -9   0    0.80    8.30
  11  -9   0    4.20    7.60
  11  -9   0   -0.30    3.50
  11  -9   0    3.10    5.60
  11  -9   0   -0.60    5.20
  11  -9   0   -6.80    7.30
 -11   9   0   -4.30    6.20
 -11   9   0   -7.30    6.70
 -11   9   0    6.00    9.40
 -11   9   0    0.10    7.10
 -11   9   0    9.30    8.70
  10  -9   0  264.47   33.10
  10  -9   0  202.48   16.80
  10  -9   0  202.78   12.10
  10  -9   0  188.48   25.20
  10  -9   0  191.28   15.00
 -10   9   0  223.38   24.70
 -10   9   0  164.78   22.50
 -10   9   0  202.08   22.60
 -10   9   0  247.28   19.40
 -10   9   0  159.48   19.30
   9  -9   0  734.03   43.70
   9  -9   0  780.22   46.50
   9  -9   0  700.93   34.30
   9  -9   0  732.63   36.40
  -9   9   0  690.23   38.80
  -9   9   0  737.13   46.00
  -9   9   0  754.32   41.30
  -9   9   0  699.73   40.70
  -9   9   0  742.03   37.80
   8  -9   0  237.18   16.20
   8  -9   0  255.67   22.50
   8  -9   0  239.88   17.50
  -8   9   0  271.37   21.40
  -8   9   0  277.17   23.10
  -8   9   0  254.67   19.20
   7  -9   0   -0.10    5.00
   7  -9   0    1.90    6.00
   7  -9   0    6.20    4.50
   7  -9   0   -2.40    3.50
  -7   9   0    2.50    5.00
  -7   9   0    1.90    5.30
  -7   9   0    3.30    5.10
  -7   9   0   -1.80    4.90
   6  -9   0  196.98   13.50
   6  -9   0  199.08   22.10
   6  -9   0  213.18   14.20
   6  -9   0  183.28   17.50
  -6   9   0  185.68   14.60
  -6   9   0  156.48   14.60
  -6   9   0  181.88   16.30
  -6   9   0  194.18   16.80
   5  -9   0  468.55   24.00
   5  -9   0  436.56   27.50
   5  -9   0  464.45   28.40
   5  -9   0  441.06   23.70
  -5   9   0  476.75   20.40
  -5   9   0  480.25   25.90
  -5   9   0  489.55   25.90
  -5   9   0  475.95   27.60
  -5   9   0  516.95   28.40
   4  -9   0  413.26   21.90
   4  -9   0  372.36   25.00
   4  -9   0  427.16   22.30
   4  -9   0  453.15   26.10
  -4   9   0  391.36   22.70
  -4   9   0  403.46   24.90
  -4   9   0  408.26   19.60
  -4   9   0  419.16   25.40
  -4   9   0  424.66   23.60
   3  -9   0   23.30    5.80
   3  -9   0   19.30    7.60
   3  -9   0   31.20    8.30
   3  -9   0   32.50    5.30
   3  -9   0   29.60    6.20
  -3   9   0   38.30    6.50
  -3   9   0   39.20    8.70
  -3   9   0   31.10    7.10
  -3   9   0   19.80    5.90
  -3   9   0   40.80    9.70
   2  -9   0  436.16   22.80
   2  -9   0  446.76   23.00
   2  -9   0  447.86   23.10
   2  -9   0  393.46   26.90
   2  -9   0  386.76   23.30
   2  -9   0  463.45   26.80
  -2   9   0  425.26   24.50
  -2   9   0  392.06   25.60
  -2   9   0  415.96   26.60
  -2   9   0  448.86   23.90
   1  -9   0  694.73   33.40
   1  -9   0  665.13   38.60
   1  -9   0  682.33   34.60
   1  -9   0  721.73   34.40
   1  -9   0  694.73   35.00
   1  -9   0  714.13   37.40
  -1   9   0  695.53   34.20
  -1   9   0  715.33   37.30
  -1   9   0  661.83   37.70
  -1   9   0  735.93   35.80
  -1   9   0  683.93   36.10
   0  -9   0   77.79   11.40
   0  -9   0   82.49   15.30
   0  -9   0   89.49   12.50
   0  -9   0   53.59   10.80
   0  -9   0  105.29   12.20
   0   9   0  106.99   13.90
   0   9   0  100.49   14.60
   0   9   0   97.09   12.40
   0   9   0   83.89   13.00
   0   9   0  130.49   16.00
  -1  -9   0    8.20    7.50
  -1  -9   0   18.20    7.60
  -1  -9   0   19.20    8.60
  -1  -9   0    3.30    5.20
  -1  -9   0   12.90    6.10
   1   9   0    9.00    6.40
   1   9   0   17.20    6.90
   1   9   0   17.10    6.90
   1   9   0   13.40    6.50
   1   9   0   31.30   10.10
   1   9   0   17.50    7.90
  -2  -9   0  762.22   44.10
  -2  -9   0  853.61   43.80
  -2  -9   0  838.82   41.30
  -2  -9   0  873.11   56.59
  -2  -9   0  833.12   46.00
   2   9   0  843.22   44.90
   2   9   0  759.32   48.00
   2   9   0  870.11   47.90
   2   9   0  795.82   44.70
   2   9   0  845.02   43.30
   2   9   0  865.91   43.80
  -3  -9   0 1063.79   50.29
  -3  -9   0 1017.30   59.69
  -3  -9   0 1056.49   56.09
  -3  -9   0  981.90   54.19
  -3  -9   0  933.21   68.69
   3   9   0 1014.80   50.19
   3   9   0 1077.99   57.59
   3   9   0 1044.90   54.59
   3   9   0 1071.49   52.89
   3   9   0 1038.50   51.89
  -4  -9   0  103.99   21.00
  -4  -9   0  101.19   19.20
  -4  -9   0   99.09   14.80
  -4  -9   0   85.29   16.00
  -4  -9   0   84.99   15.10
   4   9   0  119.29   20.90
   4   9   0   99.09   14.20
   4   9   0   78.69   15.50
   4   9   0   84.19   13.60
   4   9   0   92.39   16.10
  -5  -9   0  108.99   20.20
  -5  -9   0   41.20   13.70
  -5  -9   0   77.39   19.00
  -5  -9   0   74.59   14.20
   5   9   0  107.19   17.00
   5   9   0   81.49   17.10
   5   9   0   89.79   15.90
   5   9   0   89.29   14.20
   5   9   0   79.99   21.80
  -6  -9   0  608.94   36.90
  -6  -9   0  619.24   38.20
  -6  -9   0  576.44   39.50
  -6  -9   0  561.24   42.70
  -6  -9   0  531.75   40.80
  -6  -9   0  538.65   45.70
   6   9   0  577.14   37.40
   6   9   0  593.74   38.90
   6   9   0  581.94   40.60
   6   9   0  484.75   40.90
   6   9   0  520.25   34.80
  -7  -9   0  467.75   33.90
  -7  -9   0  483.85   44.50
  -7  -9   0  455.35   37.30
  -7  -9   0  425.06   37.60
  -7  -9   0  457.65   39.70
  -7  -9   0  514.45   35.70
   7   9   0  552.54   37.80
   7   9   0  524.15   42.30
   7   9   0  481.95   33.10
   7   9   0  416.46   36.70
   7   9   0  440.76   34.00
  -8  -9   0   -8.20    9.70
  -8  -9   0   22.40   12.10
  -8  -9   0    2.40   22.10
  -8  -9   0    4.80    9.30
  -8  -9   0    3.90    9.60
   8   9   0    8.90   12.20
   8   9   0   12.10   12.90
   8   9   0    5.10    8.60
   8   9   0    1.30   10.70
   8   9   0    7.70    5.90
  -9  -9   0   77.49   21.20
  -9  -9   0   66.69   17.80
  -9  -9   0   72.99   19.70
  -9  -9   0   84.29   18.20
   9   9   0  105.79   20.70
   9   9   0  114.49   24.30
   9   9   0   93.29   21.70
  14 -10   0  196.58   30.40
  14 -10   0  252.37   39.10
  14 -10   0  230.18   15.10
  14 -10   0  274.07   17.90
  14 -10   0  288.17   19.10
 -14  10   0  181.38   23.80
  13 -10   0  170.28   27.60
  13 -10   0  278.97   17.80
  13 -10   0  256.07   19.30
  13 -10   0  237.88   31.00
 -13  10   0  221.08   29.00
 -13  10   0  213.48   28.30
 -13  10   0  248.68   28.40
 -13  10   0  267.37   24.10
 -13  10   0  209.08   27.60
  12 -10   0   -2.80    8.80
  12 -10   0    4.40    6.10
  12 -10   0    0.30   11.40
  12 -10   0    9.10    9.90
  12 -10   0   10.00    5.70
 -12  10   0    7.90    8.50
 -12  10   0    3.20    8.90
 -12  10   0    0.60    9.00
 -12  10   0   -3.20    8.20
 -12  10   0    1.60    8.30
  11 -10   0  115.69   12.70
  11 -10   0  102.69   22.10
  11 -10   0  105.09   20.00
  11 -10   0  128.29   14.30
 -11  10   0  100.09   15.20
 -11  10   0   83.39   17.00
 -11  10   0  104.39   17.20
 -11  10   0  114.39   18.50
 -11  10   0  108.49   18.90
  10 -10   0  568.34   38.20
  10 -10   0  538.85   40.20
  10 -10   0  470.75   37.30
  10 -10   0  498.65   27.20
  10 -10   0  517.45   28.80
 -10  10   0  572.24   32.20
 -10  10   0  499.15   34.40
 -10  10   0  580.74   40.70
 -10  10   0  577.44   35.70
 -10  10   0  498.85   32.80
   9 -10   0  270.87   17.70
   9 -10   0  289.77   19.40
   9 -10   0  256.97   24.70
   9 -10   0  300.07   28.10
  -9  10   0  305.27   22.80
  -9  10   0  295.97   21.50
  -9  10   0  273.57   23.00
  -9  10   0  282.37   23.80
   8 -10   0    0.10    6.30
   8 -10   0    2.80    4.40
   8 -10   0    0.70    4.50
  -8  10   0   -5.40    5.20
  -8  10   0   -3.40    5.80
  -8  10   0   -3.20    4.70
  -8  10   0    2.50    5.50
   7 -10   0  474.05   25.00
   7 -10   0  430.96   52.09
   7 -10   0  411.36   23.50
  -7  10   0  440.26   27.20
  -7  10   0  483.25   29.50
  -7  10   0  492.85   32.90
  -7  10   0  497.35   27.40
   6 -10   0  595.74   34.60
   6 -10   0  490.95   39.40
   6 -10   0  626.84   29.80
   6 -10   0  627.94   30.00
  -6  10   0  643.54   34.40
  -6  10   0  595.34   32.10
  -6  10   0  624.64   34.50
  -6  10   0  600.54   32.00
   5 -10   0  245.38   21.10
   5 -10   0  285.87   22.10
   5 -10   0  311.07   18.30
   5 -10   0  290.87   18.10
  -5  10   0  320.77   20.60
  -5  10   0  294.17   19.70
  -5  10   0  291.97   21.50
  -5  10   0  306.77   14.60
  -5  10   0  332.17   22.70
   4 -10   0   22.10    5.80
   4 -10   0   24.50    8.00
   4 -10   0   27.30    6.50
   4 -10   0   24.40    8.50
  -4  10   0   23.60    7.80
  -4  10   0   26.90    7.20
  -4  10   0   10.00    5.50
  -4  10   0   33.80    8.80
  -4  10   0   23.50    5.00
   3 -10   0  513.55   28.60
   3 -10   0  548.45   28.40
   3 -10   0  525.55   27.10
   3 -10   0  515.95   31.20
   3 -10   0  522.55   25.60
   3 -10   0  529.35   36.30
  -3  10   0  584.84   32.70
  -3  10   0  528.65   29.10
  -3  10   0  521.05   26.30
  -3  10   0  572.14   32.00
  -3  10   0  556.94   28.80
   2 -10   0  416.16   23.10
   2 -10   0  442.76   24.20
   2 -10   0  409.46   24.80
   2 -10   0  426.26   23.80
   2 -10   0  404.16   30.20
   2 -10   0  434.76   27.60
  -2  10   0  440.36   28.50
  -2  10   0  466.55   25.50
  -2  10   0  469.15   28.30
  -2  10   0  478.05   26.60
   1 -10   0  352.96   21.30
   1 -10   0  349.96   22.40
   1 -10   0  346.87   22.50
   1 -10   0  330.87   24.10
   1 -10   0  305.37   22.60
  -1  10   0  355.06   25.50
  -1  10   0  332.17   24.30
  -1  10   0  375.36   22.30
  -1  10   0  369.26   23.40
  -1  10   0  320.07   23.30
   0 -10   0  159.18   22.00
   0 -10   0  124.09   15.40
   0 -10   0  118.39   16.20
   0 -10   0  138.99   15.00
   0 -10   0  121.19   15.40
   0  10   0  158.08   17.40
   0  10   0  156.58   21.00
   0  10   0  116.89   18.10
   0  10   0  129.79   14.80
   0  10   0   99.59   15.50
  -1 -10   0  293.17   21.70
  -1 -10   0  297.27   20.20
  -1 -10   0  280.07   31.30
  -1 -10   0  269.27   23.20
  -1 -10   0  236.78   20.90
   1  10   0  244.08   20.70
   1  10   0  261.97   23.50
   1  10   0  239.98   22.00
   1  10   0  256.97   19.70
   1  10   0  239.68   20.60
  -2 -10   0  553.64   31.20
  -2 -10   0  494.15   38.30
  -2 -10   0  531.25   33.20
  -2 -10   0  556.64   41.10
   2  10   0  461.65   33.20
   2  10   0  538.65   32.60
   2  10   0  550.44   33.70
   2  10   0  551.74   37.10
   2  10   0  468.35   30.00
  -3 -10   0   28.70   11.90
  -3 -10   0   13.20    9.50
  -3 -10   0   32.00   13.80
  -3 -10   0   15.10    8.10
  -3 -10   0   15.10    8.40
   3  10   0   20.60    8.80
   3  10   0   44.30   13.00
   3  10   0   19.50    8.80
   3  10   0   30.10   10.30
  -4 -10   0  223.38   27.10
  -4 -10   0  217.08   22.70
  -4 -10   0  217.18   24.50
  -4 -10   0  134.59   24.60
   4  10   0  151.18   19.00
   4  10   0  207.88   24.30
   4  10   0  188.58   24.40
   4  10   0  184.78   26.90
   4  10   0  197.78   23.70
  -5 -10   0  296.37   24.90
  -5 -10   0  330.67   31.00
  -5 -10   0  313.07   37.70
  -5 -10   0  230.08   29.70
  -5 -10   0  297.87   27.00
   5  10   0  288.17   26.10
   5  10   0  317.67   37.20
   5  10   0  276.17   24.20
   5  10   0  301.17   26.10
   5  10   0  290.47   32.10
  -6 -10   0  294.37   38.00
  -6 -10   0  296.27   43.60
  -6 -10   0  348.17   30.60
  -6 -10   0  411.86   29.80
  -6 -10   0  332.77   37.40
   6  10   0  297.27   26.70
   6  10   0  401.86   31.30
   6  10   0  381.76   36.00
   6  10   0  289.27   33.80
   6  10   0  326.07   28.50
  -7 -10   0   23.30   13.90
  -7 -10   0    5.60   12.60
  -7 -10   0    6.50   10.50
  -7 -10   0   10.40   10.90
   7  10   0   12.90   10.10
   7  10   0   16.50   12.60
   7  10   0   26.30   13.40
  -8 -10   0  200.48   26.50
  -8 -10   0  212.28   33.70
  -8 -10   0  266.67   37.20
   8  10   0  220.98   28.90
   8  10   0  181.88   28.90
   8  10   0  228.38   30.90
   8  10   0  219.38   29.40
  13 -11   0   -1.80    4.90
  13 -11   0    1.60   12.10
  13 -11   0   -4.60    4.00
  13 -11   0    7.30    9.70
 -13  11   0    1.30    9.00
 -13  11   0    3.30    9.90
 -13  11   0   -3.80   12.20
 -13  11   0   -0.50   11.20
 -13  11   0    1.10    9.40
  12 -11   0  136.29   12.60
  12 -11   0  145.39   26.50
  12 -11   0  126.89   13.60
  12 -11   0  166.58   24.80
 -12  11   0  184.58   24.80
 -12  11   0  151.28   19.10
 -12  11   0   98.79   21.10
  11 -11   0  330.97   30.00
  11 -11   0  356.96   21.80
  11 -11   0  370.46   35.50
  11 -11   0  315.77   20.20
  11 -11   0  348.37   29.00
 -11  11   0  360.56   27.90
 -11  11   0  330.37   28.60
 -11  11   0  341.37   25.50
 -11  11   0  371.26   34.90
 -11  11   0  384.36   29.60
  10 -11   0  184.38   22.50
  10 -11   0  158.08   13.60
  10 -11   0  210.38   15.60
  10 -11   0  155.48   23.30
 -10  11   0  184.28   19.40
 -10  11   0  166.98   21.60
 -10  11   0  225.58   29.30
 -10  11   0  171.88   20.80
 -10  11   0  173.68   21.80
   9 -11   0   -0.20    7.80
   9 -11   0   -0.30    5.00
   9 -11   0    2.30    4.40
  -9  11   0    1.30    6.70
  -9  11   0    6.80    7.70
  -9  11   0    8.40    7.90
   8 -11   0  276.67   17.80
   8 -11   0  303.87   19.00
   8 -11   0  295.37   27.30
  -8  11   0  317.37   22.20
  -8  11   0  315.07   24.30
  -8  11   0  256.07   22.80
  -8  11   0  301.27   22.30
   7 -11   0  853.71   40.30
   7 -11   0  894.51   50.39
   7 -11   0  936.61   41.40
  -7  11   0  890.81   46.70
  -7  11   0  918.51   47.30
  -7  11   0  910.41   44.70
  -7  11   0  914.91   44.70
   6 -11   0  162.28   13.50
   6 -11   0  182.98   13.80
   6 -11   0  148.89   29.50
   6 -11   0  194.18   19.50
  -6  11   0  164.38   19.10
  -6  11   0  172.28   17.70
  -6  11   0  193.08   20.50
  -6  11   0  182.18   16.20
   5 -11   0    1.60    5.30
   5 -11   0   14.10    5.70
   5 -11   0    4.70    4.50
   5 -11   0    5.20    6.50
  -5  11   0    8.20    6.00
  -5  11   0    9.40    7.30
  -5  11   0    4.60    5.50
  -5  11   0   18.40    8.30
   4 -11   0  552.04   31.90
   4 -11   0  503.75   27.20
   4 -11   0  485.15   26.30
   4 -11   0  483.55   32.30
   4 -11   0  470.05   29.20
  -4  11   0  541.25   32.10
  -4  11   0  488.75   28.10
  -4  11   0  488.05   24.50
  -4  11   0  509.95   31.10
  -4  11   0  534.05   29.50
   3 -11   0  655.63   30.70
   3 -11   0  573.14   34.60
   3 -11   0  609.34   31.60
   3 -11   0  519.25   35.10
   3 -11   0  593.14   28.90
   3 -11   0  591.94   31.20
  -3  11   0  605.74   32.10
  -3  11   0  586.54   32.70
  -3  11   0  581.84   35.20
  -3  11   0  564.94   29.20
  -3  11   0  569.54   34.30
   2 -11   0  563.44   28.40
   2 -11   0  536.85   34.70
   2 -11   0  489.15   26.00
   2 -11   0  472.25   28.40
   2 -11   0  495.95   27.70
   2 -11   0  461.15   31.10
  -2  11   0  559.94   34.10
  -2  11   0  468.15   30.60
  -2  11   0  538.25   32.30
  -2  11   0  571.34   31.10
  -2  11   0  518.35   29.90
   1 -11   0   36.60    7.10
   1 -11   0   20.80    7.30
   1 -11   0   40.50    8.60
   1 -11   0   55.09   12.30
   1 -11   0   35.30   10.60
   1 -11   0   35.70    9.10
  -1  11   0   58.39   11.00
  -1  11   0   37.80    9.90
  -1  11   0   35.90    9.70
  -1  11   0   39.10   10.90
  -1  11   0   35.70   10.70
   0 -11   0  398.96   32.60
   0 -11   0  454.15   29.10
   0 -11   0  503.55   30.60
   0 -11   0  513.95   28.00
   0 -11   0  453.75   31.80
   0  11   0  439.46   28.00
   0  11   0  453.25   31.60
   0  11   0  440.66   29.40
   0  11   0  479.25   30.00
   0  11   0  466.75   36.50
  -1 -11   0  363.96   27.30
  -1 -11   0  377.66   28.30
  -1 -11   0  361.46   32.00
  -1 -11   0  438.86   26.50
  -1 -11   0  352.16   29.00
   1  11   0  429.76   30.40
   1  11   0  413.76   28.40
   1  11   0  387.46   28.60
   1  11   0  444.26   32.30
   1  11   0  412.56   26.70
  -2 -11   0   37.50   11.60
  -2 -11   0   26.40   13.50
  -2 -11   0   45.00   12.00
  -2 -11   0   51.59   11.10
  -2 -11   0   35.60   12.70
   2  11   0   52.99   11.60
   2  11   0   50.29   13.70
   2  11   0   36.50   11.30
   2  11   0   45.00   14.00
   2  11   0   36.10   10.00
  -3 -11   0  157.68   21.60
  -3 -11   0  226.88   27.00
  -3 -11   0  183.98   23.20
  -3 -11   0  236.28   28.40
  -3 -11   0  219.18   32.20
   3  11   0  228.08   26.60
   3  11   0  202.98   23.50
   3  11   0  207.68   22.30
   3  11   0  232.78   29.00
   3  11   0  233.28   25.00
  -4 -11   0  321.07   39.50
  -4 -11   0  342.27   26.50
  -4 -11   0  347.87   31.80
  -4 -11   0  334.47   30.30
   4  11   0  336.97   31.80
   4  11   0  320.37   27.50
   4  11   0  331.17   26.30
   4  11   0  298.57   26.60
   4  11   0  354.86   30.70
  -5 -11   0  191.78   28.50
  -5 -11   0  219.28   24.20
  -5 -11   0  213.58   31.40
  -5 -11   0  166.98   24.20
  -5 -11   0  125.89   21.50
   5  11   0  159.48   26.00
   5  11   0  192.28   24.40
   5  11   0  219.68   24.80
   5  11   0  159.78   25.20
   5  11   0  206.28   25.80
  -6 -11   0    7.40   10.20
  -6 -11   0   18.40   12.00
  -6 -11   0   32.30   16.70
  -6 -11   0   32.10   16.90
   6  11   0   19.60   13.80
   6  11   0   20.50   11.00
   6  11   0   29.70   15.00
  -7 -11   0  239.38   35.90
  -7 -11   0  186.18   31.90
  -7 -11   0  147.59   29.90
   7  11   0  158.98   27.80
   7  11   0  131.79   22.60
   7  11   0  206.78   28.20
   7  11   0  123.09   26.70
  13 -12   0  201.28   31.90
  13 -12   0  203.08   12.60
 -13  12   0  292.17   26.90
 -13  12   0  252.77   27.00
  12 -12   0  286.97   23.80
  12 -12   0  261.17   37.10
  12 -12   0  287.77   16.60
 -12  12   0  302.87   28.50
 -12  12   0  279.97   31.00
 -12  12   0  284.27   26.00
 -12  12   0  309.07   37.80
 -12  12   0  274.37   24.90
  11 -12   0  107.29   10.90
  11 -12   0   82.69   16.90
  11 -12   0   81.99   19.10
  11 -12   0  130.89   11.80
 -11  12   0  123.59   18.70
 -11  12   0  123.59   20.00
 -11  12   0  111.29   22.40
 -11  12   0  135.99   20.40
 -11  12   0  121.29   16.90
  10 -12   0    9.20    9.80
  10 -12   0   13.70    8.90
  10 -12   0    6.70    5.00
  10 -12   0   16.90    6.30
 -10  12   0   14.50   10.20
 -10  12   0    5.20    7.80
 -10  12   0   17.30    8.40
 -10  12   0   17.80   10.10
   9 -12   0  309.97   18.90
   9 -12   0  284.57   25.30
   9 -12   0  289.17   17.90
   9 -12   0  284.17   29.00
  -9  12   0  318.87   24.30
  -9  12   0  296.87   25.40
  -9  12   0  261.87   24.70
  -9  12   0  308.17   23.90
   8 -12   0  570.44   29.60
   8 -12   0  558.04   39.90
   8 -12   0  592.94   29.30
  -8  12   0  588.64   36.60
  -8  12   0  703.13   38.80
  -8  12   0  618.74   35.10
  -8  12   0  574.14   34.50
   7 -12   0   49.99   12.70
   7 -12   0   51.09    8.40
   7 -12   0   57.29    8.70
  -7  12   0   51.49   11.90
  -7  12   0   59.79   12.90
  -7  12   0   58.09   11.40
  -7  12   0   60.99   11.70
   6 -12   0  155.98   21.20
   6 -12   0  136.19   12.70
   6 -12   0  146.79   12.90
  -6  12   0  139.19   17.00
  -6  12   0  146.29   19.20
  -6  12   0  145.79   16.60
  -6  12   0  158.48   19.90
   5 -12   0  729.43   35.40
   5 -12   0  744.53   42.00
   5 -12   0  763.22   36.40
   5 -12   0  749.23   41.60
  -5  12   0  766.92   39.20
  -5  12   0  785.82   42.40
  -5  12   0  699.23   32.00
  -5  12   0  688.83   38.00
  -5  12   0  792.92   42.20
   4 -12   0  257.37   17.30
   4 -12   0  260.37   21.90
   4 -12   0  213.18   18.80
   4 -12   0  220.18   17.30
  -4  12   0  212.88   20.10
  -4  12   0  256.87   21.70
  -4  12   0  221.18   18.80
  -4  12   0  223.68   18.60
  -4  12   0  223.38   15.00
   3 -12   0  169.48   15.50
   3 -12   0  166.88   14.50
   3 -12   0  154.98   14.40
   3 -12   0  150.48   13.00
   3 -12   0  166.58   20.10
  -3  12   0  167.58   20.20
  -3  12   0  149.19   13.10
  -3  12   0  187.58   22.60
  -3  12   0  168.58   18.50
  -3  12   0  161.18   17.40
   2 -12   0   66.69   14.80
   2 -12   0   59.19   10.80
   2 -12   0   45.40   12.40
   2 -12   0   53.49    8.60
   2 -12   0   64.19   10.60
   2 -12   0   78.59   12.70
  -2  12   0   49.30   11.10
  -2  12   0   65.59   14.10
  -2  12   0   64.89   14.30
  -2  12   0   48.10   10.90
  -2  12   0   67.59   12.00
   1 -12   0  538.85   34.60
   1 -12   0  459.55   29.90
   1 -12   0  435.06   34.80
   1 -12   0  506.85   30.70
   1 -12   0  528.55   29.40
  -1  12   0  503.25   34.50
  -1  12   0  516.05   43.60
  -1  12   0  534.15   35.40
  -1  12   0  462.85   31.60
  -1  12   0  513.15   30.60
   0 -12   0  476.05   33.10
   0 -12   0  423.06   35.30
   0 -12   0  476.85   28.60
   0 -12   0  450.35   30.30
   0 -12   0  380.26   28.60
   0  12   0  470.35   31.20
   0  12   0  422.86   28.50
   0  12   0  499.55   33.40
   0  12   0  487.55   34.50
   0  12   0  468.35   31.20
  -1 -12   0  145.69   17.60
  -1 -12   0  124.99   22.60
  -1 -12   0  143.69   21.60
  -1 -12   0  127.49   18.20
  -1 -12   0  138.79   21.10
   1  12   0  117.79   20.90
   1  12   0  136.09   19.50
   1  12   0   97.39   16.20
   1  12   0  101.49   18.00
   1  12   0  140.19   17.80
  -2 -12   0  237.88   33.70
  -2 -12   0  289.97   41.10
  -2 -12   0  254.17   26.60
  -2 -12   0  226.68   28.30
  -2 -12   0  269.17   30.80
   2  12   0  226.58   22.90
   2  12   0  249.78   28.60
   2  12   0  274.27   24.60
   2  12   0  242.28   21.90
   2  12   0  307.37   29.00
  -3 -12   0  324.27   26.10
  -3 -12   0  358.56   32.80
  -3 -12   0  325.27   29.90
  -3 -12   0  312.57   39.80
   3  12   0  356.46   33.60
   3  12   0  369.36   31.30
   3  12   0  296.27   27.10
   3  12   0  379.76   29.90
   3  12   0  356.26   27.10
  -4 -12   0  244.78   55.99
  -4 -12   0  229.48   30.20
  -4 -12   0  307.47   26.20
  -4 -12   0  195.68   22.80
  -4 -12   0  171.78   24.60
   4  12   0  208.68   29.10
   4  12   0  195.78   23.60
   4  12   0  197.28   24.90
   4  12   0  204.58   27.40
   4  12   0  205.38   24.90
  -5 -12   0   -1.30   11.70
  -5 -12   0   -9.90    7.60
  -5 -12   0   10.70   10.40
  -5 -12   0    2.00    8.90
   5  12   0   -1.10   10.70
   5  12   0   -1.00    8.60
   5  12   0    3.80    9.30
   5  12   0    7.30   11.00
  -6 -12   0   47.10   18.20
  -6 -12   0   68.49   17.00
  -6 -12   0   63.09   16.00
   6  12   0   50.99   16.60
   6  12   0   84.39   22.60
   6  12   0   74.69   17.80
   6  12   0   93.89   20.30
  12 -13   0   90.59   21.60
  12 -13   0  128.19   22.60
 -12  13   0  129.19   21.70
 -12  13   0  116.69   18.50
 -12  13   0  100.79   22.60
 -12  13   0  167.18   23.30
 -12  13   0  189.88   23.50
  11 -13   0   -4.70    7.10
  11 -13   0   -0.50    9.20
 -11  13   0    3.10    9.80
 -11  13   0    7.70    8.10
 -11  13   0   -0.90    8.00
 -11  13   0    5.30    8.30
 -11  13   0  -13.00    6.50
  10 -13   0  276.17   15.80
  10 -13   0  278.37   26.50
  10 -13   0  266.57   19.20
  10 -13   0  334.47   40.10
  10 -13   0  278.47   33.30
 -10  13   0  285.67   24.90
 -10  13   0  267.27   25.80
 -10  13   0  306.27   24.10
 -10  13   0  279.37   26.10
   9 -13   0  298.07   30.70
   9 -13   0  315.37   17.70
   9 -13   0  299.57   40.00
   9 -13   0  306.17   27.30
  -9  13   0  285.17   24.00
  -9  13   0  308.27   25.10
  -9  13   0  282.57   25.70
  -9  13   0  360.96   28.20
   8 -13   0  277.87   30.40
   8 -13   0  244.68   26.00
   8 -13   0  248.48   16.60
   8 -13   0  232.48   15.60
  -8  13   0  233.08   21.10
  -8  13   0  211.08   24.00
  -8  13   0  242.28   25.80
  -8  13   0  225.78   23.10
   7 -13   0   74.79   15.40
   7 -13   0   87.29   10.60
   7 -13   0  108.19   11.50
   7 -13   0   83.19   17.60
  -7  13   0  103.79   15.20
  -7  13   0  114.79   17.30
  -7  13   0   45.90   12.50
  -7  13   0  102.29   15.20
   6 -13   0  477.25   33.50
   6 -13   0  494.35   26.20
   6 -13   0  481.35   26.50
  -6  13   0  473.55   32.60
  -6  13   0  479.05   30.80
  -6  13   0  495.75   30.70
  -6  13   0  544.05   34.20
   5 -13   0  324.87   21.30
   5 -13   0  385.66   28.10
   5 -13   0  369.26   21.30
   5 -13   0  350.56   25.90
  -5  13   0  301.37   26.00
  -5  13   0  318.57   17.90
  -5  13   0  339.97   24.80
  -5  13   0  331.47   26.70
  -5  13   0  337.27   24.10
   4 -13   0   34.50    8.00
   4 -13   0   30.80   10.80
   4 -13   0   44.10    9.10
   4 -13   0   39.10    9.90
  -4  13   0   25.70   10.30
  -4  13   0   19.60    9.50
  -4  13   0   18.80    8.00
  -4  13   0   15.70    8.10
  -4  13   0   40.30    7.80
   3 -13   0  132.09   14.40
   3 -13   0   98.39   18.40
   3 -13   0  155.08   16.70
   3 -13   0  107.49   18.00
   3 -13   0  113.79   12.60
   3 -13   0  117.19   13.80
  -3  13   0  173.98   19.80
  -3  13   0  123.19   12.30
  -3  13   0  130.89   19.90
  -3  13   0  127.19   19.30
  -3  13   0  148.79   17.20
  -3  13   0  124.59   18.40
   2 -13   0  313.97   18.30
   2 -13   0  301.07   26.60
   2 -13   0  344.77   22.30
   2 -13   0  340.67   29.60
   2 -13   0  300.87   22.20
   2 -13   0  291.37   22.60
  -2  13   0  341.47   28.30
  -2  13   0  346.07   28.10
  -2  13   0  294.57   25.30
  -2  13   0  319.67   24.60
  -2  13   0  281.27   22.90
   1 -13   0  399.16   28.50
   1 -13   0  481.65   28.10
   1 -13   0  414.66   28.70
   1 -13   0  503.25   34.60
   1 -13   0  427.66   35.40
  -1  13   0  437.86   33.30
  -1  13   0  437.66   32.70
  -1  13   0  406.86   28.10
  -1  13   0  468.35   30.90
  -1  13   0  409.76   30.50
   0 -13   0  155.98   25.30
   0 -13   0  146.19   17.60
   0 -13   0   99.89   16.80
   0 -13   0  146.39   22.10
   0 -13   0  145.69   19.70
   0  13   0  135.49   18.60
   0  13   0  144.29   22.00
   0  13   0  117.89   17.10
   0  13   0  138.19   21.40
   0  13   0  163.48   21.00
  -1 -13   0  110.89   22.00
  -1 -13   0   94.99   15.10
  -1 -13   0  132.59   20.60
  -1 -13   0  174.68   25.10
  -1 -13   0  107.89   17.20
   1  13   0  118.69   21.60
   1  13   0  103.59   19.30
   1  13   0  125.19   19.30
   1  13   0  116.29   17.30
   1  13   0  130.19   19.40
  -2 -13   0  347.87   37.20
  -2 -13   0  348.97   55.49
  -2 -13   0  281.17   24.20
   2  13   0  306.77   27.60
   2  13   0  335.07   30.50
   2  13   0  292.77   35.10
   2  13   0  289.57   26.80
   2  13   0  386.56   33.40
  -3 -13   0  204.28   25.60
  -3 -13   0  182.68   21.60
  -3 -13   0  150.98   28.20
  -3 -13   0  185.98   27.70
   3  13   0  249.48   31.90
   3  13   0  172.58   23.70
   3  13   0  213.38   24.20
   3  13   0  170.68   24.80
   3  13   0  215.88   28.60
  -4 -13   0    1.30    8.50
  -4 -13   0    0.00   10.50
  -4 -13   0    1.50   11.80
  -4 -13   0    9.00   10.00
  -4 -13   0   -6.10    8.10
   4  13   0    4.90    8.20
   4  13   0   -4.50    9.00
   4  13   0   -6.40    7.90
   4  13   0   -6.90    8.40
  -5 -13   0   69.29   16.30
  -5 -13   0   66.59   16.00
  -5 -13   0   39.80   17.80
   5  13   0   96.69   19.30
   5  13   0   71.09   18.90
   5  13   0   34.70   13.90
  11 -14   0  104.19   24.60
  11 -14   0  118.19   20.80
 -11  14   0  133.59   20.80
 -11  14   0  120.69   19.10
 -11  14   0  146.69   20.00
 -11  14   0  134.59   25.30
 -11  14   0  111.69   20.20
  10 -14   0  223.38   28.30
  10 -14   0  241.68   33.40
 -10  14   0  225.78   28.90
 -10  14   0  201.38   25.40
 -10  14   0  219.68   25.90
   9 -14   0  162.28   25.10
   9 -14   0  165.18   22.80
   9 -14   0  163.38   24.40
  -9  14   0  202.68   23.40
  -9  14   0  190.98   24.20
  -9  14   0  177.38   21.40
  -9  14   0  148.59   21.40
   8 -14   0   -1.00    8.80
   8 -14   0   16.20   11.30
   8 -14   0   19.50   11.00
   8 -14   0   14.80    4.90
  -8  14   0    6.10    7.70
  -8  14   0    2.80    8.10
  -8  14   0    9.20    8.40
  -8  14   0    2.90    8.60
   7 -14   0  364.86   21.10
   7 -14   0  324.17   29.10
   7 -14   0  384.46   20.80
   7 -14   0  336.37   29.10
  -7  14   0  362.26   28.80
  -7  14   0  345.97   26.80
  -7  14   0  361.66   28.90
  -7  14   0  365.16   26.70
   6 -14   0  391.56   23.20
   6 -14   0  395.16   30.10
   6 -14   0  387.16   22.50
  -6  14   0  383.56   30.20
  -6  14   0  437.66   29.50
  -6  14   0  384.36   27.80
  -6  14   0  475.55   32.40
   5 -14   0   73.19   16.40
   5 -14   0  105.19   12.30
   5 -14   0  112.19   18.10
   5 -14   0  109.09   17.10
   5 -14   0   87.89   12.10
  -5  14   0   85.99   14.60
  -5  14   0  103.89   17.90
  -5  14   0   99.79    9.20
  -5  14   0   86.99   16.60
  -5  14   0   94.79   14.80
   4 -14   0   82.29   17.40
   4 -14   0   58.59   14.80
   4 -14   0   61.89   10.40
   4 -14   0   54.09   10.40
   4 -14   0   56.79   11.70
  -4  14   0   72.89   13.90
  -4  14   0   63.39   12.60
  -4  14   0   55.59   13.80
  -4  14   0   73.89   10.30
  -4  14   0   50.29   13.70
   3 -14   0  385.56   34.30
   3 -14   0  451.55   28.40
   3 -14   0  483.45   27.20
   3 -14   0  491.45   27.00
   3 -14   0  476.15   27.50
   3 -14   0  497.05   34.90
  -3  14   0  454.35   26.80
  -3  14   0  451.25   30.10
  -3  14   0  471.95   33.90
  -3  14   0  498.75   35.30
  -3  14   0  413.76   32.60
  -3  14   0  471.55   31.30
   2 -14   0  234.88   22.90
   2 -14   0  217.08   30.70
   2 -14   0  221.98   19.40
   2 -14   0  211.28   13.70
   2 -14   0  217.48   26.80
   2 -14   0  199.38   18.30
  -2  14   0  233.58   28.10
  -2  14   0  208.98   22.60
  -2  14   0  199.58   23.30
  -2  14   0  213.68   24.50
  -2  14   0  254.07   27.90
   1 -14   0   99.59   19.00
   1 -14   0   93.19   13.90
   1 -14   0   87.59   15.20
   1 -14   0   55.29   24.20
   1 -14   0   65.19   14.60
  -1  14   0   70.89   14.70
  -1  14   0   79.99   17.40
  -1  14   0   71.49   14.70
  -1  14   0   81.89   17.00
  -1  14   0   52.79   12.70
   0 -14   0  159.08   18.80
   0 -14   0  194.28   26.30
   0 -14   0  162.98   21.70
   0 -14   0  160.48   20.80
   0 -14   0  160.88   28.20
   0  14   0  172.78   22.40
   0  14   0  142.59   22.50
   0  14   0  161.28   24.80
   0  14   0  186.18   26.00
   0  14   0  130.29   22.20
  -1 -14   0  242.78   30.70
  -1 -14   0  312.67   39.70
  -1 -14   0  240.88   21.90
  -1 -14   0  270.47   33.20
   1  14   0  231.88   29.60
   1  14   0  238.48   27.50
   1  14   0  253.87   26.70
   1  14   0  189.98   26.20
   1  14   0  221.08   26.20
  -2 -14   0  333.07   43.30
  -2 -14   0  291.57   28.50
  -2 -14   0  290.37   25.40
  -2 -14   0  324.27   27.60
  -2 -14   0  326.37   36.70
   2  14   0  338.57   29.50
   2  14   0  328.27   38.00
   2  14   0  279.97   33.20
   2  14   0  305.87   31.90
   2  14   0  282.27   33.00
  -3 -14   0   -2.50    8.00
  -3 -14   0   12.60   13.20
  -3 -14   0   -0.40    8.40
  -3 -14   0   21.50   11.40
   3  14   0   -5.40    7.60
   3  14   0   11.60   11.70
   3  14   0    1.20    9.40
   3  14   0    5.20    9.30
  -4 -14   0   21.60   11.30
  -4 -14   0   57.19   14.60
  -4 -14   0   59.49   18.50
   4  14   0   56.89   17.10
   4  14   0   77.99   19.70
  10 -15   0  123.29   23.90
  10 -15   0  125.19   20.90
 -10  15   0  136.29   19.00
 -10  15   0  119.59   20.10
 -10  15   0  143.69   20.20
 -10  15   0  149.39   22.10
   9 -15   0    4.30    9.80
   9 -15   0   -1.40    9.40
  -9  15   0    5.30    8.60
  -9  15   0   -2.80    8.20
  -9  15   0   -9.90    7.30
  -9  15   0    7.90    9.00
   8 -15   0  243.78   28.70
   8 -15   0  244.38   30.60
  -8  15   0  271.77   25.70
  -8  15   0  247.78   27.40
  -8  15   0  226.28   24.50
   7 -15   0  247.68   31.20
   7 -15   0  253.07   15.90
   7 -15   0  287.47   27.10
   7 -15   0  259.17   44.80
  -7  15   0  279.57   29.70
  -7  15   0  290.57   24.90
  -7  15   0  302.47   25.20
  -7  15   0  276.67   26.60
   6 -15   0   81.49   17.20
   6 -15   0   98.79   19.30
   6 -15   0   86.19   10.50
   6 -15   0   87.09   10.60
  -6  15   0   66.69   14.30
  -6  15   0   76.59   16.10
  -6  15   0   85.29   15.60
  -6  15   0   96.59   18.30
   5 -15   0   84.99   18.30
   5 -15   0   67.49   14.00
   5 -15   0   60.09   10.00
   5 -15   0   68.49   10.20
   5 -15   0   70.09   15.20
  -5  15   0   72.29   14.20
  -5  15   0   82.69    8.10
  -5  15   0   48.60   13.80
  -5  15   0   47.60   14.10
  -5  15   0   70.49   14.20
   4 -15   0  456.55   28.40
   4 -15   0  506.35   27.30
   4 -15   0  462.25   35.80
   4 -15   0  437.46   27.30
   4 -15   0  466.45   35.40
  -4  15   0  428.56   33.90
  -4  15   0  432.56   30.60
  -4  15   0  463.65   34.70
  -4  15   0  482.25   35.50
  -4  15   0  441.96   31.50
   3 -15   0  556.54   33.00
   3 -15   0  575.54   31.60
   3 -15   0  537.25   29.00
   3 -15   0  568.94   39.70
   3 -15   0  490.55   39.50
   3 -15   0  561.04   31.50
  -3  15   0  608.34   40.40
  -3  15   0  516.25   34.60
  -3  15   0  616.94   41.40
  -3  15   0  567.24   37.20
   2 -15   0   13.40   11.20
   2 -15   0    6.40    7.30
   2 -15   0    1.40    8.40
   2 -15   0    5.60   10.10
   2 -15   0   -0.20    6.10
  -2  15   0    7.70    8.60
  -2  15   0    4.70    7.90
  -2  15   0   14.80   11.00
  -2  15   0   15.70   15.10
  -2  15   0   -0.30    9.10
   1 -15   0  111.19   20.60
   1 -15   0  125.19   18.30
   1 -15   0  155.58   27.50
   1 -15   0  156.28   19.20
   1 -15   0  161.88   18.40
  -1  15   0  113.69   21.00
  -1  15   0  132.29   19.20
  -1  15   0  147.09   21.20
  -1  15   0  135.99   23.00
  -1  15   0  160.88   23.00
   0 -15   0  253.37   48.40
   0 -15   0  437.46   28.70
   0 -15   0  352.96   26.50
   0  15   0  325.57   28.20
   0  15   0  320.87   34.70
   0  15   0  302.57   29.90
   0  15   0  343.87   30.10
  -1 -15   0  248.18   32.10
  -1 -15   0  179.78   27.10
  -1 -15   0  167.08   20.80
  -1 -15   0  266.87   25.10
   1  15   0  181.08   27.40
   1  15   0  213.48   26.40
   1  15   0  207.48   28.50
  -2 -15   0   35.40   12.20
  -2 -15   0   29.40   12.80
  -2 -15   0   17.30   11.50
  -2 -15   0   42.10   16.30
   2  15   0   40.10   13.80
   2  15   0   23.70   15.10
   2  15   0   34.90   14.70
   9 -16   0  145.79   25.90
   9 -16   0  112.09   19.90
  -9  16   0  163.58   23.50
   8 -16   0  249.97   29.80
   8 -16   0  276.97   29.40
  -8  16   0  320.27   29.20
  -8  16   0  317.07   26.80
  -8  16   0  240.68   28.70
  -8  16   0  301.77   25.90
   7 -16   0   56.69   14.80
   7 -16   0   66.09   16.90
  -7  16   0   41.40   13.90
  -7  16   0   48.10   13.20
  -7  16   0   58.09   13.80
  -7  16   0   55.69   14.20
   6 -16   0   10.10    9.30
   6 -16   0    6.70    5.00
  -6  16   0   17.00   11.20
  -6  16   0   31.80   12.90
  -6  16   0   15.90   10.10
  -6  16   0   15.60   10.20
   5 -16   0  172.98   23.40
   5 -16   0  225.48   21.00
   5 -16   0  227.98   16.40
   5 -16   0  210.08   15.70
  -5  16   0  227.38   27.70
  -5  16   0  201.08   23.90
  -5  16   0  246.18   14.80
  -5  16   0  189.18   25.70
  -5  16   0  192.08   23.10
   4 -16   0  212.88   28.10
   4 -16   0  305.67   20.70
   4 -16   0  246.98   18.70
   4 -16   0  282.27   20.80
  -4  16   0  279.97   25.40
  -4  16   0  247.28   27.40
  -4  16   0  289.67   19.10
  -4  16   0  272.37   30.60
  -4  16   0  298.87   32.30
   3 -16   0   28.30   13.60
   3 -16   0   26.10    8.60
   3 -16   0   25.60    8.60
   3 -16   0   41.80   10.70
  -3  16   0   15.10   12.00
  -3  16   0   19.30   11.10
  -3  16   0   26.60   13.00
  -3  16   0    7.10    9.80
   2 -16   0  215.98   19.90
   2 -16   0  283.27   33.70
   2 -16   0  309.97   23.50
   2 -16   0  240.38   38.80
  -2  16   0  257.37   31.40
  -2  16   0  250.87   29.90
  -2  16   0  235.38   36.20
   1 -16   0  353.86   32.70
   1 -16   0  327.87   26.80
   1 -16   0  397.76   27.20
   1 -16   0  296.07   25.40
  -1  16   0  284.57   30.70
  -1  16   0  311.07   34.60
  -1  16   0  334.77   37.50
   0 -16   0   79.29   14.40
   0 -16   0  104.69   20.30
   0 -16   0   79.39   16.50
   0  16   0  101.99   19.10
   0  16   0   80.89   19.00
   0  16   0   68.39   18.90
   6 -17   0  290.97   25.50
  -6  17   0  279.97   29.60
  -6  17   0  236.58   29.30
   5 -17   0  249.08   15.40
   5 -17   0  259.67   22.10
  -5  17   0  278.37   29.00
  -5  17   0  250.87   30.20
   4 -17   0   23.90   11.10
   4 -17   0   48.20    8.60
   4 -17   0   59.49   10.80
   4 -17   0   65.59   10.00
  -4  17   0   30.90   14.30
  -4  17   0   15.20   10.80
   3 -17   0   86.89   12.20
   3 -17   0   92.79   12.90
   3 -17   0   70.39   17.00
  -3  17   0   47.10   14.20
  -2  17  -1   37.20   15.20
  -2  17  -1   19.80   11.60
   2 -17   1   21.30   10.20
   2 -17   1   52.19   11.30
   2 -17   1   35.30   10.10
  -3  17  -1   54.19   14.50
  -3  17  -1   78.19   18.40
  -3  17  -1   69.59   22.70
   3 -17   1   94.59   12.70
   3 -17   1   83.29   13.50
   3 -17   1  103.79   14.80
   3 -17   1   86.59   18.60
  -4  17  -1  172.08   29.90
  -4  17  -1  183.08   25.00
  -4  17  -1  156.58   23.30
   4 -17   1  160.38   23.10
   4 -17   1  184.08   18.30
   4 -17   1  178.38   16.60
  -5  17  -1  191.88   24.50
  -5  17  -1  196.88   26.80
  -5  17  -1  252.97   45.00
   5 -17   1  154.88   23.40
   5 -17   1  180.48   16.10
   5 -17   1  188.98   16.50
   5 -17   1  160.48   20.40
  -6  17  -1   20.10   12.00
  -6  17  -1    8.90    9.70
   6 -17   1   -5.60    5.20
   6 -17   1    3.60    8.00
   6 -17   1    0.40    5.40
   6 -17   1   -9.70    6.10
  -7  17  -1  153.88   22.40
   7 -17   1  148.59   11.70
   7 -17   1  147.79   23.60
   7 -17   1   75.99   17.90
   1  16  -1  182.98   27.50
   1  16  -1  132.19   23.30
   1  16  -1  202.88   37.20
  -1 -16   1  170.78   26.80
  -1 -16   1  161.58   22.30
  -1 -16   1  177.48   24.30
  -1 -16   1  167.48   21.20
   0  16  -1  280.07   32.90
   0  16  -1  355.46   30.30
   0  16  -1  283.67   33.90
   0 -16   1  311.77   27.60
   0 -16   1  245.18   32.70
   0 -16   1  244.38   27.00
   0 -16   1  264.37   24.70
  -1  16  -1   29.30   14.80
  -1  16  -1   70.39   17.70
  -1  16  -1   39.80   13.40
   1 -16   1   47.50   17.30
   1 -16   1   65.89   14.10
   1 -16   1   57.09   13.00
  -2  16  -1   93.09   19.20
  -2  16  -1  110.79   19.70
  -2  16  -1  143.29   23.70
  -2  16  -1  140.29   23.40
   2 -16   1  150.58   18.30
   2 -16   1  120.59   21.80
   2 -16   1  107.29   16.20
   2 -16   1  122.39   18.60
  -3  16  -1  432.26   32.50
  -3  16  -1  386.16   30.50
  -3  16  -1  475.25   37.00
  -3  16  -1  363.86   29.10
   3 -16   1  421.66   26.20
   3 -16   1  440.76   28.30
   3 -16   1  444.06   36.10
   3 -16   1  375.46   23.10
   3 -16   1  410.96   27.50
  -4  16  -1  152.78   21.10
  -4  16  -1  198.48   40.50
  -4  16  -1  177.08   26.30
  -4  16  -1  173.68   23.00
  -4  16  -1  185.98   13.50
   4 -16   1  143.89   17.90
   4 -16   1  155.48   17.10
   4 -16   1  193.78   21.10
   4 -16   1  127.59   22.40
  -5  16  -1   15.70   11.50
  -5  16  -1   12.70    9.50
  -5  16  -1   20.50   11.90
  -5  16  -1   13.50    9.70
   5 -16   1   19.50    8.20
   5 -16   1    3.70   10.10
   5 -16   1    2.10    7.30
   5 -16   1    7.00    6.90
  -6  16  -1  184.78   22.70
  -6  16  -1  146.19   21.00
  -6  16  -1  174.28   24.70
  -6  16  -1  190.48   26.10
   6 -16   1  228.68   16.80
   6 -16   1  166.08   15.50
   6 -16   1  157.28   22.80
   6 -16   1  188.78   26.40
  -7  16  -1  291.57   32.50
  -7  16  -1  289.87   27.00
  -7  16  -1  366.16   31.60
  -7  16  -1  344.47   28.70
   7 -16   1  350.66   21.40
   7 -16   1  334.27   29.90
   7 -16   1  316.57   20.80
   7 -16   1  405.36   32.10
  -8  16  -1   55.99   15.30
  -8  16  -1   68.69   15.20
  -8  16  -1   43.40   14.20
  -8  16  -1   62.09   16.00
   8 -16   1   71.59    9.10
   8 -16   1   66.69   17.40
   8 -16   1   93.79   10.40
  -9  16  -1    6.00   10.80
  -9  16  -1   10.60    9.90
   9 -16   1   -9.40    8.30
   3  15  -1   29.70   15.80
   3  15  -1   58.79   15.30
  -3 -15   1   31.50   11.20
  -3 -15   1   56.09   18.60
  -3 -15   1   64.89   16.00
  -3 -15   1   33.40   12.00
   2  15  -1  453.35   39.70
   2  15  -1  424.26   34.70
   2  15  -1  413.26   37.60
  -2 -15   1  457.05   33.60
  -2 -15   1  361.96   30.20
  -2 -15   1  423.96   50.59
  -2 -15   1  449.06   39.00
   1  15  -1  187.08   31.00
   1  15  -1  201.98   27.90
   1  15  -1  223.38   31.60
   1  15  -1  273.47   50.19
  -1 -15   1  208.18   30.00
  -1 -15   1  245.48   23.30
  -1 -15   1  223.48   25.70
  -1 -15   1  217.98   23.70
   0  15  -1   56.59   13.50
   0  15  -1   33.80   11.80
   0  15  -1   39.40   15.00
   0  15  -1   37.20   13.40
   0  15  -1   44.00   14.90
   0 -15   1   37.00   16.10
   0 -15   1   51.89   12.60
   0 -15   1   37.90   15.00
   0 -15   1   43.00   12.70
  -1  15  -1   83.79   17.20
  -1  15  -1  131.89   23.20
  -1  15  -1  129.99   19.20
  -1  15  -1  130.89   20.30
  -1  15  -1  113.49   21.40
   1 -15   1  100.99   23.70
   1 -15   1   98.19   17.20
   1 -15   1  100.69   16.20
   1 -15   1   94.99   20.00
  -2  15  -1  565.34   36.80
  -2  15  -1  517.45   39.50
  -2  15  -1  468.65   36.50
   2 -15   1  560.74   33.40
   2 -15   1  491.65   33.20
   2 -15   1  558.34   40.00
   2 -15   1  534.65   32.50
   2 -15   1  513.45   40.50
  -3  15  -1  499.15   27.90
  -3  15  -1  488.35   33.30
  -3  15  -1  456.65   35.90
  -3  15  -1  463.25   35.50
  -3  15  -1  552.14   35.20
  -3  15  -1  497.95   37.30
   3 -15   1  464.95   27.50
   3 -15   1  491.05   37.20
   3 -15   1  531.05   29.20
   3 -15   1  508.85   30.50
   3 -15   1  449.95   38.50
  -4  15  -1   -0.40    4.00
  -4  15  -1    0.60    7.80
  -4  15  -1    7.10    7.90
  -4  15  -1    0.80    9.00
  -4  15  -1    6.30    9.80
  -4  15  -1    3.50    7.60
   4 -15   1   -7.00    8.50
   4 -15   1    5.10    6.90
   4 -15   1   -5.00    7.30
   4 -15   1    1.10    6.90
   4 -15   1   -2.90    5.80
  -5  15  -1  294.37   27.20
  -5  15  -1  241.18   14.00
  -5  15  -1  256.97   26.60
  -5  15  -1  247.28   25.20
  -5  15  -1  253.07   28.30
   5 -15   1  291.87   27.60
   5 -15   1  248.48   22.50
   5 -15   1  227.08   28.80
   5 -15   1  275.47   20.80
   5 -15   1  261.07   19.90
  -6  15  -1  375.06   28.50
  -6  15  -1  341.47   30.10
  -6  15  -1  355.66   27.50
  -6  15  -1  368.56   30.70
   6 -15   1  296.17   31.50
   6 -15   1  374.46   24.00
   6 -15   1  323.87   31.50
   6 -15   1  379.16   31.90
   6 -15   1  375.56   23.40
  -7  15  -1  156.08   22.30
  -7  15  -1  178.98   24.40
  -7  15  -1  163.48   20.80
  -7  15  -1  146.29   21.80
   7 -15   1  134.29   22.70
   7 -15   1  136.69   22.90
   7 -15   1  172.08   14.80
   7 -15   1  156.78   15.80
   7 -15   1  173.78   25.00
  -8  15  -1   26.20   11.50
  -8  15  -1   31.90   20.40
  -8  15  -1   22.20   10.70
  -8  15  -1   38.70   13.70
   8 -15   1   29.10    8.30
   8 -15   1   38.30   13.40
   8 -15   1   22.50    7.20
   8 -15   1   33.70   12.60
  -9  15  -1  162.78   21.90
  -9  15  -1  180.78   24.80
  -9  15  -1  225.28   24.90
  -9  15  -1  219.28   27.20
   9 -15   1  199.88   14.60
   9 -15   1  212.38   15.50
   9 -15   1  181.18   26.70
 -10  15  -1  371.46   32.90
 -10  15  -1  348.37   31.50
 -10  15  -1  402.36   48.00
  10 -15   1  364.46   36.50
  10 -15   1  412.86   20.60
   4  14  -1   90.79   21.90
   4  14  -1   83.59   16.40
   4  14  -1   68.99   20.00
  -4 -14   1   65.79   15.50
  -4 -14   1   96.69   18.70
  -4 -14   1   74.89   20.40
  -4 -14   1   96.69   21.20
   3  14  -1  385.96   32.10
   3  14  -1  357.46   34.50
   3  14  -1  334.87   39.40
   3  14  -1  332.67   31.20
  -3 -14   1  417.36   31.70
  -3 -14   1  410.86   30.70
  -3 -14   1  356.96   55.09
  -3 -14   1  371.76   35.80
  -3 -14   1  360.16   54.09
   2  14  -1  212.78   25.70
   2  14  -1  270.47   27.90
   2  14  -1  238.18   28.80
   2  14  -1  238.58   32.10
   2  14  -1  188.18   27.60
  -2 -14   1  222.28   32.60
  -2 -14   1  239.68   25.30
  -2 -14   1  226.78   28.60
  -2 -14   1  244.18   31.00
  -2 -14   1  308.27   26.10
   1  14  -1   62.69   14.50
   1  14  -1   63.19   14.70
   1  14  -1   46.90   15.50
   1  14  -1   73.99   16.50
   1  14  -1   61.59   16.70
  -1 -14   1  104.79   20.00
  -1 -14   1   94.49   16.20
  -1 -14   1   85.69   19.20
   0  14  -1  125.39   19.40
   0  14  -1  131.39   21.00
   0  14  -1  152.18   23.30
   0  14  -1  135.39   18.90
   0  14  -1  125.59   21.60
   0 -14   1  121.49   18.40
   0 -14   1  137.49   21.10
   0 -14   1  132.09   23.10
  -1  14  -1  191.28   21.50
  -1  14  -1  181.58   25.30
  -1  14  -1  221.48   23.90
  -1  14  -1  216.08   27.10
  -1  14  -1  172.48   23.10
   1 -14   1  208.88   19.10
   1 -14   1  202.38   23.00
   1 -14   1  225.58   29.10
   1 -14   1  171.18   24.20
   1 -14   1  190.38   22.10
  -2  14  -1  592.84   40.70
  -2  14  -1  578.84   38.60
  -2  14  -1  587.34   39.80
  -2  14  -1  564.24   35.10
  -2  14  -1  640.64   37.90
   2 -14   1  575.04   47.30
   2 -14   1  526.85   41.00
   2 -14   1  548.65   33.20
   2 -14   1  556.14   28.60
   2 -14   1  650.53   34.60
   2 -14   1  675.83   41.90
  -3  14  -1   -0.30    5.90
  -3  14  -1    1.40    6.70
  -3  14  -1    5.20    5.00
  -3  14  -1    5.30    9.40
  -3  14  -1   -6.60    6.00
   3 -14   1    2.60    8.70
   3 -14   1   -0.70    4.70
   3 -14   1    0.80    6.40
   3 -14   1   -2.90    4.70
   3 -14   1  -11.30    6.50
   3 -14   1   -1.20    6.00
  -4  14  -1  357.46   29.00
  -4  14  -1  293.77   18.30
  -4  14  -1  314.07   27.60
  -4  14  -1  271.77   23.30
  -4  14  -1  333.57   25.80
   4 -14   1  307.87   22.90
   4 -14   1  323.47   23.50
   4 -14   1  276.87   31.10
   4 -14   1  298.07   27.60
   4 -14   1  352.36   22.70
  -5  14  -1  394.36   28.30
  -5  14  -1  440.16   31.70
  -5  14  -1  370.06   27.40
  -5  14  -1  393.46   30.90
   5 -14   1  440.26   25.30
   5 -14   1  395.46   28.60
   5 -14   1  371.36   31.50
   5 -14   1  400.66   31.30
   5 -14   1  348.47   24.90
  -6  14  -1  112.79   16.90
  -6  14  -1  131.39   20.00
  -6  14  -1  138.39   18.50
  -6  14  -1  161.88   21.70
   6 -14   1  145.09   15.50
   6 -14   1  155.58   25.60
   6 -14   1  139.09   20.60
   6 -14   1  131.59   15.50
   6 -14   1  132.39   20.60
  -7  14  -1    8.90    8.00
  -7  14  -1   -4.00    6.50
  -7  14  -1   15.40   10.30
  -7  14  -1    0.10    7.60
   7 -14   1   -1.00    7.70
   7 -14   1   10.20    8.90
   7 -14   1    8.40    9.70
   7 -14   1   -1.10    5.30
   7 -14   1    4.20    5.70
  -8  14  -1  303.97   24.30
  -8  14  -1  273.37   24.10
  -8  14  -1  213.58   26.40
  -8  14  -1  298.87   27.00
   8 -14   1  245.58   18.50
   8 -14   1  262.37   27.40
   8 -14   1  263.57   29.90
   8 -14   1  286.07   30.80
   8 -14   1  294.77   19.70
  -9  14  -1  210.08   24.70
  -9  14  -1  203.48   25.30
  -9  14  -1  171.28   23.40
  -9  14  -1  185.68   22.20
   9 -14   1  213.68   15.90
   9 -14   1  209.08   25.50
   9 -14   1  191.68   16.10
   9 -14   1  200.48   26.80
   9 -14   1  148.99   24.00
 -10  14  -1   67.49   14.20
 -10  14  -1   50.79   13.20
 -10  14  -1   53.09   14.80
 -10  14  -1   55.09   15.40
  10 -14   1   69.39    9.30
  10 -14   1   27.20   13.50
  10 -14   1   87.29   17.60
  10 -14   1   67.59    9.80
 -11  14  -1   60.49   20.90
 -11  14  -1   89.89   16.80
 -11  14  -1   88.29   22.20
 -11  14  -1   39.00   18.40
 -11  14  -1   75.19   18.20
  11 -14   1   80.79    9.40
  11 -14   1   97.29   10.60
  11 -14   1   55.29   15.20
  11 -14   1   72.19   21.40
   5  13  -1   67.69   16.00
   5  13  -1   59.39   18.70
  -5 -13   1   87.39   17.90
  -5 -13   1   39.80   20.10
  -5 -13   1   68.59   16.20
  -5 -13   1  103.69   24.70
   4  13  -1  181.58   28.80
   4  13  -1  187.88   24.20
   4  13  -1  160.78   25.20
  -4 -13   1  164.98   25.20
  -4 -13   1  188.18   29.80
  -4 -13   1  224.08   34.50
  -4 -13   1  174.38   22.80
  -4 -13   1  186.48   29.10
   3  13  -1  362.36   31.90
   3  13  -1  322.17   28.10
   3  13  -1  336.77   38.20
   3  13  -1  257.47   36.20
   3  13  -1  294.47   26.60
  -3 -13   1  291.37   34.30
  -3 -13   1  293.37   29.30
  -3 -13   1  323.97   46.20
  -3 -13   1  313.57   32.30
  -3 -13   1  318.57   26.40
   2  13  -1   34.90   11.80
   2  13  -1    3.80    9.90
   2  13  -1   21.60   10.40
   2  13  -1   16.40   14.20
   2  13  -1   23.00   12.60
  -2 -13   1   25.70   10.70
  -2 -13   1   22.60   12.90
  -2 -13   1   19.90   13.20
   1  13  -1  178.78   25.70
   1  13  -1  165.28   21.80
   1  13  -1  145.79   19.60
   1  13  -1  134.89   20.40
   1  13  -1  155.58   22.80
  -1 -13   1  123.69   20.50
  -1 -13   1  153.48   25.50
  -1 -13   1  142.79   22.40
  -1 -13   1  169.78   24.60
  -1 -13   1  174.38   21.80
   0  13  -1  463.15   34.40
   0  13  -1  467.65   35.40
   0  13  -1  483.95   30.90
   0  13  -1  473.55   32.10
   0  13  -1  426.36   31.80
   0 -13   1  494.75   32.10
   0 -13   1  466.15   29.70
   0 -13   1  409.16   36.20
  -1  13  -1  378.16   30.90
  -1  13  -1  357.96   27.90
  -1  13  -1  355.76   25.70
  -1  13  -1  369.56   27.10
   1 -13   1  368.26   29.90
   1 -13   1  316.27   24.80
   1 -13   1  357.46   31.50
   1 -13   1  354.56   24.60
  -2  13  -1    4.20    7.40
  -2  13  -1    4.10    7.10
  -2  13  -1    1.30    8.10
  -2  13  -1    3.60    6.70
  -2  13  -1    5.40    8.40
   2 -13   1    9.30    6.10
   2 -13   1    5.30    4.70
   2 -13   1   15.90    7.90
   2 -13   1    3.00    7.80
   2 -13   1   -3.40    5.30
   2 -13   1    3.80    8.20
  -3  13  -1  335.07   21.10
  -3  13  -1  380.96   26.50
  -3  13  -1  368.96   29.30
  -3  13  -1  345.87   27.40
  -3  13  -1  354.86   28.10
  -3  13  -1  361.86   25.20
   3 -13   1  368.96   21.90
   3 -13   1  355.66   30.00
   3 -13   1  336.87   22.70
   3 -13   1  359.46   28.50
   3 -13   1  360.06   24.80
   3 -13   1  382.76   24.00
  -4  13  -1  517.15   34.90
  -4  13  -1  521.15   32.50
  -4  13  -1  520.85   34.60
  -4  13  -1  504.35   25.60
  -4  13  -1  498.65   31.20
   4 -13   1  525.85   31.70
   4 -13   1  509.35   30.30
   4 -13   1  481.85   35.60
   4 -13   1  579.54   30.30
   4 -13   1  581.04   36.60
  -5  13  -1  242.28   20.70
  -5  13  -1  239.98   23.00
  -5  13  -1  286.97   24.00
  -5  13  -1  211.98   19.90
   5 -13   1  243.88   23.10
   5 -13   1  251.97   19.10
   5 -13   1  237.88   18.20
   5 -13   1  253.17   28.00
   5 -13   1  245.58   21.80
  -6  13  -1   -2.40    6.90
  -6  13  -1    1.00    6.10
  -6  13  -1    0.70    6.60
  -6  13  -1    3.10    7.80
   6 -13   1    5.10    5.80
   6 -13   1    0.60    5.10
   6 -13   1   10.70    8.90
   6 -13   1   -1.40    6.80
   6 -13   1   -2.30    7.30
  -7  13  -1  298.77   25.50
  -7  13  -1  279.77   22.60
  -7  13  -1  260.17   22.20
  -7  13  -1  285.47   25.10
   7 -13   1  241.48   25.20
   7 -13   1  276.47   26.20
   7 -13   1  297.57   20.00
   7 -13   1  248.48   18.90
   7 -13   1  244.58   28.30
  -8  13  -1  670.63   37.90
  -8  13  -1  678.23   40.30
  -8  13  -1  644.74   37.60
  -8  13  -1  662.53   40.20
   8 -13   1  601.04   41.90
   8 -13   1  611.64   32.80
   8 -13   1  526.75   38.50
   8 -13   1  575.24   31.80
   8 -13   1  614.74   41.40
  -9  13  -1   59.49   14.20
  -9  13  -1   45.70   11.70
  -9  13  -1   41.60   12.90
  -9  13  -1   32.90   11.50
   9 -13   1   48.60   15.90
   9 -13   1   19.40   11.60
   9 -13   1   54.79   10.10
   9 -13   1   17.60   10.60
   9 -13   1   42.10    8.70
 -10  13  -1   11.60    8.80
 -10  13  -1   15.70   10.40
 -10  13  -1   16.50   11.20
 -10  13  -1    2.30    7.80
  10 -13   1    8.30   10.70
  10 -13   1   28.80    8.00
  10 -13   1    7.30    6.00
  10 -13   1   24.90   12.30
  10 -13   1   14.80   10.00
 -11  13  -1  319.37   30.20
 -11  13  -1  407.96   28.50
 -11  13  -1  296.67   28.40
 -11  13  -1  308.37   26.40
 -11  13  -1  359.46   40.80
  11 -13   1  324.87   20.90
  11 -13   1  387.16   33.60
  11 -13   1  329.67   22.20
  11 -13   1  355.96   36.20
 -12  13  -1  152.08   23.10
 -12  13  -1  121.39   21.50
 -12  13  -1  130.09   25.40
 -12  13  -1  104.19   18.80
  12 -13   1  102.99   22.30
  12 -13   1  172.18   13.70
  12 -13   1  113.89   21.50
  12 -13   1  146.89   12.70
   7  12  -1   80.99   18.80
   7  12  -1   63.49   33.30
  -7 -12   1   41.80   14.50
  -7 -12   1   62.29   21.20
   6  12  -1   25.50   14.40
   6  12  -1   15.10   13.90
   6  12  -1   28.40   13.80
   6  12  -1   41.10   13.90
  -6 -12   1   28.70   14.10
  -6 -12   1   25.30   15.80
  -6 -12   1   24.00   15.20
  -6 -12   1   24.70   12.70
   5  12  -1  149.79   21.90
   5  12  -1  178.08   24.10
   5  12  -1  157.58   23.10
   5  12  -1  177.48   40.40
   5  12  -1  167.08   27.00
  -5 -12   1  154.28   24.90
  -5 -12   1  242.88   34.80
  -5 -12   1  147.69   25.90
  -5 -12   1  205.78   24.20
   4  12  -1  131.29   20.60
   4  12  -1  148.99   23.50
   4  12  -1  166.38   26.00
   4  12  -1  166.88   22.90
   4  12  -1  135.59   19.70
  -4 -12   1  173.28   28.00
  -4 -12   1  192.28   22.60
  -4 -12   1  125.69   23.70
  -4 -12   1  132.99   21.50
  -4 -12   1  153.58   28.50
   3  12  -1   81.09   18.70
   3  12  -1   66.99   13.90
   3  12  -1   71.09   14.70
   3  12  -1   76.29   15.00
   3  12  -1   58.59   16.20
  -3 -12   1   55.19   16.10
  -3 -12   1   66.79   13.80
  -3 -12   1   71.49   18.90
   2  12  -1  191.08   26.40
   2  12  -1  121.29   17.90
   2  12  -1  163.48   23.20
   2  12  -1  199.18   23.50
   2  12  -1  137.19   18.70
  -2 -12   1  168.78   22.10
  -2 -12   1  139.09   18.30
  -2 -12   1  113.89   22.40
  -2 -12   1  155.68   22.20
  -2 -12   1  163.88   24.00
   1  12  -1  468.65   35.00
   1  12  -1  397.26   28.30
   1  12  -1  461.15   31.10
   1  12  -1  440.16   31.20
   1  12  -1  400.96   31.70
  -1 -12   1  434.66   36.70
  -1 -12   1  415.26   33.20
  -1 -12   1  476.75   29.50
  -1 -12   1  459.35   31.70
  -1 -12   1  442.66   30.70
   0  12  -1  286.07   24.50
   0  12  -1  301.07   22.90
   0  12  -1  339.17   27.30
   0  12  -1  292.57   26.80
   0  12  -1  330.47   25.00
   0 -12   1  310.07   22.70
   0 -12   1  324.47   24.60
   0 -12   1  285.37   32.10
   0 -12   1  325.77   27.10
  -1  12  -1   32.80   11.30
  -1  12  -1   28.60   13.80
  -1  12  -1   25.00    9.20
  -1  12  -1   28.80   10.70
  -1  12  -1   10.90    7.30
   1 -12   1   19.20    8.40
   1 -12   1   33.40    9.10
   1 -12   1   10.70    8.90
   1 -12   1   25.50   11.40
   1 -12   1   22.90    5.20
   1 -12   1   16.50    7.80
  -2  12  -1  510.25   34.60
  -2  12  -1  578.04   32.60
  -2  12  -1  458.85   32.00
  -2  12  -1  491.15   38.50
  -2  12  -1  503.75   30.30
   2 -12   1  474.95   34.90
   2 -12   1  533.75   31.00
   2 -12   1  539.05   29.80
   2 -12   1  520.45   29.20
   2 -12   1  507.45   27.00
   2 -12   1  556.04   34.90
  -3  12  -1  786.52   43.80
  -3  12  -1  793.92   41.50
  -3  12  -1  718.13   36.10
  -3  12  -1  838.72   41.00
  -3  12  -1  878.41   46.00
   3 -12   1  814.62   44.70
   3 -12   1  788.92   40.30
   3 -12   1  764.32   39.00
   3 -12   1  802.72   39.10
   3 -12   1  777.82   36.70
   3 -12   1  698.23   44.70
  -4  12  -1  461.25   31.70
  -4  12  -1  503.75   29.60
  -4  12  -1  497.45   30.20
  -4  12  -1  484.55   23.60
  -4  12  -1  521.45   33.10
   4 -12   1  460.25   27.90
   4 -12   1  478.95   33.60
   4 -12   1  525.35   28.20
   4 -12   1  494.75   29.90
   4 -12   1  482.85   32.70
  -5  12  -1    5.80    6.20
  -5  12  -1   18.70    9.00
  -5  12  -1    8.70    6.60
  -5  12  -1   19.40    9.20
   5 -12   1   17.60   12.10
   5 -12   1   22.80    7.20
   5 -12   1    6.70    7.60
   5 -12   1   10.70    6.30
  -6  12  -1  361.56   27.50
  -6  12  -1  402.56   26.10
  -6  12  -1  382.46   28.00
  -6  12  -1  388.56   25.50
   6 -12   1  383.76   23.50
   6 -12   1  413.96   29.80
   6 -12   1  355.86   22.90
  -7  12  -1 1181.38   57.89
  -7  12  -1 1119.89   54.29
  -7  12  -1 1098.89   62.49
  -7  12  -1 1069.19   56.59
   7 -12   1 1116.39   50.89
   7 -12   1 1161.68   59.29
   7 -12   1 1105.59   50.69
  -8  12  -1   80.39   13.90
  -8  12  -1  142.29   20.20
  -8  12  -1  130.19   17.00
  -8  12  -1  115.29   17.80
   8 -12   1  104.09   12.70
   8 -12   1   98.09   12.90
   8 -12   1  114.29   17.90
   8 -12   1   83.59   16.80
  -9  12  -1   44.90   12.70
  -9  12  -1   76.99   15.50
  -9  12  -1   45.50   11.80
   9 -12   1   77.49   16.80
   9 -12   1   51.59   13.30
   9 -12   1   61.99   10.90
   9 -12   1   75.29   18.70
   9 -12   1   65.59   10.20
 -10  12  -1  374.86   27.00
 -10  12  -1  331.67   29.20
 -10  12  -1  348.07   27.90
 -10  12  -1  354.06   29.70
  10 -12   1  368.96   30.40
  10 -12   1  355.96   22.40
  10 -12   1  374.46   34.60
  10 -12   1  351.06   23.80
  10 -12   1  386.56   33.20
 -11  12  -1  401.66   28.40
 -11  12  -1  330.27   30.50
 -11  12  -1  367.06   35.70
 -11  12  -1  390.46   32.20
  11 -12   1  380.96   36.70
  11 -12   1  392.06   32.40
  11 -12   1  349.96   22.90
  11 -12   1  429.36   25.90
  11 -12   1  422.66   35.50
 -12  12  -1   41.10   14.40
 -12  12  -1   12.40   11.40
 -12  12  -1   34.60   15.70
 -12  12  -1   45.00   12.90
 -12  12  -1   37.20   12.00
  12 -12   1   23.20   15.20
  12 -12   1   11.80    7.10
  12 -12   1   56.89    8.70
  12 -12   1   34.80   15.00
 -13  12  -1   69.09   15.00
 -13  12  -1   65.29   24.10
  13 -12   1   61.69    9.40
  13 -12   1   94.69   25.50
  13 -12   1   58.79    9.90
  13 -12   1   27.10   13.40
   8  11  -1   99.89   22.10
  -8 -11   1   80.99   21.40
  -8 -11   1   48.60   16.10
   7  11  -1   25.70   14.80
   7  11  -1   29.90   12.50
   7  11  -1   20.80   14.00
   7  11  -1   30.20   13.60
  -7 -11   1   32.70   13.90
  -7 -11   1   13.80   14.50
  -7 -11   1   14.30   15.10
   6  11  -1  193.28   27.10
   6  11  -1  161.78   27.20
   6  11  -1  180.98   24.20
   6  11  -1  181.88   22.90
   6  11  -1  228.38   27.60
  -6 -11   1  140.89   25.90
  -6 -11   1  213.78   27.30
  -6 -11   1  198.48   24.10
  -6 -11   1  187.68   32.20
  -6 -11   1  156.18   23.40
   5  11  -1  293.87   26.40
   5  11  -1  323.67   30.10
   5  11  -1  291.07   26.80
   5  11  -1  318.67   27.70
   5  11  -1  310.07   36.50
  -5 -11   1  315.37   38.70
  -5 -11   1  309.77   26.40
  -5 -11   1  243.48   32.30
  -5 -11   1  305.47   30.10
  -5 -11   1  289.97   31.10
   4  11  -1   40.20   11.70
   4  11  -1   61.09   13.40
   4  11  -1   53.99   14.60
   4  11  -1   50.89   12.20
   4  11  -1   49.30   15.70
  -4 -11   1   25.10   11.20
  -4 -11   1   41.60   16.80
  -4 -11   1   40.30   11.50
  -4 -11   1   67.39   18.20
   3  11  -1   41.00   10.80
   3  11  -1   44.70   11.00
   3  11  -1    6.50    9.40
   3  11  -1   37.10   13.20
   3  11  -1   40.70   11.30
  -3 -11   1   46.00   15.30
  -3 -11   1   60.99   12.60
  -3 -11   1   39.90   12.00
  -3 -11   1   22.90   10.60
  -3 -11   1   32.30   13.90
   2  11  -1  899.31   50.79
   2  11  -1  712.43   40.80
   2  11  -1  808.62   43.90
   2  11  -1  748.23   43.00
   2  11  -1  760.72   45.50
  -2 -11   1  816.12   42.00
  -2 -11   1  777.52   46.60
  -2 -11   1  751.42   43.50
  -2 -11   1  683.53   48.80
  -2 -11   1  752.22   44.50
   1  11  -1  391.66   26.00
   1  11  -1  374.26   27.50
   1  11  -1  388.46   30.60
   1  11  -1  404.76   29.50
  -1 -11   1  397.36   35.50
  -1 -11   1  395.06   25.80
  -1 -11   1  384.16   27.80
  -1 -11   1  388.46   32.40
   0  11  -1   15.30    9.00
   0  11  -1    6.30    5.90
   0  11  -1    6.20    8.00
   0  11  -1   21.30    8.30
   0  11  -1   11.50    6.60
   0 -11   1   16.50    7.40
   0 -11   1    6.10    7.70
   0 -11   1   10.40    8.30
   0 -11   1   17.40    7.70
   0 -11   1   19.80    7.90
  -1  11  -1  278.57   20.80
  -1  11  -1  279.37   23.70
  -1  11  -1  239.58   20.70
  -1  11  -1  240.18   21.50
  -1  11  -1  227.18   18.40
   1 -11   1  242.98   23.20
   1 -11   1  190.98   17.50
   1 -11   1  262.97   18.80
   1 -11   1  246.08   14.50
   1 -11   1  238.28   19.30
   1 -11   1  254.67   22.10
  -2  11  -1  595.24   35.40
  -2  11  -1  625.34   37.50
  -2  11  -1  603.04   45.20
  -2  11  -1  671.13   35.30
  -2  11  -1  576.94   36.00
   2 -11   1  674.73   33.30
   2 -11   1  606.04   38.10
   2 -11   1  632.34   32.30
   2 -11   1  584.14   33.30
   2 -11   1  604.34   36.40
   2 -11   1  645.24   31.20
  -3  11  -1  405.16   26.10
  -3  11  -1  308.37   18.30
  -3  11  -1  306.97   21.60
  -3  11  -1  313.47   24.40
  -3  11  -1  346.87   22.80
   3 -11   1  309.57   21.30
   3 -11   1  336.87   19.00
   3 -11   1  364.06   21.70
   3 -11   1  291.67   24.70
   3 -11   1  309.97   24.30
  -4  11  -1   26.60    7.90
  -4  11  -1   24.70    7.70
  -4  11  -1   25.90    9.00
  -4  11  -1   35.40    6.80
  -4  11  -1   29.30    9.20
   4 -11   1   35.10    9.90
   4 -11   1   32.50   10.60
   4 -11   1   34.70    7.70
   4 -11   1   24.70    7.40
  -5  11  -1  604.54   36.00
  -5  11  -1  596.24   33.30
  -5  11  -1  641.24   36.20
  -5  11  -1  616.24   33.60
   5 -11   1  602.64   31.50
   5 -11   1  624.64   31.50
   5 -11   1  578.94   36.00
   5 -11   1  621.24   36.80
  -6  11  -1 1139.99   56.49
  -6  11  -1 1119.39   56.99
  -6  11  -1 1241.08   73.89
  -6  11  -1 1225.78   55.29
   6 -11   1 1151.58   52.29
   6 -11   1 1171.78   58.79
   6 -11   1 1180.38   58.79
   6 -11   1 1233.48   52.99
  -7  11  -1  278.27   20.80
  -7  11  -1  277.27   20.70
  -7  11  -1  257.97   22.10
  -7  11  -1  269.77   22.50
   7 -11   1  263.57   18.10
   7 -11   1  245.38   23.30
   7 -11   1  250.47   18.60
  -8  11  -1   81.99   14.30
  -8  11  -1   78.89   13.40
  -8  11  -1   58.49   13.10
   8 -11   1   63.79   10.10
   8 -11   1   71.19   11.20
   8 -11   1   76.49   15.80
  -9  11  -1  539.95   31.80
  -9  11  -1  510.65   32.50
  -9  11  -1  509.05   34.40
  -9  11  -1  527.75   34.50
   9 -11   1  531.35   37.90
   9 -11   1  523.65   35.30
   9 -11   1  571.14   30.70
   9 -11   1  504.65   28.30
 -10  11  -1  374.56   28.20
 -10  11  -1  389.66   30.10
 -10  11  -1  374.56   26.90
 -10  11  -1  401.86   30.60
 -10  11  -1  408.66   35.50
  10 -11   1  384.66   33.00
  10 -11   1  364.26   29.60
  10 -11   1  402.56   34.80
  10 -11   1  348.67   23.00
  10 -11   1  386.76   25.20
 -11  11  -1   87.69   17.70
 -11  11  -1   82.89   14.80
 -11  11  -1   67.89   15.00
 -11  11  -1  107.59   18.40
 -11  11  -1   82.89   18.10
  11 -11   1   76.89   18.30
  11 -11   1   88.19   12.10
  11 -11   1   78.89   16.30
  11 -11   1   93.59   19.50
  11 -11   1   91.69   13.60
 -12  11  -1   38.00   11.80
 -12  11  -1   22.60   12.70
 -12  11  -1   64.89   31.60
 -12  11  -1   22.00   11.40
  12 -11   1   40.70    8.70
  12 -11   1   42.20   10.00
  12 -11   1   35.00   15.30
  12 -11   1   46.40   15.80
 -13  11  -1  492.15   38.70
 -13  11  -1  384.26   34.50
 -13  11  -1  454.55   33.50
 -13  11  -1  484.75   40.90
  13 -11   1  577.54   42.90
  13 -11   1  454.75   43.30
  13 -11   1  434.96   28.40
   8  10  -1   80.59   17.60
   8  10  -1   45.80   18.60
   8  10  -1   56.49   15.30
   8  10  -1   68.39   18.80
  -8 -10   1   44.90   19.00
  -8 -10   1   59.39   19.00
  -8 -10   1   26.70   12.70
  -8 -10   1   46.20   17.20
   7  10  -1  331.07   33.80
   7  10  -1  313.27   29.80
   7  10  -1  246.58   35.60
   7  10  -1  298.87   27.30
   7  10  -1  347.87   38.20
  -7 -10   1  310.57   38.60
  -7 -10   1  316.97   40.20
  -7 -10   1  380.56   40.50
  -7 -10   1  340.17   29.10
  -7 -10   1  350.76   31.90
   6  10  -1  262.37   25.90
   6  10  -1  317.37   27.50
   6  10  -1  282.37   35.10
   6  10  -1  321.67   42.50
   6  10  -1  244.18   29.60
  -6 -10   1  299.37   35.00
  -6 -10   1  299.97   32.40
  -6 -10   1  228.68   28.00
  -6 -10   1  264.37   27.60
  -6 -10   1  286.47   39.00
   5  10  -1   24.90   11.60
   5  10  -1   21.80   10.20
   5  10  -1   37.80   14.50
   5  10  -1   38.80   11.90
   5  10  -1   27.80    9.80
  -5 -10   1    1.80   10.00
  -5 -10   1   17.00   11.70
  -5 -10   1    8.60    8.60
  -5 -10   1   11.10    9.80
  -5 -10   1   41.80   13.30
   4  10  -1   89.49   15.00
   4  10  -1   65.19   13.70
   4  10  -1   91.49   17.30
   4  10  -1   81.89   15.70
  -4 -10   1   72.89   15.00
  -4 -10   1   65.19   16.50
  -4 -10   1   75.29   15.60
  -4 -10   1   62.39   12.70
  -4 -10   1   64.39   18.00
   3  10  -1  671.33   43.40
   3  10  -1  653.63   39.10
   3  10  -1  675.13   37.30
   3  10  -1  674.23   41.30
   3  10  -1  672.13   39.20
  -3 -10   1  688.83   42.90
  -3 -10   1  637.74   45.70
  -3 -10   1  670.63   41.30
  -3 -10   1  639.44   39.20
  -3 -10   1  644.04   37.10
   2  10  -1  451.75   31.50
   2  10  -1  522.85   31.00
   2  10  -1  502.35   34.30
   2  10  -1  416.46   28.80
   2  10  -1  404.66   27.30
  -2 -10   1  446.66   30.70
  -2 -10   1  451.45   32.40
  -2 -10   1  413.96   34.00
  -2 -10   1  450.85   28.20
   1  10  -1    8.80    6.40
   1  10  -1   12.20    7.10
   1  10  -1    7.10    7.20
   1  10  -1   31.40   11.10
   1  10  -1   22.70    7.70
  -1 -10   1   11.90    6.80
  -1 -10   1   16.90   10.00
  -1 -10   1   29.00   10.10
  -1 -10   1    9.30    6.50
  -1 -10   1   11.30    7.20
   0  10  -1  218.58   23.70
   0  10  -1  231.68   18.40
   0  10  -1  218.78   26.40
   0  10  -1  197.68   21.60
   0  10  -1  199.08   16.70
   0 -10   1  195.68   23.70
   0 -10   1  164.98   18.00
   0 -10   1  215.58   16.80
   0 -10   1  205.58   22.40
   0 -10   1  193.78   17.00
  -1  10  -1  456.65   29.10
  -1  10  -1  498.65   27.90
  -1  10  -1  412.26   27.60
  -1  10  -1  463.85   30.30
  -1  10  -1  472.45   26.80
   1 -10   1  431.36   22.30
   1 -10   1  433.66   26.70
   1 -10   1  491.15   30.00
   1 -10   1  469.75   26.00
   1 -10   1  479.55   31.50
   1 -10   1  439.76   26.00
  -2  10  -1  229.68   17.00
  -2  10  -1  266.77   21.20
  -2  10  -1  218.08   17.60
  -2  10  -1  222.38   19.20
   2 -10   1  217.88   20.20
   2 -10   1  210.18   15.40
   2 -10   1  233.58   19.70
   2 -10   1  256.17   17.10
   2 -10   1  241.58   17.60
  -3  10  -1   12.50    4.30
  -3  10  -1   12.00    5.70
  -3  10  -1    3.80    6.10
  -3  10  -1    5.50    6.10
  -3  10  -1    5.30    5.30
   3 -10   1    5.00    5.70
   3 -10   1    4.10    4.50
   3 -10   1   11.50    5.60
   3 -10   1    5.70    6.00
   3 -10   1   10.40    4.10
  -4  10  -1  676.13   37.10
  -4  10  -1  675.73   36.70
  -4  10  -1  697.33   34.60
  -4  10  -1  717.93   35.30
  -4  10  -1  667.03   28.40
   4 -10   1  669.93   33.40
   4 -10   1  628.24   37.90
   4 -10   1  678.23   33.20
   4 -10   1  665.43   37.20
  -5  10  -1  657.63   33.50
  -5  10  -1  598.54   32.50
  -5  10  -1  654.63   35.60
  -5  10  -1  637.94   35.40
   5 -10   1  667.33   36.70
   5 -10   1  643.34   31.70
   5 -10   1  534.15   34.70
   5 -10   1  642.24   31.80
  -6  10  -1  246.68   18.10
  -6  10  -1  251.67   20.10
  -6  10  -1  217.48   18.90
  -6  10  -1  227.18   17.70
   6 -10   1  219.08   16.00
   6 -10   1  196.68   22.10
   6 -10   1  221.48   16.40
   6 -10   1  206.98   19.20
  -7  10  -1  198.68   21.50
  -7  10  -1  190.38   16.60
  -7  10  -1  138.79   24.00
  -7  10  -1  169.98   19.30
   7 -10   1  176.18   15.20
   7 -10   1  158.58   19.30
   7 -10   1  153.68   13.80
   7 -10   1  194.88   22.40
  -8  10  -1 1034.30   52.69
  -8  10  -1 1054.39   52.89
  -8  10  -1 1049.30   50.69
   8 -10   1  975.70   46.50
   8 -10   1 1077.99   55.79
   8 -10   1 1071.79   48.80
   8 -10   1  990.30   58.19
  -9  10  -1  431.66   31.00
  -9  10  -1  488.95   30.10
  -9  10  -1  466.85   31.50
  -9  10  -1  451.65   30.40
   9 -10   1  450.85   27.30
   9 -10   1  420.66   25.20
   9 -10   1  441.96   33.60
   9 -10   1  437.76   30.80
 -10  10  -1    1.00    7.10
 -10  10  -1   10.90    9.70
 -10  10  -1    5.10    8.70
 -10  10  -1   14.20    8.00
 -10  10  -1   -1.50    7.30
  10 -10   1   12.80    7.40
  10 -10   1    7.70    9.30
  10 -10   1   10.20    8.60
  10 -10   1   12.10    6.10
 -11  10  -1   79.19   17.00
 -11  10  -1   64.19   13.20
 -11  10  -1   60.19   14.90
 -11  10  -1   92.29   16.20
 -11  10  -1   68.59   16.10
  11 -10   1   75.29   13.10
  11 -10   1   74.59   24.90
  11 -10   1   73.59   11.40
  11 -10   1   53.39   16.00
  11 -10   1   59.69   16.20
 -12  10  -1  451.65   31.10
 -12  10  -1  519.95   37.30
 -12  10  -1  434.36   35.50
 -12  10  -1  447.36   34.00
 -12  10  -1  459.05   37.90
  12 -10   1  424.16   29.00
  12 -10   1  469.05   40.50
  12 -10   1  487.25   39.80
  12 -10   1  392.66   33.70
 -13  10  -1  142.99   24.40
 -13  10  -1  149.69   24.30
 -13  10  -1  187.08   27.60
  13 -10   1  165.08   28.40
  13 -10   1  183.28   31.60
  13 -10   1  186.48   16.80
  13 -10   1  141.09   17.10
   9   9  -1  112.79   24.50
   9   9  -1  111.19   20.90
   9   9  -1  119.99   23.70
   9   9  -1  145.89   27.10
  -9  -9   1   77.89   29.80
  -9  -9   1  158.58   29.90
  -9  -9   1  115.69   20.10
  -9  -9   1  135.59   22.10
   8   9  -1  254.27   32.30
   8   9  -1  243.58   28.80
   8   9  -1  278.37   31.00
   8   9  -1  243.48   18.50
   8   9  -1  333.57   39.20
   8   9  -1  256.57   27.10
  -8  -9   1  215.18   26.30
  -8  -9   1  194.48   24.50
  -8  -9   1  253.27   36.30
  -8  -9   1  206.78   31.50
  -8  -9   1  248.68   30.90
  -8  -9   1  246.08   36.30
   7   9  -1  400.46   32.40
   7   9  -1  381.96   39.10
   7   9  -1  402.16   37.60
   7   9  -1  437.36   35.70
   7   9  -1  378.06   25.50
   7   9  -1  395.56   31.40
  -7  -9   1  329.07   51.09
  -7  -9   1  480.95   39.00
  -7  -9   1  429.76   32.60
  -7  -9   1  372.16   30.80
  -7  -9   1  416.16   34.20
  -7  -9   1  427.46   40.50
   6   9  -1    9.70   10.60
   6   9  -1    4.10    5.50
   6   9  -1    2.70    6.90
   6   9  -1   -0.90    6.90
   6   9  -1   15.50   10.60
  -6  -9   1    3.80   10.10
  -6  -9   1    0.00    8.80
  -6  -9   1    4.20    8.00
  -6  -9   1    1.40    7.60
  -6  -9   1    7.10    7.80
  -6  -9   1    5.30    8.90
   5   9  -1   93.79   15.50
   5   9  -1  107.69   20.70
   5   9  -1  137.89   21.10
   5   9  -1  131.09   18.80
   5   9  -1   72.79   15.00
  -5  -9   1  132.09   22.10
  -5  -9   1   73.79   18.50
  -5  -9   1  100.29   15.90
  -5  -9   1   98.29   16.50
   4   9  -1  530.35   33.60
   4   9  -1  610.34   39.70
   4   9  -1  494.55   31.20
   4   9  -1  429.26   31.00
   4   9  -1  497.55   34.90
   4   9  -1  516.25   33.00
  -4  -9   1  577.04   42.10
  -4  -9   1  545.85   37.30
  -4  -9   1  504.35   35.10
  -4  -9   1  554.94   35.20
  -4  -9   1  563.54   32.50
   3   9  -1  472.35   30.60
   3   9  -1  559.14   36.10
   3   9  -1  498.05   30.60
   3   9  -1  427.76   30.10
   3   9  -1  457.75   31.70
   3   9  -1  474.75   28.90
  -3  -9   1  484.05   33.80
  -3  -9   1  486.95   29.30
  -3  -9   1  424.66   35.80
  -3  -9   1  442.96   38.80
   2   9  -1   -4.60    3.90
   2   9  -1   -1.00    5.60
   2   9  -1    0.30    6.10
   2   9  -1   -1.90    5.20
  -2  -9   1   -2.90    4.90
  -2  -9   1    3.00    5.60
  -2  -9   1    1.30    7.30
  -2  -9   1    1.70    5.50
  -2  -9   1    0.70    6.00
   1   9  -1  482.65   31.00
   1   9  -1  534.35   30.10
   1   9  -1  472.05   29.30
   1   9  -1  483.45   27.90
   1   9  -1  567.54   33.90
  -1  -9   1  504.55   29.70
  -1  -9   1  566.54   33.00
  -1  -9   1  519.45   28.50
  -1  -9   1  470.65   29.60
  -1  -9   1  497.65   33.70
   0   9  -1  855.91   40.60
   0   9  -1  829.02   42.30
   0   9  -1  924.11   46.10
   0   9  -1  867.11   42.00
   0   9  -1  768.92   47.90
   0  -9   1  797.12   45.40
   0  -9   1  927.11   44.90
   0  -9   1  828.82   41.60
   0  -9   1  858.21   40.40
   0  -9   1  870.51   42.20
   0  -9   1  843.12   34.60
  -1   9  -1  137.09   12.70
  -1   9  -1  179.98   14.50
  -1   9  -1  172.88   19.60
  -1   9  -1  147.39   14.30
  -1   9  -1  164.58   18.30
   1  -9   1  150.28   18.40
   1  -9   1  173.78   15.90
   1  -9   1  146.09   12.80
   1  -9   1  140.59   12.70
   1  -9   1  150.68   13.70
  -2   9  -1   34.00    9.30
  -2   9  -1   27.70    6.80
  -2   9  -1   18.30    5.90
  -2   9  -1   46.80   10.40
   2  -9   1   25.90    6.40
   2  -9   1   28.50    6.70
   2  -9   1   35.10    8.50
   2  -9   1   39.60    9.60
   2  -9   1   30.50    6.10
  -3   9  -1  331.97   24.20
  -3   9  -1  416.66   23.10
  -3   9  -1  415.46   25.30
  -3   9  -1  439.26   23.90
  -3   9  -1  428.86   26.20
   3  -9   1  460.05   23.10
   3  -9   1  394.36   26.00
   3  -9   1  408.46   25.40
   3  -9   1  393.36   22.70
   3  -9   1  395.46   19.70
  -4   9  -1  630.44   32.30
  -4   9  -1  670.93   26.60
  -4   9  -1  675.23   35.20
  -4   9  -1  643.14   34.50
  -4   9  -1  655.43   32.60
   4  -9   1  683.63   35.70
   4  -9   1  632.94   31.60
   4  -9   1  600.94   34.80
   4  -9   1  651.83   31.80
  -5   9  -1  202.58   16.70
  -5   9  -1  122.99   15.10
  -5   9  -1  139.39   12.90
  -5   9  -1  165.08   16.00
   5  -9   1  137.49   16.50
   5  -9   1  148.89   12.50
   5  -9   1  146.89   12.60
   5  -9   1  171.28   16.20
  -6   9  -1   11.40    5.70
  -6   9  -1   10.00    6.70
  -6   9  -1   11.90    5.90
  -6   9  -1   15.00    7.20
   6  -9   1   18.90    7.70
   6  -9   1    5.10    4.60
   6  -9   1   11.70    5.60
   6  -9   1   15.00    7.40
  -7   9  -1  709.23   36.50
  -7   9  -1  724.23   38.50
  -7   9  -1  719.73   39.00
  -7   9  -1  740.03   36.30
   7  -9   1  616.34   33.20
   7  -9   1  745.03   35.50
   7  -9   1  682.53   39.80
   7  -9   1  693.33   38.50
  -8   9  -1  658.63   38.10
  -8   9  -1  641.74   40.50
  -8   9  -1  678.93   38.90
  -8   9  -1  729.73   35.70
   8  -9   1  660.13   40.30
   8  -9   1  637.24   32.60
   8  -9   1  616.64   37.30
   8  -9   1  678.33   34.90
  -9   9  -1   39.50   13.40
  -9   9  -1   25.90    8.90
  -9   9  -1   14.30    8.70
  -9   9  -1   15.80    9.00
  -9   9  -1   24.90    8.10
   9  -9   1   31.00   11.80
   9  -9   1   19.10    7.90
   9  -9   1   12.00    8.30
   9  -9   1   26.10    7.10
 -10   9  -1  129.89   19.90
 -10   9  -1  119.99   19.20
 -10   9  -1  155.08   17.90
 -10   9  -1  142.19   18.50
 -10   9  -1  133.09   19.30
  10  -9   1  154.98   21.40
  10  -9   1  160.78   24.20
  10  -9   1  158.28   17.70
  10  -9   1  142.49   15.10
 -11   9  -1  482.75   41.50
 -11   9  -1  511.85   35.50
 -11   9  -1  514.85   31.70
 -11   9  -1  465.05   32.60
 -11   9  -1  509.65   38.10
  11  -9   1  440.96   27.40
  11  -9   1  461.75   38.30
  11  -9   1  470.65   34.20
  11  -9   1  473.05   22.70
  11  -9   1  509.05   30.90
 -12   9  -1  309.07   25.90
 -12   9  -1  328.57   29.70
 -12   9  -1  313.27   31.10
 -12   9  -1  343.17   45.90
 -12   9  -1  319.57   29.60
  12  -9   1  329.47   24.90
  12  -9   1  361.26   33.70
  12  -9   1  331.37   33.90
  12  -9   1  321.87   18.20
  12  -9   1  311.87   22.70
  12  -9   1  302.07   28.80
 -13   9  -1   13.90   10.70
 -13   9  -1   24.30   13.00
 -13   9  -1   23.90   10.90
 -13   9  -1   34.50   14.10
 -13   9  -1   17.80    7.70
  13  -9   1   24.00    7.80
  13  -9   1   19.80    6.60
  13  -9   1   14.60   13.80
  13  -9   1    9.80   11.80
  13  -9   1   32.40   10.20
 -14   9  -1  164.58   14.20
 -14   9  -1  141.49   23.70
 -14   9  -1  130.79   20.50
 -14   9  -1  128.09   23.90
  14  -9   1  125.59   26.00
  14  -9   1  112.19   17.30
  14  -9   1  136.59   26.60
  14  -9   1  134.19   13.30
  14  -9   1  143.89   20.90
  10   8  -1   86.69   19.20
  10   8  -1   85.49   21.20
  10   8  -1  104.69   24.00
 -10  -8   1   88.99   19.50
 -10  -8   1   66.09   17.10
 -10  -8   1   60.89   19.80
   9   8  -1  309.47   37.20
   9   8  -1  240.58   28.80
   9   8  -1  278.37   41.20
   9   8  -1  231.98   31.20
   9   8  -1  278.47   37.80
   9   8  -1  237.28   15.90
  -9  -8   1  199.48   32.00
  -9  -8   1  234.58   28.30
  -9  -8   1  208.58   26.30
  -9  -8   1  224.18   32.40
  -9  -8   1  234.78   30.40
   8   8  -1  462.45   39.00
   8   8  -1  368.16   32.00
   8   8  -1  408.86   30.40
   8   8  -1  403.76   24.60
   8   8  -1  462.85   34.40
   8   8  -1  436.56   36.00
  -8  -8   1  440.66   38.70
  -8  -8   1  445.86   33.00
  -8  -8   1  396.36   35.90
  -8  -8   1  459.25   33.70
  -8  -8   1  384.56   45.40
   7   8  -1   19.50   11.90
   7   8  -1    3.50    7.00
   7   8  -1   16.90   10.10
   7   8  -1   14.00    8.60
   7   8  -1   28.80   21.40
   7   8  -1   23.70    7.90
  -7  -8   1   14.20   12.60
  -7  -8   1    8.40    8.50
  -7  -8   1   14.70    9.60
  -7  -8   1   17.40    9.90
  -7  -8   1   18.70   11.10
  -7  -8   1   18.20   13.00
   6   8  -1  262.77   23.40
   6   8  -1  240.48   30.20
   6   8  -1  246.58   22.80
   6   8  -1  263.27   29.20
  -6  -8   1  210.48   26.70
  -6  -8   1  246.38   27.00
  -6  -8   1  221.48   30.80
  -6  -8   1  244.38   24.70
   5   8  -1  489.65   31.30
   5   8  -1  473.25   35.10
   5   8  -1  502.85   32.00
   5   8  -1  472.65   33.10
   5   8  -1  412.66   30.70
  -5  -8   1  483.05   32.80
  -5  -8   1  416.06   32.30
  -5  -8   1  494.05   31.80
  -5  -8   1  506.85   30.70
  -5  -8   1  389.56   57.79
  -5  -8   1  460.05   34.80
   4   8  -1  153.48   20.10
   4   8  -1  238.28   27.70
   4   8  -1  234.48   19.60
   4   8  -1  139.79   16.70
   4   8  -1  150.88   20.80
  -4  -8   1  201.98   24.50
  -4  -8   1  211.48   18.00
  -4  -8   1  201.98   23.10
  -4  -8   1  190.28   26.10
  -4  -8   1  210.38   25.10
  -4  -8   1  179.78   17.90
   3   8  -1    9.40    7.40
   3   8  -1    0.30    5.00
   3   8  -1    6.10    5.60
   3   8  -1   -0.30    6.10
   3   8  -1    7.60    5.40
  -3  -8   1    8.70    8.00
  -3  -8   1   14.40    8.50
  -3  -8   1   11.20    7.00
  -3  -8   1   16.10    7.20
  -3  -8   1    3.40    5.60
   2   8  -1  667.33   39.40
   2   8  -1  750.52   37.20
   2   8  -1  676.43   34.70
   2   8  -1  624.34   37.20
   2   8  -1  721.83   36.80
  -2  -8   1  670.33   36.50
  -2  -8   1  662.73   34.60
  -2  -8   1  647.04   40.60
  -2  -8   1  675.13   38.60
  -2  -8   1  701.63   37.70
   1   8  -1 1208.08   54.29
   1   8  -1 1285.97   56.49
   1   8  -1 1377.16   61.09
   1   8  -1 1252.57   56.39
   1   8  -1 1210.18   57.69
  -1  -8   1 1208.78   56.59
  -1  -8   1 1191.78   55.99
  -1  -8   1 1271.77   54.79
  -1  -8   1 1156.68   59.79
  -1  -8   1 1288.47   59.09
   0   8  -1  262.07   17.80
   0   8  -1  267.47   20.40
   0   8  -1  243.78   18.90
   0   8  -1  226.58   16.30
   0   8  -1  236.88   17.80
   0  -8   1  294.97   17.50
   0  -8   1  249.58   17.40
   0  -8   1  233.98   17.20
   0  -8   1  238.88   20.00
   0  -8   1  282.37   19.80
  -1   8  -1   -4.10    2.80
  -1   8  -1    2.90    4.90
  -1   8  -1    6.40    4.40
  -1   8  -1    0.00    4.80
   1  -8   1    2.00    3.30
   1  -8   1   -1.50    4.00
   1  -8   1    2.20    3.80
   1  -8   1    4.80    5.20
   1  -8   1   -1.80    2.90
  -2   8  -1  713.13   35.80
  -2   8  -1  725.33   34.10
  -2   8  -1  735.33   36.80
  -2   8  -1  673.33   33.00
   2  -8   1  710.93   37.00
   2  -8   1  695.33   32.90
   2  -8   1  686.33   33.50
   2  -8   1  697.83   31.60
   2  -8   1  718.33   35.90
  -3   8  -1  476.35   24.30
  -3   8  -1  402.06   24.90
  -3   8  -1  445.16   23.60
  -3   8  -1  457.05   26.00
  -3   8  -1  448.26   19.90
   3  -8   1  439.46   25.70
   3  -8   1  484.45   23.60
   3  -8   1  444.06   20.10
   3  -8   1  402.86   25.50
   3  -8   1  424.36   23.10
  -4   8  -1  346.97   21.00
  -4   8  -1  310.17   18.80
  -4   8  -1  278.27   18.30
  -4   8  -1  352.76   21.50
   4  -8   1  333.87   21.30
   4  -8   1  307.17   20.90
   4  -8   1  293.57   18.10
   4  -8   1  289.37   17.80
  -5   8  -1   89.19   10.90
  -5   8  -1   74.99   11.60
  -5   8  -1   86.49   10.80
  -5   8  -1   62.89   10.40
   5  -8   1   64.99   10.90
   5  -8   1   72.09    9.70
   5  -8   1   87.59   10.00
   5  -8   1   82.69   13.00
  -6   8  -1  122.59   13.10
  -6   8  -1  124.19   15.00
  -6   8  -1  128.39   15.30
  -6   8  -1  117.49   13.50
   6  -8   1  117.69   12.10
   6  -8   1  139.19   13.70
   6  -8   1  122.29   15.80
   6  -8   1  103.19   14.60
  -7   8  -1  457.75   28.00
  -7   8  -1  392.26   26.80
  -7   8  -1  460.75   26.10
   7  -8   1  437.56   25.10
   7  -8   1  429.26   23.60
   7  -8   1  421.66   27.30
   7  -8   1  435.06   29.00
  -8   8  -1  201.08   18.90
  -8   8  -1  210.58   16.10
  -8   8  -1  214.18   22.50
  -8   8  -1  177.38   16.40
   8  -8   1  162.68   20.60
   8  -8   1  171.48   15.70
   8  -8   1  172.58   14.20
   8  -8   1  165.88   19.30
  -9   8  -1  106.89   17.10
  -9   8  -1  104.19   15.90
  -9   8  -1  113.49   21.80
  -9   8  -1  102.99   15.30
  -9   8  -1  109.69   14.10
   9  -8   1  107.69   18.30
   9  -8   1  111.49   12.90
   9  -8   1  101.09   13.70
   9  -8   1  108.69   16.10
   9  -8   1  103.49    8.30
 -10   8  -1  573.94   36.10
 -10   8  -1  551.74   37.80
 -10   8  -1  476.95   40.10
 -10   8  -1  540.85   33.50
 -10   8  -1  516.55   26.00
 -10   8  -1  557.44   31.70
  10  -8   1  563.44   32.20
  10  -8   1  569.24   39.20
  10  -8   1  464.55   33.50
  10  -8   1  511.25   29.10
  10  -8   1  526.95   25.20
 -11   8  -1  280.07   30.40
 -11   8  -1  294.17   23.10
 -11   8  -1  232.98   27.20
 -11   8  -1  269.27   18.30
 -11   8  -1  264.77   24.40
 -11   8  -1  313.07   27.60
  11  -8   1  290.27   21.20
  11  -8   1  319.77   29.90
  11  -8   1  332.27   24.10
  11  -8   1  261.77   24.90
  11  -8   1  304.37   17.60
 -12   8  -1    3.80    5.40
 -12   8  -1   -5.80    7.50
 -12   8  -1   16.50   11.60
 -12   8  -1    6.80    8.40
 -12   8  -1   -3.20    8.60
 -12   8  -1    2.90    9.80
  12  -8   1    3.20    4.70
  12  -8   1    0.30    9.10
  12  -8   1   11.60    7.00
  12  -8   1    3.00    8.40
  12  -8   1    2.30    7.10
  12  -8   1   23.40   14.00
 -13   8  -1   62.89   16.20
 -13   8  -1   97.89   14.00
 -13   8  -1   75.69   11.30
 -13   8  -1   57.39   14.30
 -13   8  -1   36.80   16.30
 -13   8  -1   61.99   17.70
 -13   8  -1   54.29   15.70
  13  -8   1   64.69   12.30
  13  -8   1  114.79   24.60
  13  -8   1  101.59   23.60
  13  -8   1   37.90   17.40
  13  -8   1   91.59   12.30
 -14   8  -1  419.76   37.60
 -14   8  -1  479.55   28.70
 -14   8  -1  402.66   37.40
 -14   8  -1  439.96   33.90
 -14   8  -1  489.85   38.20
  14  -8   1  435.56   27.00
  14  -8   1  469.45   43.40
  14  -8   1  476.55   31.80
  14  -8   1  426.36   39.10
  11   7  -1   44.70   19.40
  11   7  -1   45.80   13.90
  11   7  -1   51.19   17.10
  11   7  -1   31.50    7.90
 -11  -7   1   36.90   13.60
 -11  -7   1   12.00   15.80
  10   7  -1  389.06   34.20
  10   7  -1  365.26   42.60
  10   7  -1  387.06   22.60
  10   7  -1  408.26   36.60
  10   7  -1  312.77   48.90
 -10  -7   1  428.86   39.90
 -10  -7   1  432.16   33.70
 -10  -7   1  503.15   54.59
 -10  -7   1  389.46   32.80
   9   7  -1  259.37   29.40
   9   7  -1  235.38   14.90
   9   7  -1  223.28   31.80
   9   7  -1  252.57   32.20
   9   7  -1  237.98   28.80
   9   7  -1  248.38   26.10
   9   7  -1  224.48   15.30
  -9  -7   1  235.48   29.70
  -9  -7   1  182.68   25.70
  -9  -7   1  189.28   32.40
  -9  -7   1  212.48   25.00
  -9  -7   1  217.98   30.90
  -9  -7   1  242.88   26.90
   8   7  -1   52.99   13.10
   8   7  -1   35.80   11.10
   8   7  -1   58.69   16.20
   8   7  -1   48.50    7.40
   8   7  -1   31.60   11.50
   8   7  -1   43.80   15.10
   8   7  -1   43.90    8.50
  -8  -7   1   40.50   16.10
  -8  -7   1   58.99   14.10
  -8  -7   1   61.29   15.60
  -8  -7   1   43.10   15.50
  -8  -7   1   47.50   11.80
  -8  -7   1   45.70   17.80
   7   7  -1  276.17   24.10
   7   7  -1  258.27   29.20
   7   7  -1  264.57   31.20
   7   7  -1  191.48   29.10
   7   7  -1  272.17   24.10
   7   7  -1  229.58   17.90
  -7  -7   1  252.07   22.60
  -7  -7   1  321.97   34.50
  -7  -7   1  347.07   40.40
  -7  -7   1  290.07   24.50
   6   7  -1  927.61   53.99
   6   7  -1  881.21   47.60
   6   7  -1  860.81   43.10
   6   7  -1  880.21   48.10
   6   7  -1  841.22   49.30
  -6  -7   1  856.71   49.40
  -6  -7   1  860.41   56.19
  -6  -7   1  994.90   49.20
  -6  -7   1  822.82   50.09
  -6  -7   1  982.00   53.39
   5   7  -1  103.79   18.50
   5   7  -1   74.49   12.00
   5   7  -1   75.49   13.00
   5   7  -1   91.09   16.20
   5   7  -1   79.29   15.70
   5   7  -1   82.59   12.50
  -5  -7   1   57.39   12.40
  -5  -7   1   76.49   13.90
  -5  -7   1   77.39   15.20
  -5  -7   1   66.79   13.20
  -5  -7   1   97.59   13.70
  -5  -7   1   58.29   15.70
   4   7  -1   49.70   10.20
   4   7  -1   49.70   12.30
   4   7  -1   52.99   10.60
   4   7  -1   35.70    8.40
   4   7  -1   39.90   10.80
   4   7  -1   66.59   12.00
  -4  -7   1   51.69   11.40
  -4  -7   1   42.40   12.50
  -4  -7   1   45.30    9.40
  -4  -7   1   61.39   13.20
  -4  -7   1   35.60   11.00
  -4  -7   1   40.20   10.20
   3   7  -1  258.27   20.50
   3   7  -1  238.68   18.60
   3   7  -1  225.88   21.10
   3   7  -1  241.28   18.60
   3   7  -1  244.68   17.50
  -3  -7   1  245.08   19.90
  -3  -7   1  230.78   20.70
  -3  -7   1  244.68   19.10
  -3  -7   1  222.28   17.50
  -3  -7   1  217.38   25.20
  -3  -7   1  253.37   19.10
   2   7  -1 1753.42   73.29
   2   7  -1 1771.82   75.29
   2   7  -1 1717.83   73.09
   2   7  -1 1705.83   71.49
   2   7  -1 1713.93   77.09
  -2  -7   1 1718.83   71.69
  -2  -7   1 1788.72   76.19
  -2  -7   1 1583.14   77.29
  -2  -7   1 1622.34   73.79
  -2  -7   1 1704.23   73.59
   1   7  -1  469.95   24.90
   1   7  -1  423.36   26.80
   1   7  -1  438.06   23.50
   1   7  -1  430.96   24.60
  -1  -7   1  433.96   24.90
  -1  -7   1  429.06   24.60
  -1  -7   1  398.86   26.90
  -1  -7   1  413.96   23.10
  -1  -7   1  402.46   25.60
   0   7  -1    3.30    3.70
   0   7  -1   -1.40    3.10
   0   7  -1    2.40    4.30
   0   7  -1    2.50    3.50
   0   7  -1   -2.30    3.80
   0  -7   1    1.50    4.20
   0  -7   1    0.30    2.80
   0  -7   1    3.90    3.70
   0  -7   1   -1.30    3.80
   0  -7   1    0.90    3.30
  -1   7  -1 1539.05   66.69
  -1   7  -1 1625.74   68.09
  -1   7  -1 1552.94   64.19
   1  -7   1 1574.54   68.29
   1  -7   1 1563.04   64.99
   1  -7   1 1579.24   66.89
  -2   7  -1  987.90   44.90
  -2   7  -1  988.20   45.50
  -2   7  -1 1025.50   43.50
  -2   7  -1  964.00   42.60
   2  -7   1  989.90   42.50
   2  -7   1  992.00   45.10
   2  -7   1  963.80   45.80
   2  -7   1  983.70   42.90
  -3   7  -1  123.29   11.60
  -3   7  -1  113.79    9.90
  -3   7  -1  118.59   10.20
  -3   7  -1  120.79   11.10
  -3   7  -1  122.59    6.90
   3  -7   1  126.19   10.20
   3  -7   1  122.19   13.60
   3  -7   1  125.19   11.70
   3  -7   1  112.99    7.10
   3  -7   1  118.79   10.00
  -4   7  -1   44.40    7.30
  -4   7  -1   44.60    7.00
  -4   7  -1   29.70    7.10
  -4   7  -1   53.39    8.90
   4  -7   1   51.09    7.40
   4  -7   1   47.50    8.70
   4  -7   1   47.90    8.60
   4  -7   1   51.29    7.20
  -5   7  -1 1319.77   54.59
  -5   7  -1 1268.47   56.89
  -5   7  -1 1341.97   57.09
  -5   7  -1 1264.07   54.69
   5  -7   1 1217.98   53.19
   5  -7   1 1299.27   58.19
   5  -7   1 1280.07   56.99
   5  -7   1 1267.97   54.19
  -6   7  -1 1002.10   45.40
  -6   7  -1  926.71   43.30
  -6   7  -1  944.71   45.50
  -6   7  -1  973.70   42.90
   6  -7   1  938.61   46.70
   6  -7   1  930.41   44.80
   6  -7   1  908.31   42.40
   6  -7   1  887.11   41.10
  -7   7  -1  463.55   24.90
  -7   7  -1  475.25   27.50
  -7   7  -1  430.96   25.60
  -7   7  -1  440.76   27.80
   7  -7   1  401.76   28.30
   7  -7   1  430.46   23.50
   7  -7   1  423.86   26.60
   7  -7   1  448.36   25.30
   7  -7   1  427.76   19.00
  -8   7  -1   10.90    7.30
  -8   7  -1   13.20    6.70
  -8   7  -1   11.30    7.30
  -8   7  -1   24.70    8.70
  -8   7  -1   23.10    7.20
   8  -7   1   36.90   11.10
   8  -7   1   14.10    6.50
   8  -7   1   22.10    8.20
   8  -7   1   18.40    4.10
   8  -7   1   23.20    6.20
  -9   7  -1  952.70   46.40
  -9   7  -1 1006.70   50.79
  -9   7  -1  958.00   42.60
  -9   7  -1  985.80   51.89
  -9   7  -1  982.60   52.69
  -9   7  -1  937.61   48.30
   9  -7   1  986.90   45.10
   9  -7   1  899.41   49.10
   9  -7   1 1009.80   48.10
   9  -7   1  992.50   41.70
   9  -7   1  965.80   54.09
 -10   7  -1  294.27   24.20
 -10   7  -1  304.97   26.90
 -10   7  -1  360.96   24.10
 -10   7  -1  326.77   27.70
 -10   7  -1  305.47   19.70
 -10   7  -1  348.17   27.10
  10  -7   1  286.67   22.90
  10  -7   1  275.57   20.20
  10  -7   1  274.57   24.30
  10  -7   1  331.57   29.80
  10  -7   1  309.67   18.30
 -11   7  -1    6.70    7.60
 -11   7  -1    7.30    5.70
 -11   7  -1   -1.30    6.70
 -11   7  -1    0.80    8.00
 -11   7  -1   -1.30    8.30
 -11   7  -1    9.80    9.70
  11  -7   1   -3.60    8.10
  11  -7   1   12.40    9.20
  11  -7   1   10.10   10.10
  11  -7   1   12.70    5.90
  11  -7   1    6.20    7.20
 -12   7  -1  127.89   21.40
 -12   7  -1  146.19   13.10
 -12   7  -1  135.09   22.90
 -12   7  -1   98.49   17.90
 -12   7  -1  149.79   17.90
 -12   7  -1  165.98   20.40
 -12   7  -1  119.39   21.10
  12  -7   1  166.08   26.80
  12  -7   1   97.89   14.20
  12  -7   1  143.89   25.40
  12  -7   1  122.89   17.40
  12  -7   1  111.19   14.20
 -13   7  -1  381.26   33.70
 -13   7  -1  346.77   33.10
 -13   7  -1  384.86   27.20
 -13   7  -1  351.66   33.20
 -13   7  -1  359.16   20.20
 -13   7  -1  387.36   30.10
 -13   7  -1  370.36   32.00
  13  -7   1  390.86   25.30
  13  -7   1  365.36   36.40
  13  -7   1  413.16   38.20
  13  -7   1  418.46   33.40
  13  -7   1  429.86   30.10
 -14   7  -1  250.57   31.90
 -14   7  -1  273.37   33.50
 -14   7  -1  270.67   28.30
 -14   7  -1  256.37   22.20
 -14   7  -1  235.88   31.00
  14  -7   1  255.47   21.40
  14  -7   1  252.07   21.30
  14  -7   1  259.67   38.40
  14  -7   1  294.17   25.70
  14  -7   1  328.07   41.50
  11   6  -1  235.68   34.70
  11   6  -1  183.98   17.30
  11   6  -1  165.68   29.50
  11   6  -1  227.98   33.60
  11   6  -1  192.58   26.60
 -11  -6   1  155.38   27.70
 -11  -6   1  152.88   23.80
 -11  -6   1  178.88   30.50
 -11  -6   1  197.28   25.20
  10   6  -1  178.48   29.60
  10   6  -1  193.68   38.30
  10   6  -1  164.68   23.50
  10   6  -1  168.28   15.60
  10   6  -1  190.58   28.00
  10   6  -1  198.48   23.20
 -10  -6   1  191.98   29.70
 -10  -6   1  153.48   24.30
 -10  -6   1  175.48   29.70
 -10  -6   1  159.28   22.30
 -10  -6   1  154.68   22.40
 -10  -6   1  155.88   27.80
   9   6  -1   22.70   13.10
   9   6  -1   10.10   11.00
   9   6  -1   10.80    5.90
   9   6  -1   20.30   10.20
   9   6  -1   17.90    9.20
   9   6  -1   17.50    9.70
  -9  -6   1    8.90    9.40
  -9  -6   1   -4.70    8.90
  -9  -6   1   13.20    9.80
  -9  -6   1   16.40   10.30
  -9  -6   1   24.40   12.00
  -9  -6   1   22.20   22.60
   8   6  -1  204.38   14.10
   8   6  -1  195.58   26.10
   8   6  -1  243.78   24.50
   8   6  -1  201.88   24.30
   8   6  -1  209.28   23.30
   8   6  -1  213.78   28.40
   8   6  -1  204.38   15.00
  -8  -6   1  194.78   27.10
  -8  -6   1  196.08   22.80
  -8  -6   1  224.78   26.20
  -8  -6   1  208.98   36.50
  -8  -6   1  221.58   23.80
   7   6  -1  618.14   38.20
   7   6  -1  643.64   38.60
   7   6  -1  624.34   35.90
   7   6  -1  681.63   44.60
   7   6  -1  633.94   40.70
   7   6  -1  645.24   30.10
   7   6  -1  621.04   31.30
  -7  -6   1  582.34   38.90
  -7  -6   1  614.04   37.20
  -7  -6   1  599.34   41.10
  -7  -6   1  680.33   38.90
   6   6  -1  476.85   34.20
   6   6  -1  561.34   26.00
   6   6  -1  634.84   40.10
   6   6  -1  552.34   31.70
   6   6  -1  475.75   27.90
   6   6  -1  604.64   34.80
  -6  -6   1  521.55   31.70
  -6  -6   1  520.85   34.40
  -6  -6   1  585.14   41.70
  -6  -6   1  575.84   33.90
  -6  -6   1  564.34   37.00
  -6  -6   1  553.14   36.10
   5   6  -1  106.99   16.00
   5   6  -1  110.29   15.60
   5   6  -1  128.29   16.50
   5   6  -1  142.39   15.70
   5   6  -1  115.69   11.70
   5   6  -1  141.69   20.40
   5   6  -1  117.09    8.10
  -5  -6   1  103.99   13.50
  -5  -6   1  125.29   18.60
  -5  -6   1  121.09   16.20
  -5  -6   1  133.09   21.90
  -5  -6   1  116.39   14.40
  -5  -6   1  150.38   20.30
   4   6  -1  171.08   14.60
   4   6  -1  197.68   22.60
   4   6  -1  188.08   20.20
   4   6  -1  191.68   16.10
   4   6  -1  175.78   14.80
   4   6  -1  204.58   16.60
  -4  -6   1  170.78   15.80
  -4  -6   1  214.48   22.30
  -4  -6   1  163.88   18.40
  -4  -6   1  159.78   15.00
  -4  -6   1  163.08   22.00
  -4  -6   1  177.58   17.00
   3   6  -1  594.24   34.60
   3   6  -1  592.64   31.30
   3   6  -1  541.05   31.80
   3   6  -1  585.04   30.90
   3   6  -1  573.04   29.40
  -3  -6   1  568.74   32.20
  -3  -6   1  555.14   35.50
  -3  -6   1  545.65   29.40
  -3  -6   1  610.04   31.70
  -3  -6   1  553.24   31.20
   2   6  -1   83.19   13.10
   2   6  -1   79.89   11.00
   2   6  -1   80.49   10.50
   2   6  -1   97.59   11.10
   2   6  -1  101.69   13.10
  -2  -6   1   85.79   12.70
  -2  -6   1   74.39   13.50
  -2  -6   1   69.29   10.90
  -2  -6   1   64.99    9.30
  -2  -6   1   59.39    9.40
  -2  -6   1   90.69   10.80
   1   6  -1   40.70    6.80
   1   6  -1   34.60    7.70
   1   6  -1   32.70    6.70
   1   6  -1   30.40    6.40
   1   6  -1   40.40    8.70
  -1  -6   1   30.90    7.20
  -1  -6   1   33.10    8.20
  -1  -6   1   32.20    6.90
  -1  -6   1   38.80    6.90
  -1  -6   1   34.10    7.00
   0   6  -1 1475.05   60.39
   0  -6   1 1492.95   62.19
   0  -6   1 1394.56   62.99
  -1   6  -1 1107.89   49.00
  -1   6  -1 1165.68   47.00
  -1   6  -1 1060.39   45.80
   1  -6   1 1087.79   46.60
   1  -6   1 1130.09   48.40
   1  -6   1 1062.79   49.00
  -2   6  -1  271.67   17.10
  -2   6  -1  294.57   17.80
  -2   6  -1  289.47   15.90
  -2   6  -1  279.37   16.00
   2  -6   1  288.57   18.00
   2  -6   1  311.77   17.90
   2  -6   1  296.37   17.30
   2  -6   1  268.97   13.80
   2  -6   1  287.17   16.00
  -3   6  -1   13.30    5.30
  -3   6  -1    4.20    3.70
  -3   6  -1    6.20    3.50
  -3   6  -1   17.00    4.60
   3  -6   1    5.40    4.00
   3  -6   1    5.00    4.10
   3  -6   1    6.70    4.40
   3  -6   1   13.60    4.10
  -4   6  -1 1342.97   54.89
  -4   6  -1 1261.97   56.29
  -4   6  -1 1336.67   54.49
   4  -6   1 1349.56   54.59
   4  -6   1 1279.77   53.59
   4  -6   1 1339.97   57.29
   4  -6   1 1291.17   56.49
  -5   6  -1  867.51   41.90
  -5   6  -1  836.02   39.80
  -5   6  -1  922.71   41.80
  -5   6  -1  958.30   40.20
   5  -6   1  930.11   40.20
   5  -6   1  841.32   41.20
   5  -6   1  857.91   38.60
   5  -6   1  934.11   43.50
  -6   6  -1  253.37   16.20
  -6   6  -1  239.38   18.50
  -6   6  -1  234.88   16.90
  -6   6  -1  249.48   13.00
  -6   6  -1  278.97   18.70
   6  -6   1  246.68   15.40
   6  -6   1  246.38   16.70
   6  -6   1  261.07   12.30
   6  -6   1  241.48   17.80
   6  -6   1  255.47   19.40
   6  -6   1  268.17   13.00
  -7   6  -1  221.58   18.90
  -7   6  -1  251.07   17.90
  -7   6  -1  282.27   19.70
  -7   6  -1  235.98   16.30
  -7   6  -1  240.38   20.50
   7  -6   1  244.98   13.50
   7  -6   1  240.68   20.40
   7  -6   1  241.58   13.80
   7  -6   1  230.18   18.10
   7  -6   1  231.38   15.70
   7  -6   1  230.48   17.20
  -8   6  -1  322.37   20.50
  -8   6  -1  328.27   23.30
  -8   6  -1  273.37   23.00
  -8   6  -1  314.97   18.10
  -8   6  -1  298.77   21.50
  -8   6  -1  302.37   24.20
   8  -6   1  327.87   19.50
   8  -6   1  312.77   22.80
   8  -6   1  257.97   20.20
   8  -6   1  327.87   17.10
   8  -6   1  306.27   25.30
  -9   6  -1  934.81   43.10
  -9   6  -1  909.91   47.40
  -9   6  -1  987.40   49.30
  -9   6  -1  986.90   45.80
  -9   6  -1  953.80   50.49
  -9   6  -1  956.70   56.39
   9  -6   1  943.11   43.80
   9  -6   1  838.82   47.20
   9  -6   1  893.61   51.99
   9  -6   1  941.71   46.70
 -10   6  -1   71.79   14.30
 -10   6  -1   74.29   15.40
 -10   6  -1   36.50   11.70
 -10   6  -1   50.29   13.20
 -10   6  -1   49.70   12.10
 -10   6  -1   76.59   12.30
  10  -6   1   29.40    8.50
  10  -6   1   44.50   14.20
  10  -6   1   58.29   12.30
  10  -6   1   58.19   13.20
 -11   6  -1   90.89   16.60
 -11   6  -1   80.89   17.30
 -11   6  -1   91.49   12.10
 -11   6  -1  117.09   15.60
 -11   6  -1  125.29   20.50
 -11   6  -1   97.09   14.30
 -11   6  -1   83.99   15.90
  11  -6   1   98.99   15.50
  11  -6   1  114.39   21.10
  11  -6   1   99.99   13.80
  11  -6   1   70.59   15.00
 -12   6  -1  358.76   26.60
 -12   6  -1  342.47   32.60
 -12   6  -1  367.66   31.50
 -12   6  -1  326.57   29.10
 -12   6  -1  429.76   32.80
 -12   6  -1  380.16   28.00
 -12   6  -1  358.56   19.60
  12  -6   1  340.77   33.20
  12  -6   1  366.06   25.50
  12  -6   1  362.06   34.90
  12  -6   1  312.67   28.80
 -13   6  -1  278.67   34.80
 -13   6  -1  307.87   27.40
 -13   6  -1  265.67   24.20
 -13   6  -1  267.67   31.80
 -13   6  -1  233.58   27.70
 -13   6  -1  274.37   25.30
  13  -6   1  338.57   33.70
  13  -6   1  304.07   33.20
  13  -6   1  264.87   27.60
  13  -6   1  287.37   37.80
 -14   6  -1   -2.70    7.00
 -14   6  -1    0.00   10.00
 -14   6  -1   -3.50    8.70
 -14   6  -1   -8.40   10.50
 -14   6  -1    2.70   10.00
  14  -6   1    0.90   11.00
  14  -6   1   -2.90    7.40
  14  -6   1   -0.70    6.20
  14  -6   1   -7.50    9.20
  12   5  -1  224.18   28.40
  12   5  -1  224.88   21.70
  12   5  -1  254.67   32.20
  12   5  -1  307.07   38.60
 -12  -5   1  267.77   40.00
 -12  -5   1  257.77   32.30
  11   5  -1  343.57   32.60
  11   5  -1  330.47   37.50
  11   5  -1  344.67   30.90
  11   5  -1  336.77   28.40
  11   5  -1  363.26   43.00
  11   5  -1  363.36   25.70
 -11  -5   1  334.77   39.40
 -11  -5   1  296.17   38.50
 -11  -5   1  303.87   40.00
 -11  -5   1  388.86   32.90
  10   5  -1   65.89   15.30
  10   5  -1   78.69   16.40
  10   5  -1   69.59   15.90
  10   5  -1   75.89   20.30
  10   5  -1   73.89   12.80
  10   5  -1   95.69   20.10
 -10  -5   1   82.99   19.70
 -10  -5   1   78.49   18.10
 -10  -5   1   39.90   13.80
 -10  -5   1   75.79   19.90
 -10  -5   1  112.29   18.70
 -10  -5   1   91.29   17.60
   9   5  -1  121.89   18.10
   9   5  -1  139.49   24.80
   9   5  -1  177.78   24.00
   9   5  -1  120.19   17.30
   9   5  -1  154.18   14.80
   9   5  -1  152.88   22.70
  -9  -5   1  167.48   23.00
  -9  -5   1  113.19   22.20
  -9  -5   1  111.79   19.90
  -9  -5   1  111.59   20.50
  -9  -5   1  116.79   17.70
   8   5  -1  396.96   32.90
   8   5  -1  321.27   26.60
   8   5  -1  325.37   26.40
   8   5  -1  330.07   17.80
   8   5  -1  359.06   21.90
  -8  -5   1  316.17   38.10
  -8  -5   1  369.46   26.80
  -8  -5   1  327.47   30.00
   7   5  -1  676.63   36.10
   7   5  -1  629.04   38.00
   7   5  -1  614.94   39.40
   7   5  -1  603.74   37.60
   7   5  -1  684.73   32.20
   7   5  -1  606.54   42.00
   7   5  -1  659.13   30.30
  -7  -5   1  714.93   42.50
  -7  -5   1  692.93   37.60
  -7  -5   1  684.73   46.10
  -7  -5   1  640.84   38.10
  -7  -5   1  569.34   38.40
  -7  -5   1  609.14   40.30
   6   5  -1   92.09   17.50
   6   5  -1   47.80    9.70
   6   5  -1   99.39   15.80
   6   5  -1   93.69   14.20
   6   5  -1   74.79    8.10
   6   5  -1   83.59   10.40
   6   5  -1   44.70   11.20
  -6  -5   1   91.39   13.20
  -6  -5   1  103.49   17.30
  -6  -5   1   83.69   14.00
  -6  -5   1   55.59   15.00
  -6  -5   1   74.89   16.80
   5   5  -1  548.65   35.90
   5   5  -1  574.04   30.40
   5   5  -1  578.14   32.10
   5   5  -1  614.44   33.00
   5   5  -1  515.15   27.90
   5   5  -1  527.15   33.00
  -5  -5   1  540.25   37.30
  -5  -5   1  604.74   31.50
  -5  -5   1  554.94   33.80
  -5  -5   1  606.84   33.70
  -5  -5   1  598.54   32.50
   4   5  -1 1043.10   50.79
   4   5  -1  994.10   46.20
   4   5  -1  942.81   46.80
   4   5  -1  985.60   45.80
   4   5  -1  943.41   43.90
   4   5  -1  986.80   43.90
  -4  -5   1  925.21   46.30
  -4  -5   1  899.61   47.60
  -4  -5   1  874.11   50.59
  -4  -5   1  997.20   46.10
  -4  -5   1  902.71   47.00
  -4  -5   1 1056.99   45.30
   3   5  -1  431.66   23.90
   3   5  -1  392.66   26.30
   3   5  -1  430.36   24.10
   3   5  -1  401.16   22.40
   3   5  -1  434.06   25.30
  -3  -5   1  372.66   24.20
  -3  -5   1  428.56   25.90
  -3  -5   1  412.86   24.20
  -3  -5   1  428.06   24.00
  -3  -5   1  402.96   27.70
  -3  -5   1  406.66   22.80
   2   5  -1   55.69    8.10
   2   5  -1   40.10    8.20
   2   5  -1   53.79    8.00
   2   5  -1   49.80    7.90
   2   5  -1   57.59   10.60
  -2  -5   1   45.80    9.50
  -2  -5   1   58.69   10.10
  -2  -5   1   64.69    8.40
  -2  -5   1   38.80    6.60
  -2  -5   1   33.80    5.90
  -2  -5   1   45.20    7.70
   1   5  -1  835.02   36.50
   1   5  -1  817.42   38.60
   1   5  -1  907.01   38.00
   1   5  -1  839.12   37.60
   1   5  -1  809.52   40.30
  -1  -5   1  816.82   37.60
  -1  -5   1  825.82   37.70
  -1  -5   1  855.31   36.70
  -1  -5   1  839.02   39.00
  -1  -5   1  845.62   40.60
   0   5  -1 1946.51   86.99
   0   5  -1 1404.36  161.78
   0   5  -1 1878.41   71.09
   0  -5   1 1751.72   85.19
   0  -5   1 1926.31  183.58
   0  -5   1 1792.42   70.99
   0  -5   1 1836.92   81.09
  -1   5  -1  296.27   15.20
  -1   5  -1  284.97   16.10
  -1   5  -1  262.97   14.40
  -1   5  -1  267.67   16.60
   1  -5   1  261.37   14.70
   1  -5   1  258.07   16.30
   1  -5   1  235.08   15.20
   1  -5   1  265.77   13.60
   1  -5   1  290.97   14.70
  -2   5  -1   97.99    7.80
  -2   5  -1   67.29    9.70
  -2   5  -1  108.09    8.10
  -2   5  -1  115.99    9.10
   2  -5   1   93.19    8.60
   2  -5   1  101.99    7.80
   2  -5   1   88.89    9.90
   2  -5   1   97.19    7.60
  -3   5  -1 1229.58   52.29
   3  -5   1 1262.57   52.99
  -4   5  -1  811.02   37.30
  -4   5  -1  815.92   36.80
  -4   5  -1  820.42   35.10
  -4   5  -1  812.12   35.50
   4  -5   1  747.83   36.30
   4  -5   1  775.02   34.50
   4  -5   1  797.12   37.90
   4  -5   1  829.32   38.00
  -5   5  -1   55.69    7.40
  -5   5  -1   79.29   11.30
  -5   5  -1   63.29    8.90
  -5   5  -1   59.99    9.20
  -5   5  -1   60.79    5.50
   5  -5   1   61.49    5.40
   5  -5   1   65.19    7.90
   5  -5   1   77.49   11.20
   5  -5   1   67.49    8.80
   5  -5   1   62.99    4.80
   5  -5   1   66.49    9.70
  -6   5  -1  193.28   16.00
  -6   5  -1  206.18   13.70
  -6   5  -1  186.98   14.50
  -6   5  -1  190.18   16.60
  -6   5  -1  181.18   15.10
  -6   5  -1  178.68   11.60
   6  -5   1  192.68   17.20
   6  -5   1  192.78   15.20
   6  -5   1  163.58   13.70
   6  -5   1  186.18   11.40
   6  -5   1  175.78   12.70
  -7   5  -1  329.07   19.80
  -7   5  -1  285.57   22.10
  -7   5  -1  329.17   21.20
  -7   5  -1  350.46   18.80
  -7   5  -1  330.47   23.40
  -7   5  -1  344.57   22.60
   7  -5   1  315.77   18.00
   7  -5   1  314.67   18.90
   7  -5   1  331.17   21.00
   7  -5   1  314.97   21.50
   7  -5   1  307.07   23.70
  -8   5  -1  684.73   38.50
  -8   5  -1  654.93   35.90
  -8   5  -1  715.33   34.80
  -8   5  -1  691.83   37.50
  -8   5  -1  665.73   33.20
  -8   5  -1  603.54   42.50
   8  -5   1  655.13   36.90
   8  -5   1  654.73   32.70
   8  -5   1  793.12   42.60
   8  -5   1  725.03   36.50
   8  -5   1  651.23   33.10
  -9   5  -1  115.99   15.80
  -9   5  -1  115.99   16.90
  -9   5  -1  132.79   14.90
  -9   5  -1  125.29   18.10
  -9   5  -1  129.19   15.60
  -9   5  -1  128.39   19.20
   9  -5   1  156.68   22.80
   9  -5   1  116.39   15.40
   9  -5   1  132.19   14.30
   9  -5   1  103.59   12.90
   9  -5   1  123.79   16.80
 -10   5  -1   99.39   14.80
 -10   5  -1  108.39   18.50
 -10   5  -1  102.19   16.80
 -10   5  -1   60.49   17.00
 -10   5  -1  121.09   18.60
  10  -5   1   79.59   14.40
  10  -5   1  127.09   17.00
  10  -5   1   95.99   13.40
  10  -5   1  107.39   19.50
 -11   5  -1  663.53   40.70
 -11   5  -1  587.04   41.30
 -11   5  -1  590.54   35.40
 -11   5  -1  540.65   34.30
 -11   5  -1  592.24   38.90
 -11   5  -1  563.34   37.60
  11  -5   1  569.64   33.00
  11  -5   1  589.34   38.60
  11  -5   1  564.64   43.10
  11  -5   1  619.84   36.60
 -12   5  -1  188.28   24.50
 -12   5  -1  225.58   28.30
 -12   5  -1  181.18   24.40
 -12   5  -1  191.68   27.40
 -12   5  -1  219.98   25.20
 -12   5  -1  228.88   24.40
  12  -5   1  186.58   19.80
  12  -5   1  166.48   23.70
  12  -5   1  202.08   29.40
  12  -5   1  260.37   23.00
  12  -5   1  222.08   27.00
 -13   5  -1    3.00   10.80
 -13   5  -1    4.90    8.00
 -13   5  -1   15.50   10.00
 -13   5  -1    6.50    9.40
 -13   5  -1   -3.80    8.00
 -13   5  -1   -3.30    9.50
  13  -5   1    4.30    7.10
  13  -5   1    0.40   10.40
  13  -5   1    5.20   10.80
  13  -5   1   -5.00    9.70
  13  -5   1    1.00    8.00
 -14   5  -1  120.29   22.50
 -14   5  -1   75.79   19.90
 -14   5  -1  121.79   19.00
 -14   5  -1  108.69   20.70
 -14   5  -1  105.09   19.30
  14  -5   1  114.29   16.60
  14  -5   1  116.19   24.70
  14  -5   1   83.89   20.70
  14  -5   1  136.29   19.70
  12   4  -1  303.87   48.10
  12   4  -1  271.87   24.70
  12   4  -1  332.27   39.60
  12   4  -1  347.97   31.60
 -12  -4   1  270.67   37.50
 -12  -4   1  262.57   32.20
 -12  -4   1  228.58   34.30
  11   4  -1   26.00   20.00
  11   4  -1   30.50   14.90
  11   4  -1   30.10   14.30
  11   4  -1   41.20   11.30
  11   4  -1   17.80   10.80
  11   4  -1   35.60   11.30
 -11  -4   1   35.90   14.40
 -11  -4   1   41.60   16.80
 -11  -4   1   30.40   11.90
 -11  -4   1   24.60   12.20
 -11  -4   1   32.90   11.30
 -11  -4   1   50.19   18.20
  10   4  -1  266.47   34.40
  10   4  -1  300.37   25.80
  10   4  -1  213.48   20.10
  10   4  -1  276.47   26.80
  10   4  -1  250.87   30.20
  10   4  -1  240.68   22.30
 -10  -4   1  192.88   35.60
 -10  -4   1  295.47   36.00
 -10  -4   1  224.88   24.90
 -10  -4   1  274.27   33.40
 -10  -4   1  250.17   24.50
 -10  -4   1  283.57   31.80
   9   4  -1  361.06   29.10
   9   4  -1  373.16   24.60
   9   4  -1  335.97   27.40
   9   4  -1  348.47   30.10
   9   4  -1  344.37   32.70
  -9  -4   1  367.96   32.10
  -9  -4   1  389.66   27.80
  -9  -4   1  352.56   30.60
  -9  -4   1  333.67   39.50
  -9  -4   1  342.57   27.80
   8   4  -1  267.17   19.00
   8   4  -1  227.38   26.00
   8   4  -1  283.27   23.40
   8   4  -1  224.18   19.90
   8   4  -1  282.77   31.60
   8   4  -1  229.08   21.90
  -8  -4   1  239.88   20.90
  -8  -4   1  251.57   22.20
  -8  -4   1  251.37   24.20
  -8  -4   1  212.18   28.30
  -8  -4   1  302.67   32.50
   7   4  -1   95.89   15.40
   7   4  -1  105.59    8.20
   7   4  -1  109.79   19.00
   7   4  -1  117.99   11.60
   7   4  -1  138.09   16.50
   7   4  -1  108.09   15.00
   7   4  -1   91.69   13.80
  -7  -4   1   86.29   12.80
  -7  -4   1  113.49   19.10
  -7  -4   1  125.19   17.90
  -7  -4   1  113.49   15.30
  -7  -4   1  117.19   18.70
  -7  -4   1   96.09   18.70
   6   4  -1  262.67   20.20
   6   4  -1  248.98   16.30
   6   4  -1  261.67   16.10
   6   4  -1  259.47   23.60
   6   4  -1  280.27   19.00
   6   4  -1  221.58   20.00
   6   4  -1  282.67   20.80
  -6  -4   1  286.97   19.90
  -6  -4   1  281.27   25.80
  -6  -4   1  228.58   20.30
  -6  -4   1  296.07   22.70
  -6  -4   1  270.87   22.80
  -6  -4   1  249.97   19.90
   5   4  -1  906.61   44.70
   5   4  -1 1058.49   50.89
   5   4  -1  942.71   43.40
   5   4  -1  934.71   46.50
   5   4  -1  887.91   42.00
   5   4  -1  935.61   45.20
   5   4  -1  949.31   40.20
  -5  -4   1 1015.90   52.59
  -5  -4   1  943.51   44.90
  -5  -4   1  864.51   45.40
  -5  -4   1  941.91   43.90
  -5  -4   1 1011.20   48.50
  -5  -4   1  824.32   45.70
   4   4  -1 1207.28   51.09
   4   4  -1 1146.99   51.69
   4   4  -1 1107.59   50.19
   4   4  -1 1122.79   47.70
   4   4  -1 1090.69   53.99
   4   4  -1 1071.59   48.50
  -4  -4   1 1063.69   50.89
  -4  -4   1 1030.50   54.89
  -4  -4   1 1175.78   53.29
  -4  -4   1 1193.08   51.09
  -4  -4   1 1101.59   49.20
  -4  -4   1 1091.89   51.89
   3   4  -1  606.14   31.80
   3   4  -1  668.73   31.20
   3   4  -1  609.34   30.40
   3   4  -1  669.13   39.10
   3   4  -1  567.94   28.90
  -3  -4   1  609.64   34.80
  -3  -4   1  605.34   30.90
  -3  -4   1  593.94   31.60
  -3  -4   1  632.44   30.80
  -3  -4   1  636.54   32.60
  -3  -4   1  645.74   29.90
   2   4  -1  422.46   21.30
   2   4  -1  389.86   19.90
   2   4  -1  395.66   23.20
   2   4  -1  382.46   20.70
   2   4  -1  390.06   22.30
  -2  -4   1  407.36   20.30
  -2  -4   1  399.56   21.30
  -2  -4   1  391.76   21.50
  -2  -4   1  398.56   23.70
  -2  -4   1  359.76   20.50
  -1  -4   1 1674.63   69.39
   0   4  -1   23.30    4.80
   0   4  -1   27.60    5.50
   0   4  -1   24.10    4.20
   0   4  -1   27.20    4.70
   0   4  -1   30.90    4.70
   0  -4   1   30.10    5.50
   0  -4   1   36.70    5.40
   0  -4   1   24.10    5.30
   0  -4   1   29.90    4.50
   0  -4   1   22.80    3.90
  -1   4  -1    7.40    3.20
  -1   4  -1    2.20    2.10
  -1   4  -1    4.90    2.30
  -1   4  -1    6.10    2.80
   1  -4   1    7.20    3.10
   1  -4   1    8.50    3.30
   1  -4   1    2.90    2.00
   1  -4   1    4.10    2.50
  -2   4  -1  855.21   35.10
   2  -4   1  848.72   35.00
   2  -4   1  834.12   36.40
  -3   4  -1 1156.58   48.90
  -3   4  -1 1180.18   47.10
   3  -4   1 1159.08   49.30
  -4   4  -1   67.29    8.10
  -4   4  -1  102.79   11.40
  -4   4  -1   84.79    6.10
  -4   4  -1   90.49    9.70
   4  -4   1   65.49    8.20
   4  -4   1   91.49   10.90
   4  -4   1   94.09    9.40
   4  -4   1   77.59    5.90
   4  -4   1   75.09    7.60
  -5   4  -1  889.21   38.70
  -5   4  -1  914.21   41.20
  -5   4  -1  887.21   37.70
  -5   4  -1  884.11   40.10
  -5   4  -1  929.21   42.50
   5  -4   1  961.40   43.70
   5  -4   1  873.61   40.70
   5  -4   1  850.61   38.30
   5  -4   1  932.41   40.30
   5  -4   1  886.21   37.50
  -6   4  -1 1684.23   72.49
  -6   4  -1 1816.72   73.99
  -6   4  -1 1719.53   75.19
   6  -4   1 1698.63   76.29
   6  -4   1 1790.12   72.89
   6  -4   1 1764.92   70.59
  -7   4  -1  764.52   42.40
  -7   4  -1  799.92   38.00
  -7   4  -1  804.62   41.60
  -7   4  -1  860.91   38.80
  -7   4  -1  785.02   40.00
  -7   4  -1  912.21   42.30
   7  -4   1  865.81   45.00
   7  -4   1  792.12   40.80
   7  -4   1  820.22   40.30
   7  -4   1  799.52   37.70
   7  -4   1  850.61   38.10
  -8   4  -1   18.10    5.90
  -8   4  -1   13.00    7.90
  -8   4  -1   15.10    8.20
  -8   4  -1   22.20    6.80
  -8   4  -1   12.50    7.00
  -8   4  -1   20.90    7.60
   8  -4   1   15.20    5.70
   8  -4   1   12.00    6.60
   8  -4   1   22.50    9.60
   8  -4   1   12.70    6.80
   8  -4   1   14.70    5.60
  -9   4  -1   27.20    9.20
  -9   4  -1   42.70   11.30
  -9   4  -1   54.09   10.30
  -9   4  -1   46.90    9.80
  -9   4  -1   33.10   10.00
  -9   4  -1   56.79   13.00
   9  -4   1   56.09   10.30
   9  -4   1   42.30   10.00
   9  -4   1   38.80    8.60
   9  -4   1   19.20    8.50
   9  -4   1   48.80   13.80
 -10   4  -1  688.43   39.70
 -10   4  -1  627.64   36.10
 -10   4  -1  626.94   41.80
 -10   4  -1  583.84   37.40
 -10   4  -1  641.64   28.30
 -10   4  -1  612.44   42.70
 -10   4  -1  555.94   35.10
  10  -4   1  700.83   46.20
  10  -4   1  619.34   38.80
  10  -4   1  741.53   38.90
  10  -4   1  609.64   38.50
 -11   4  -1  277.77   26.50
 -11   4  -1  229.08   25.90
 -11   4  -1  239.78   22.60
 -11   4  -1  307.37   33.80
 -11   4  -1  280.47   25.30
 -11   4  -1  248.78   21.90
  11  -4   1  272.87   33.10
  11  -4   1  324.77   25.10
  11  -4   1  263.47   21.10
  11  -4   1  245.28   27.50
  11  -4   1  302.57   27.60
 -12   4  -1   13.10    9.10
 -12   4  -1   19.10   12.40
 -12   4  -1   -0.80    9.70
 -12   4  -1    2.40    8.00
 -12   4  -1   18.10   10.30
 -12   4  -1    4.90    7.70
  12  -4   1    2.40   11.00
  12  -4   1   23.40   13.20
  12  -4   1    8.00    9.00
  12  -4   1   20.70   11.70
 -13   4  -1  165.68   29.00
 -13   4  -1  167.18   24.20
 -13   4  -1  222.08   24.90
 -13   4  -1  161.48   24.50
 -13   4  -1  177.18   25.70
 -13   4  -1  228.18   30.20
  13  -4   1  202.88   25.10
  13  -4   1  165.78   25.40
  13  -4   1  168.48   29.00
  13  -4   1  160.28   20.50
  13  -4   1  196.48   29.20
 -14   4  -1  458.05   36.90
 -14   4  -1  398.96   33.30
 -14   4  -1  428.36   39.30
 -14   4  -1  295.57   36.00
 -14   4  -1  444.26   33.40
  14  -4   1  381.06   38.00
  14  -4   1  444.66   41.00
  14  -4   1  380.16   34.30
  14  -4   1  423.06   33.10
  13   3  -1  239.68   24.50
  13   3  -1  197.18   31.10
  13   3  -1  249.97   28.90
 -13  -3   1  185.78   27.00
 -13  -3   1  205.18   33.10
 -13  -3   1  270.97   53.39
  12   3  -1    7.80   10.10
  12   3  -1   -1.00    7.60
  12   3  -1   -0.60   10.30
  12   3  -1    4.10    8.80
  12   3  -1   19.80   10.20
  12   3  -1    1.60    8.30
 -12  -3   1    7.50   10.20
 -12  -3   1    5.10   11.00
 -12  -3   1  -15.50    6.20
 -12  -3   1    4.90   12.40
 -12  -3   1   12.90   10.10
  11   3  -1  183.88   26.50
  11   3  -1  202.48   27.00
  11   3  -1  215.58   21.20
  11   3  -1  197.78   24.60
  11   3  -1  175.88   21.20
  11   3  -1  179.08   28.70
 -11  -3   1  161.48   27.90
 -11  -3   1  164.58   22.80
 -11  -3   1  203.38   27.20
 -11  -3   1  162.98   35.30
 -11  -3   1  215.38   24.40
 -11  -3   1  231.28   31.30
  10   3  -1  743.33   39.70
  10   3  -1  730.63   45.30
  10   3  -1  640.84   38.70
  10   3  -1  673.43   48.10
  10   3  -1  676.63   43.10
  10   3  -1  670.33   41.20
 -10  -3   1  647.34   45.20
 -10  -3   1  631.04   44.00
 -10  -3   1  713.53   42.50
 -10  -3   1  486.15   57.69
 -10  -3   1  626.84   39.50
 -10  -3   1  595.04   47.90
   9   3  -1  150.58   19.60
   9   3  -1  127.49   19.40
   9   3  -1  151.68   15.50
   9   3  -1  104.99   16.30
   9   3  -1   93.39   19.90
   9   3  -1  129.19   16.90
  -9  -3   1  110.69   22.30
  -9  -3   1  125.19   18.40
  -9  -3   1  144.29   18.30
  -9  -3   1  130.79   21.60
   8   3  -1   38.80   10.30
   8   3  -1   42.50    9.20
   8   3  -1   67.39   13.00
   8   3  -1   72.19   16.10
   8   3  -1   49.99   10.10
   8   3  -1   38.80   11.40
  -8  -3   1   38.60   11.00
  -8  -3   1   53.09   13.20
  -8  -3   1   55.39   13.20
  -8  -3   1   59.59   11.40
  -8  -3   1   53.09   12.20
  -8  -3   1   46.70   14.80
   7   3  -1  675.43   35.90
   7   3  -1  600.44   32.50
   7   3  -1  626.64   35.60
   7   3  -1  587.94   39.20
   7   3  -1  637.84   32.30
   7   3  -1  596.94   36.10
  -7  -3   1  553.94   39.80
  -7  -3   1  634.04   38.20
  -7  -3   1  594.54   36.60
  -7  -3   1  591.04   34.60
  -7  -3   1  671.03   34.40
  -7  -3   1  580.34   35.90
   6   3  -1 1411.46   57.09
   6   3  -1 1361.86   60.49
   6   3  -1 1342.87   60.59
   6   3  -1 1397.96   65.79
   6   3  -1 1303.67   57.59
   6   3  -1 1287.17   61.29
  -6  -3   1 1273.67   61.69
  -6  -3   1 1219.08   65.39
  -6  -3   1 1291.67   60.99
  -6  -3   1 1382.36   60.39
  -6  -3   1 1237.98   61.69
  -6  -3   1 1305.27   58.39
   5   3  -1  501.95   21.30
   5   3  -1  460.55   26.20
   5   3  -1  387.16   25.90
   5   3  -1  436.06   24.10
   5   3  -1  481.95   23.30
   5   3  -1  391.86   25.20
  -5  -3   1  466.25   26.20
  -5  -3   1  474.95   25.20
  -5  -3   1  432.86   26.50
  -5  -3   1  461.55   27.50
  -5  -3   1  445.26   27.80
  -5  -3   1  452.95   30.60
   4   3  -1  278.57   20.10
   4   3  -1  244.48   13.70
   4   3  -1  258.57   15.70
   4   3  -1  269.07   17.20
   4   3  -1  225.88   16.30
   4   3  -1  237.28   17.00
  -4  -3   1  269.67   17.80
  -4  -3   1  251.77   20.30
  -4  -3   1  275.27   16.30
  -4  -3   1  241.98   16.50
  -4  -3   1  254.27   18.50
  -4  -3   1  235.28   17.30
   3   3  -1 1322.47   57.89
   3   3  -1 1297.47   55.79
  -3  -3   1 1300.27   58.99
  -3  -3   1 1353.96   56.59
  -3  -3   1 1241.18   54.89
   2   3  -1  477.65   25.80
   2   3  -1  484.65   23.10
   2   3  -1  476.65   24.70
   2   3  -1  523.35   24.30
  -2  -3   1  503.15   24.40
  -2  -3   1  501.55   24.60
  -2  -3   1  541.35   24.60
  -2  -3   1  531.15   23.60
  -2  -3   1  516.25   25.50
   1   3  -1  320.47   16.70
   1   3  -1  299.87   16.80
  -1  -3   1  328.67   16.90
  -1  -3   1  315.27   13.10
  -1  -3   1  311.47   15.30
  -1  -3   1  298.77   15.90
  -1  -3   1  311.87   17.40
  -1  -3   1  329.07   16.20
   0   3  -1   95.89    6.90
   0   3  -1  102.59    6.70
   0   3  -1  114.79    8.20
   0  -3   1  117.09    8.30
   0  -3   1  106.49    7.00
   0  -3   1  101.19    6.70
  -1   3  -1 1864.81   76.19
  -1   3  -1 1799.32   67.09
  -1   3  -1 1670.63  134.79
   1  -3   1 1847.62  139.69
   1  -3   1 1757.42   75.59
   1  -3   1 1708.63   66.99
  -2   3  -1 2310.57  172.68
  -2   3  -1 2373.56   99.89
   2  -3   1 2495.75  100.69
   2  -3   1 2446.56  177.18
  -3   3  -1   62.99    4.80
  -3   3  -1   54.59    6.30
  -3   3  -1   65.69    7.50
  -3   3  -1   69.69    7.80
  -3   3  -1   64.19    5.70
   3  -3   1   67.89    6.20
   3  -3   1   47.90    6.50
   3  -3   1   66.39    5.70
   3  -3   1   60.49    4.70
   3  -3   1   65.09    7.20
  -4   3  -1  702.53   29.80
  -4   3  -1  691.13   31.40
  -4   3  -1  707.43   33.20
  -4   3  -1  729.53   35.40
   4  -3   1  686.33   31.40
   4  -3   1  704.93   33.80
   4  -3   1  703.43   32.10
   4  -3   1  660.53   30.00
  -5   3  -1 3849.51  166.48
  -5   3  -1 4388.56  321.17
  -5   3  -1 4162.28  149.59
   5  -3   1 3580.04  300.27
   5  -3   1 4037.70  167.58
   5  -3   1 3835.62  149.19
  -6   3  -1  226.68   16.20
  -6   3  -1  194.08   14.90
  -6   3  -1  201.68   13.60
  -6   3  -1  191.48   16.60
  -6   3  -1  179.18   15.00
  -6   3  -1  178.68   13.40
   6  -3   1  217.68   18.00
   6  -3   1  180.38   15.00
   6  -3   1  186.58   13.70
   6  -3   1  199.98   15.00
  -7   3  -1    3.10    3.50
  -7   3  -1   -4.60    4.10
  -7   3  -1    5.60    5.80
  -7   3  -1    1.80    4.90
  -7   3  -1   -3.80    3.30
  -7   3  -1    0.40    4.00
   7  -3   1    3.90    3.70
   7  -3   1   14.40    6.50
   7  -3   1    7.30    4.30
   7  -3   1    1.30    5.30
   7  -3   1    3.80    4.80
  -8   3  -1  398.66   29.60
  -8   3  -1  490.35   26.10
  -8   3  -1  459.85   28.40
  -8   3  -1  406.96   27.00
  -8   3  -1  426.76   26.30
  -8   3  -1  455.25   28.90
   8  -3   1  452.05   26.10
   8  -3   1  474.05   32.40
   8  -3   1  448.16   27.40
   8  -3   1  403.06   27.40
   8  -3   1  402.76   24.00
  -9   3  -1  740.83   45.40
  -9   3  -1  730.53   38.80
  -9   3  -1  775.92   42.20
  -9   3  -1  821.12   42.70
  -9   3  -1  733.13   40.50
  -9   3  -1  781.02   43.20
   9  -3   1  760.12   38.10
   9  -3   1  823.62   69.49
   9  -3   1  832.82   40.80
   9  -3   1  794.72   41.70
   9  -3   1  580.54   52.09
 -10   3  -1  711.43   41.80
 -10   3  -1  645.04   38.10
 -10   3  -1  602.54   38.40
 -10   3  -1  626.94   38.70
 -10   3  -1  638.14   36.20
 -10   3  -1  575.94   42.00
  10  -3   1  710.03   45.90
  10  -3   1  602.04   39.00
  10  -3   1  693.73   37.30
  10  -3   1  607.74   34.40
  10  -3   1  656.63   38.00
 -11   3  -1    6.30    7.90
 -11   3  -1   -0.20    8.60
 -11   3  -1    7.70   10.40
 -11   3  -1    5.90    8.20
 -11   3  -1   10.60    8.90
 -11   3  -1    1.60    6.30
  11  -3   1    1.40    6.20
  11  -3   1   -2.10    7.00
  11  -3   1    8.10    8.90
  11  -3   1   -2.40    7.00
  11  -3   1    0.30    9.50
 -12   3  -1  207.38   29.50
 -12   3  -1  205.88   26.90
 -12   3  -1  217.78   25.00
 -12   3  -1  206.88   23.30
 -12   3  -1  200.48   26.30
  12  -3   1  150.28   26.40
  12  -3   1  186.28   23.00
  12  -3   1  199.88   26.40
  12  -3   1  183.58   24.90
 -13   3  -1  445.26   38.40
 -13   3  -1  484.95   37.10
 -13   3  -1  538.25   38.50
 -13   3  -1  409.86   46.20
 -13   3  -1  443.66   38.80
 -13   3  -1  565.94   44.10
  13  -3   1  485.55   43.70
  13  -3   1  499.25   39.00
  13  -3   1  453.95   32.70
  13  -3   1  565.84   37.50
  13  -3   1  518.05   41.00
 -14   3  -1  192.58   27.60
 -14   3  -1  159.98   24.70
 -14   3  -1  221.18   52.79
 -14   3  -1  198.58   30.00
 -14   3  -1  153.58   23.60
  14  -3   1  188.68   29.90
  14  -3   1  236.38   36.50
  14  -3   1  183.48   24.10
  14  -3   1  190.98   22.90
  13   2  -1   52.39   13.60
  13   2  -1   58.29   17.90
  13   2  -1   53.59   14.80
  13   2  -1   56.79   15.20
 -13  -2   1   70.79   16.50
 -13  -2   1   76.19   19.20
 -13  -2   1   51.59   18.20
 -13  -2   1   81.59   20.70
  12   2  -1  107.19   20.50
  12   2  -1  140.79   20.20
  12   2  -1  154.08   27.90
  12   2  -1  124.99   19.50
 -12  -2   1  169.38   27.80
 -12  -2   1   99.99   19.70
 -12  -2   1  138.09   23.00
 -12  -2   1  130.49   20.80
 -12  -2   1  110.89   20.90
  11   2  -1  533.35   34.10
  11   2  -1  429.86   35.90
  11   2  -1  460.55   36.10
  11   2  -1  461.75   33.50
  11   2  -1  469.35   31.20
  11   2  -1  493.75   40.90
 -11  -2   1  430.26   33.70
 -11  -2   1  441.86   41.00
 -11  -2   1  488.55   36.60
 -11  -2   1  388.66   34.60
 -11  -2   1  475.55   38.60
 -11  -2   1  460.45   32.80
  10   2  -1  317.87   26.10
  10   2  -1  288.17   34.50
  10   2  -1  307.57   27.60
  10   2  -1  285.07   27.50
  10   2  -1  221.98   26.40
  10   2  -1  331.97   25.40
 -10  -2   1  340.67   25.60
 -10  -2   1  293.87   27.30
 -10  -2   1  361.46   40.50
 -10  -2   1  306.57   26.30
 -10  -2   1  364.66   40.20
 -10  -2   1  319.87   28.60
   9   2  -1    0.50    6.40
   9   2  -1    4.60    5.70
   9   2  -1    1.40    5.40
   9   2  -1   -0.70    7.70
   9   2  -1   -0.20    7.40
   9   2  -1   -3.80    4.50
  -9  -2   1    0.60    8.10
  -9  -2   1   -0.20    6.00
  -9  -2   1    1.70    6.60
  -9  -2   1    0.90    8.50
  -9  -2   1    7.70    7.20
  -9  -2   1    1.60    6.30
   8   2  -1  301.17   27.30
   8   2  -1  283.97   20.90
   8   2  -1  273.97   22.80
   8   2  -1  274.17   23.50
   8   2  -1  307.87   22.50
   8   2  -1  293.37   20.40
  -8  -2   1  295.07   24.90
  -8  -2   1  274.27   26.50
  -8  -2   1  297.57   22.60
  -8  -2   1  253.17   20.40
  -8  -2   1  247.78   22.30
   7   2  -1  822.92   38.30
   7   2  -1  728.93   40.00
   7   2  -1  708.83   36.50
   7   2  -1  756.42   39.40
   7   2  -1  717.73   44.10
   7   2  -1  737.63   40.60
  -7  -2   1  733.53   38.90
  -7  -2   1  713.53   40.20
  -7  -2   1  808.32   42.50
  -7  -2   1  781.62   38.10
  -7  -2   1  735.43   40.80
  -7  -2   1  690.33   43.80
   6   2  -1  582.94   32.30
   6   2  -1  584.24   36.40
   6   2  -1  557.94   31.30
   6   2  -1  578.34   29.30
   6   2  -1  530.25   28.60
   6   2  -1  593.94   31.40
  -6  -2   1  545.05   29.40
  -6  -2   1  571.74   30.90
  -6  -2   1  579.04   32.30
  -6  -2   1  582.64   32.70
  -6  -2   1  588.64   33.20
   5   2  -1    2.80    3.00
   5   2  -1   -1.40    3.00
   5   2  -1    0.30    4.40
   5   2  -1    0.90    1.60
   5   2  -1    2.30    3.30
   5   2  -1    8.30    5.10
   5   2  -1    3.70    4.20
  -5  -2   1    6.10    4.30
  -5  -2   1    2.80    3.60
  -5  -2   1    1.10    3.60
  -5  -2   1    3.00    3.80
  -5  -2   1    3.80    5.20
  -5  -2   1    3.40    5.50
   4   2  -1  613.04   28.10
   4   2  -1  628.04   27.70
   4   2  -1  579.74   24.90
   4   2  -1  607.64   32.80
   4   2  -1  618.24   29.90
   4   2  -1  564.64   29.80
   4   2  -1  613.24   29.70
  -4  -2   1  533.55   38.50
  -4  -2   1  654.83   28.90
  -4  -2   1  615.94   29.50
  -4  -2   1  603.04   30.00
  -4  -2   1  572.54   30.10
   3   2  -1 2118.79   80.59
   3   2  -1 2149.58  199.58
   3   2  -1 2040.40   93.79
  -3  -2   1 2160.18   95.99
  -3  -2   1 2046.80  202.68
  -3  -2   1 2083.09   80.69
   2   2  -1  284.37   16.70
   2   2  -1  310.87   15.20
   2   2  -1  272.27   15.40
   2   2  -1  288.37   13.10
   2   2  -1  321.17   17.10
  -2  -2   1  233.38   16.00
  -2  -2   1  299.77   15.20
  -2  -2   1  290.77   13.10
   1   2  -1   60.29    7.10
   1   2  -1   46.20    4.20
   1   2  -1   50.39    5.10
   1   2  -1   43.20    4.30
  -1  -2   1   47.80    4.20
  -1  -2   1   44.50    3.20
  -1  -2   1   60.89    6.70
  -1  -2   1   54.79    5.50
   0   2  -1 1278.77   99.09
   0   2  -1 1376.16   56.89
   0  -2   1 1344.27   56.79
   0  -2   1 1191.78   97.99
  -1   2  -1 1881.51  127.39
  -1   2  -1 1954.20   77.89
   1  -2   1 1860.61   77.59
   1  -2   1 1955.50  130.29
  -2   2  -1  113.29    7.90
  -2   2  -1  119.69    6.40
   2  -2   1  108.59    7.00
   2  -2   1  108.89    7.40
   2  -2   1  103.69    6.10
  -3   2  -1  307.67   15.60
  -3   2  -1  289.57   15.90
  -3   2  -1  302.57   14.70
  -3   2  -1  307.97   14.80
  -3   2  -1  314.57   16.40
   3  -2   1  284.67   16.00
   3  -2   1  291.47   17.70
   3  -2   1  322.37   15.90
   3  -2   1  311.87   17.30
   3  -2   1  305.47   14.80
  -4   2  -1  666.73   34.20
  -4   2  -1  731.63   33.50
  -4   2  -1  719.83   33.30
  -4   2  -1  748.63   33.00
   4  -2   1  783.62   35.80
   4  -2   1  773.82   33.30
   4  -2   1  693.93   31.10
   4  -2   1  765.22   32.30
   4  -2   1  711.53   33.30
  -5   2  -1  230.48   16.90
  -5   2  -1  207.88   14.60
  -5   2  -1  224.88   13.60
  -5   2  -1  198.98   13.80
  -5   2  -1  208.78   14.60
  -5   2  -1  232.18   15.70
   5  -2   1  222.68   14.10
   5  -2   1  210.68   17.10
   5  -2   1  193.08   14.40
   5  -2   1  211.28   15.00
   5  -2   1  205.78   13.00
  -6   2  -1    2.80    4.60
  -6   2  -1    1.60    3.10
  -6   2  -1   -0.60    3.40
  -6   2  -1    4.40    6.00
  -6   2  -1    4.40    4.00
  -6   2  -1   -0.40    3.30
   6  -2   1    0.80    4.60
   6  -2   1    3.00    4.40
   6  -2   1    0.40    3.70
   6  -2   1    3.30    3.60
   6  -2   1    0.50    3.10
  -7   2  -1  505.95   28.50
  -7   2  -1  521.75   27.20
  -7   2  -1  512.75   28.90
  -7   2  -1  510.55   29.10
  -7   2  -1  497.55   29.60
  -7   2  -1  508.35   32.10
   7  -2   1  500.15   27.80
   7  -2   1  511.55   28.90
   7  -2   1  466.15   29.10
   7  -2   1  483.15   26.00
   7  -2   1  524.65   33.40
  -8   2  -1  642.34   36.40
  -8   2  -1  645.04   40.00
  -8   2  -1  578.04   35.00
  -8   2  -1  642.64   37.30
  -8   2  -1  691.13   34.40
  -8   2  -1  675.73   36.40
   8  -2   1  651.73   37.20
   8  -2   1  687.93   35.70
   8  -2   1  658.23   33.00
   8  -2   1  672.93   36.40
  -9   2  -1  381.46   26.90
  -9   2  -1  330.47   29.20
  -9   2  -1  381.46   26.40
  -9   2  -1  370.66   27.90
  -9   2  -1  397.06   24.90
  -9   2  -1  375.66   26.40
   9  -2   1  337.67   24.50
   9  -2   1  328.87   22.50
   9  -2   1  368.56   26.10
   9  -2   1  337.07   30.30
 -10   2  -1   36.40   12.10
 -10   2  -1   27.60    9.70
 -10   2  -1    5.20    7.50
 -10   2  -1   22.10    9.80
 -10   2  -1   16.50    8.30
 -10   2  -1    5.60    9.20
  10  -2   1   18.70    9.00
  10  -2   1    7.50   10.10
  10  -2   1   19.10   10.00
  10  -2   1   23.00    8.90
  10  -2   1   16.70    7.40
 -11   2  -1  183.98   21.00
 -11   2  -1  189.18   27.50
 -11   2  -1  216.78   27.20
 -11   2  -1  196.58   23.90
 -11   2  -1  168.58   21.70
 -11   2  -1  186.38   23.80
  11  -2   1  178.28   24.20
  11  -2   1  177.18   22.60
  11  -2   1  153.68   26.30
  11  -2   1  184.28   22.20
  11  -2   1  124.09   18.90
 -12   2  -1  298.27   33.00
 -12   2  -1  327.87   38.00
 -12   2  -1  285.57   32.70
 -12   2  -1  301.47   28.00
 -12   2  -1  345.07   27.70
 -12   2  -1  287.47   27.90
  12  -2   1  311.57   29.90
  12  -2   1  335.27   35.40
  12  -2   1  300.27   27.40
  12  -2   1  293.27   24.30
  12  -2   1  335.97   40.10
 -13   2  -1  175.78   23.70
 -13   2  -1  183.18   27.20
 -13   2  -1  184.78   27.60
 -13   2  -1  192.38   26.80
 -13   2  -1  162.18   25.10
  13  -2   1  148.39   23.80
  13  -2   1  153.88   21.80
  13  -2   1  233.38   35.60
  13  -2   1  195.98   27.60
 -14   2  -1   -4.60   12.10
 -14   2  -1   -3.50    6.60
 -14   2  -1   -8.40    7.60
 -14   2  -1  -18.30    8.20
  14  -2   1    5.30   13.10
  14  -2   1   13.50   10.40
  14  -2   1   -4.80    8.90
  13   1  -1  132.79   24.30
  13   1  -1  121.89   24.10
  13   1  -1  107.29   19.40
  13   1  -1   64.59   15.60
  13   1  -1  122.69   22.50
  13   1  -1  113.49   18.20
 -13  -1   1   94.29   26.80
 -13  -1   1  115.19   23.80
 -13  -1   1   74.69   18.40
 -13  -1   1   73.79   17.50
 -13  -1   1  123.89   20.60
  12   1  -1  392.26   29.10
  12   1  -1  402.16   51.89
  12   1  -1  479.05   41.60
  12   1  -1  481.05   34.30
  12   1  -1  413.66   31.90
  12   1  -1  374.06   34.30
 -12  -1   1  403.56   45.20
 -12  -1   1  421.36   32.20
 -12  -1   1  470.45   38.70
 -12  -1   1  350.06   33.50
 -12  -1   1  442.86   34.10
 -12  -1   1  406.96   35.10
  11   1  -1  265.97   23.70
  11   1  -1  284.67   27.50
  11   1  -1  174.88   28.00
  11   1  -1  275.57   29.90
 -11  -1   1  234.48   27.70
 -11  -1   1  168.78   24.20
 -11  -1   1  225.08   25.40
 -11  -1   1  223.08   32.80
 -11  -1   1  213.58   27.90
 -11  -1   1  268.17   23.80
  10   1  -1   14.40    9.70
  10   1  -1   11.50    7.30
  10   1  -1    6.00    7.90
  10   1  -1    6.90    9.70
  10   1  -1    4.80    8.60
  10   1  -1   11.90    8.20
 -10  -1   1    9.60    7.90
 -10  -1   1    7.40   15.10
 -10  -1   1    8.30    7.80
 -10  -1   1    5.80    7.50
 -10  -1   1   -7.50    7.70
 -10  -1   1    4.80    7.40
   9   1  -1  136.99   22.60
   9   1  -1   73.99   13.70
   9   1  -1   85.69   15.80
   9   1  -1   93.89   13.00
   9   1  -1   91.79   14.80
   9   1  -1  101.69   15.40
  -9  -1   1   71.39   12.50
  -9  -1   1  127.29   20.30
  -9  -1   1   84.59   16.60
  -9  -1   1   96.49   16.30
  -9  -1   1   85.59   14.90
  -9  -1   1   86.49   19.20
   8   1  -1 1033.20   55.49
   8   1  -1  948.11   47.40
   8   1  -1  964.60   49.60
   8   1  -1  940.01   44.90
   8   1  -1  954.00   47.80
   8   1  -1  905.31   49.00
  -8  -1   1  897.01   48.60
  -8  -1   1  974.20   49.99
  -8  -1   1  994.80   46.60
  -8  -1   1  964.60   54.39
  -8  -1   1  951.90   48.20
  -8  -1   1  980.90   50.89
   7   1  -1  442.06   31.00
   7   1  -1  451.05   25.90
   7   1  -1  384.46   26.10
   7   1  -1  400.96   23.40
   7   1  -1  396.86   26.60
   7   1  -1  428.86   26.20
  -7  -1   1  359.96   25.70
  -7  -1   1  426.56   26.20
  -7  -1   1  432.86   30.40
  -7  -1   1  430.56   28.00
  -7  -1   1  393.56   26.30
  -7  -1   1  461.85   25.00
   6   1  -1    0.20    3.40
   6   1  -1   -2.10    3.40
   6   1  -1    2.00    5.10
   6   1  -1    1.80    3.50
   6   1  -1   -0.50    3.70
   6   1  -1   -0.10    4.80
  -6  -1   1    2.90    4.00
  -6  -1   1    1.60    4.80
  -6  -1   1    0.10    3.30
  -6  -1   1    4.60    5.80
  -6  -1   1    6.20    5.00
  -6  -1   1    1.60    3.80
   5   1  -1 1333.07   59.79
   5   1  -1 1236.88   52.59
   5   1  -1 1226.78   55.39
   5   1  -1 1221.38   55.19
   5   1  -1 1361.66   55.29
  -5  -1   1 1348.07   56.59
  -5  -1   1 1231.98   58.89
  -5  -1   1 1280.37   55.89
  -5  -1   1 1254.67   54.79
  -5  -1   1 1210.68   55.19
   4   1  -1 2183.98  220.68
   4   1  -1 2423.96   93.19
   4   1  -1 2449.75  108.89
  -4  -1   1 2398.36   93.29
  -4  -1   1 2559.84  110.39
   3   1  -1  542.45   24.10
   3   1  -1  574.54   28.60
   3   1  -1  540.05   25.50
  -3  -1   1  530.45   27.70
  -3  -1   1  572.34   26.30
   2   1  -1  116.89    6.90
   2   1  -1  117.19    6.90
   2   1  -1  104.49    7.60
   2   1  -1  126.39    7.60
   2   1  -1  113.49    7.60
  -2  -1   1  117.99    6.90
  -2  -1   1  116.69    7.70
  -2  -1   1  111.29    7.90
  -2  -1   1  113.79    7.50
  -2  -1   1  111.59    7.60
   1   1  -1 1437.96   57.89
  -1  -1   1 1239.58   95.09
  -1   1  -1   91.29    5.40
  -1   1  -1   95.89    5.30
  -1   1  -1   90.89    5.10
   1  -1   1  105.19    5.60
   1  -1   1  106.59    5.40
  -2   1  -1  283.47   13.00
  -2   1  -1  297.77   13.70
  -2   1  -1  283.37   13.50
  -2   1  -1  282.67   13.90
  -2   1  -1  273.77   14.60
   2  -1   1  280.47   14.90
   2  -1   1  270.77   13.60
   2  -1   1  289.37   13.50
   2  -1   1  265.27   13.70
   2  -1   1  282.97   12.90
   3  -1   1  972.20   42.70
  -4   1  -1 2327.77  101.29
  -4   1  -1 2164.38  209.68
  -4   1  -1 2327.17   85.99
   4  -1   1 2317.27  255.27
   4  -1   1 2092.19   85.59
   4  -1   1 2238.98  100.79
  -5   1  -1  300.87   18.60
  -5   1  -1  300.07   18.90
  -5   1  -1  307.17   19.30
  -5   1  -1  313.47   17.80
  -5   1  -1  312.57   14.30
   5  -1   1  327.57   17.70
   5  -1   1  334.67   22.30
   5  -1   1  332.07   19.30
   5  -1   1  368.26   20.30
   5  -1   1  323.47   19.60
   5  -1   1  332.87   20.10
  -6   1  -1  254.77   17.20
  -6   1  -1  205.28   16.20
  -6   1  -1  211.48   17.50
  -6   1  -1  260.07   16.20
  -6   1  -1  242.28   11.10
  -6   1  -1  191.28   16.20
  -6   1  -1  261.47   20.60
   6  -1   1  229.48   17.50
   6  -1   1  210.38   16.80
   6  -1   1  245.58   16.80
   6  -1   1  225.48   19.80
   6  -1   1  236.08   17.40
   6  -1   1  242.98   15.50
  -7   1  -1  847.92   43.80
  -7   1  -1  821.82   43.30
  -7   1  -1  934.21   43.70
  -7   1  -1  840.82   47.30
  -7   1  -1  878.21   41.50
  -7   1  -1  903.81   45.20
   7  -1   1  866.61   40.70
   7  -1   1  888.91   44.60
   7  -1   1  870.81   44.50
   7  -1   1  758.62   53.59
   7  -1   1  917.41   43.60
   7  -1   1 1014.30   45.10
  -8   1  -1  394.06   30.30
  -8   1  -1  366.86   26.10
  -8   1  -1  422.86   28.50
  -8   1  -1  398.76   26.30
  -8   1  -1  374.56   26.30
  -8   1  -1  415.66   25.00
   8  -1   1  370.76   26.60
   8  -1   1  449.16   27.20
   8  -1   1  397.46   23.80
   8  -1   1  389.06   26.20
   8  -1   1  413.36   27.80
   8  -1   1  368.16   30.40
  -9   1  -1   64.09   13.30
  -9   1  -1   69.29   16.20
  -9   1  -1   54.59   10.80
  -9   1  -1   42.30   12.40
  -9   1  -1   49.60   11.20
  -9   1  -1   49.60   10.80
   9  -1   1   51.89   11.60
   9  -1   1   53.59   10.20
   9  -1   1   53.89   12.30
   9  -1   1   57.49   20.80
   9  -1   1   58.79   16.00
 -10   1  -1  379.16   29.00
 -10   1  -1  393.46   27.40
 -10   1  -1  390.66   34.30
 -10   1  -1  402.96   31.80
 -10   1  -1  348.77   29.00
 -10   1  -1  404.16   30.40
  10  -1   1  459.55   31.20
  10  -1   1  358.26   27.60
  10  -1   1  387.96   35.00
  10  -1   1  386.36   26.10
  10  -1   1  407.96   31.00
 -11   1  -1  512.05   37.50
 -11   1  -1  588.44   39.50
 -11   1  -1  633.04   38.30
 -11   1  -1  534.25   35.20
 -11   1  -1  491.35   41.60
 -11   1  -1  552.84   39.60
  11  -1   1  511.35   38.60
  11  -1   1  554.74   44.50
  11  -1   1  594.74   39.10
  11  -1   1  546.25   37.00
 -12   1  -1  174.08   26.20
 -12   1  -1  167.98   21.80
 -12   1  -1  153.28   22.20
 -12   1  -1  164.48   24.40
 -12   1  -1  187.38   23.30
 -12   1  -1  168.78   29.00
  12  -1   1  182.88   23.60
  12  -1   1  126.89   20.70
  12  -1   1  167.98   24.90
  12  -1   1  123.69   18.20
  12  -1   1  176.98   30.40
 -13   1  -1   18.20   11.10
 -13   1  -1   34.40   12.10
 -13   1  -1    3.80    8.90
 -13   1  -1   22.40   14.40
 -13   1  -1   -1.30    8.00
  13  -1   1   21.60   13.40
  13  -1   1   11.10   10.20
  13  -1   1   -2.30    9.20
  13  -1   1   12.50    9.70
  13  -1   1   26.00   17.30
  14   0  -1  -10.20   10.80
  14   0  -1    2.50    9.60
  14   0  -1   14.30   10.40
  14   0  -1   15.60    9.70
 -14   0   1    4.90   13.20
 -14   0   1   11.70   10.40
 -14   0   1   15.40   15.10
  13   0  -1  422.36   47.20
  13   0  -1  346.77   31.00
  13   0  -1  289.17   26.60
  13   0  -1  292.47   24.70
  13   0  -1  261.97   32.90
 -13   0   1  304.07   30.30
 -13   0   1  250.57   28.90
 -13   0   1  295.07   35.90
 -13   0   1  264.57   37.70
  12   0  -1  290.17   28.00
  12   0  -1  320.37   27.00
  12   0  -1  277.67   23.40
  12   0  -1  331.77   31.20
  12   0  -1  326.77   38.30
  12   0  -1  269.67   31.90
 -12   0   1  289.27   28.80
 -12   0   1  310.77   35.00
 -12   0   1  296.67   26.30
 -12   0   1  336.57   29.40
 -12   0   1  254.87   34.40
 -12   0   1  267.07   32.70
  11   0  -1   22.40    9.90
  11   0  -1   22.70   11.30
  11   0  -1   23.80   12.20
  11   0  -1   17.90   10.50
  11   0  -1   31.00    8.90
  11   0  -1   47.10   13.70
 -11   0   1   30.80   11.50
 -11   0   1   41.20   12.40
 -11   0   1   33.60   11.40
 -11   0   1   25.90   10.90
 -11   0   1   37.10   13.70
 -11   0   1   10.90   11.30
  10   0  -1  321.67   25.70
  10   0  -1  290.07   33.20
  10   0  -1  290.37   23.70
  10   0  -1  310.37   21.70
  10   0  -1  306.07   26.10
  10   0  -1  329.07   27.70
 -10   0   1  320.97   26.90
 -10   0   1  276.77   22.60
 -10   0   1  300.57   34.00
 -10   0   1  272.87   27.20
 -10   0   1  346.27   28.50
 -10   0   1  282.07   25.30
   9   0  -1  923.61   44.50
   9   0  -1  889.21   47.10
   9   0  -1  913.21   55.69
   9   0  -1  907.21   50.09
   9   0  -1  947.61   49.10
   9   0  -1 1016.70   56.09
  -9   0   1  979.70   49.30
  -9   0   1  932.41   49.30
  -9   0   1  919.91   53.79
  -9   0   1  969.40   50.79
  -9   0   1  939.61   46.10
  -9   0   1  876.81   48.90
   8   0  -1  604.64   33.50
   8   0  -1  559.04   29.30
   8   0  -1  593.64   33.80
   8   0  -1  573.64   32.10
   8   0  -1  559.74   37.20
   8   0  -1  581.54   34.20
  -8   0   1  547.15   33.50
  -8   0   1  560.44   32.60
  -8   0   1  529.85   32.60
  -8   0   1  474.95   31.80
  -8   0   1  573.44   30.60
  -8   0   1  469.65   35.00
   7   0  -1   85.39   13.30
   7   0  -1   79.49   13.80
   7   0  -1   91.19   12.40
   7   0  -1   65.99   10.40
   7   0  -1   88.69   10.70
   7   0  -1   77.39   12.70
  -7   0   1  111.09   14.60
  -7   0   1   92.29   14.90
  -7   0   1   79.69   11.90
  -7   0   1   58.29   10.70
  -7   0   1   60.69    9.30
  -7   0   1   74.59   11.80
   6   0  -1  687.43   35.00
   6   0  -1  669.73   34.50
   6   0  -1  642.34   37.40
   6   0  -1  648.04   31.10
   6   0  -1  710.43   34.50
   6   0  -1  680.23   33.50
  -6   0   1  713.13   32.40
  -6   0   1  682.13   34.50
  -6   0   1  679.83   34.90
  -6   0   1  657.63   34.20
  -6   0   1  670.03   34.30
  -6   0   1  642.04   37.10
   5   0  -1 1860.01   76.59
  -5   0   1 1869.61   76.49
   4   0  -1   59.29    7.40
   4   0  -1   78.59    7.50
   4   0  -1   70.09    8.20
   4   0  -1   85.79   11.30
   4   0  -1   68.09    6.20
   4   0  -1   46.90    6.60
  -4   0   1   63.29    6.90
  -4   0   1   59.89    7.70
  -4   0   1   61.89    9.10
  -4   0   1   86.99    9.20
  -4   0   1   87.29    9.90
  -4   0   1   77.59    9.40
   3   0  -1  535.95   23.10
   3   0  -1  525.65   25.30
   3   0  -1  502.05   25.10
   3   0  -1  526.05   23.90
  -3   0   1  514.25   23.70
  -3   0   1  554.64   25.50
  -3   0   1  493.65   23.10
  -3   0   1  466.45   22.90
   2   0  -1 1273.07  106.39
  -2   0   1 1309.57  107.79
  -2   0   1 1343.27   56.29
   1   0  -1 3764.52  196.18
  -1   0   1 4171.48  180.18
  -1   0  -1 2862.41  109.99
  -1   0  -1 2741.73  160.78
   1   0   1 3016.80  165.08
   1   0   1 2777.52  109.89
  -2   0  -1 4955.40  198.68
  -2   0  -1 4899.01  285.87
   2   0   1 5296.17  199.68
   2   0   1 5572.94  296.57
  -3   0  -1 2002.50  185.18
  -3   0  -1 1985.90   76.49
  -3   0  -1 2041.00   89.29
   3   0   1 1799.82  176.78
   3   0   1 1855.51   88.09
   3   0   1 1962.00   84.49
   3   0   1 2178.28   76.79
  -4   0  -1  242.68   16.00
  -4   0  -1  254.37   15.10
  -4   0  -1  251.27   11.80
  -4   0  -1  264.77   14.80
  -4   0  -1  244.68   15.80
   4   0   1  249.97   16.00
   4   0   1  284.67   16.90
   4   0   1  256.87   16.50
   4   0   1  257.37   14.60
   4   0   1  236.68   15.10
  -5   0  -1  336.47   21.20
  -5   0  -1  347.27   22.10
  -5   0  -1  358.36   24.20
  -5   0  -1  371.46   20.00
  -5   0  -1  360.66   15.80
  -5   0  -1  371.36   20.90
  -5   0  -1  344.47   21.60
   5   0   1  362.46   24.50
   5   0   1  296.97   20.70
   5   0   1  378.46   21.30
   5   0   1  361.96   19.60
   5   0   1  379.46   21.90
   5   0   1  390.06   21.90
  -6   0  -1 1195.28   56.09
  -6   0  -1 1259.97   57.29
  -6   0  -1 1237.68   56.89
  -6   0  -1 1193.28   53.49
  -6   0  -1 1203.98   54.59
  -6   0  -1 1273.67   60.69
   6   0   1 1204.08   55.59
   6   0   1 1309.67   56.69
   6   0   1 1318.67   53.89
   6   0   1 1238.28   55.99
   6   0   1 1233.28   56.99
  -7   0  -1  875.41   44.60
  -7   0  -1  817.62   43.70
  -7   0  -1  850.81   48.30
  -7   0  -1  850.61   41.30
  -7   0  -1  866.91   42.60
  -7   0  -1  866.71   45.10
   7   0   1  863.51   49.10
   7   0   1  873.41   43.80
   7   0   1  942.91   44.60
   7   0   1  852.51   43.60
   7   0   1  897.71   45.20
   7   0   1  835.12   40.70
  -8   0  -1  117.19   17.10
  -8   0  -1   84.79   18.70
  -8   0  -1  119.89   19.90
  -8   0  -1  103.89   13.80
  -8   0  -1  104.99   16.20
  -8   0  -1  117.19   14.30
   8   0   1  120.59   16.10
   8   0   1   91.09   14.70
   8   0   1  101.09   18.60
   8   0   1  113.99   17.10
   8   0   1   89.09   12.30
   8   0   1  105.49   13.60
  -9   0  -1  471.85   32.70
  -9   0  -1  378.16   29.80
  -9   0  -1  409.46   30.40
  -9   0  -1  402.56   28.50
  -9   0  -1  428.56   34.90
   9   0   1  458.55   30.20
   9   0   1  399.36   26.70
   9   0   1  480.85   30.10
   9   0   1  418.06   30.30
   9   0   1  464.05   30.40
   9   0   1  471.65   36.70
 -10   0  -1  568.54   44.00
 -10   0  -1  659.63   41.20
 -10   0  -1  583.74   67.09
 -10   0  -1  610.04   36.50
 -10   0  -1  622.44   41.50
  10   0   1  626.04   38.40
  10   0   1  584.84   39.30
  10   0   1  604.64   40.50
  10   0   1  617.64   38.80
  10   0   1  663.93   46.80
  10   0   1  639.84   38.70
  10   0   1  564.64   34.50
 -11   0  -1   95.39   18.80
 -11   0  -1  151.48   20.30
 -11   0  -1  122.29   25.00
 -11   0  -1   93.59   19.70
 -11   0  -1   78.49   15.10
 -11   0  -1   99.09   19.90
  11   0   1  140.59   25.90
  11   0   1   99.99   19.70
  11   0   1   86.99   17.50
  11   0   1  104.59   16.10
  11   0   1  111.09   19.40
  11   0   1  116.09   18.50
 -12   0  -1   70.09   16.00
 -12   0  -1   58.99   17.90
 -12   0  -1   22.30   11.40
 -12   0  -1   75.89   18.30
 -12   0  -1   36.60   12.10
  12   0   1   44.50   15.50
  12   0   1   59.89   14.50
  12   0   1   73.39   19.90
  12   0   1   51.39   14.50
  12   0   1   72.69   16.40
 -13   0  -1  109.39   22.70
 -13   0  -1  157.38   27.30
 -13   0  -1  123.29   19.90
 -13   0  -1  107.09   24.60
 -13   0  -1  132.39   22.10
  13   0   1  144.49   21.90
  13   0   1  136.89   28.30
  13   0   1  158.08   25.60
  13   0   1  115.39   20.50
  13   0   1  112.09   17.10
  14  -1  -1  206.38   24.40
  14  -1  -1  220.58   23.20
  14  -1  -1  168.68   29.70
  14  -1  -1  201.58   30.60
 -14   1   1  236.48   33.10
 -14   1   1  251.57   33.90
 -14   1   1  189.38   24.90
 -14   1   1  170.38   27.80
 -14   1   1  179.58   26.40
  13  -1  -1  212.58   33.40
  13  -1  -1  243.98   24.50
  13  -1  -1  214.28   25.20
  13  -1  -1  271.67   28.60
  13  -1  -1  209.58   28.70
 -13   1   1  234.08   26.10
 -13   1   1  255.97   29.20
 -13   1   1  280.07   31.90
 -13   1   1  248.28   30.10
 -13   1   1  213.58   29.60
 -13   1   1  277.57   36.40
  12  -1  -1   63.89   19.20
  12  -1  -1   67.89   16.90
  12  -1  -1   60.09   15.50
  12  -1  -1   53.69   12.70
 -12   1   1   40.80   12.70
 -12   1   1   58.49   14.00
 -12   1   1   66.79   15.40
 -12   1   1   68.79   18.60
 -12   1   1   35.20   14.80
 -12   1   1   42.70   13.60
  11  -1  -1  163.28   22.90
  11  -1  -1  185.98   23.30
  11  -1  -1  191.38   21.90
  11  -1  -1  195.48   23.80
  11  -1  -1  175.58   18.60
  11  -1  -1  182.28   27.40
 -11   1   1  168.88   26.40
 -11   1   1  206.18   25.80
 -11   1   1  206.88   25.20
 -11   1   1  170.78   23.00
 -11   1   1  205.68   21.30
 -11   1   1  158.98   20.40
  10  -1  -1  818.42   46.30
  10  -1  -1  725.03   44.60
  10  -1  -1  900.61   52.79
  10  -1  -1  815.92   47.30
  10  -1  -1  804.52   43.10
 -10   1   1  790.02   49.90
 -10   1   1  795.12   46.10
 -10   1   1  775.22   49.50
 -10   1   1  783.52   46.70
 -10   1   1  765.42   44.70
 -10   1   1  792.02   50.69
   9  -1  -1  196.28   25.50
   9  -1  -1  197.18   17.40
   9  -1  -1  157.28   19.80
   9  -1  -1  121.49   21.10
   9  -1  -1  152.88   14.00
  -9   1   1  187.58   17.80
  -9   1   1  150.48   17.70
  -9   1   1  193.78   19.00
  -9   1   1  183.18   23.30
  -9   1   1  195.48   25.30
  -9   1   1  166.08   19.80
   8  -1  -1    3.00    5.30
   8  -1  -1    2.00    6.70
   8  -1  -1    3.60    5.00
   8  -1  -1   -1.90    4.20
   8  -1  -1    4.20    4.40
   8  -1  -1    0.80    4.90
  -8   1   1    7.80    5.30
  -8   1   1   -0.60    5.70
  -8   1   1    8.10    5.70
  -8   1   1    3.50    6.10
  -8   1   1    6.30    5.50
  -8   1   1   -0.80    4.60
   7  -1  -1  979.00   47.20
   7  -1  -1  985.10   48.80
   7  -1  -1  984.20   43.60
   7  -1  -1 1032.20   51.89
   7  -1  -1 1047.40   48.70
   7  -1  -1  970.20   46.00
  -7   1   1 1028.00   48.40
  -7   1   1 1002.70   47.50
  -7   1   1 1021.30   44.90
  -7   1   1  915.51   46.30
  -7   1   1  957.70   50.29
  -7   1   1 1062.19   48.40
   6  -1  -1 1143.09   54.59
   6  -1  -1 1259.17   52.99
   6  -1  -1 1302.77   55.29
   6  -1  -1 1237.88   57.49
   6  -1  -1 1226.98   53.79
  -6   1   1 1254.47   56.99
  -6   1   1 1112.49   52.49
  -6   1   1 1193.18   51.09
  -6   1   1 1238.08   54.29
  -6   1   1 1284.17   54.59
  -6   1   1 1145.09   53.29
   5  -1  -1  347.97   21.80
   5  -1  -1  336.87   19.00
   5  -1  -1  352.56   17.40
   5  -1  -1  386.26   21.00
   5  -1  -1  340.87   20.60
   5  -1  -1  326.27   19.40
  -5   1   1  340.17   21.40
  -5   1   1  361.56   20.40
  -5   1   1  325.97   17.70
  -5   1   1  359.66   19.70
  -5   1   1  352.26   19.30
  -5   1   1  348.87   20.00
   4  -1  -1    4.90    2.90
   4  -1  -1    5.30    3.20
   4  -1  -1    7.00    3.30
   4  -1  -1    7.60    3.80
   4  -1  -1   11.00    3.20
  -4   1   1    2.90    2.60
  -4   1   1    9.10    3.50
  -4   1   1    7.00    3.60
  -4   1   1    8.30    2.90
  -4   1   1    8.10    3.20
  -4   1   1    2.00    2.20
  -4   1   1    9.10    2.00
   3  -1  -1 2466.65  173.78
  -3   1   1 2323.27  168.58
  -3   1   1 2525.95  100.89
   2  -1  -1   63.09    3.80
   2  -1  -1   63.09    3.50
   2  -1  -1   54.49    4.10
   2  -1  -1   57.99    5.10
   2  -1  -1   59.19    5.20
  -2   1   1   54.09    4.90
  -2   1   1   58.99    3.50
  -2   1   1   56.39    4.60
  -2   1   1   62.59    4.40
  -2   1   1   61.19    4.20
  -2   1   1   62.29    4.10
   1  -1  -1  344.27   13.20
   1  -1  -1  336.77   27.20
   1  -1  -1  345.57   14.70
  -1   1   1  354.26   13.20
  -1   1   1  354.86   27.20
  -1   1   1  364.16   14.80
   0  -1  -1 2852.81  106.09
   0   1   1 2855.31  142.69
   0   1   1 2701.13  105.89
  -1  -1  -1 8757.82  426.66
   1   1   1 9999.00  436.76
  -2  -1  -1  414.76   18.30
  -2  -1  -1  393.96   21.20
  -2  -1  -1  436.66   18.60
   2   1   1  364.06   19.70
   2   1   1  393.36   19.60
   2   1   1  360.46   19.00
   2   1   1  409.56   18.30
   2   1   1  423.16   21.70
  -3  -1  -1   32.80    4.90
  -3  -1  -1   64.39   10.60
  -3  -1  -1   28.60    5.40
  -3  -1  -1   31.30    5.00
  -3  -1  -1   31.90    6.10
  -3  -1  -1   43.40    4.30
   3   1   1   33.80    5.80
   3   1   1   40.10    6.10
   3   1   1   37.30    3.90
   3   1   1   44.50    7.60
   3   1   1   36.20    5.70
   3   1   1   34.40    5.00
   3   1   1   48.00    8.60
  -4  -1  -1  904.31   41.30
  -4  -1  -1  905.21   42.00
  -4  -1  -1  920.31   39.50
  -4  -1  -1  888.31   41.90
  -4  -1  -1  906.31   44.60
   4   1   1  947.71   45.30
   4   1   1  903.91   40.00
   4   1   1  845.92   41.30
   4   1   1  947.91   41.60
   4   1   1  948.61   42.00
   4   1   1  837.12   38.90
  -5  -1  -1 1628.04   71.29
  -5  -1  -1 1671.93   72.19
  -5  -1  -1 1674.83   75.69
  -5  -1  -1 1764.22   70.09
  -5  -1  -1 1604.54   72.09
   5   1   1 1787.22   71.89
   5   1   1 1618.84   71.79
  -6  -1  -1  587.84   33.40
  -6  -1  -1  589.14   30.80
  -6  -1  -1  599.64   30.30
  -6  -1  -1  583.04   36.20
  -6  -1  -1  537.15   31.80
  -6  -1  -1  577.74   33.20
   6   1   1  600.44   32.50
   6   1   1  604.24   37.00
   6   1   1  538.45   32.30
   6   1   1  590.14   29.90
   6   1   1  605.54   32.50
   6   1   1  569.44   31.30
  -7  -1  -1   21.10    9.10
  -7  -1  -1   12.50    6.50
  -7  -1  -1   18.70    7.80
  -7  -1  -1    9.20    7.90
  -7  -1  -1   18.00    6.60
  -7  -1  -1   25.70    7.80
   7   1   1   23.30    8.80
   7   1   1   29.50   10.90
   7   1   1   30.10    8.90
   7   1   1   23.20    6.70
   7   1   1   11.50    6.00
   7   1   1   15.50    6.90
  -8  -1  -1 1369.66   62.89
  -8  -1  -1 1349.77   61.69
  -8  -1  -1 1407.86   66.79
  -8  -1  -1 1245.88   69.19
  -8  -1  -1 1351.46   65.19
   8   1   1 1217.18   60.09
   8   1   1 1482.65   62.99
   8   1   1 1331.67   65.69
   8   1   1 1437.26   65.19
   8   1   1 1513.85   73.29
   8   1   1 1236.18   63.09
   8   1   1 1315.17   64.59
  -9  -1  -1  399.36   30.10
  -9  -1  -1  352.86   32.50
  -9  -1  -1  378.86   27.10
  -9  -1  -1  312.57   28.20
  -9  -1  -1  419.76   27.50
   9   1   1  387.06   33.50
   9   1   1  354.76   25.10
   9   1   1  358.16   28.10
   9   1   1  398.16   27.10
   9   1   1  400.36   35.90
   9   1   1  380.96   28.40
   9   1   1  404.76   34.70
 -10  -1  -1  240.38   30.60
 -10  -1  -1  229.88   28.80
 -10  -1  -1  190.18   29.50
 -10  -1  -1  243.08   22.20
 -10  -1  -1  212.78   22.50
  10   1   1  194.28   25.30
  10   1   1  214.18   26.60
  10   1   1  215.38   24.30
  10   1   1  208.28   21.10
  10   1   1  222.38   30.60
 -11  -1  -1   69.09   15.70
 -11  -1  -1   55.59   13.00
 -11  -1  -1   35.70   11.60
 -11  -1  -1   62.49   18.10
 -11  -1  -1   62.09   18.10
  11   1   1   91.49   17.20
  11   1   1   72.19   14.00
  11   1   1   66.09   16.20
  11   1   1   72.19   19.20
  11   1   1   81.19   16.00
  11   1   1   50.99   14.10
 -12  -1  -1  104.89   24.40
 -12  -1  -1  107.89   24.30
 -12  -1  -1   99.89   20.80
 -12  -1  -1  101.39   21.40
 -12  -1  -1   96.69   17.90
 -12  -1  -1  131.09   24.20
  12   1   1  154.88   23.00
  12   1   1  143.69   21.70
  12   1   1  107.99   24.80
  12   1   1  120.29   18.60
  12   1   1  128.99   23.40
 -13  -1  -1  187.88   30.20
 -13  -1  -1  218.68   30.90
 -13  -1  -1  153.68   24.20
 -13  -1  -1  184.28   32.30
  13   1   1  202.58   26.30
  13   1   1  240.08   46.10
  13   1   1  217.38   34.50
  13   1   1  226.58   27.90
  14  -2  -1  167.18   21.70
  14  -2  -1  142.89   19.20
  14  -2  -1  175.08   28.30
  14  -2  -1  106.09   23.70
 -14   2   1  131.69   21.80
 -14   2   1  129.99   25.80
 -14   2   1  125.19   20.60
 -14   2   1  187.88   29.20
 -14   2   1  158.78   26.90
  13  -2  -1   11.10   13.30
  13  -2  -1   18.60   11.70
  13  -2  -1    8.60    8.60
  13  -2  -1    3.20   10.50
 -13   2   1   22.40   14.30
 -13   2   1   21.10   11.10
 -13   2   1   23.90   12.00
 -13   2   1   24.70   13.50
 -13   2   1   14.10   10.50
 -13   2   1   20.70   11.80
  12  -2  -1   18.00   11.40
  12  -2  -1   33.00    9.30
  12  -2  -1   40.50   16.20
  12  -2  -1   16.60    8.90
  12  -2  -1   14.90   10.70
 -12   2   1   38.00   14.70
 -12   2   1   26.20   10.10
 -12   2   1   35.10   11.90
 -12   2   1   42.70   12.40
 -12   2   1   14.00   11.20
 -12   2   1   47.30   12.40
  11  -2  -1  616.84   34.80
  11  -2  -1  696.63   38.80
  11  -2  -1  694.43   43.60
  11  -2  -1  690.83   48.80
  11  -2  -1  629.54   40.60
 -11   2   1  621.44   39.50
 -11   2   1  654.43   41.20
 -11   2   1  698.43   46.10
 -11   2   1  689.13   41.60
 -11   2   1  632.94   41.70
 -11   2   1  685.63   38.20
  10  -2  -1  409.06   30.10
  10  -2  -1  292.47   25.70
  10  -2  -1  349.77   22.70
  10  -2  -1  359.46   32.00
  10  -2  -1  397.96   26.00
 -10   2   1  356.96   26.40
 -10   2   1  343.27   30.20
 -10   2   1  394.06   29.50
 -10   2   1  418.86   29.00
 -10   2   1  333.97   26.50
 -10   2   1  353.66   24.50
   9  -2  -1   83.59   16.00
   9  -2  -1   84.69   12.80
   9  -2  -1   93.79   17.70
   9  -2  -1   94.19   11.70
  -9   2   1   83.59   12.30
  -9   2   1   78.09   15.80
  -9   2   1   70.09   12.90
  -9   2   1   75.99   13.50
  -9   2   1   91.19   14.50
  -9   2   1  100.29   15.50
   8  -2  -1 1033.30   46.40
   8  -2  -1  926.91   49.30
   8  -2  -1 1045.90   52.89
   8  -2  -1  967.80   47.50
   8  -2  -1 1000.60   49.60
   8  -2  -1  956.50   42.90
  -8   2   1  951.10   46.40
  -8   2   1  871.81   46.30
  -8   2   1  994.00   44.60
  -8   2   1  890.71   49.70
  -8   2   1  948.61   47.90
  -8   2   1 1000.20   48.30
   7  -2  -1  982.80   44.40
   7  -2  -1  912.61   41.40
   7  -2  -1  954.60   47.30
   7  -2  -1  962.80   47.90
   7  -2  -1 1014.70   49.80
   7  -2  -1  914.01   45.20
  -7   2   1  953.50   45.50
  -7   2   1  936.51   45.70
  -7   2   1 1022.40   43.40
  -7   2   1  931.41   46.20
  -7   2   1  995.70   48.70
  -7   2   1 1021.60   45.10
   6  -2  -1  188.38   15.20
   6  -2  -1  185.98   16.00
   6  -2  -1  181.68   15.30
   6  -2  -1  168.28   12.70
   6  -2  -1  150.08   12.90
   6  -2  -1  160.78   11.00
  -6   2   1  185.38    9.80
  -6   2   1  150.48   11.60
  -6   2   1  193.18   15.80
  -6   2   1  150.08   12.90
  -6   2   1  176.88   12.70
  -6   2   1  191.88   14.30
   5  -2  -1   68.89    6.90
   5  -2  -1   68.59    8.80
   5  -2  -1   82.09   11.30
   5  -2  -1   60.69    7.50
  -5   2   1   68.99    9.40
  -5   2   1   72.49   10.40
  -5   2   1   72.49    7.10
  -5   2   1   85.39   10.30
  -5   2   1   67.59    8.70
  -5   2   1   68.29    6.00
   4  -2  -1 1332.87   69.09
   4  -2  -1 1422.06   57.69
   4  -2  -1 1448.96  143.09
  -4   2   1 1606.94  148.19
  -4   2   1 1621.14   69.19
  -4   2   1 1584.14   57.69
   3  -2  -1 2510.85  167.18
   3  -2  -1 2534.55  100.59
  -3   2   1 2527.95   92.79
  -3   2   1 2518.25  166.88
  -3   2   1 2409.56  100.19
   2  -2  -1  601.24   26.10
   1  -2  -1   31.50    2.80
   1  -2  -1   36.00    3.30
   1  -2  -1   35.40    2.20
   1  -2  -1   33.80    2.70
   1  -2  -1   35.10    3.60
   1  -2  -1   34.20    2.30
  -1   2   1   29.00    2.30
  -1   2   1   34.50    5.10
  -1   2   1   28.90    3.00
  -1   2   1   33.30    2.50
  -1   2   1   31.60    2.60
  -1   2   1   31.70    2.90
  -1   2   1   34.50    3.30
  -1   2   1   32.70    3.00
   0  -2  -1 2638.74  156.08
   0   2   1 2582.24  102.09
   0   2   1 2581.34  102.69
  -1  -2  -1  964.70   41.50
  -2  -2  -1  203.58   11.60
  -2  -2  -1  198.08   13.10
  -2  -2  -1  210.98   11.70
  -2  -2  -1  196.78   13.00
  -2  -2  -1  203.08   12.60
   2   2   1  188.48   12.60
   2   2   1  200.28   11.50
   2   2   1  209.68   14.70
   2   2   1  209.58   11.60
  -3  -2  -1  762.02   34.40
  -3  -2  -1  694.83   36.10
  -3  -2  -1  720.73   31.80
  -3  -2  -1  700.33   31.50
  -3  -2  -1  679.93   32.90
   3   2   1  738.33   33.40
   3   2   1  671.03   31.30
   3   2   1  707.43   31.70
   3   2   1  715.23   33.80
   3   2   1  685.63   30.20
   3   2   1  696.03   33.50
  -4  -2  -1  788.42   39.70
  -4  -2  -1  837.32   37.20
  -4  -2  -1  753.12   38.40
  -4  -2  -1  871.41   37.80
  -4  -2  -1  908.51   40.70
   4   2   1  821.32   37.60
   4   2   1  792.82   39.30
   4   2   1  807.02   36.80
   4   2   1  766.72   34.10
   4   2   1  916.21   40.40
   4   2   1  791.52   47.00
   4   2   1  793.42   38.60
  -5  -2  -1 1331.67   60.89
  -5  -2  -1 1285.87   59.29
  -5  -2  -1 1402.46   61.09
  -5  -2  -1 1301.47   56.99
  -5  -2  -1 1343.47   64.09
  -5  -2  -1 1350.56   57.59
   5   2   1 1276.47   57.49
   5   2   1 1272.07   56.49
   5   2   1 1464.05   65.59
   5   2   1 1304.07   59.09
   5   2   1 1312.17   59.99
   5   2   1 1325.77   59.79
  -6  -2  -1   12.60    8.30
  -6  -2  -1    4.20    4.40
  -6  -2  -1   -1.90    4.40
  -6  -2  -1    6.40    5.10
  -6  -2  -1    2.80    4.50
  -6  -2  -1    7.50    7.20
   6   2   1   13.80    6.20
   6   2   1    4.90    4.40
   6   2   1    0.40    4.20
   6   2   1    1.80    5.10
   6   2   1   -0.20    4.20
   6   2   1   -2.10    5.30
  -7  -2  -1  374.26   28.20
  -7  -2  -1  374.06   27.50
  -7  -2  -1  382.16   31.00
  -7  -2  -1  371.36   24.40
  -7  -2  -1  392.56   25.20
  -7  -2  -1  367.06   26.60
   7   2   1  429.56   24.40
   7   2   1  376.26   25.60
   7   2   1  414.16   27.30
   7   2   1  370.66   23.70
   7   2   1  389.96   31.30
   7   2   1  369.16   27.10
  -8  -2  -1  882.41   48.30
  -8  -2  -1  778.02   42.70
  -8  -2  -1  711.73   49.40
  -8  -2  -1  874.71   44.60
  -8  -2  -1  831.62   46.40
  -8  -2  -1  891.31   49.00
   8   2   1  812.22   45.30
   8   2   1  844.52   52.29
   8   2   1  917.01   43.40
   8   2   1  845.02   45.30
   8   2   1  823.12   42.40
   8   2   1  829.62   46.30
   8   2   1  812.52   46.70
  -9  -2  -1  248.08   24.90
  -9  -2  -1  332.17   24.50
  -9  -2  -1  247.98   32.50
  -9  -2  -1  285.47   27.40
  -9  -2  -1  308.77   24.40
   9   2   1  312.07   25.60
   9   2   1  236.48   23.20
   9   2   1  268.27   22.20
   9   2   1  304.67   25.30
   9   2   1  298.27   35.10
   9   2   1  291.97   22.60
   9   2   1  293.97   27.00
 -10  -2  -1    2.00    7.90
 -10  -2  -1    1.00    7.50
 -10  -2  -1   -1.40    7.80
 -10  -2  -1    3.60    7.30
 -10  -2  -1   -0.50   10.00
  10   2   1    1.70    6.60
  10   2   1    1.20    9.70
  10   2   1    0.10    6.60
  10   2   1   -3.90    8.60
  10   2   1    2.50    6.50
  10   2   1   -2.90    7.00
 -11  -2  -1  268.07   33.10
 -11  -2  -1  240.98   28.00
 -11  -2  -1  224.28   25.60
 -11  -2  -1  228.28   27.70
 -11  -2  -1  246.78   44.10
 -11  -2  -1  211.78   32.50
  11   2   1  252.87   35.70
  11   2   1  263.47   28.60
  11   2   1  231.38   29.30
  11   2   1  260.37   31.00
  11   2   1  265.17   31.10
 -12  -2  -1  369.66   34.70
 -12  -2  -1  264.37   29.60
 -12  -2  -1  333.87   41.80
 -12  -2  -1  240.88   33.00
 -12  -2  -1  231.38   28.10
  12   2   1  313.27   55.89
  12   2   1  303.37   26.90
  12   2   1  251.57   27.60
  12   2   1  314.67   30.90
  12   2   1  336.77   29.80
 -13  -2  -1   74.29   26.60
  13   2   1   52.09   15.20
  13   2   1   43.10   18.90
  13   2   1   92.39   16.80
  14  -3  -1    1.80   11.80
  14  -3  -1    4.00    7.90
  14  -3  -1    2.80    7.50
  14  -3  -1    6.60   10.60
 -14   3   1   13.80    9.50
 -14   3   1   -2.20   10.30
 -14   3   1   -6.40    8.50
 -14   3   1  -14.50    5.70
 -14   3   1   12.70   10.40
  13  -3  -1   76.69   19.00
  13  -3  -1   72.49   18.80
  13  -3  -1   45.00   14.60
  13  -3  -1   56.49   13.10
 -13   3   1   44.00   13.60
 -13   3   1   52.79   14.50
 -13   3   1   39.60   12.40
 -13   3   1   35.00   15.80
 -13   3   1   64.69   15.40
 -13   3   1   48.60   16.30
  12  -3  -1  348.47   24.80
  12  -3  -1  437.96   34.50
  12  -3  -1  358.86   26.90
  12  -3  -1  336.37   30.00
  12  -3  -1  345.57   46.10
 -12   3   1  393.76   31.60
 -12   3   1  408.76   32.70
 -12   3   1  442.56   36.10
 -12   3   1  320.77   28.90
 -12   3   1  387.06   28.30
 -12   3   1  336.37   28.10
  11  -3  -1  350.26   28.80
  11  -3  -1  424.76   33.20
  11  -3  -1  395.26   27.20
  11  -3  -1  379.56   34.40
 -11   3   1  432.06   28.00
 -11   3   1  418.46   31.40
 -11   3   1  391.36   32.70
 -11   3   1  463.75   32.10
 -11   3   1  362.46   27.70
 -11   3   1  386.56   30.10
  10  -3  -1   19.80    6.80
  10  -3  -1   21.90    9.00
  10  -3  -1   25.80    8.60
  10  -3  -1   39.80   10.80
  10  -3  -1   18.60   10.80
 -10   3   1   39.80   10.30
 -10   3   1   30.70   11.30
 -10   3   1   29.20   10.00
 -10   3   1   39.20   11.40
 -10   3   1   17.50    9.40
 -10   3   1   28.60    8.70
   9  -3  -1  864.11   48.30
   9  -3  -1  826.42   38.90
   9  -3  -1  861.91   41.80
   9  -3  -1  717.83   50.29
   9  -3  -1  845.72   46.40
  -9   3   1  864.61   43.80
  -9   3   1  820.92   41.90
  -9   3   1  865.41   40.90
  -9   3   1  823.62   44.50
  -9   3   1  750.82   45.20
  -9   3   1  835.92   44.20
   8  -3  -1 1027.20   53.29
   8  -3  -1 1040.60   49.30
   8  -3  -1  982.90   44.80
   8  -3  -1 1060.79   47.60
   8  -3  -1 1012.40   51.79
  -8   3   1  921.41   41.30
  -8   3   1 1027.20   47.60
  -8   3   1 1085.99   46.60
  -8   3   1 1129.89   51.89
  -8   3   1  973.30   48.30
  -8   3   1 1096.79   50.29
  -8   3   1 1047.80   52.09
   7  -3  -1  403.56   26.10
   7  -3  -1  362.56   22.90
   7  -3  -1  414.46   22.30
   7  -3  -1  378.76   20.20
   7  -3  -1  399.36   25.60
  -7   3   1  395.56   21.20
  -7   3   1  402.56   23.20
  -7   3   1  394.76   21.90
  -7   3   1  369.76   23.50
  -7   3   1  380.76   19.20
  -7   3   1  355.06   24.10
  -7   3   1  386.66   24.90
   6  -3  -1  122.09    9.00
   6  -3  -1   87.79   12.10
   6  -3  -1  102.99   11.70
  -6   3   1  129.49    9.70
  -6   3   1  115.69   12.50
  -6   3   1  150.98   16.20
  -6   3   1   99.09   12.30
  -6   3   1  133.89   11.00
  -6   3   1  105.79    9.30
  -6   3   1  120.19    9.30
   5  -3  -1  816.42   40.90
   5  -3  -1  869.71   38.80
  -5   3   1  890.71   38.60
  -5   3   1  862.01   41.20
  -5   3   1  922.61   40.60
  -5   3   1  971.30   39.70
   4  -3  -1 3708.13  249.28
   4  -3  -1 3959.30  158.78
  -4   3   1 4151.08  159.38
  -4   3   1 3970.90  254.57
   3  -3  -1  888.71   96.59
   3  -3  -1  829.72   33.60
   3  -3  -1  860.51   41.20
  -3   3   1  865.61   33.70
  -3   3   1  903.21   41.50
   2  -3  -1 3003.60  116.29
   2  -3  -1 2843.62  172.98
  -2   3   1 2969.10  116.09
  -2   3   1 2969.80  171.78
   1  -3  -1 2574.04  102.59
   1  -3  -1 2571.14  157.58
  -1   3   1 2460.85  156.98
  -1   3   1 2592.84  102.39
   0  -3  -1 3158.78  196.98
   0   3   1 2993.10  120.59
   0   3   1 2963.60  121.69
  -1  -3  -1  376.96   21.80
  -1  -3  -1  411.16   20.80
  -1  -3  -1  424.26   19.00
  -1  -3  -1  386.56   20.50
  -1  -3  -1  424.46   22.50
  -1  -3  -1  427.16   19.60
   1   3   1  415.76   22.50
   1   3   1  387.56   18.90
   1   3   1  404.76   20.50
   1   3   1  436.16   20.30
   1   3   1  386.86   19.50
   1   3   1  425.76   20.70
  -2  -3  -1 1237.48   52.19
  -2  -3  -1 1147.19   54.19
   2   3   1 1246.68   53.99
  -3  -3  -1 1367.76   57.89
  -3  -3  -1 1215.08   57.19
  -3  -3  -1 1297.77   55.29
  -3  -3  -1 1233.38   59.79
   3   3   1 1347.47   56.59
   3   3   1 1427.86   60.89
  -4  -3  -1  915.11   39.70
  -4  -3  -1  862.01   42.50
  -4  -3  -1  913.11   41.80
  -4  -3  -1  851.31   39.10
  -4  -3  -1  836.12   42.30
  -4  -3  -1  886.31   45.90
   4   3   1  833.62   39.10
   4   3   1  879.31   39.10
   4   3   1  736.33   38.40
   4   3   1  835.82   40.90
   4   3   1  874.41   41.90
   4   3   1  842.22   41.40
  -5  -3  -1   20.10    6.50
  -5  -3  -1   19.20    6.20
  -5  -3  -1   17.20    6.70
  -5  -3  -1   18.50    7.20
  -5  -3  -1   32.10    9.50
  -5  -3  -1   14.30    7.80
   5   3   1   23.00    6.80
   5   3   1   26.70    8.00
   5   3   1   24.10    6.50
   5   3   1   16.70    6.60
   5   3   1   24.90    8.20
   5   3   1   16.60    7.90
  -6  -3  -1  569.64   35.30
  -6  -3  -1  615.24   34.90
  -6  -3  -1  585.34   32.30
  -6  -3  -1  590.94   32.00
  -6  -3  -1  513.65   36.80
  -6  -3  -1  686.13   37.40
   6   3   1  636.94   32.00
   6   3   1  593.34   38.60
   6   3   1  582.44   33.90
   6   3   1  578.64   29.20
   6   3   1  624.04   35.20
   6   3   1  570.34   29.90
   6   3   1  570.54   34.60
   6   3   1  565.14   32.30
  -7  -3  -1 1142.39   53.49
  -7  -3  -1 1100.49   52.59
  -7  -3  -1 1075.29   61.09
  -7  -3  -1 1028.30   56.39
  -7  -3  -1  997.80   54.49
  -7  -3  -1 1191.38   58.59
   7   3   1 1194.28   56.09
   7   3   1 1124.79   56.29
   7   3   1 1120.19   50.19
   7   3   1 1092.49   55.99
   7   3   1 1029.80   60.09
   7   3   1 1114.99   53.99
   7   3   1 1068.69   51.69
  -8  -3  -1  513.35   39.70
  -8  -3  -1  501.85   31.90
  -8  -3  -1  527.05   35.90
  -8  -3  -1  469.75   33.60
  -8  -3  -1  497.35   35.90
  -8  -3  -1  531.55   32.60
   8   3   1  445.36   37.60
   8   3   1  499.25   34.70
   8   3   1  556.34   30.10
   8   3   1  464.45   45.20
   8   3   1  488.15   30.40
   8   3   1  517.85   33.60
  -9  -3  -1   27.50   10.70
  -9  -3  -1   26.00   11.00
  -9  -3  -1    8.30   10.70
  -9  -3  -1   13.20   12.20
  -9  -3  -1   11.60   11.80
  -9  -3  -1   21.50   11.30
   9   3   1    5.50    7.40
   9   3   1    6.10    7.80
   9   3   1   22.10    8.10
   9   3   1   26.60   10.40
   9   3   1   21.30   13.60
   9   3   1   18.70   11.00
 -10  -3  -1  274.87   25.40
 -10  -3  -1  289.17   30.60
 -10  -3  -1  252.37   32.70
 -10  -3  -1  301.37   25.30
 -10  -3  -1  258.17   34.00
 -10  -3  -1  253.37   31.80
  10   3   1  220.98   26.50
  10   3   1  270.07   30.90
  10   3   1  271.77   28.80
  10   3   1  291.47   36.80
  10   3   1  265.77   23.40
  10   3   1  283.37   22.90
 -11  -3  -1  320.87   40.00
 -11  -3  -1  383.66   35.50
 -11  -3  -1  381.16   29.70
 -11  -3  -1  301.97   28.20
 -11  -3  -1  224.78   29.70
 -11  -3  -1  311.77   33.90
  11   3   1  333.87   36.30
  11   3   1  389.06   63.09
  11   3   1  307.37   26.50
  11   3   1  273.87   31.40
  11   3   1  311.37   25.80
  11   3   1  326.37   30.10
 -12  -3  -1  131.49   20.30
 -12  -3  -1  177.08   30.20
 -12  -3  -1  121.79   20.60
 -12  -3  -1   88.99   21.80
  12   3   1  163.88   26.60
  12   3   1  164.38   29.60
  12   3   1  189.58   26.40
  12   3   1  120.09   20.50
  12   3   1  160.58   22.00
  14  -4  -1  187.68   29.20
  14  -4  -1  167.58   29.20
  14  -4  -1  133.59   18.90
 -14   4   1  153.18   21.80
 -14   4   1  146.19   23.80
 -14   4   1  131.39   24.10
 -14   4   1  155.28   21.80
 -14   4   1  116.49   23.50
  13  -4  -1  436.56   28.90
  13  -4  -1  438.56   35.60
  13  -4  -1  535.55   41.00
 -13   4   1  521.65   38.40
 -13   4   1  458.45   35.60
 -13   4   1  451.85   39.10
 -13   4   1  441.96   33.20
 -13   4   1  505.65   38.10
 -13   4   1  463.65   32.90
  12  -4  -1  209.68   18.90
  12  -4  -1  280.47   34.20
  12  -4  -1  244.48   27.70
  12  -4  -1  216.78   29.70
  12  -4  -1  308.17   23.10
 -12   4   1  294.67   33.60
 -12   4   1  224.88   23.30
 -12   4   1  289.17   30.40
 -12   4   1  252.27   29.60
 -12   4   1  237.08   26.90
 -12   4   1  209.78   25.50
  11  -4  -1   22.20   11.20
  11  -4  -1   37.50   13.60
  11  -4  -1   24.50    8.80
  11  -4  -1   17.70    7.10
  11  -4  -1   22.30    9.80
 -11   4   1   32.40   10.60
 -11   4   1   33.80    9.40
 -11   4   1   22.10   11.60
 -11   4   1   19.70    8.30
 -11   4   1   24.00    8.70
 -11   4   1   30.90   11.30
  10  -4  -1  187.28   21.20
  10  -4  -1  190.88   31.50
  10  -4  -1  208.38   16.00
  10  -4  -1  179.88   23.50
  10  -4  -1  222.08   18.00
 -10   4   1  195.78   17.20
 -10   4   1  140.69   18.50
 -10   4   1  215.48   25.40
 -10   4   1  203.58   21.60
 -10   4   1  203.68   17.50
 -10   4   1  212.78   25.60
   9  -4  -1  747.23   35.50
   9  -4  -1  788.12   44.10
   9  -4  -1  708.13   43.80
   9  -4  -1  775.72   38.00
   9  -4  -1  726.63   39.80
  -9   4   1  767.12   37.40
  -9   4   1  778.22   41.00
  -9   4   1  806.72   43.00
  -9   4   1  700.43   37.00
  -9   4   1  721.53   39.20
  -9   4   1  746.43   42.60
   8  -4  -1  598.34   28.70
   8  -4  -1  551.74   31.80
   8  -4  -1  641.44   31.20
   8  -4  -1  634.74   36.60
   8  -4  -1  589.24   35.80
  -8   4   1  575.94   32.90
  -8   4   1  569.04   28.40
  -8   4   1  553.64   31.60
  -8   4   1  636.64   30.60
  -8   4   1  583.74   34.30
  -8   4   1  593.84   29.90
  -8   4   1  640.74   35.30
   7  -4  -1    5.40    3.40
   7  -4  -1   21.60    7.70
   7  -4  -1    4.80    3.90
   7  -4  -1   15.70    5.50
  -7   4   1   12.40    4.70
  -7   4   1    2.10    4.10
  -7   4   1    4.40    5.00
  -7   4   1    6.10    4.90
  -7   4   1   16.10    6.80
  -7   4   1    7.40    3.60
  -7   4   1   13.80    4.80
   6  -4  -1  957.70   41.30
   6  -4  -1  954.00   39.60
   6  -4  -1  956.70   40.20
   6  -4  -1  931.91   45.10
   6  -4  -1  984.50   42.90
  -6   4   1 1006.30   46.40
  -6   4   1  928.11   39.70
  -6   4   1  965.10   40.70
  -6   4   1  913.81   42.00
  -6   4   1  948.91   44.00
  -6   4   1  938.51   42.90
   5  -4  -1 1840.22   84.39
   5  -4  -1 2046.20  191.68
   5  -4  -1 1810.12   70.79
  -5   4   1 1749.12   70.59
  -5   4   1 1909.61   80.09
  -5   4   1 1982.40  187.78
  -5   4   1 1837.72   83.89
   4  -4  -1  962.60   38.00
  -4   4   1  951.90   40.70
   3  -4  -1  101.99    6.50
   3  -4  -1  119.59    8.50
   3  -4  -1  113.99    8.10
   3  -4  -1  115.69    7.00
   3  -4  -1  115.89    6.90
  -3   4   1  115.29    7.30
  -3   4   1  116.39    8.30
  -3   4   1  109.19    6.70
  -3   4   1  116.39    7.50
   2  -4  -1  953.70   39.50
   1  -4  -1 1982.90   82.29
   1  -4  -1 1878.31   71.59
   1  -4  -1 1883.11  151.58
  -1   4   1 1914.01   81.69
  -1   4   1 1907.71  150.18
  -1   4   1 1798.02   71.39
   0  -4  -1  511.05   24.20
   0  -4  -1  518.85   25.30
   0  -4  -1  464.65   23.40
   0  -4  -1  523.05   22.30
   0   4   1  507.55   22.50
   0   4   1  479.95   25.70
   0   4   1  495.05   23.20
   0   4   1  519.85   23.50
   0   4   1  536.45   25.40
   0   4   1  501.65   23.60
   0   4   1  510.15   24.10
  -1  -4  -1 1040.80   44.40
  -1  -4  -1 1004.90   44.20
  -1  -4  -1 1017.30   46.20
   1   4   1  945.31   46.40
   1   4   1 1064.59   44.10
   1   4   1  962.50   44.40
  -2  -4  -1 2494.05  103.29
  -3  -4  -1 1633.44   67.39
  -3  -4  -1 1542.05   64.69
  -3  -4  -1 1686.23   72.79
  -3  -4  -1 1552.64   68.29
   3   4   1 1408.16   64.39
   3   4   1 1606.34   67.99
   3   4   1 1571.94   66.89
   3   4   1 1624.04   70.69
  -4  -4  -1   12.10    7.30
  -4  -4  -1   20.70    6.30
  -4  -4  -1   18.20    7.60
  -4  -4  -1   18.60    7.00
  -4  -4  -1   19.80    7.30
  -4  -4  -1   10.70    5.50
   4   4   1   21.80    7.10
   4   4   1   11.70    6.40
   4   4   1   14.20    5.10
   4   4   1   15.70    6.90
   4   4   1    9.30    4.80
   4   4   1   15.20    5.00
   4   4   1   19.00    6.50
   4   4   1   17.00    3.70
  -5  -4  -1  592.94   35.30
  -5  -4  -1  564.84   38.20
  -5  -4  -1  600.84   32.30
  -5  -4  -1  593.64   35.50
  -5  -4  -1  686.23   33.00
  -5  -4  -1  561.14   33.50
   5   4   1  602.54   29.20
   5   4   1  563.94   33.30
   5   4   1  573.04   34.30
   5   4   1  639.04   28.00
   5   4   1  581.34   31.80
   5   4   1  563.54   31.10
   5   4   1  681.93   39.20
   5   4   1  570.14   34.00
  -6  -4  -1  811.32   40.40
  -6  -4  -1  710.23   41.70
  -6  -4  -1  753.22   47.30
  -6  -4  -1  807.52   44.90
  -6  -4  -1  822.32   40.90
   6   4   1  740.43   42.60
   6   4   1  715.73   41.30
   6   4   1  792.82   43.40
   6   4   1  760.62   35.40
   6   4   1  854.11   44.00
   6   4   1  854.01   41.60
   6   4   1  794.72   35.90
   6   4   1  747.23   46.50
  -7  -4  -1  137.69   22.40
  -7  -4  -1  190.08   18.20
  -7  -4  -1  218.08   25.90
  -7  -4  -1  209.18   21.30
  -7  -4  -1  196.28   23.50
  -7  -4  -1  183.38   21.70
   7   4   1  187.98   22.70
   7   4   1  191.58   12.90
   7   4   1  203.38   18.90
   7   4   1  234.58   20.90
   7   4   1  211.18   24.00
   7   4   1  209.58   18.00
   7   4   1  200.18   15.00
   7   4   1  206.18   27.70
  -8  -4  -1   92.39   17.70
  -8  -4  -1  101.59   16.10
  -8  -4  -1   68.69   18.80
  -8  -4  -1   95.69   16.00
  -8  -4  -1   93.19   14.90
   8   4   1   73.19   13.50
   8   4   1  101.79   13.90
   8   4   1   81.69   16.90
   8   4   1   83.59   15.20
   8   4   1   80.69   15.80
   8   4   1   90.09   19.70
  -9  -4  -1  331.27   39.30
  -9  -4  -1  363.06   27.50
  -9  -4  -1  325.57   26.60
  -9  -4  -1  363.76   29.80
  -9  -4  -1  363.46   32.30
   9   4   1  338.77   28.60
   9   4   1  278.57   26.00
   9   4   1  287.97   36.00
   9   4   1  270.27   24.10
   9   4   1  335.57   22.80
   9   4   1  276.07   31.10
 -10  -4  -1  452.45   34.30
 -10  -4  -1  472.35   39.80
 -10  -4  -1  507.25   44.30
 -10  -4  -1  488.25   35.00
 -10  -4  -1  521.15   41.50
 -10  -4  -1  477.85   37.60
  10   4   1  553.94   38.00
  10   4   1  464.35   53.19
  10   4   1  533.45   37.70
  10   4   1  531.65   31.50
  10   4   1  498.85   39.40
  10   4   1  448.26   41.00
 -11  -4  -1  192.98   37.30
 -11  -4  -1  123.29   24.50
 -11  -4  -1  171.38   30.70
 -11  -4  -1  127.79   21.30
  11   4   1   92.69   22.40
  11   4   1  164.38   26.50
  11   4   1  176.68   34.40
  11   4   1  108.19   21.20
  11   4   1  147.99   19.30
  11   4   1  149.88   23.10
 -12  -4  -1   14.90   19.70
 -12  -4  -1    3.40   12.60
 -12  -4  -1    6.80   13.00
  12   4   1   14.80   14.50
  12   4   1   16.10    9.80
  12   4   1    6.60   10.40
  12   4   1   36.10   16.40
  14  -5  -1  264.17   22.80
  14  -5  -1  287.07   23.90
  14  -5  -1  265.47   23.90
  14  -5  -1  258.97   35.70
 -14   5   1  211.38   39.30
 -14   5   1  248.28   24.30
 -14   5   1  235.18   31.10
 -14   5   1  252.67   34.20
 -14   5   1  302.17   35.00
  13  -5  -1  115.59   21.50
  13  -5  -1  118.89   24.30
  13  -5  -1  110.39   16.30
  13  -5  -1  117.49   15.00
  13  -5  -1  127.69   21.10
 -13   5   1  119.39   18.30
 -13   5   1  128.59   22.20
 -13   5   1  129.19   21.80
 -13   5   1  127.39   24.40
 -13   5   1  112.19   20.40
 -13   5   1  114.49   17.80
  12  -5  -1    3.90    8.00
  12  -5  -1    4.30    8.60
  12  -5  -1    6.40    7.00
  12  -5  -1   -6.70    5.70
  12  -5  -1   -1.90    8.20
 -12   5   1   -0.40    7.70
 -12   5   1    1.60    7.40
 -12   5   1    8.80    7.60
 -12   5   1    0.10    5.40
 -12   5   1    1.20    8.70
 -12   5   1    3.40    9.00
  11  -5  -1  142.49   14.80
  11  -5  -1  148.59   19.70
  11  -5  -1  135.39   21.90
  11  -5  -1  144.69   16.90
  11  -5  -1  110.49   20.00
 -11   5   1  176.08   19.20
 -11   5   1  148.09   21.60
 -11   5   1  130.49   18.50
 -11   5   1  149.69   17.30
 -11   5   1  137.19   19.20
 -11   5   1  108.09   18.00
  10  -5  -1  534.65   37.80
  10  -5  -1  571.74   39.00
  10  -5  -1  574.74   29.40
  10  -5  -1  564.24   34.20
  10  -5  -1  645.64   32.60
 -10   5   1  563.34   45.60
 -10   5   1  546.45   30.80
 -10   5   1  553.14   39.20
 -10   5   1  511.85   27.50
 -10   5   1  565.24   34.20
 -10   5   1  671.73   33.00
 -10   5   1  548.95   36.10
   9  -5  -1  192.98   14.60
   9  -5  -1  243.58   26.00
   9  -5  -1  197.88   14.10
   9  -5  -1  203.78   24.40
   9  -5  -1  176.98   17.10
   9  -5  -1  201.18   15.80
  -9   5   1  184.98   17.00
  -9   5   1  161.58   18.90
  -9   5   1  191.08   14.60
  -9   5   1  186.88   19.80
  -9   5   1  184.58   14.30
  -9   5   1  158.78   19.60
  -9   5   1  176.18   14.90
   8  -5  -1    8.00    6.60
   8  -5  -1    0.10    4.00
   8  -5  -1   11.00    5.90
   8  -5  -1    6.30    6.40
   8  -5  -1    0.80    3.30
   8  -5  -1    9.60    4.60
  -8   5   1    2.30    5.50
  -8   5   1    5.00    4.60
  -8   5   1    9.40    5.10
  -8   5   1    4.70    5.20
  -8   5   1    8.20    6.20
  -8   5   1    6.10    3.60
  -8   5   1    7.40    5.30
   7  -5  -1 1452.35   63.49
   7  -5  -1 1399.06   57.89
   7  -5  -1 1337.57   55.79
   7  -5  -1 1351.86   59.59
  -7   5   1 1375.76   59.29
  -7   5   1 1431.76   57.69
  -7   5   1 1320.57   60.89
  -7   5   1 1361.96   63.69
  -7   5   1 1337.57   55.39
  -7   5   1 1424.36   60.49
   6  -5  -1  283.87   14.80
   6  -5  -1  256.07   15.60
   6  -5  -1  268.87   17.10
   6  -5  -1  265.57   14.60
  -6   5   1  287.27   15.90
  -6   5   1  291.97   18.60
  -6   5   1  266.07   17.30
  -6   5   1  279.77   20.50
  -6   5   1  281.97   16.90
   5  -5  -1  511.25   23.00
   5  -5  -1  529.85   24.10
   5  -5  -1  518.55   25.80
  -5   5   1  509.65   24.40
  -5   5   1  530.75   25.10
  -5   5   1  544.95   26.10
  -5   5   1  527.55   26.30
   4  -5  -1  845.92   34.80
   4  -5  -1  832.42   37.00
   4  -5  -1  846.52   37.70
  -4   5   1  859.61   37.10
  -4   5   1  863.71   37.00
  -4   5   1  811.72   35.60
  -4   5   1  876.61   35.60
   3  -5  -1  600.74   25.00
   3  -5  -1  584.94   25.00
   3  -5  -1  624.84   28.90
   3  -5  -1  586.24   27.30
   3  -5  -1  561.94   27.20
  -3   5   1  609.84   27.40
  -3   5   1  601.34   25.20
  -3   5   1  620.94   27.30
  -3   5   1  573.34   25.80
  -3   5   1  599.14   26.00
   2  -5  -1 2155.08   91.79
   2  -5  -1 2131.89   79.69
   2  -5  -1 2166.28  173.78
  -2   5   1 2022.50   90.49
  -2   5   1 2204.38  170.38
  -2   5   1 2022.40   79.39
   1  -5  -1  380.86   20.20
   1  -5  -1  380.26   18.50
   1  -5  -1  359.66   17.00
   1  -5  -1  358.36   18.00
   1  -5  -1  380.16   17.20
  -1   5   1  373.36   17.60
  -1   5   1  359.06   19.60
  -1   5   1  377.26   18.40
  -1   5   1  319.37   18.60
  -1   5   1  337.67   17.40
   0  -5  -1  470.75   24.70
   0  -5  -1  511.75   20.20
   0  -5  -1  501.85   26.40
   0  -5  -1  482.75   24.50
   0  -5  -1  485.45   23.70
   0  -5  -1  479.85   22.60
   0   5   1  510.85   24.20
   0   5   1  499.35   23.00
   0   5   1  471.75   24.70
   0   5   1  473.45   25.60
   0   5   1  498.95   24.20
  -1  -5  -1 1373.26   58.19
  -1  -5  -1 1280.87   57.59
  -1  -5  -1 1408.96   60.99
   1   5   1 1269.97   54.99
   1   5   1 1381.86   59.59
   1   5   1 1353.36   57.89
   1   5   1 1383.86   59.39
  -2  -5  -1  854.41   41.20
  -2  -5  -1  890.21   39.60
  -2  -5  -1  862.01   42.60
  -2  -5  -1  856.41   45.30
  -2  -5  -1  924.21   40.80
  -2  -5  -1  893.51   43.00
   2   5   1  902.01   42.50
   2   5   1  904.91   42.10
   2   5   1  891.91   44.30
   2   5   1  879.61   41.90
   2   5   1  855.91   39.40
   2   5   1  902.81   40.30
   2   5   1  937.91   41.90
  -3  -5  -1  147.69   14.30
  -3  -5  -1   94.99   15.00
  -3  -5  -1  141.29   12.50
  -3  -5  -1  110.79   12.00
  -3  -5  -1  101.19   13.50
   3   5   1  151.88   18.80
   3   5   1  123.99   11.60
   3   5   1  101.19   11.60
   3   5   1   97.79   12.30
   3   5   1  150.08   16.80
   3   5   1  115.89   11.50
   3   5   1  135.59   15.80
  -4  -5  -1  865.81   40.90
  -4  -5  -1  807.72   44.20
  -4  -5  -1  754.22   42.00
  -4  -5  -1  874.61   41.30
  -4  -5  -1  940.81   51.19
  -4  -5  -1  775.22   47.20
   4   5   1  806.72   40.60
   4   5   1  819.82   46.10
   4   5   1  807.32   42.30
   4   5   1  834.02   40.00
   4   5   1  890.71   44.10
   4   5   1  903.71   44.20
   4   5   1  844.92   40.30
   4   5   1  897.61   34.00
  -5  -5  -1  613.94   37.40
  -5  -5  -1  625.24   33.80
  -5  -5  -1  646.14   33.70
  -5  -5  -1  592.44   35.30
  -5  -5  -1  636.54   37.70
   5   5   1  584.44   33.30
   5   5   1  660.13   36.90
   5   5   1  572.24   35.60
   5   5   1  664.23   36.00
   5   5   1  566.24   30.70
   5   5   1  611.84   27.00
   5   5   1  605.94   32.70
   5   5   1  643.44   39.90
  -6  -5  -1  142.39   21.50
  -6  -5  -1  105.49   16.20
  -6  -5  -1  136.99   16.70
  -6  -5  -1  126.59   17.30
  -6  -5  -1  119.59   20.50
  -6  -5  -1  129.89   16.20
   6   5   1  127.79   16.70
   6   5   1  195.88   21.70
   6   5   1  126.39   11.70
   6   5   1  138.39   10.50
   6   5   1  128.69   15.70
   6   5   1  123.39   16.60
   6   5   1  165.08   23.80
   6   5   1  115.69   18.30
  -7  -5  -1   86.79   14.50
  -7  -5  -1   81.69   15.40
  -7  -5  -1   97.99   21.10
  -7  -5  -1   89.59   15.00
  -7  -5  -1   56.09   14.10
   7   5   1   77.49   10.30
   7   5   1   72.89   15.40
   7   5   1   85.79    9.40
   7   5   1   84.79   17.60
   7   5   1   67.49   13.20
   7   5   1   97.59   16.00
   7   5   1   81.49   14.90
  -8  -5  -1  408.36   44.30
  -8  -5  -1  491.55   36.90
  -8  -5  -1  425.66   30.70
  -8  -5  -1  392.26   33.10
   8   5   1  397.16   32.70
   8   5   1  503.25   25.80
   8   5   1  402.86   22.50
   8   5   1  429.56   29.70
   8   5   1  497.95   38.90
   8   5   1  450.65   32.40
   8   5   1  473.25   32.10
  -9  -5  -1  424.66   38.80
  -9  -5  -1  397.76   29.90
  -9  -5  -1  357.16   31.50
  -9  -5  -1  347.77   32.90
  -9  -5  -1  357.36   34.40
   9   5   1  336.87   27.90
   9   5   1  333.77   31.90
   9   5   1  390.06   31.40
   9   5   1  347.17   44.20
   9   5   1  386.66   30.90
   9   5   1  394.26   24.10
 -10  -5  -1  125.09   22.00
 -10  -5  -1  104.49   17.80
 -10  -5  -1   73.79   17.30
 -10  -5  -1  110.99   22.10
 -10  -5  -1   92.79   21.50
 -10  -5  -1  108.99   18.50
  10   5   1  110.79   21.80
  10   5   1  106.39   19.70
  10   5   1  150.58   27.10
  10   5   1  108.99   14.90
  10   5   1   98.09   17.30
  10   5   1  106.69   18.90
 -11  -5  -1  138.39   25.90
 -11  -5  -1  135.79   21.70
 -11  -5  -1  112.29   19.60
 -11  -5  -1  115.89   23.70
  11   5   1  104.69   18.50
  11   5   1  115.79   24.30
  11   5   1  109.19   15.80
  11   5   1  105.29   23.00
  11   5   1  126.69   21.50
  14  -6  -1  173.48   20.90
  14  -6  -1  203.98   29.50
  14  -6  -1  199.58   18.00
  14  -6  -1  217.68   32.20
  14  -6  -1  166.58   19.90
 -14   6   1  198.38   23.20
 -14   6   1  158.68   24.20
 -14   6   1  185.38   26.80
 -14   6   1  181.28   28.50
  13  -6  -1   -4.30    5.60
  13  -6  -1   -5.20    7.60
  13  -6  -1    0.00    8.50
  13  -6  -1   -3.40    5.40
  13  -6  -1  -10.90    5.80
  13  -6  -1   -2.70    6.50
 -13   6   1   -6.70    5.40
 -13   6   1   -3.60    9.10
 -13   6   1   -0.90    7.50
 -13   6   1   -0.40    8.50
 -13   6   1   -1.00    8.60
  12  -6  -1  208.08   24.70
  12  -6  -1  202.68   17.00
  12  -6  -1  148.59   24.00
  12  -6  -1  245.38   19.50
  12  -6  -1  199.88   28.20
  12  -6  -1  236.98   18.80
 -12   6   1  179.58   17.80
 -12   6   1  208.98   21.80
 -12   6   1  209.98   13.90
 -12   6   1  201.18   24.80
 -12   6   1  246.48   30.10
 -12   6   1  220.68   27.60
 -12   6   1  217.68   24.90
  11  -6  -1  447.86   27.50
  11  -6  -1  438.16   26.40
  11  -6  -1  428.26   30.50
  11  -6  -1  468.55   36.80
  11  -6  -1  564.64   38.30
  11  -6  -1  431.26   25.20
 -11   6   1  503.65   35.20
 -11   6   1  432.06   26.30
 -11   6   1  439.86   31.00
 -11   6   1  504.25   33.30
 -11   6   1  459.45   33.10
 -11   6   1  440.36   28.50
 -11   6   1  441.36   25.10
  10  -6  -1  166.58   13.70
  10  -6  -1  163.28   16.40
  10  -6  -1  187.78   32.20
  10  -6  -1  178.98   14.60
  10  -6  -1  159.58   22.30
  10  -6  -1  187.38   26.00
 -10   6   1  193.98   23.50
 -10   6   1  140.99   19.20
 -10   6   1  181.78   14.00
 -10   6   1  169.88   14.90
 -10   6   1  173.68   19.70
 -10   6   1  145.49   19.60
 -10   6   1  169.78   17.50
   9  -6  -1    9.80    5.50
   9  -6  -1    6.60    6.40
   9  -6  -1   12.70    4.90
   9  -6  -1    3.90    6.70
   9  -6  -1   13.10    5.00
   9  -6  -1   14.60    9.40
  -9   6   1    3.90    6.60
  -9   6   1   11.10    6.50
  -9   6   1    9.30    7.00
  -9   6   1   11.80    4.60
  -9   6   1   14.70    6.40
  -9   6   1    7.00    7.40
  -9   6   1   13.70    6.30
   8  -6  -1  444.86   28.60
   8  -6  -1  426.56   21.40
   8  -6  -1  421.36   21.40
   8  -6  -1  378.16   28.50
   8  -6  -1  378.76   24.60
   8  -6  -1  426.46   23.00
  -8   6   1  423.36   25.90
  -8   6   1  402.16   24.60
  -8   6   1  423.36   23.40
  -8   6   1  428.86   26.50
  -8   6   1  378.06   24.90
  -8   6   1  399.76   20.10
  -8   6   1  409.96   28.90
   7  -6  -1 1336.47   63.49
   7  -6  -1 1329.77   54.39
   7  -6  -1 1279.57   58.29
   7  -6  -1 1318.17   54.49
  -7   6   1 1420.06   64.19
  -7   6   1 1306.77   57.79
  -7   6   1 1378.66   59.39
  -7   6   1 1434.96   56.89
  -7   6   1 1316.87   59.69
   6  -6  -1  427.36   23.70
   6  -6  -1  421.66   21.50
   6  -6  -1  413.16   20.10
   6  -6  -1  420.76   20.40
  -6   6   1  422.56   24.10
  -6   6   1  463.35   24.30
  -6   6   1  439.66   23.00
  -6   6   1  461.85   22.50
   5  -6  -1  477.25   24.90
   5  -6  -1  490.65   22.40
   5  -6  -1  429.26   25.40
   5  -6  -1  501.45   21.60
  -5   6   1  493.35   24.90
  -5   6   1  456.85   23.50
  -5   6   1  481.45   23.20
  -5   6   1  482.05   24.90
   4  -6  -1 2399.56  107.19
   4  -6  -1 2366.66   92.79
   4  -6  -1 2377.36  102.19
   4  -6  -1 2287.37  212.28
  -4   6   1 2551.64  212.98
  -4   6   1 2544.35   92.99
  -4   6   1 2498.75  107.49
   3  -6  -1 1666.63   66.39
   3  -6  -1 1493.15  166.18
   3  -6  -1 1676.33   79.59
  -3   6   1 1825.82   76.09
  -3   6   1 1700.93   79.99
  -3   6   1 1774.32   66.49
  -3   6   1 1567.84  161.68
   2  -6  -1  101.39   11.40
   2  -6  -1  102.99    7.60
   2  -6  -1  102.99    7.60
   2  -6  -1  106.79    8.90
  -2   6   1  102.59    9.60
  -2   6   1  106.69    8.40
  -2   6   1  111.69    9.60
  -2   6   1   97.59    8.10
  -2   6   1   94.89   10.80
   1  -6  -1  568.64   30.20
   1  -6  -1  569.94   27.40
   1  -6  -1  588.14   26.00
   1  -6  -1  597.74   29.10
   1  -6  -1  596.24   26.60
   1  -6  -1  577.34   27.80
  -1   6   1  590.04   28.10
  -1   6   1  630.24   27.80
  -1   6   1  595.34   27.20
  -1   6   1  626.34   29.60
  -1   6   1  644.24   30.50
   0  -6  -1 1271.97   58.99
   0  -6  -1 1300.77   57.29
   0  -6  -1 1362.46   56.09
   0  -6  -1 1323.37   56.89
   0  -6  -1 1436.36   57.19
   0   6   1 1254.07   59.79
   0   6   1 1274.67   55.99
   0   6   1 1375.56   58.99
   0   6   1 1390.16   56.59
   0   6   1 1353.06   57.49
  -1  -6  -1 1900.11   82.49
   1   6   1 1832.52   76.19
   1   6   1 1833.22   78.99
   1   6   1 1971.80   78.39
   1   6   1 1941.21   81.49
   1   6   1 1905.41   81.09
  -2  -6  -1    2.50    4.30
  -2  -6  -1    7.10    4.90
  -2  -6  -1    2.60    5.10
  -2  -6  -1   -2.50    4.50
  -2  -6  -1   -1.80    3.60
   2   6   1    0.50    3.60
   2   6   1    2.70    4.70
   2   6   1    0.20    4.10
   2   6   1    4.70    4.10
   2   6   1    0.20    2.80
   2   6   1    3.70    4.10
   2   6   1    1.00    3.60
  -3  -6  -1  546.45   30.60
  -3  -6  -1  577.44   36.90
  -3  -6  -1  626.44   34.60
  -3  -6  -1  526.65   32.70
  -3  -6  -1  592.64   30.20
  -3  -6  -1  555.44   31.80
   3   6   1  567.34   30.40
   3   6   1  563.24   32.30
   3   6   1  593.74   32.90
   3   6   1  581.74   35.00
   3   6   1  612.44   32.30
   3   6   1  529.35   30.60
   3   6   1  551.54   29.60
  -4  -6  -1 1669.73   80.79
  -4  -6  -1 1559.84   75.49
  -4  -6  -1 1661.13   76.09
  -4  -6  -1 1641.14   73.99
  -4  -6  -1 1615.14   70.99
  -4  -6  -1 1632.94   72.09
   4   6   1 1644.14   70.89
   4   6   1 1645.54   71.49
   4   6   1 1845.42   75.09
   4   6   1 1632.94   74.59
   4   6   1 1580.74   77.69
   4   6   1 1637.44   71.69
   4   6   1 1680.83   75.09
  -5  -6  -1  371.96   25.00
  -5  -6  -1  389.06   25.60
  -5  -6  -1  387.86   28.80
  -5  -6  -1  375.76   31.80
  -5  -6  -1  347.07   31.00
   5   6   1  340.77   22.70
   5   6   1  381.46   28.00
   5   6   1  355.16   24.00
   5   6   1  395.36   27.60
   5   6   1  420.36   31.50
   5   6   1  355.36   26.10
   5   6   1  382.46   25.10
  -6  -6  -1   11.90   11.40
  -6  -6  -1   -0.90    5.00
  -6  -6  -1    6.60    9.40
  -6  -6  -1    3.10    6.60
  -6  -6  -1    5.10    7.30
  -6  -6  -1    4.50    6.70
   6   6   1    5.50    8.20
   6   6   1    1.30    7.10
   6   6   1    6.20    7.40
   6   6   1    2.40    2.80
   6   6   1   13.20    8.00
   6   6   1    0.00    3.90
  -7  -6  -1  327.37   39.20
  -7  -6  -1  437.76   29.30
  -7  -6  -1  411.56   34.10
  -7  -6  -1  422.46   29.10
   7   6   1  398.96   30.40
   7   6   1  372.66   28.30
   7   6   1  393.96   23.60
   7   6   1  389.56   31.00
   7   6   1  414.96   20.70
   7   6   1  432.66   35.50
  -8  -6  -1  402.26   43.60
  -8  -6  -1  308.37   35.40
  -8  -6  -1  321.47   29.30
  -8  -6  -1  376.06   33.20
  -8  -6  -1  374.66   28.40
  -8  -6  -1  354.36   28.40
   8   6   1  360.16   27.30
   8   6   1  332.77   32.20
   8   6   1  368.66   20.40
   8   6   1  357.06   29.20
   8   6   1  338.07   20.90
   8   6   1  394.36   29.50
  -9  -6  -1   83.59   20.40
  -9  -6  -1   70.99   15.60
  -9  -6  -1  111.19   24.70
  -9  -6  -1   62.09   16.20
  -9  -6  -1   96.49   17.90
  -9  -6  -1   76.39   18.80
   9   6   1   83.09   21.00
   9   6   1   65.89   10.20
   9   6   1   80.59   17.00
   9   6   1   80.09   15.30
   9   6   1   83.99   19.70
   9   6   1   74.49   16.10
 -10  -6  -1   59.79   15.00
 -10  -6  -1   26.30   15.70
  10   6   1   38.00   14.20
  10   6   1   52.19   16.70
  10   6   1   37.50    8.50
  10   6   1   57.99   18.70
  10   6   1   33.80   15.20
 -11  -6  -1  303.77   47.10
 -11  -6  -1  299.67   40.60
 -11  -6  -1  275.47   38.90
  11   6   1  338.97   42.40
  11   6   1  388.86   34.70
  11   6   1  295.27   21.20
  14  -7  -1    8.80   13.30
  14  -7  -1   15.20    8.00
  14  -7  -1    6.40    7.90
  14  -7  -1   10.60    8.10
  14  -7  -1   -0.80   10.20
 -14   7   1   10.90    7.60
 -14   7   1    4.90   10.90
 -14   7   1   20.00   12.50
 -14   7   1    8.50   11.70
  13  -7  -1  186.18   16.90
  13  -7  -1  258.97   20.00
  13  -7  -1  242.08   28.30
  13  -7  -1  204.38   18.40
  13  -7  -1  225.18   31.60
  13  -7  -1  233.28   34.90
 -13   7   1  208.28   23.30
 -13   7   1  236.08   32.70
 -13   7   1  221.28   28.80
 -13   7   1  216.68   19.20
 -13   7   1  218.48   14.40
 -13   7   1  286.77   31.10
  12  -7  -1  430.36   25.30
  12  -7  -1  385.96   34.90
  12  -7  -1  377.26   23.60
  12  -7  -1  428.76   26.10
  12  -7  -1  389.26   35.90
  12  -7  -1  410.26   32.90
 -12   7   1  426.76   34.70
 -12   7   1  396.86   32.00
 -12   7   1  458.95   29.20
 -12   7   1  393.96   24.00
 -12   7   1  416.36   32.40
 -12   7   1  359.86   29.60
 -12   7   1  384.46   24.50
  11  -7  -1  215.98   27.20
  11  -7  -1  207.98   15.90
  11  -7  -1  138.39   21.30
  11  -7  -1  213.98   33.40
  11  -7  -1  188.68   15.00
  11  -7  -1  203.48   17.00
 -11   7   1  176.58   22.70
 -11   7   1  195.28   17.00
 -11   7   1  241.08   19.80
 -11   7   1  210.18   15.40
 -11   7   1  226.68   25.00
 -11   7   1  174.98   21.00
 -11   7   1  191.18   25.20
  10  -7  -1   18.50    9.80
  10  -7  -1   25.00    6.60
  10  -7  -1   37.20    7.40
  10  -7  -1   21.40   10.50
  10  -7  -1   32.50    7.70
 -10   7   1   35.60    9.00
 -10   7   1   31.70    6.60
 -10   7   1   21.70    8.70
 -10   7   1   23.90    7.80
 -10   7   1   29.90   10.00
 -10   7   1   20.50    8.90
 -10   7   1   18.40    8.90
   9  -7  -1  352.06   26.30
   9  -7  -1  427.16   23.30
   9  -7  -1  405.46   29.50
   9  -7  -1  430.96   32.70
   9  -7  -1  410.76   21.50
   9  -7  -1  388.96   21.30
  -9   7   1  438.96   27.50
  -9   7   1  419.26   27.80
  -9   7   1  380.76   29.80
  -9   7   1  365.56   25.90
  -9   7   1  423.76   24.40
  -9   7   1  385.26   25.40
   8  -7  -1  818.22   45.90
   8  -7  -1  794.12   35.00
   8  -7  -1  841.42   37.20
   8  -7  -1  692.53   39.30
   8  -7  -1  805.22   35.40
  -8   7   1  812.12   39.70
  -8   7   1  797.22   41.20
  -8   7   1  789.72   40.40
  -8   7   1  886.61   46.30
  -8   7   1  792.02   37.90
   7  -7  -1  249.97   16.00
   7  -7  -1  275.97   15.20
   7  -7  -1  274.37   22.40
   7  -7  -1  280.77   14.70
   7  -7  -1  239.38   18.10
  -7   7   1  271.27   19.20
  -7   7   1  262.67   17.80
  -7   7   1  286.17   19.20
   6  -7  -1  143.69   16.10
   6  -7  -1  127.69    9.80
   6  -7  -1  120.29    9.00
   6  -7  -1  130.79   12.20
   6  -7  -1  146.59   18.60
  -6   7   1  125.99   10.90
  -6   7   1  104.89   11.60
  -6   7   1  127.99   12.10
  -6   7   1  136.69   12.40
   5  -7  -1 1254.87   50.99
   5  -7  -1 1306.17   55.79
   5  -7  -1 1271.77   50.99
   5  -7  -1 1187.68   56.99
   5  -7  -1 1174.28   54.29
  -5   7   1 1261.97   49.80
  -5   7   1 1359.86   54.99
  -5   7   1 1268.47   52.89
  -5   7   1 1266.57   54.59
  -5   7   1 1263.17   52.69
   4  -7  -1  700.83   35.60
   4  -7  -1  692.03   34.20
   4  -7  -1  736.93   34.40
   4  -7  -1  715.33   30.60
  -4   7   1  720.33   34.00
  -4   7   1  709.43   33.70
  -4   7   1  784.02   32.80
  -4   7   1  709.43   30.20
  -4   7   1  656.23   31.80
   3  -7  -1   47.80    4.60
   3  -7  -1   43.80    5.80
   3  -7  -1   44.80    6.10
   3  -7  -1   37.20    7.10
   3  -7  -1   39.90    7.50
  -3   7   1   47.30    7.00
  -3   7   1   47.60    7.90
  -3   7   1   36.90    6.10
  -3   7   1   54.29    6.90
  -3   7   1   45.80    7.50
   2  -7  -1  692.33   35.30
   2  -7  -1  680.53   31.90
   2  -7  -1  716.63   31.20
   2  -7  -1  733.33   34.20
   2  -7  -1  716.13   32.70
  -2   7   1  745.13   33.20
  -2   7   1  757.02   34.70
  -2   7   1  704.93   32.20
  -2   7   1  728.03   35.10
   1  -7  -1 1264.07   56.39
   1  -7  -1 1242.68   58.09
   1  -7  -1 1295.17   54.69
   1  -7  -1 1276.97   54.99
  -1   7   1 1351.86   54.69
  -1   7   1 1346.07   55.59
  -1   7   1 1284.97   54.19
  -1   7   1 1291.67   56.69
  -1   7   1 1408.16   58.69
   0  -7  -1 1405.06   57.19
   0  -7  -1 1372.26   60.79
   0  -7  -1 1390.66   63.09
   0  -7  -1 1331.57   58.49
   0  -7  -1 1377.76   59.89
   0   7   1 1456.45   59.39
   0   7   1 1425.26   60.79
   0   7   1 1305.37   57.39
   0   7   1 1453.25   59.89
   0   7   1 1387.36   59.29
   0   7   1 1339.97   61.79
   0   7   1 1319.67   63.39
  -1  -7  -1    1.30    4.80
  -1  -7  -1    8.40    4.70
  -1  -7  -1    3.60    4.20
  -1  -7  -1    7.70    5.10
  -1  -7  -1    5.30    5.70
   1   7   1    9.80    5.60
   1   7   1    6.90    5.30
   1   7   1    8.20    4.70
   1   7   1    2.20    3.70
   1   7   1    8.10    4.70
   1   7   1   -2.20    4.30
   1   7   1    7.30    4.70
  -2  -7  -1  492.35   29.90
  -2  -7  -1  447.36   26.90
  -2  -7  -1  477.55   25.70
  -2  -7  -1  474.85   29.00
  -2  -7  -1  446.36   31.40
   2   7   1  446.16   25.30
   2   7   1  453.85   27.50
   2   7   1  472.95   27.60
   2   7   1  438.06   26.00
   2   7   1  416.26   27.60
   2   7   1  484.25   30.60
   2   7   1  507.45   40.60
  -3  -7  -1 1589.04   74.79
  -3  -7  -1 1506.05   78.29
  -3  -7  -1 1592.04   72.49
  -3  -7  -1 1684.03   75.69
  -3  -7  -1 1709.23   70.49
   3   7   1 1671.73   70.49
   3   7   1 1733.23   73.39
   3   7   1 1692.03   77.39
   3   7   1 1548.95   72.99
   3   7   1 1637.24   71.19
   3   7   1 1531.35   71.99
   3   7   1 1705.63   74.09
  -4  -7  -1  434.16   33.60
  -4  -7  -1  425.46   28.30
  -4  -7  -1  417.16   30.10
  -4  -7  -1  391.16   25.60
  -4  -7  -1  384.36   26.10
   4   7   1  388.86   28.40
   4   7   1  422.26   31.40
   4   7   1  442.56   28.20
   4   7   1  408.76   28.10
   4   7   1  390.16   25.90
   4   7   1  402.76   26.00
   4   7   1  363.76   24.80
  -5  -7  -1   21.00    8.50
  -5  -7  -1   17.10    8.60
  -5  -7  -1   19.30   11.70
  -5  -7  -1   10.90    6.80
  -5  -7  -1   17.70   10.30
  -5  -7  -1   22.60    8.80
   5   7   1   21.10   10.50
   5   7   1   29.30    8.40
   5   7   1   24.00   10.70
   5   7   1   14.60    7.40
   5   7   1   26.60    9.20
   5   7   1   36.60   15.70
   5   7   1   23.20    8.70
  -6  -7  -1  388.86   36.40
  -6  -7  -1  392.56   28.70
  -6  -7  -1  385.76   29.80
  -6  -7  -1  392.36   28.10
  -6  -7  -1  439.26   34.30
   6   7   1  427.36   30.50
   6   7   1  415.66   34.40
   6   7   1  402.96   25.50
   6   7   1  393.66   31.50
   6   7   1  412.36   28.60
  -7  -7  -1  430.56   36.10
  -7  -7  -1  484.25   32.20
  -7  -7  -1  433.86   35.00
  -7  -7  -1  492.25   31.70
  -7  -7  -1  425.06   38.40
  -7  -7  -1  465.65   33.80
   7   7   1  407.76   36.90
   7   7   1  377.06   25.10
   7   7   1  422.36   32.00
   7   7   1  381.96   32.70
   7   7   1  421.36   30.60
  -8  -7  -1   96.19   21.50
  -8  -7  -1   76.29   19.30
  -8  -7  -1  106.79   20.40
  -8  -7  -1   53.79   17.10
  -8  -7  -1   70.19   14.50
  -8  -7  -1   68.79   15.20
   8   7   1   68.79   14.50
   8   7   1   85.19   19.20
   8   7   1   98.89   10.80
   8   7   1   70.19   15.10
   8   7   1   58.69   14.90
   8   7   1   69.89   18.00
  -9  -7  -1   15.00   11.50
  -9  -7  -1    8.10   15.80
  -9  -7  -1   16.90   11.40
  -9  -7  -1   29.40   16.50
  -9  -7  -1   11.60    8.90
  -9  -7  -1   14.20   13.00
   9   7   1    7.60   10.00
   9   7   1   13.30   13.20
   9   7   1    6.90   11.40
   9   7   1   17.40    5.70
   9   7   1   13.30   10.30
   9   7   1   14.50   13.20
 -10  -7  -1  220.08   33.70
 -10  -7  -1  278.87   40.00
 -10  -7  -1  214.38   26.70
 -10  -7  -1  233.98   28.10
  10   7   1  246.48   31.70
  10   7   1  225.78   29.10
  10   7   1  248.78   30.60
  10   7   1  278.97   38.00
  14  -8  -1  196.08   29.60
  14  -8  -1  139.19   26.40
  14  -8  -1  155.78   16.50
  14  -8  -1  173.98   15.80
 -14   8   1  164.88   12.00
 -14   8   1  206.18   31.80
 -14   8   1  165.88   26.50
 -14   8   1  177.78   15.50
 -14   8   1  159.88   24.80
  13  -8  -1  520.35   28.70
  13  -8  -1  568.14   44.40
  13  -8  -1  478.35   37.60
  13  -8  -1  426.26   26.00
  13  -8  -1  523.95   40.80
  13  -8  -1  449.86   27.70
 -13   8   1  501.55   36.80
 -13   8   1  433.96   31.80
 -13   8   1  452.45   48.70
 -13   8   1  477.15   27.20
 -13   8   1  453.05   26.40
 -13   8   1  488.25   38.00
 -13   8   1  471.05   38.90
  12  -8  -1  168.18   22.10
  12  -8  -1  150.08   14.90
  12  -8  -1  188.38   28.10
  12  -8  -1  167.18   16.60
  12  -8  -1  156.58   25.10
  12  -8  -1  166.38   14.60
 -12   8   1  172.78   22.80
 -12   8   1  157.48   22.70
 -12   8   1  172.58   19.30
 -12   8   1  134.99   21.70
 -12   8   1  140.69   20.10
  11  -8  -1   34.40   14.90
  11  -8  -1   39.80    7.60
  11  -8  -1   43.10    8.00
  11  -8  -1   32.00    8.00
  11  -8  -1   42.00   13.90
  11  -8  -1   42.30   12.80
 -11   8   1   36.00    9.70
 -11   8   1   40.80   11.40
 -11   8   1   43.50   12.10
 -11   8   1   49.80   13.10
 -11   8   1   35.40    9.70
 -11   8   1   28.70   11.30
  10  -8  -1  548.85   39.80
  10  -8  -1  563.84   27.50
  10  -8  -1  537.25   27.10
  10  -8  -1  461.15   39.30
  10  -8  -1  590.64   29.30
 -10   8   1  603.14   32.00
 -10   8   1  566.34   34.70
 -10   8   1  577.24   33.60
 -10   8   1  542.75   38.20
 -10   8   1  521.55   33.30
 -10   8   1  534.85   34.40
   9  -8  -1  675.93   32.00
   9  -8  -1  675.53   43.60
   9  -8  -1  741.63   32.10
   9  -8  -1  775.42   34.30
  -9   8   1  717.23   37.50
  -9   8   1  722.33   35.90
  -9   8   1  744.23   44.50
  -9   8   1  630.04   38.20
  -9   8   1  704.43   38.90
  -9   8   1  627.44   39.30
   8  -8  -1   17.40    4.60
   8  -8  -1   14.60    4.70
   8  -8  -1   21.10    7.30
   8  -8  -1   18.70    9.50
  -8   8   1   16.30    6.80
  -8   8   1   22.10    6.50
  -8   8   1   15.90    7.30
  -8   8   1   15.40    7.30
   7  -8  -1   27.30    5.30
   7  -8  -1   26.60    5.10
   7  -8  -1   24.20    8.10
   7  -8  -1   20.50    5.20
   7  -8  -1   35.60   10.30
   7  -8  -1   21.50    8.10
  -7   8   1   28.90    7.30
  -7   8   1   33.70    8.20
  -7   8   1   34.00    7.40
  -7   8   1   19.10    7.10
   6  -8  -1  750.72   37.20
   6  -8  -1  737.13   40.40
   6  -8  -1  735.23   38.00
   6  -8  -1  724.03   32.50
   6  -8  -1  749.82   32.10
  -6   8   1  756.52   34.90
  -6   8   1  693.93   36.10
  -6   8   1  742.23   36.70
  -6   8   1  741.13   35.10
   5  -8  -1  778.12   32.40
   5  -8  -1  731.33   36.80
   5  -8  -1  743.33   38.90
   5  -8  -1  719.43   32.00
   5  -8  -1  678.33   36.10
  -5   8   1  814.22   37.10
  -5   8   1  701.23   35.70
  -5   8   1  763.32   34.70
  -5   8   1  741.83   34.60
  -5   8   1  736.23   31.30
   4  -8  -1  145.69   13.90
   4  -8  -1  168.88   11.00
   4  -8  -1  165.28   18.20
   4  -8  -1  167.78   11.00
   4  -8  -1  153.58   13.70
  -4   8   1  171.18   12.60
  -4   8   1  168.68   13.80
  -4   8   1  170.98   12.40
  -4   8   1  180.48   14.00
  -4   8   1  165.48   10.60
   3  -8  -1  355.16   23.40
   3  -8  -1  399.56   20.50
   3  -8  -1  414.76   23.10
   3  -8  -1  412.26   19.10
   3  -8  -1  415.06   20.00
  -3   8   1  402.36   21.90
  -3   8   1  406.66   23.60
  -3   8   1  404.86   21.40
  -3   8   1  384.36   22.90
  -3   8   1  404.86   20.60
   2  -8  -1 1246.78   55.69
   2  -8  -1 1297.47   52.99
   2  -8  -1 1288.77   58.29
   2  -8  -1 1303.77   52.79
   2  -8  -1 1233.78   56.99
  -2   8   1 1149.48   52.49
  -2   8   1 1271.17   56.49
  -2   8   1 1259.87   55.59
  -2   8   1 1242.28   53.89
   1  -8  -1  311.27   22.80
   1  -8  -1  326.37   20.00
   1  -8  -1  344.47   17.00
   1  -8  -1  302.87   19.20
   1  -8  -1  361.16   22.20
   1  -8  -1  350.96   18.70
  -1   8   1  339.07   22.40
  -1   8   1  365.66   20.90
  -1   8   1  316.67   21.50
  -1   8   1  320.67   19.30
   0  -8  -1    5.60    5.90
   0  -8  -1    1.20    4.00
   0  -8  -1    7.50    5.80
   0  -8  -1    6.60    4.60
   0  -8  -1    1.60    3.80
   0   8   1    4.80    4.50
   0   8   1    4.10    4.10
   0   8   1    5.20    5.50
   0   8   1    1.20    4.10
   0   8   1   -0.70    4.10
   0   8   1    6.70    5.90
  -1  -8  -1  446.56   27.40
  -1  -8  -1  475.75   29.20
  -1  -8  -1  541.05   26.90
  -1  -8  -1  503.95   30.30
  -1  -8  -1  519.55   33.60
   1   8   1  507.65   28.60
   1   8   1  468.25   30.60
   1   8   1  488.15   27.80
   1   8   1  480.95   28.00
   1   8   1  478.45   29.40
   1   8   1  483.05   26.60
   1   8   1  454.75   30.40
  -2  -8  -1  721.53   38.60
  -2  -8  -1  721.93   36.20
  -2  -8  -1  698.43   40.00
  -2  -8  -1  710.93   40.50
  -2  -8  -1  705.23   44.30
   2   8   1  801.82   39.70
   2   8   1  717.63   36.60
   2   8   1  774.62   39.40
   2   8   1  734.43   42.40
   2   8   1  726.53   40.10
   2   8   1  742.33   37.80
   2   8   1  643.04   39.10
  -3  -8  -1  623.94   38.80
  -3  -8  -1  599.64   39.90
  -3  -8  -1  731.33   35.90
  -3  -8  -1  662.03   49.80
  -3  -8  -1  654.83   37.30
   3   8   1  562.14   35.90
   3   8   1  654.33   34.90
   3   8   1  626.24   37.80
   3   8   1  730.83   38.40
   3   8   1  705.23   38.20
   3   8   1  645.44   40.70
   3   8   1  646.04   35.80
  -4  -8  -1    5.20    8.60
  -4  -8  -1    6.50    7.40
  -4  -8  -1    2.20    8.20
  -4  -8  -1    3.40    7.20
  -4  -8  -1   12.60    7.90
   4   8   1    7.60    8.30
   4   8   1   32.30   11.90
   4   8   1   16.70    7.40
   4   8   1   17.90    8.90
   4   8   1    8.60    6.80
  -5  -8  -1  391.46   32.00
  -5  -8  -1  412.56   32.80
  -5  -8  -1  403.16   28.30
  -5  -8  -1  380.96   35.00
  -5  -8  -1  343.97   28.30
   5   8   1  389.96   33.10
   5   8   1  387.26   27.70
   5   8   1  366.46   25.90
   5   8   1  403.96   30.80
   5   8   1  418.26   29.60
   5   8   1  407.46   27.10
  -6  -8  -1  691.93   47.30
  -6  -8  -1  748.93   43.70
  -6  -8  -1  762.72   49.10
  -6  -8  -1  792.92   43.20
  -6  -8  -1  699.73   52.29
   6   8   1  802.72   43.20
   6   8   1  682.43   39.40
   6   8   1  827.32   52.19
   6   8   1  753.22   43.50
   6   8   1  782.82   47.60
   6   8   1  804.92   45.90
  -7  -8  -1  105.49   22.10
  -7  -8  -1   96.49   21.90
  -7  -8  -1  101.09   21.00
  -7  -8  -1  121.69   19.10
  -7  -8  -1   92.59   18.70
  -7  -8  -1   89.69   16.30
   7   8   1   96.09   17.20
   7   8   1  127.69   19.90
   7   8   1  110.39   12.80
   7   8   1  134.09   23.00
   7   8   1  106.79   22.60
  -8  -8  -1   41.60   13.30
  -8  -8  -1   27.60   13.00
  -8  -8  -1   42.20   17.60
  -8  -8  -1   28.10   15.80
  -8  -8  -1   29.80   12.20
  -8  -8  -1   36.70   15.40
   8   8   1   46.60    8.80
   8   8   1   15.30   11.60
   8   8   1    9.50    9.00
   8   8   1   19.00   12.60
   8   8   1   34.50   12.70
   8   8   1   30.00   13.60
  -9  -8  -1  160.38   24.50
  -9  -8  -1  167.78   29.90
  -9  -8  -1  193.28   31.80
  -9  -8  -1  148.69   25.70
   9   8   1  194.98   16.20
   9   8   1  160.28   23.30
   9   8   1  222.78   29.60
   9   8   1  195.88   31.70
   9   8   1  232.88   29.30
  14  -9  -1  196.68   14.30
  14  -9  -1  160.68   25.90
  14  -9  -1  196.88   16.50
  14  -9  -1  180.48   31.50
  14  -9  -1  182.48   15.00
 -14   9   1  174.68   28.10
 -14   9   1  158.98   25.30
 -14   9   1  205.98   27.00
 -14   9   1  221.98   25.40
  13  -9  -1   69.89    9.80
  13  -9  -1   62.59    9.80
  13  -9  -1   98.59   19.80
  13  -9  -1   58.49    9.90
  13  -9  -1   77.59   20.40
 -13   9   1   88.99   17.40
 -13   9   1   90.19   22.50
 -13   9   1   62.99   16.30
 -13   9   1   87.69   15.50
 -13   9   1   92.59   14.00
  12  -9  -1   11.70    5.60
  12  -9  -1    8.80    8.50
  12  -9  -1   12.20    9.40
  12  -9  -1   16.20    6.70
  12  -9  -1   21.30   13.80
  12  -9  -1    9.80    5.40
 -12   9   1   24.50   10.10
 -12   9   1   11.10    8.90
 -12   9   1   11.70   10.30
 -12   9   1   15.10   10.00
 -12   9   1   35.10   13.50
  11  -9  -1  296.07   30.30
  11  -9  -1  260.47   23.40
  11  -9  -1  261.87   17.60
  11  -9  -1  249.97   16.10
  11  -9  -1  244.88   16.20
 -11   9   1  255.67   29.80
 -11   9   1  235.38   26.20
 -11   9   1  268.17   21.60
 -11   9   1  263.27   23.40
 -11   9   1  264.67   24.00
  10  -9  -1  427.86   34.50
  10  -9  -1  388.76   21.80
  10  -9  -1  384.06   20.10
  10  -9  -1  344.77   20.30
 -10   9   1  438.56   26.20
 -10   9   1  372.06   28.00
 -10   9   1  373.76   26.70
 -10   9   1  432.06   33.90
 -10   9   1  434.26   29.30
   9  -9  -1   50.99    6.90
   9  -9  -1   34.50    6.40
   9  -9  -1   54.39   11.90
   9  -9  -1   34.40   12.30
   9  -9  -1   55.09   17.50
  -9   9   1   38.50   11.80
  -9   9   1   31.40    9.50
  -9   9   1   42.00   10.80
  -9   9   1   42.20    9.00
   8  -9  -1   73.49   14.90
   8  -9  -1   97.39   15.60
   8  -9  -1   85.59    8.90
   8  -9  -1   91.79   11.40
  -8   9   1   95.59   16.40
  -8   9   1   88.29   12.00
  -8   9   1  101.49   14.40
  -8   9   1   85.69   12.40
   7  -9  -1  378.76   26.00
   7  -9  -1  346.97   24.20
   7  -9  -1  389.66   19.70
   7  -9  -1  383.26   20.20
   7  -9  -1  389.16   28.70
  -7   9   1  408.66   23.40
  -7   9   1  402.26   25.20
  -7   9   1  404.16   23.70
  -7   9   1  430.36   25.70
   6  -9  -1  339.57   22.90
   6  -9  -1  337.27   24.70
   6  -9  -1  321.27   17.00
   6  -9  -1  321.97   17.30
  -6   9   1  297.07   19.70
  -6   9   1  306.27   21.00
  -6   9   1  365.86   22.50
  -6   9   1  299.77   19.60
   5  -9  -1  293.17   21.60
   5  -9  -1  290.07   20.30
   5  -9  -1  268.47   19.90
   5  -9  -1  268.57   15.50
   5  -9  -1  286.47   15.70
  -5   9   1  239.88   17.20
  -5   9   1  301.37   18.40
  -5   9   1  283.87   14.90
  -5   9   1  285.17   19.50
  -5   9   1  307.77   20.20
   4  -9  -1  591.54   26.20
   4  -9  -1  549.65   26.40
   4  -9  -1  536.15   30.90
   4  -9  -1  559.04   31.00
  -4   9   1  574.84   28.90
  -4   9   1  564.84   30.50
  -4   9   1  537.25   26.00
  -4   9   1  532.05   27.80
  -4   9   1  564.64   30.50
   3  -9  -1  761.62   34.40
   3  -9  -1  831.92   39.60
   3  -9  -1  719.53   36.00
   3  -9  -1  770.12   39.40
  -3   9   1  787.32   36.40
  -3   9   1  729.83   34.30
  -3   9   1  712.33   34.90
  -3   9   1  704.33   37.20
  -3   9   1  744.53   38.30
   2  -9  -1  413.06   21.90
   2  -9  -1  416.56   25.30
   2  -9  -1  424.56   27.20
   2  -9  -1  405.46   22.50
   2  -9  -1  405.86   21.50
   2  -9  -1  401.36   22.40
  -2   9   1  403.56   25.90
  -2   9   1  421.36   24.10
  -2   9   1  445.56   25.90
  -2   9   1  399.36   22.90
   1  -9  -1    8.10    6.20
   1  -9  -1   14.50    3.90
   1  -9  -1    9.50    4.70
   1  -9  -1   15.80    6.00
   1  -9  -1    8.70    5.00
   1  -9  -1    6.90    6.20
  -1   9   1   11.60    6.40
  -1   9   1    4.50    4.90
  -1   9   1    4.00    4.80
  -1   9   1    7.10    6.20
  -1   9   1   10.70    5.80
   0  -9  -1  383.76   23.70
   0  -9  -1  369.06   24.30
   0  -9  -1  389.06   22.10
   0  -9  -1  397.76   28.10
   0  -9  -1  400.56   26.00
   0   9   1  392.26   24.40
   0   9   1  392.56   25.70
   0   9   1  403.96   27.10
   0   9   1  363.56   22.70
   0   9   1  330.17   23.30
  -1  -9  -1  181.48   15.20
  -1  -9  -1  187.08   21.00
  -1  -9  -1  147.29   18.60
  -1  -9  -1  181.28   18.70
   1   9   1  147.39   19.70
   1   9   1  204.98   21.60
   1   9   1  160.68   15.90
   1   9   1  183.38   15.40
   1   9   1  177.38   18.60
  -2  -9  -1  564.54   30.90
  -2  -9  -1  567.64   35.70
  -2  -9  -1  507.35   38.20
  -2  -9  -1  547.65   34.50
  -2  -9  -1  545.35   32.50
   2   9   1  533.25   34.30
   2   9   1  536.45   30.80
   2   9   1  563.34   32.30
   2   9   1  515.75   32.60
   2   9   1  544.25   36.40
  -3  -9  -1   72.49   12.10
  -3  -9  -1   64.79   16.50
  -3  -9  -1   52.79   12.00
  -3  -9  -1   47.40   14.90
   3   9   1   90.19   17.10
   3   9   1   88.49   16.00
   3   9   1   71.89   12.40
   3   9   1   73.99   15.70
   3   9   1   78.49   14.10
  -4  -9  -1  550.44   38.40
  -4  -9  -1  497.25   40.60
  -4  -9  -1  562.74   37.40
  -4  -9  -1  485.75   31.30
  -4  -9  -1  494.15   34.10
   4   9   1  526.05   47.10
   4   9   1  499.15   31.40
   4   9   1  487.85   35.00
   4   9   1  538.15   32.80
   4   9   1  513.85   34.00
  -5  -9  -1  678.83   38.30
  -5  -9  -1  639.64   43.10
  -5  -9  -1  600.34   46.70
  -5  -9  -1  635.14   44.30
   5   9   1  701.03   46.10
   5   9   1  619.14   37.20
   5   9   1  586.14   37.70
   5   9   1  622.04   40.00
   5   9   1  612.24   41.40
  -6  -9  -1  237.28   30.60
  -6  -9  -1  177.58   24.70
  -6  -9  -1  231.28   24.70
  -6  -9  -1  178.88   29.60
  -6  -9  -1  231.78   27.50
   6   9   1  224.38   24.60
   6   9   1  239.88   23.30
   6   9   1  276.17   33.10
   6   9   1  252.67   27.70
   6   9   1  225.28   28.00
  -7  -9  -1   87.39   20.80
  -7  -9  -1   31.50   17.60
  -7  -9  -1   19.30   10.60
  -7  -9  -1   40.90   13.20
   7   9   1   48.80   14.10
   7   9   1   20.90   11.30
   7   9   1   18.50   11.00
   7   9   1   31.00   13.80
   7   9   1   19.50   13.60
  -8  -9  -1  265.47   36.70
  -8  -9  -1  294.07   30.90
  -8  -9  -1  243.38   30.10
  -8  -9  -1  314.57   41.70
  -8  -9  -1  272.07   26.80
   8   9   1  223.38   32.70
   8   9   1  285.07   28.20
   8   9   1  305.57   32.70
   8   9   1  228.98   31.60
  -9  -9  -1   93.89   27.70
  -9  -9  -1  130.49   27.90
  -9  -9  -1  135.49   22.10
   9   9   1  148.09   27.90
   9   9   1  135.19   24.30
  14 -10  -1  125.49    9.40
  14 -10  -1  126.59   24.30
  14 -10  -1  160.28   13.20
 -14  10   1  161.58   20.80
 -14  10   1  177.48   24.00
  13 -10  -1    2.50    4.00
  13 -10  -1   -4.70    9.70
  13 -10  -1    5.40    4.60
 -13  10   1   -5.80    7.40
 -13  10   1    0.80    8.50
 -13  10   1    7.90    9.90
 -13  10   1    4.00   10.10
 -13  10   1   -7.30    7.50
  12 -10  -1  170.68   29.30
  12 -10  -1  162.18   12.30
  12 -10  -1  183.28   23.50
  12 -10  -1  194.28   12.70
 -12  10   1  170.48   20.00
 -12  10   1  196.98   24.90
 -12  10   1  176.18   23.00
 -12  10   1  146.69   23.60
 -12  10   1  173.68   22.30
  11 -10  -1  328.17   33.20
  11 -10  -1  410.96   48.90
  11 -10  -1  327.97   18.30
  11 -10  -1  344.27   17.70
 -11  10   1  319.87   26.10
 -11  10   1  361.56   28.10
 -11  10   1  332.77   27.40
 -11  10   1  315.07   31.80
 -11  10   1  346.07   24.80
  10 -10  -1  165.58   23.80
  10 -10  -1  171.38   12.20
  10 -10  -1  146.89   25.20
  10 -10  -1  199.58   25.60
 -10  10   1  192.78   20.70
 -10  10   1  208.08   18.40
 -10  10   1  197.38   21.80
 -10  10   1  183.78   22.00
 -10  10   1  169.48   25.20
   9 -10  -1   98.69   17.20
   9 -10  -1   79.49    8.90
   9 -10  -1   71.59    8.20
   9 -10  -1   93.29   19.20
  -9  10   1   79.49   13.70
  -9  10   1   88.29   14.30
  -9  10   1   49.90   11.00
  -9  10   1   63.29   11.20
   8 -10  -1  448.96   22.50
   8 -10  -1  504.25   32.00
   8 -10  -1  488.85   23.50
   8 -10  -1  426.56   41.10
  -8  10   1  453.15   29.20
  -8  10   1  503.25   28.30
  -8  10   1  468.25   28.20
  -8  10   1  532.75   30.90
   7 -10  -1  379.56   27.00
   7 -10  -1  408.76   20.60
   7 -10  -1  430.66   30.50
   7 -10  -1  421.36   20.30
   7 -10  -1  361.96   31.40
  -7  10   1  435.56   25.00
  -7  10   1  382.66   24.30
  -7  10   1  390.86   25.70
   6 -10  -1   88.39   13.40
   6 -10  -1   84.99    8.70
   6 -10  -1   63.49   12.50
   6 -10  -1   81.29    8.60
   6 -10  -1   96.39   13.90
  -6  10   1   71.49   10.90
  -6  10   1   75.39   11.90
  -6  10   1   86.29   12.80
  -6  10   1   69.49   10.70
   5 -10  -1   62.89    7.80
   5 -10  -1   53.39   11.60
   5 -10  -1   51.29   10.50
   5 -10  -1   60.79   11.50
   5 -10  -1   54.19    7.60
  -5  10   1   54.29   11.00
  -5  10   1   73.09   10.50
  -5  10   1   76.29   12.00
  -5  10   1   67.59    7.90
  -5  10   1   69.09   10.30
   4 -10  -1 1012.20   43.10
   4 -10  -1  912.61   48.10
   4 -10  -1 1002.90   47.60
  -4  10   1  985.40   47.90
  -4  10   1 1018.70   46.00
  -4  10   1 1002.90   47.80
  -4  10   1  976.70   44.90
  -4  10   1  946.51   42.50
   3 -10  -1  414.56   20.90
   3 -10  -1  363.36   21.10
   3 -10  -1  350.06   25.60
   3 -10  -1  391.26   22.80
   3 -10  -1  369.36   20.00
  -3  10   1  396.56   23.50
  -3  10   1  365.66   21.40
  -3  10   1  364.86   22.30
  -3  10   1  363.56   24.50
  -3  10   1  377.66   25.40
   2 -10  -1   63.59   11.50
   2 -10  -1   98.69   11.20
   2 -10  -1   88.39   11.50
   2 -10  -1   93.69   11.50
   2 -10  -1   89.39   10.30
   2 -10  -1   76.09   13.70
  -2  10   1   85.69   13.50
  -2  10   1   97.29   12.80
  -2  10   1   91.69   14.40
  -2  10   1   95.39   11.70
   1 -10  -1  469.55   28.00
   1 -10  -1  528.85   26.40
   1 -10  -1  494.55   30.60
   1 -10  -1  517.75   32.90
   1 -10  -1  484.65   22.40
   1 -10  -1  442.06   26.90
  -1  10   1  537.55   32.40
  -1  10   1  482.35   27.40
  -1  10   1  459.35   29.10
  -1  10   1  506.15   30.70
  -1  10   1  454.35   28.30
   0 -10  -1  460.35   27.40
   0 -10  -1  454.55   25.60
   0 -10  -1  411.56   28.90
   0 -10  -1  486.55   29.10
   0 -10  -1  432.66   32.20
   0  10   1  398.46   31.50
   0  10   1  436.26   29.20
   0  10   1  470.15   27.30
   0  10   1  492.65   29.10
   0  10   1  417.56   30.10
  -1 -10  -1  301.77   23.90
  -1 -10  -1  244.68   29.00
  -1 -10  -1  292.77   22.70
  -1 -10  -1  353.76   26.70
  -1 -10  -1  350.96   22.00
   1  10   1  309.47   26.10
   1  10   1  307.27   23.10
   1  10   1  304.77   23.20
   1  10   1  302.57   24.90
   1  10   1  299.37   21.70
  -2 -10  -1   31.50   12.60
  -2 -10  -1   37.70    9.40
  -2 -10  -1   28.30   11.50
  -2 -10  -1   34.00    9.90
  -2 -10  -1   29.40    9.90
   2  10   1   30.40    8.90
   2  10   1   16.20   16.80
   2  10   1   39.60   10.00
   2  10   1   55.99   13.50
  -3 -10  -1  254.67   24.00
  -3 -10  -1  326.27   36.70
  -3 -10  -1  255.17   25.00
  -3 -10  -1  299.87   22.90
  -3 -10  -1  287.37   27.10
   3  10   1  313.07   29.10
   3  10   1  295.07   26.10
   3  10   1  322.37   25.40
   3  10   1  324.57   24.60
   3  10   1  292.67   22.90
  -4 -10  -1  394.86   30.20
  -4 -10  -1  408.76   28.30
  -4 -10  -1  422.36   45.00
  -4 -10  -1  426.96   34.30
   4  10   1  380.76   33.50
   4  10   1  378.56   28.40
   4  10   1  364.66   27.40
   4  10   1  347.67   30.70
   4  10   1  406.76   30.40
  -5 -10  -1  222.68   29.30
  -5 -10  -1  183.88   30.70
  -5 -10  -1  113.79   21.20
  -5 -10  -1  197.48   24.80
  -5 -10  -1  198.98   22.70
   5  10   1  162.78   21.00
   5  10   1  159.78   23.80
   5  10   1  188.38   23.60
   5  10   1  192.78   29.30
   5  10   1  165.88   22.90
  -6 -10  -1   16.00   14.30
  -6 -10  -1   -3.10    7.50
  -6 -10  -1    4.00    9.60
  -6 -10  -1    4.00    9.30
  -6 -10  -1  -13.70    7.10
   6  10   1   10.70   11.20
   6  10   1    4.90    7.80
   6  10   1   -4.40    9.60
   6  10   1    6.80    9.30
   6  10   1   -6.00    6.50
  -7 -10  -1  376.76   31.20
  -7 -10  -1  430.26   39.20
  -7 -10  -1  440.26   49.99
  -7 -10  -1  380.46   33.30
   7  10   1  366.76   42.90
   7  10   1  348.37   30.80
   7  10   1  435.36   34.60
   7  10   1  297.57   36.50
  -8 -10  -1  332.07   41.50
  -8 -10  -1  303.47   32.40
   8  10   1  407.76   35.60
   8  10   1  333.27   42.10
   8  10   1  393.56   63.39
  13 -11  -1  281.27   32.90
  13 -11  -1  201.38   31.00
 -13  11   1  273.07   24.50
 -13  11   1  351.66   27.30
 -13  11   1  257.67   29.70
 -13  11   1  294.07   31.30
 -13  11   1  204.88   28.00
  12 -11  -1  476.45   36.50
  12 -11  -1  417.46   40.00
 -12  11   1  430.76   30.00
 -12  11   1  384.66   31.70
 -12  11   1  492.05   73.89
 -12  11   1  422.36   31.50
  11 -11  -1   80.39   20.30
  11 -11  -1   84.69   17.00
  11 -11  -1   68.39   14.40
 -11  11   1   71.39   14.90
 -11  11   1   44.20   11.50
 -11  11   1   58.79   13.60
 -11  11   1   75.49   18.50
 -11  11   1   49.99   12.20
  10 -11  -1   26.00    4.60
  10 -11  -1   27.30   14.20
  10 -11  -1   44.40   13.40
  10 -11  -1   48.70   12.30
 -10  11   1   24.20   10.10
 -10  11   1   36.10   10.40
 -10  11   1   27.60   10.70
 -10  11   1   30.00   11.70
 -10  11   1   35.50    9.90
   9 -11  -1  359.16   27.40
   9 -11  -1  389.56   29.50
   9 -11  -1  369.16   32.00
   9 -11  -1  337.37   17.40
  -9  11   1  340.97   27.20
  -9  11   1  396.06   27.50
  -9  11   1  341.57   26.20
  -9  11   1  355.66   25.30
   8 -11  -1  398.36   29.00
   8 -11  -1  455.45   33.70
   8 -11  -1  363.06   19.20
  -8  11   1  357.06   25.10
  -8  11   1  385.06   26.90
  -8  11   1  408.06   27.60
  -8  11   1  490.25   27.20
   7 -11  -1   20.40    9.30
   7 -11  -1   24.90    5.30
   7 -11  -1   16.40    5.30
   7 -11  -1   27.50   10.90
  -7  11   1   19.40    8.40
  -7  11   1   29.20    8.50
  -7  11   1   22.40    8.40
  -7  11   1   28.30    8.90
   6 -11  -1  184.08   19.40
   6 -11  -1  198.98   12.90
   6 -11  -1  187.38   20.30
   6 -11  -1  203.88   12.90
  -6  11   1  205.88   18.50
  -6  11   1  199.18   11.80
  -6  11   1  209.48   18.20
  -6  11   1  196.08   16.50
  -6  11   1  173.88   16.20
   5 -11  -1  944.91   47.10
   5 -11  -1  916.71   46.50
   5 -11  -1  856.11   39.20
  -5  11   1  855.81   42.70
  -5  11   1  910.41   39.10
  -5  11   1  972.40   44.50
  -5  11   1  841.92   45.00
   4 -11  -1  477.85   27.80
   4 -11  -1  453.45   22.90
   4 -11  -1  439.06   23.60
  -4  11   1  466.95   28.80
  -4  11   1  432.96   23.60
  -4  11   1  407.36   25.30
  -4  11   1  423.86   28.80
  -4  11   1  443.86   26.40
   3 -11  -1   13.10    5.10
   3 -11  -1   18.40    6.30
   3 -11  -1   22.90    8.50
   3 -11  -1   26.80    7.40
   3 -11  -1   19.30    6.00
  -3  11   1   17.60    6.40
  -3  11   1   12.60    6.60
  -3  11   1   20.50    8.60
  -3  11   1   15.40    6.70
  -3  11   1   22.60    8.60
   2 -11  -1  469.05   23.70
   2 -11  -1  454.15   29.40
   2 -11  -1  430.76   31.70
   2 -11  -1  446.56   25.80
   2 -11  -1  434.36   25.80
   2 -11  -1  486.05   25.10
  -2  11   1  424.06   26.30
  -2  11   1  451.15   29.80
  -2  11   1  430.46   27.60
  -2  11   1  417.46   28.40
  -2  11   1  465.15   31.10
   1 -11  -1  626.94   34.00
   1 -11  -1  667.43   38.00
   1 -11  -1  603.74   39.70
   1 -11  -1  649.14   32.50
   1 -11  -1  601.54   34.70
  -1  11   1  648.54   36.80
  -1  11   1  615.84   33.90
  -1  11   1  660.03   35.90
  -1  11   1  594.74   36.80
   0 -11  -1  342.17   25.70
   0 -11  -1  391.86   31.40
   0 -11  -1  417.96   24.30
   0 -11  -1  353.96   24.90
   0 -11  -1  330.27   26.90
   0  11   1  387.66   25.30
   0  11   1  334.87   25.40
   0  11   1  399.96   30.00
   0  11   1  371.86   27.90
   0  11   1  427.66   27.40
  -1 -11  -1    7.40    9.20
  -1 -11  -1    3.70    6.10
  -1 -11  -1    4.00    6.70
  -1 -11  -1   11.60    9.10
   1  11   1    4.70    8.10
   1  11   1   -5.70    6.70
   1  11   1    8.10    6.90
   1  11   1   -0.60    6.20
   1  11   1   14.00    7.90
  -2 -11  -1  330.17   38.10
  -2 -11  -1  305.27   27.00
  -2 -11  -1  322.17   23.60
  -2 -11  -1  318.87   26.10
  -2 -11  -1  305.47   29.40
   2  11   1  306.67   28.70
   2  11   1  355.56   27.10
   2  11   1  375.96   26.70
   2  11   1  352.96   28.40
   2  11   1  339.27   24.80
  -3 -11  -1  483.95   37.10
  -3 -11  -1  488.75   34.00
  -3 -11  -1  449.86   40.10
   3  11   1  479.85   35.40
   3  11   1  516.65   34.90
   3  11   1  500.65   33.30
   3  11   1  483.35   37.70
   3  11   1  467.85   31.60
  -4 -11  -1  108.29   21.60
  -4 -11  -1  155.38   28.90
  -4 -11  -1  101.49   20.60
  -4 -11  -1  123.19   18.30
   4  11   1  121.79   21.30
   4  11   1  149.69   25.10
   4  11   1   88.99   17.00
   4  11   1  146.69   20.50
   4  11   1  124.89   20.00
  -5 -11  -1   49.00   13.50
  -5 -11  -1   60.39   14.60
  -5 -11  -1   73.99   19.70
  -5 -11  -1   61.39   17.60
  -5 -11  -1   23.00   13.30
   5  11   1   43.10   13.00
   5  11   1   46.20   15.80
   5  11   1   60.49   17.10
   5  11   1   57.89   14.80
   5  11   1   47.20   14.50
  -6 -11  -1  110.69   23.00
  -6 -11  -1  137.19   31.20
  -6 -11  -1  116.39   19.20
  -6 -11  -1  114.39   25.70
  -6 -11  -1   85.89   16.90
   6  11   1  111.19   20.70
   6  11   1  137.39   26.00
   6  11   1  131.29   20.80
  -7 -11  -1  396.46   45.30
   7  11   1  450.55   39.10
   7  11   1  397.86   37.30
   7  11   1  395.56   50.89
  13 -12  -1  112.39   22.60
  13 -12  -1  116.29   21.20
 -13  12   1  108.79   19.50
  12 -12  -1   23.10   12.60
  12 -12  -1   12.50   13.20
 -12  12   1    7.90   10.00
 -12  12   1   19.10    9.70
 -12  12   1   21.00   11.10
 -12  12   1    6.40   11.30
 -12  12   1   18.00   10.60
  11 -12  -1  117.19   20.00
  11 -12  -1   73.89   18.60
  11 -12  -1  105.99   17.40
 -11  12   1   86.69   20.20
 -11  12   1  120.39   18.60
 -11  12   1  100.69   17.40
 -11  12   1   94.99   16.30
 -11  12   1  120.19   16.60
  10 -12  -1  279.77   25.50
  10 -12  -1  298.67   27.70
  10 -12  -1  273.47   30.30
 -10  12   1  300.67   25.60
 -10  12   1  309.97   23.70
 -10  12   1  302.37   25.00
 -10  12   1  319.77   26.10
   9 -12  -1  432.36   35.20
   9 -12  -1  401.66   29.60
   9 -12  -1  381.96   30.30
  -9  12   1  425.86   29.80
  -9  12   1  421.66   29.80
  -9  12   1  381.26   27.20
  -9  12   1  398.36   27.30
   8 -12  -1   55.29   13.50
   8 -12  -1   54.59   12.90
   8 -12  -1   61.79   14.80
  -8  12   1   67.99   13.60
  -8  12   1   49.40   11.80
  -8  12   1   69.09   12.20
   7 -12  -1  223.68   23.30
   7 -12  -1  240.78   13.60
   7 -12  -1  275.87   23.40
  -7  12   1  248.08   21.60
  -7  12   1  296.47   21.20
  -7  12   1  229.78   21.00
  -7  12   1  240.68   19.80
   6 -12  -1  611.24   36.90
   6 -12  -1  591.04   27.50
   6 -12  -1  597.54   37.30
   6 -12  -1  590.14   27.80
  -6  12   1  570.44   33.00
  -6  12   1  610.44   34.00
  -6  12   1  618.44   27.60
  -6  12   1  728.63   37.90
  -6  12   1  590.04   35.50
   5 -12  -1  251.27   21.60
   5 -12  -1  235.08   15.20
   5 -12  -1  223.08   20.10
  -5  12   1  251.77   19.60
  -5  12   1  242.78   20.90
  -5  12   1  222.28   14.70
  -5  12   1  201.88   17.80
  -5  12   1  230.08   20.60
   4 -12  -1   -1.00    3.80
   4 -12  -1    0.30    4.20
   4 -12  -1    0.90    5.40
  -4  12   1    0.60    5.30
  -4  12   1    0.10    6.50
  -4  12   1    3.40    4.10
  -4  12   1    5.70    6.80
  -4  12   1    1.50    5.60
   3 -12  -1  323.67   18.90
   3 -12  -1  272.07   19.10
   3 -12  -1  295.07   18.90
   3 -12  -1  271.27   22.90
   3 -12  -1  256.97   18.80
  -3  12   1  259.67   19.30
  -3  12   1  273.67   23.10
  -3  12   1  288.07   21.00
  -3  12   1  321.57   25.00
  -3  12   1  330.57   22.70
   2 -12  -1  549.74   31.20
   2 -12  -1  549.35   29.60
   2 -12  -1  596.64   32.40
   2 -12  -1  586.34   35.80
   2 -12  -1  565.44   27.80
  -2  12   1  580.84   35.60
  -2  12   1  536.85   32.10
  -2  12   1  544.15   36.10
  -2  12   1  657.33   35.20
   1 -12  -1  471.85   30.70
   1 -12  -1  577.34   30.40
   1 -12  -1  493.95   32.30
   1 -12  -1  593.64   36.60
   1 -12  -1  523.55   37.90
  -1  12   1  567.24   32.50
  -1  12   1  607.04   37.80
  -1  12   1  575.24   36.20
  -1  12   1  598.04   36.80
  -1  12   1  540.25   34.30
   0 -12  -1    1.70    8.40
   0 -12  -1    8.20    7.10
   0 -12  -1    8.80    8.60
   0 -12  -1    3.00    6.20
   0 -12  -1    1.70    6.30
   0  12   1    1.10    6.20
   0  12   1    4.30    6.50
   0  12   1    1.10    7.30
   0  12   1   -4.50    6.00
  -1 -12  -1  538.65   36.60
  -1 -12  -1  549.35   32.10
  -1 -12  -1  587.84   37.70
  -1 -12  -1  547.55   38.40
  -1 -12  -1  487.35   40.70
   1  12   1  535.55   37.60
   1  12   1  571.44   40.00
   1  12   1  553.64   34.20
   1  12   1  562.94   36.10
   1  12   1  599.84   36.60
  -2 -12  -1  485.25   31.00
  -2 -12  -1  464.95   37.90
  -2 -12  -1  472.75   40.50
  -2 -12  -1  493.65   34.20
   2  12   1  481.55   32.20
   2  12   1  530.55   39.30
   2  12   1  509.85   36.50
   2  12   1  507.45   34.30
   2  12   1  561.94   36.10
  -3 -12  -1  112.39   22.10
  -3 -12  -1  117.69   22.10
  -3 -12  -1  110.59   16.80
   3  12   1  100.19   17.50
   3  12   1  112.59   21.30
   3  12   1  140.79   22.50
   3  12   1   98.09   17.30
  -4 -12  -1   99.39   17.40
  -4 -12  -1   78.69   20.30
  -4 -12  -1   41.30   17.20
  -4 -12  -1   65.39   14.20
   4  12   1   74.29   18.90
   4  12   1   59.59   14.40
   4  12   1   43.70   12.60
   4  12   1   51.39   15.80
   4  12   1   79.59   16.50
  -5 -12  -1  219.68   28.70
  -5 -12  -1  200.88   43.60
  -5 -12  -1  260.57   33.80
  -5 -12  -1  211.78   24.30
   5  12   1  226.98   30.10
   5  12   1  273.77   35.60
   5  12   1  231.78   27.20
   5  12   1  204.68   26.60
  -6 -12  -1  386.66   30.80
  -6 -12  -1  318.97   39.40
  -6 -12  -1  282.47   30.20
   6  12   1  307.07   39.50
   6  12   1  292.07   36.30
  12 -13  -1   52.29   15.40
  12 -13  -1   56.29   19.00
 -12  13   1   64.19   15.50
 -12  13   1   59.99   13.40
 -12  13   1  101.29   16.30
 -12  13   1   44.40   16.30
 -12  13   1   59.49   15.40
  11 -13  -1  150.18   22.50
  11 -13  -1  123.99   22.90
 -11  13   1  119.29   19.40
 -11  13   1  162.68   27.10
 -11  13   1  115.59   25.70
 -11  13   1  152.68   19.20
 -11  13   1  154.78   20.80
  10 -13  -1  325.77   29.30
  10 -13  -1  288.17   25.40
  10 -13  -1  308.27   32.00
 -10  13   1  252.57   24.70
 -10  13   1  306.17   26.60
 -10  13   1  296.17   25.10
   9 -13  -1   45.10   13.60
   9 -13  -1   69.09   15.10
   9 -13  -1   75.09   16.40
  -9  13   1   56.49   13.60
  -9  13   1   60.69   13.20
  -9  13   1   47.50   13.10
  -9  13   1   41.00   10.80
   8 -13  -1   81.99   16.40
   8 -13  -1   86.19   22.80
   8 -13  -1  109.09   20.00
  -8  13   1  104.19   17.20
  -8  13   1  134.19   17.30
  -8  13   1  137.19   19.40
  -8  13   1   98.49   15.30
   7 -13  -1  299.47   25.40
   7 -13  -1  286.07   25.60
   7 -13  -1  330.97   32.00
  -7  13   1  274.97   24.00
  -7  13   1  313.77   25.00
  -7  13   1  293.37   22.70
  -7  13   1  287.67   22.40
   6 -13  -1  188.38   22.40
   6 -13  -1  181.88   22.30
   6 -13  -1  161.28   11.20
   6 -13  -1  185.38   23.50
  -6  13   1  194.38   22.00
  -6  13   1  164.58   20.60
  -6  13   1  182.08   19.90
  -6  13   1  172.18   11.70
  -6  13   1  198.08   20.10
   5 -13  -1    4.30    6.80
   5 -13  -1    4.30    4.20
   5 -13  -1   -1.40    6.40
  -5  13   1    9.70    8.20
  -5  13   1    2.50    7.70
  -5  13   1    2.50    8.20
  -5  13   1    4.80    6.60
  -5  13   1   -0.70    3.30
   4 -13  -1  106.89   12.10
   4 -13  -1  107.39   15.10
   4 -13  -1  111.19   11.60
  -4  13   1  113.19   11.60
  -4  13   1   93.79   16.10
  -4  13   1   88.49   14.10
  -4  13   1  102.39   15.40
  -4  13   1  114.79   17.70
   3 -13  -1  292.47   18.50
   3 -13  -1  248.78   18.20
   3 -13  -1  314.47   25.20
   3 -13  -1  258.97   18.90
   3 -13  -1  275.07   19.50
  -3  13   1  260.97   21.00
  -3  13   1  280.57   23.90
  -3  13   1  290.17   24.80
  -3  13   1  246.38   23.50
  -3  13   1  262.17   21.80
  -3  13   1  282.77   19.70
   2 -13  -1  202.78   13.40
   2 -13  -1  203.48   23.90
   2 -13  -1  187.18   17.70
   2 -13  -1  189.78   25.50
   2 -13  -1  228.38   18.60
   2 -13  -1  240.88   17.50
  -2  13   1  286.37   30.00
  -2  13   1  219.68   19.30
  -2  13   1  232.28   25.20
  -2  13   1  203.88   22.30
  -2  13   1  188.78   23.10
   1 -13  -1   19.40   11.60
   1 -13  -1   12.00    8.00
   1 -13  -1   -5.70    7.20
   1 -13  -1   15.10    7.30
   1 -13  -1   16.20    8.10
  -1  13   1   23.50    9.70
  -1  13   1   16.20    8.70
  -1  13   1   10.20    9.60
  -1  13   1   13.90    9.10
  -1  13   1    6.10    8.70
   0 -13  -1  280.37   24.90
   0 -13  -1  262.67   21.10
   0 -13  -1  307.47   27.00
   0 -13  -1  294.97   27.50
   0 -13  -1  269.27   33.30
   0  13   1  317.87   28.40
   0  13   1  279.27   25.20
   0  13   1  279.97   23.70
   0  13   1  323.17   25.60
   0  13   1  272.37   25.90
  -1 -13  -1  254.47   29.10
  -1 -13  -1  300.07   26.40
  -1 -13  -1  242.58   20.90
  -1 -13  -1  250.87   23.10
   1  13   1  203.38   26.60
   1  13   1  234.38   24.90
   1  13   1  265.37   24.50
   1  13   1  233.08   25.90
   1  13   1  261.27   30.50
  -2 -13  -1  168.98   25.10
  -2 -13  -1  174.68   22.60
  -2 -13  -1  168.38   25.10
  -2 -13  -1  235.28   32.80
  -2 -13  -1  152.68   19.20
   2  13   1  136.99   20.90
   2  13   1  150.38   25.70
   2  13   1  166.88   23.80
   2  13   1  142.79   20.70
   2  13   1  195.68   22.50
  -3 -13  -1   25.40   15.40
  -3 -13  -1   32.20   11.00
  -3 -13  -1   28.90   12.30
  -3 -13  -1   27.50   14.60
  -3 -13  -1   39.70   14.20
   3  13   1   20.10   12.90
   3  13   1   21.20   13.20
   3  13   1   27.80   12.00
   3  13   1   26.20   11.70
   3  13   1   19.80   11.00
  -4 -13  -1  106.69   23.20
  -4 -13  -1  126.69   23.10
  -4 -13  -1  114.69   18.30
  -4 -13  -1  103.59   17.90
   4  13   1   88.09   23.00
   4  13   1   91.39   18.70
   4  13   1   88.19   16.50
   4  13   1  109.79   20.90
  -5 -13  -1  251.97   28.60
  -5 -13  -1  218.68   33.60
  -5 -13  -1  188.98   23.90
   5  13   1  198.08   31.40
  11 -14  -1  192.98   31.60
  11 -14  -1  200.18   25.90
 -11  14   1  263.47   23.20
 -11  14   1  173.68   23.50
 -11  14   1  228.98   23.80
 -11  14   1  183.78   24.10
 -11  14   1  175.08   29.70
  10 -14  -1   19.90   12.60
  10 -14  -1   33.60   13.30
 -10  14   1   31.50   11.90
 -10  14   1   48.10   14.70
 -10  14   1   23.40   10.40
 -10  14   1   40.20   12.50
   9 -14  -1   75.99   19.70
   9 -14  -1  104.49   19.40
   9 -14  -1  135.59   21.90
  -9  14   1  107.29   16.70
  -9  14   1   83.19   16.50
  -9  14   1  112.29   20.80
  -9  14   1   89.09   15.50
   8 -14  -1  346.47   29.60
   8 -14  -1  324.97   30.50
   8 -14  -1  303.57   27.30
  -8  14   1  371.46   28.70
  -8  14   1  303.97   24.90
  -8  14   1  316.97   27.10
  -8  14   1  381.36   26.80
   7 -14  -1  243.48   27.10
   7 -14  -1  261.07   28.20
   7 -14  -1  230.28   24.30
  -7  14   1  253.17   22.00
  -7  14   1  230.18   23.50
  -7  14   1  243.68   26.40
  -7  14   1  251.17   24.10
   6 -14  -1   -5.90    6.80
   6 -14  -1    3.40    7.10
   6 -14  -1   -1.30    7.70
  -6  14   1    1.40    7.60
  -6  14   1    4.50    7.30
  -6  14   1    0.60    6.80
  -6  14   1   10.00    8.90
  -6  14   1    5.70    3.80
   5 -14  -1  118.69   17.50
   5 -14  -1  135.79   19.80
   5 -14  -1  124.69   11.10
  -5  14   1  120.49   16.90
  -5  14   1  147.89   19.30
  -5  14   1  131.29   19.50
  -5  14   1  157.58   12.20
  -5  14   1  154.38   20.50
   4 -14  -1  446.06   25.20
   4 -14  -1  462.65   24.10
   4 -14  -1  456.45   28.10
  -4  14   1  455.85   33.20
  -4  14   1  464.15   33.10
  -4  14   1  433.86   29.40
  -4  14   1  449.16   26.20
  -4  14   1  455.65   30.90
   3 -14  -1  129.89   14.10
   3 -14  -1  169.48   15.40
   3 -14  -1  149.69   21.40
   3 -14  -1  147.29   13.40
   3 -14  -1  154.98   16.00
  -3  14   1  140.09   21.20
  -3  14   1  158.28   19.20
  -3  14   1  181.68   21.30
  -3  14   1  168.88   22.10
   2 -14  -1    7.10    9.50
   2 -14  -1    4.80    6.20
   2 -14  -1    0.70    8.20
   2 -14  -1    2.30    6.00
   2 -14  -1   -3.90    4.90
  -2  14   1    1.80    8.40
  -2  14   1    2.60    7.40
  -2  14   1    9.50    9.60
  -2  14   1   -3.10    6.60
  -2  14   1   -5.30    5.90
   1 -14  -1  186.48   27.30
   1 -14  -1  221.38   26.80
   1 -14  -1  234.98   26.80
   1 -14  -1  208.58   21.60
   1 -14  -1  188.68   17.60
  -1  14   1  215.58   26.60
  -1  14   1  209.48   26.90
  -1  14   1  182.68   21.30
  -1  14   1  174.58   23.60
  -1  14   1  224.58   25.00
   0 -14  -1  450.05   29.10
   0 -14  -1  499.35   37.30
   0 -14  -1  489.45   31.50
   0 -14  -1  457.55   33.90
   0 -14  -1  448.96   39.90
   0  14   1  479.25   37.40
   0  14   1  413.36   34.20
   0  14   1  499.15   34.50
   0  14   1  429.66   42.00
  -1 -14  -1  142.39   25.90
  -1 -14  -1  126.29   23.00
  -1 -14  -1  106.69   17.80
  -1 -14  -1  130.29   23.00
   1  14   1  120.89   19.10
   1  14   1   98.69   17.50
   1  14   1  149.69   24.50
   1  14   1  124.69   21.60
   1  14   1  104.89   18.00
  -2 -14  -1  -10.40    6.60
  -2 -14  -1   11.90   12.60
  -2 -14  -1   23.30   12.20
   2  14   1   18.30   12.50
   2  14   1    5.80    8.50
   2  14   1   -9.00    9.10
   2  14   1    3.90   14.70
  -3 -14  -1  203.58   23.30
  -3 -14  -1  223.68   30.70
  -3 -14  -1  221.48   26.60
  -3 -14  -1  232.68   31.70
   3  14   1  227.08   29.40
   3  14   1  217.88   28.10
   3  14   1  187.98   29.90
  10 -15  -1  141.59   27.60
 -10  15   1   97.79   16.70
 -10  15   1  109.79   18.00
 -10  15   1  102.89   18.40
 -10  15   1  117.79   22.30
   9 -15  -1  214.78   31.00
   9 -15  -1  212.38   25.80
  -9  15   1  200.18   23.40
  -9  15   1  170.38   22.70
  -9  15   1  198.58   23.00
  -9  15   1  182.08   23.00
   8 -15  -1  271.57   28.50
   8 -15  -1  311.07   28.00
  -8  15   1  246.48   27.40
  -8  15   1  271.17   24.50
  -8  15   1  296.57   25.20
  -8  15   1  296.87   27.00
   7 -15  -1   42.60   12.00
   7 -15  -1    3.40    8.30
  -7  15   1    4.80    8.30
  -7  15   1    7.30    9.40
  -7  15   1   15.10    9.60
   6 -15  -1   72.79   16.50
   6 -15  -1   77.89   15.60
   6 -15  -1   67.49   16.10
  -6  15   1   87.59   17.50
  -6  15   1   77.29   16.30
  -6  15   1   72.59   14.30
  -6  15   1   92.99    8.20
  -6  15   1   87.09   15.20
   5 -15  -1  364.36   30.80
   5 -15  -1  365.06   26.90
   5 -15  -1  394.96   32.40
  -5  15   1  369.06   27.90
  -5  15   1  412.66   29.50
  -5  15   1  387.66   22.10
  -5  15   1  417.96   32.00
  -5  15   1  329.87   29.10
   4 -15  -1  166.88   24.20
   4 -15  -1  163.78   14.00
   4 -15  -1  158.08   16.00
   4 -15  -1  169.48   13.20
  -4  15   1  157.48   20.70
  -4  15   1  186.68   15.00
  -4  15   1  210.08   25.70
  -4  15   1  156.78   20.30
  -4  15   1  185.38   24.40
   3 -15  -1    0.40    4.30
   3 -15  -1   11.50    9.20
   3 -15  -1    1.70    8.70
   3 -15  -1   -2.90    5.30
   3 -15  -1    4.40    5.90
   3 -15  -1    4.00    5.70
  -3  15   1   11.90    9.90
  -3  15   1    7.70    8.80
  -3  15   1    6.10    8.70
  -3  15   1   -4.40    8.40
  -3  15   1    0.80    7.80
   2 -15  -1  272.37   21.40
   2 -15  -1  301.07   44.30
   2 -15  -1  282.87   23.10
   2 -15  -1  245.38   29.80
   2 -15  -1  231.48   19.10
  -2  15   1  257.67   27.10
  -2  15   1  284.77   24.80
  -2  15   1  276.87   30.50
  -2  15   1  266.17   30.20
  -2  15   1  262.47   31.10
   1 -15  -1  420.46   30.70
   1 -15  -1  419.26   26.50
   1 -15  -1  417.06   45.00
   1 -15  -1  397.86   33.50
  -1  15   1  495.95   63.39
  -1  15   1  415.16   33.30
  -1  15   1  358.66   30.00
  -1  15   1  450.95   33.20
  -1  15   1  353.36   33.90
   0 -15  -1  117.39   16.20
   0 -15  -1  157.88   19.00
   0 -15  -1  123.29   23.30
   0  15   1  144.79   24.50
   0  15   1  124.79   22.90
   0  15   1  118.49   19.90
   0  15   1  140.79   28.40
   0  15   1  124.99   29.90
  -1 -15  -1    4.00   13.90
  -1 -15  -1   23.20   10.60
  -1 -15  -1    2.40    8.30
   1  15   1   19.40   12.90
   1  15   1   41.60   15.10
   1  15   1    9.20   10.20
  -2 -15  -1  407.06   34.30
  -2 -15  -1  403.26   34.90
  -2 -15  -1  311.77   27.80
  -2 -15  -1  428.56   30.40
   2  15   1  297.07   41.00
   2  15   1  397.36   34.50
   9 -16  -1  178.08   27.80
  -9  16   1  220.08   25.20
  -9  16   1  203.68   23.80
  -9  16   1  139.29   25.50
   8 -16  -1   10.80   10.40
   8 -16  -1    1.90    6.60
  -8  16   1    9.90    9.20
  -8  16   1   10.80    9.60
  -8  16   1   14.90   12.00
  -8  16   1    7.30   10.10
   7 -16  -1  113.69   19.40
   7 -16  -1  136.89   21.80
  -7  16   1  139.29   19.90
  -7  16   1  155.18   21.90
  -7  16   1  183.58   21.40
  -7  16   1  151.58   21.90
   6 -16  -1  192.88   26.50
  -6  16   1  220.18   26.40
  -6  16   1  232.98   25.40
  -6  16   1  205.28   23.80
  -6  16   1  256.87   28.40
  -6  16   1  231.68   14.10
   5 -16  -1  107.09   18.50
   5 -16  -1   83.69   14.80
  -5  16   1  104.79   16.80
  -5  16   1   88.99   17.60
  -5  16   1   93.59   18.40
  -5  16   1   92.99   17.00
   4 -16  -1    0.40    5.40
   4 -16  -1    0.80    4.30
  -4  16   1    4.50    8.40
  -4  16   1   -1.90    7.80
  -4  16   1    3.80    9.40
  -4  16   1    6.30    9.60
   3 -16  -1  201.48   18.20
   3 -16  -1  248.38   16.80
   3 -16  -1  283.17   25.50
   3 -16  -1  191.98   15.40
  -3  16   1  166.48   22.70
  -3  16   1  162.98   24.50
  -3  16   1  152.78   24.40
  -3  16   1  175.38   22.10
   2 -16  -1  333.27   23.00
   2 -16  -1  354.46   25.90
   2 -16  -1  334.77   31.50
   2 -16  -1  341.47   22.40
  -2  16   1  327.27   36.00
  -2  16   1  328.37   31.30
   1 -16  -1   51.19   14.60
   1 -16  -1   48.50   10.40
   1 -16  -1   62.69   16.50
  -1  16   1   24.10   13.20
  -1  16   1   48.60   12.80
  -1  16   1   38.90   16.40
  -2  17  -2  128.59   23.70
  -2  17  -2  201.98   26.80
  -2  17  -2  193.68   25.40
   2 -17   2  220.58   23.10
   2 -17   2  206.78   19.10
   2 -17   2  193.08   28.40
   2 -17   2  200.58   27.70
  -3  17  -2  127.69   20.60
  -3  17  -2  132.19   23.90
   3 -17   2  159.18   15.10
   3 -17   2  159.78   19.50
   3 -17   2  148.49   13.30
  -4  17  -2  207.38   29.20
  -4  17  -2  164.88   23.10
  -4  17  -2  189.48   26.30
   4 -17   2  185.18   26.40
   4 -17   2  162.78   19.50
   4 -17   2  145.09   18.50
   4 -17   2  173.68   23.60
  -5  17  -2   26.80   12.40
  -5  17  -2   24.40   12.90
  -5  17  -2   16.40   12.70
   5 -17   2   32.50   11.10
   5 -17   2   51.49   11.90
   5 -17   2   62.59   16.30
   5 -17   2   38.90   11.40
  -6  17  -2  201.88   27.30
  -6  17  -2  242.68   33.20
  -6  17  -2  223.88   26.30
   6 -17   2  202.88   27.70
   6 -17   2  169.48   18.20
   6 -17   2  211.68   23.00
  -7  17  -2  161.18   38.80
  -7  17  -2  264.27   28.90
   7 -17   2  159.78   24.80
   7 -17   2  304.67   20.00
   7 -17   2  237.18   29.20
   1  16  -2  129.89   21.30
   1  16  -2  121.79   21.80
   1  16  -2  135.39   25.10
  -1 -16   2  141.59   25.80
  -1 -16   2  117.99   19.30
  -1 -16   2  162.98   22.60
   0  16  -2    2.00   10.20
   0  16  -2   -1.00    8.80
   0  16  -2   14.00   12.60
   0 -16   2   16.90   13.60
   0 -16   2    3.60    8.90
   0 -16   2   -3.40    7.70
  -1  16  -2  184.48   25.70
  -1  16  -2  227.58   34.70
  -1  16  -2  207.58   29.70
   1 -16   2  168.78   26.20
   1 -16   2  256.37   21.60
   1 -16   2  182.48   22.00
   1 -16   2  233.78   26.90
  -2  16  -2  365.16   31.10
  -2  16  -2  344.77   29.30
   2 -16   2  419.06   28.60
   2 -16   2  373.16   26.50
   2 -16   2  324.27   37.40
  -3  16  -2   37.00   18.20
  -3  16  -2   64.29   14.90
  -3  16  -2   60.89   16.90
  -3  16  -2   75.09   15.90
  -3  16  -2   81.19   11.40
   3 -16   2   56.19   10.30
   3 -16   2   64.99   11.30
   3 -16   2   84.29   15.00
   3 -16   2   79.89   19.00
  -4  16  -2    6.60   10.60
  -4  16  -2   33.10   12.10
  -4  16  -2   27.40   10.80
  -4  16  -2   30.60    6.00
  -4  16  -2   32.50   19.60
   4 -16   2   43.70   11.10
   4 -16   2   17.50   12.50
   4 -16   2   52.89   11.80
   4 -16   2   17.80    8.90
  -5  16  -2  235.28   26.60
  -5  16  -2  247.48   26.70
  -5  16  -2  190.68   26.90
   5 -16   2  223.18   22.10
   5 -16   2  205.28   28.60
   5 -16   2  243.58   20.50
   5 -16   2  232.38   20.60
  -6  16  -2  271.67   27.90
  -6  16  -2  234.98   28.90
  -6  16  -2  267.87   28.00
  -6  16  -2  238.48   29.00
   6 -16   2  218.68   23.80
   6 -16   2  226.68   19.70
   6 -16   2  171.78   26.70
  -7  16  -2   37.80   13.20
  -7  16  -2   49.00   13.90
  -7  16  -2   49.80   15.40
   7 -16   2   27.90    9.20
   7 -16   2   49.50   15.70
   7 -16   2   62.79   11.40
   7 -16   2   20.80   12.40
  -8  16  -2   68.79   17.00
  -8  16  -2   96.69   19.00
   8 -16   2  122.79   22.00
   8 -16   2  108.89   13.10
   8 -16   2   88.49   20.00
   8 -16   2   99.79   13.40
  -9  16  -2  209.48   25.70
  -9  16  -2  214.48   28.20
   9 -16   2  272.97   19.40
   9 -16   2  237.38   33.40
   9 -16   2  285.67   18.90
   9 -16   2  201.98   28.60
   3  15  -2  268.67   35.50
   3  15  -2  338.67   52.79
   3  15  -2  303.47   38.50
  -3 -15   2  290.47   37.80
  -3 -15   2  383.36   31.80
  -3 -15   2  325.07   29.10
  -3 -15   2  353.96   31.50
   2  15  -2  171.98   24.40
   2  15  -2  194.88   28.30
  -2 -15   2  241.88   33.20
  -2 -15   2  167.28   28.90
  -2 -15   2  139.49   20.80
  -2 -15   2  177.98   24.40
   1  15  -2    9.70   11.80
   1  15  -2    1.90   10.70
   1  15  -2    6.00    9.20
  -1 -15   2    4.00    8.60
  -1 -15   2    1.50    8.30
  -1 -15   2   -0.90    8.50
  -1 -15   2   14.80   13.20
  -1 -15   2   -1.70   10.60
   0  15  -2  149.49   20.70
   0  15  -2  148.69   21.60
   0  15  -2  152.88   23.00
   0  15  -2  128.69   22.80
   0  15  -2  164.58   25.50
   0 -15   2  167.58   25.30
   0 -15   2  152.58   26.60
   0 -15   2  164.68   20.80
   0 -15   2  151.88   22.70
   0 -15   2  100.09   20.50
  -1  15  -2  334.37   36.60
  -1  15  -2  290.77   26.20
  -1  15  -2  356.16   32.10
  -1  15  -2  392.56   30.10
  -1  15  -2  337.17   29.90
   1 -15   2  332.37   25.90
   1 -15   2  347.57   26.90
   1 -15   2  331.47   37.80
   1 -15   2  326.27   35.50
  -2  15  -2  114.79   18.30
  -2  15  -2  109.49   20.20
  -2  15  -2  117.79   20.10
  -2  15  -2  139.29   22.80
   2 -15   2  112.19   16.40
   2 -15   2  108.59   11.10
   2 -15   2  100.79   16.70
   2 -15   2   74.79   18.40
  -3  15  -2  102.49   17.20
  -3  15  -2  135.79   21.90
  -3  15  -2  151.58   12.60
  -3  15  -2  113.59   20.60
  -3  15  -2  134.29   20.10
  -3  15  -2  115.19   18.60
   3 -15   2  127.59   15.50
   3 -15   2  116.09   21.10
   3 -15   2  133.39   23.10
   3 -15   2  130.99   15.90
   3 -15   2  129.19   18.60
   3 -15   2  113.59   16.00
  -4  15  -2  332.17   26.70
  -4  15  -2  430.46   32.60
  -4  15  -2  354.66   19.00
  -4  15  -2  347.57   29.90
  -4  15  -2  339.07   27.70
  -4  15  -2  319.37   29.60
   4 -15   2  329.27   31.30
   4 -15   2  315.97   24.90
   4 -15   2  356.46   31.70
   4 -15   2  345.87   19.90
   4 -15   2  335.57   26.00
   4 -15   2  390.56   26.00
  -5  15  -2  244.08   28.50
  -5  15  -2  227.88   27.40
  -5  15  -2  236.88   25.40
  -5  15  -2  233.58   24.80
   5 -15   2  230.68   20.00
   5 -15   2  210.08   27.80
   5 -15   2  203.18   21.40
   5 -15   2  202.98   28.30
  -6  15  -2   11.60    9.30
  -6  15  -2   28.90   12.80
  -6  15  -2    8.30    8.70
   6 -15   2   13.50    8.10
   6 -15   2   16.30   10.20
   6 -15   2   19.70   11.30
   6 -15   2   20.10   11.90
   6 -15   2   24.20    8.70
  -7  15  -2   95.19   20.40
  -7  15  -2   73.09   16.90
  -7  15  -2   86.29   15.90
   7 -15   2   78.89   17.00
   7 -15   2  129.19   21.70
   7 -15   2   73.89   12.80
   7 -15   2   86.69   13.40
   7 -15   2  114.09   20.60
  -8  15  -2  331.97   30.70
  -8  15  -2  419.76   30.20
  -8  15  -2  333.37   28.30
   8 -15   2  359.56   24.50
   8 -15   2  349.07   32.70
   8 -15   2  366.06   24.00
   8 -15   2  337.37   32.00
  -9  15  -2  119.69   18.70
  -9  15  -2  128.49   19.10
  -9  15  -2  150.78   22.60
  -9  15  -2  130.09   21.60
   9 -15   2   99.79   20.70
   9 -15   2   96.09   13.80
   9 -15   2   97.89   20.50
   9 -15   2  114.09   13.70
 -10  15  -2   -5.20    7.90
 -10  15  -2   -1.40    8.20
 -10  15  -2    6.70   10.30
  10 -15   2   20.10   12.00
  10 -15   2   -7.20    5.20
  10 -15   2    6.80   12.60
  10 -15   2    1.40    5.90
   5  14  -2  213.88   30.90
   4  14  -2  267.47   33.70
   4  14  -2  248.78   29.70
   4  14  -2  243.18   35.40
  -4 -14   2  327.97   28.50
  -4 -14   2  306.57   30.60
  -4 -14   2  263.57   29.00
  -4 -14   2  305.77   37.90
   3  14  -2  150.68   26.30
   3  14  -2  153.58   25.60
   3  14  -2  147.09   24.70
   3  14  -2  186.78   26.40
  -3 -14   2  224.98   31.50
  -3 -14   2  201.18   28.80
  -3 -14   2  131.99   24.30
  -3 -14   2  154.18   27.00
  -3 -14   2  142.79   20.80
   2  14  -2   -2.10   10.00
   2  14  -2    7.20    9.20
   2  14  -2   -4.90    6.90
   2  14  -2   -6.50    6.50
   2  14  -2    6.70   10.10
  -2 -14   2    4.60    9.10
  -2 -14   2    9.30   12.30
  -2 -14   2   -0.20    9.60
  -2 -14   2    0.10    7.70
  -2 -14   2   -3.40    7.90
   1  14  -2  212.68   28.40
   1  14  -2  249.48   31.30
   1  14  -2  252.47   30.90
   1  14  -2  188.78   22.90
   1  14  -2  230.58   26.40
  -1 -14   2  229.98   27.70
  -1 -14   2  207.68   38.00
  -1 -14   2  150.58   20.00
  -1 -14   2  244.78   29.80
   0  14  -2  552.14   35.00
   0  14  -2  506.95   33.40
   0  14  -2  476.95   37.60
   0  14  -2  471.65   34.70
   0  14  -2  459.35   35.90
   0 -14   2  413.76   32.10
   0 -14   2  461.25   39.70
   0 -14   2  497.15   31.90
   0 -14   2  471.05   34.30
   0 -14   2  529.25   38.40
  -1  14  -2  233.68   24.80
  -1  14  -2  298.87   28.50
  -1  14  -2  294.57   26.30
  -1  14  -2  302.57   25.40
   1 -14   2  281.97   23.50
   1 -14   2  314.97   35.50
   1 -14   2  295.67   23.90
   1 -14   2  311.27   32.90
   1 -14   2  257.97   24.00
  -2  14  -2   -0.80    8.30
  -2  14  -2   15.60    9.20
  -2  14  -2    4.00    8.40
  -2  14  -2    1.30    9.40
  -2  14  -2    7.60    7.70
   2 -14   2   -6.80    7.30
   2 -14   2    4.80    5.00
   2 -14   2    5.90    6.30
   2 -14   2   -1.00    6.60
   2 -14   2   -1.40    9.30
   2 -14   2   -1.00    7.20
  -3  14  -2  798.52   39.40
  -3  14  -2  895.61   51.39
  -3  14  -2  793.32   48.80
  -3  14  -2  981.10   48.60
  -3  14  -2  818.32   45.50
  -3  14  -2  868.61   49.40
   3 -14   2  924.61   44.80
   3 -14   2  840.12   41.10
   3 -14   2  874.91   43.30
   3 -14   2  788.22   51.19
   3 -14   2  888.21   51.09
   3 -14   2  802.92   45.10
  -4  14  -2  395.86   31.40
  -4  14  -2  442.76   32.80
  -4  14  -2  394.36   28.50
  -4  14  -2  394.06   20.60
  -4  14  -2  434.06   29.50
   4 -14   2  415.66   27.80
   4 -14   2  417.86   34.20
   4 -14   2  474.45   28.30
   4 -14   2  338.27   28.90
   4 -14   2  420.56   32.60
  -5  14  -2   49.50   11.90
  -5  14  -2   48.30   13.50
  -5  14  -2   28.60   10.30
  -5  14  -2   38.50   14.80
   5 -14   2   42.70   13.80
   5 -14   2   35.60   11.00
   5 -14   2   37.90    9.60
   5 -14   2   51.79   10.70
   5 -14   2   54.99   14.90
  -6  14  -2   55.89   16.40
  -6  14  -2   83.89   16.70
  -6  14  -2   60.39   13.40
  -6  14  -2   37.20   11.20
   6 -14   2   58.19   11.80
   6 -14   2   64.29   15.20
   6 -14   2   52.79   10.80
   6 -14   2   72.79   16.70
  -7  14  -2  312.47   28.20
  -7  14  -2  322.17   26.00
  -7  14  -2  327.57   26.20
  -7  14  -2  349.17   29.50
   7 -14   2  331.17   23.50
   7 -14   2  315.17   39.70
   7 -14   2  316.57   22.90
   7 -14   2  318.07   30.00
  -8  14  -2  279.07   29.70
  -8  14  -2  276.57   24.10
  -8  14  -2  267.97   24.00
  -8  14  -2  303.87   27.90
   8 -14   2  284.37   28.30
   8 -14   2  246.18   20.20
   8 -14   2  263.57   31.30
   8 -14   2  280.47   31.80
   8 -14   2  291.77   21.60
  -9  14  -2   -2.00    7.40
  -9  14  -2    8.30    9.60
  -9  14  -2    4.20    9.90
  -9  14  -2    2.20    9.60
   9 -14   2    7.70    6.90
   9 -14   2   -2.10    9.40
   9 -14   2   14.10   11.60
   9 -14   2    5.10    8.50
   9 -14   2   -4.50    4.90
 -10  14  -2  144.19   24.80
 -10  14  -2  124.49   19.70
 -10  14  -2  125.29   21.30
 -10  14  -2  121.69   18.40
  10 -14   2  135.09   23.90
  10 -14   2  114.49   22.20
  10 -14   2  126.69   16.10
  10 -14   2  137.09   15.40
 -11  14  -2  401.56   32.00
 -11  14  -2  405.76   35.50
 -11  14  -2  451.75   42.20
  11 -14   2  408.56   26.60
  11 -14   2  373.76   38.70
  11 -14   2  456.65   26.30
  11 -14   2  481.35   38.70
   6  13  -2  201.08   28.80
  -6 -13   2  142.69   27.50
  -6 -13   2  122.49   21.50
   5  13  -2  257.97   29.60
   5  13  -2  255.07   32.70
   5  13  -2  231.68   33.10
  -5 -13   2  247.18   27.30
  -5 -13   2  302.87   30.00
  -5 -13   2  259.47   37.60
  -5 -13   2  305.77   33.50
  -5 -13   2  238.38   33.40
   4  13  -2  106.09   19.60
   4  13  -2   67.39   19.50
   4  13  -2   70.29   17.60
   4  13  -2   89.59   17.00
   4  13  -2   78.19   17.00
  -4 -13   2   92.39   17.00
  -4 -13   2   89.99   21.20
  -4 -13   2   78.99   25.20
  -4 -13   2   94.49   23.90
   3  13  -2   15.80   18.30
   3  13  -2    7.00    9.20
   3  13  -2   25.90   13.70
   3  13  -2   11.60   11.30
   3  13  -2   19.00   10.00
  -3 -13   2   31.20   12.20
  -3 -13   2   14.00   12.40
  -3 -13   2   17.20   11.00
  -3 -13   2   20.10   11.50
  -3 -13   2   11.90    9.60
   2  13  -2  310.07   26.80
   2  13  -2  298.57   32.50
   2  13  -2  328.17   27.50
   2  13  -2  278.37   24.70
   2  13  -2  268.57   32.00
  -2 -13   2  281.57   31.90
  -2 -13   2  231.88   33.10
  -2 -13   2  314.97   24.80
   1  13  -2  411.16   31.60
   1  13  -2  441.86   31.30
   1  13  -2  373.66   33.40
   1  13  -2  424.56   30.10
   1  13  -2  441.46   33.70
  -1 -13   2  386.26   35.50
  -1 -13   2  449.56   29.80
  -1 -13   2  416.66   31.40
  -1 -13   2  439.16   31.50
  -1 -13   2  452.15   34.70
   0  13  -2  141.79   19.10
   0  13  -2  144.59   19.20
   0  13  -2  172.28   23.40
   0  13  -2  147.39   19.20
   0  13  -2  157.88   22.70
   0 -13   2  175.48   24.20
   0 -13   2  138.89   19.20
   0 -13   2  147.69   18.20
   0 -13   2  177.78   26.50
   0 -13   2  175.48   22.00
  -1  13  -2   31.00    9.90
  -1  13  -2   29.50   12.20
  -1  13  -2   14.70    8.80
  -1  13  -2   43.60   13.30
  -1  13  -2   46.50   12.50
   1 -13   2   36.40   13.00
   1 -13   2   29.00    9.90
   1 -13   2   24.60    9.30
   1 -13   2   35.80    6.50
   1 -13   2   32.50    9.00
  -2  13  -2  293.87   23.10
  -2  13  -2  273.07   24.50
  -2  13  -2  300.87   23.70
  -2  13  -2  275.57   29.10
  -2  13  -2  307.47   27.00
   2 -13   2  258.17   20.50
   2 -13   2  293.67   26.10
   2 -13   2  304.87   19.40
   2 -13   2  262.07   29.50
   2 -13   2  280.67   21.90
  -3  13  -2  819.62   46.00
  -3  13  -2  839.12   43.00
  -3  13  -2  735.33   43.60
  -3  13  -2  704.03   35.40
  -3  13  -2  773.02   41.20
  -3  13  -2  815.62   46.60
   3 -13   2  724.83   40.70
   3 -13   2  733.73   44.90
   3 -13   2  775.62   47.40
   3 -13   2  782.02   37.60
   3 -13   2  787.52   40.50
  -4  13  -2   12.40    9.40
  -4  13  -2    6.50    7.10
  -4  13  -2   15.00    9.70
  -4  13  -2   13.20    4.30
  -4  13  -2   14.40    8.40
   4 -13   2    6.10    8.10
   4 -13   2    7.20    6.30
   4 -13   2   15.60    8.00
   4 -13   2    3.60    8.00
   4 -13   2    8.30    4.40
  -5  13  -2  114.59   16.00
  -5  13  -2  135.59   23.00
  -5  13  -2  106.89   17.80
  -5  13  -2   99.89   14.80
   5 -13   2   89.49   17.50
   5 -13   2   99.59   14.40
   5 -13   2  114.09   18.60
   5 -13   2  119.09   14.80
  -6  13  -2  336.77   27.20
  -6  13  -2  338.57   28.10
  -6  13  -2  382.06   26.30
  -6  13  -2  308.87   24.40
   6 -13   2  365.76   29.00
   6 -13   2  330.77   28.90
   6 -13   2  364.36   24.10
   6 -13   2  343.47   23.40
  -7  13  -2  406.06   29.60
  -7  13  -2  480.65   34.10
  -7  13  -2  469.75   30.90
  -7  13  -2  505.05   34.40
   7 -13   2  511.85   36.30
   7 -13   2  481.75   28.40
   7 -13   2  520.35   29.40
   7 -13   2  409.36   33.00
  -8  13  -2   53.79   13.70
  -8  13  -2   35.80   11.40
  -8  13  -2   77.89   16.30
  -8  13  -2   53.79   12.40
   8 -13   2   53.19   13.50
   8 -13   2   57.09   10.60
   8 -13   2   61.99   16.10
   8 -13   2   43.10   10.40
  -9  13  -2  108.39   17.50
  -9  13  -2  103.29   18.20
  -9  13  -2  102.69   18.10
   9 -13   2  100.69   13.70
   9 -13   2   87.49   19.60
   9 -13   2  102.89   14.30
   9 -13   2   58.59   15.40
 -10  13  -2  380.06   34.30
 -10  13  -2  396.96   28.90
 -10  13  -2  424.16   33.10
  10 -13   2  418.86   27.40
  10 -13   2  355.06   24.80
  10 -13   2  408.06   35.50
  10 -13   2  399.06   33.20
 -11  13  -2  128.39   21.40
 -11  13  -2  125.29   18.90
 -11  13  -2  168.48   25.40
 -11  13  -2  151.88   21.90
 -11  13  -2  141.59   25.20
  11 -13   2  175.78   26.80
  11 -13   2  122.29   22.70
  11 -13   2  115.49   16.30
 -12  13  -2   34.20   14.80
 -12  13  -2   15.90   13.10
 -12  13  -2   13.60   10.20
 -12  13  -2   24.70   13.40
  12 -13   2   21.00    8.90
  12 -13   2   17.80   14.30
  12 -13   2   18.50   13.30
   7  12  -2   98.09   22.40
   7  12  -2   70.99   17.80
  -7 -12   2  104.19   24.80
  -7 -12   2   47.90   20.10
   6  12  -2  427.76   37.60
   6  12  -2  456.45   36.30
   6  12  -2  325.97   39.70
   6  12  -2  412.36   34.40
  -6 -12   2  433.86   39.50
  -6 -12   2  440.96   34.30
  -6 -12   2  437.86   34.70
  -6 -12   2  329.37   42.30
  -6 -12   2  387.86   38.70
   5  12  -2  319.47   27.40
   5  12  -2  314.47   28.70
   5  12  -2  318.17   37.80
   5  12  -2  347.17   32.00
   5  12  -2  314.47   29.10
  -5 -12   2  364.46   39.40
  -5 -12   2  286.37   34.40
  -5 -12   2  291.47   27.00
  -5 -12   2  274.47   38.30
   4  12  -2   16.90   12.30
   4  12  -2    0.20    8.30
   4  12  -2   18.90   12.10
   4  12  -2    7.60    9.00
   4  12  -2   16.40   11.20
  -4 -12   2    9.40    9.80
  -4 -12   2   11.60   11.60
  -4 -12   2   16.60    9.50
  -4 -12   2   14.50    9.40
  -4 -12   2    9.60   11.60
   3  12  -2  168.18   21.90
   3  12  -2  194.68   27.40
   3  12  -2  226.78   24.60
   3  12  -2  211.88   26.20
   3  12  -2  263.27   26.00
  -3 -12   2  208.68   22.70
  -3 -12   2  166.78   28.90
  -3 -12   2  274.97   31.90
   2  12  -2  509.85   34.80
   2  12  -2  546.35   35.20
   2  12  -2  495.25   32.60
   2  12  -2  492.25   36.50
   2  12  -2  577.04   40.10
  -2 -12   2  545.95   38.30
  -2 -12   2  532.35   36.00
  -2 -12   2  424.46   38.90
  -2 -12   2  527.35   35.40
  -2 -12   2  537.15   33.30
   1  12  -2  101.59   19.10
   1  12  -2   73.19   15.20
   1  12  -2   74.19   13.70
   1  12  -2   69.19   13.30
   1  12  -2   68.09   14.60
  -1 -12   2   86.49   18.70
  -1 -12   2   79.39   19.80
  -1 -12   2   68.89   14.30
  -1 -12   2   69.39   15.80
  -1 -12   2   61.89   12.60
   0  12  -2   36.30   10.00
   0  12  -2   32.20    9.60
   0  12  -2   16.10    8.10
   0  12  -2   36.00   12.00
   0 -12   2   19.70   11.30
   0 -12   2   15.20   10.50
   0 -12   2   21.30    8.80
   0 -12   2   22.10    8.60
   0 -12   2   21.80    9.10
  -1  12  -2  389.06   26.10
  -1  12  -2  394.06   34.70
  -1  12  -2  423.76   28.90
  -1  12  -2  401.16   29.50
   1 -12   2  372.76   20.90
   1 -12   2  406.36   26.20
   1 -12   2  399.76   27.60
   1 -12   2  467.05   27.30
   1 -12   2  367.46   30.70
   1 -12   2  379.26   29.60
  -2  12  -2  538.85   35.20
  -2  12  -2  583.04   33.50
  -2  12  -2  610.14   37.40
  -2  12  -2  664.53   35.80
   2 -12   2  578.74   38.50
   2 -12   2  597.64   37.40
   2 -12   2  597.24   31.90
   2 -12   2  619.34   33.30
   2 -12   2  543.25   33.40
  -3  12  -2   89.09   14.00
  -3  12  -2   85.39   13.20
  -3  12  -2  104.89   11.20
  -3  12  -2   71.69   14.10
   3 -12   2   85.29   15.50
   3 -12   2   83.89   12.70
   3 -12   2   95.19   16.00
   3 -12   2   69.49   11.70
   3 -12   2  100.19   11.90
  -4  12  -2  271.07   23.40
  -4  12  -2  268.37   30.70
  -4  12  -2  238.88   19.50
  -4  12  -2  240.98   13.10
  -4  12  -2  277.07   21.10
   4 -12   2  259.57   19.80
   4 -12   2  244.28   22.40
   4 -12   2  237.38   18.90
   4 -12   2  257.97   23.50
  -5  12  -2  849.22   44.20
  -5  12  -2  925.71   48.80
  -5  12  -2  941.71   45.70
  -5  12  -2  838.52   47.10
   5 -12   2  894.01   49.50
   5 -12   2  910.01   49.20
   5 -12   2  784.72   42.30
   5 -12   2  922.11   43.70
  -6  12  -2  262.57   23.30
  -6  12  -2  269.77   23.20
  -6  12  -2  237.98   20.20
   6 -12   2  249.08   19.10
   6 -12   2  239.08   26.00
   6 -12   2  284.47   24.30
   6 -12   2  249.78   19.30
  -7  12  -2  103.39   14.60
  -7  12  -2  108.19   15.70
  -7  12  -2   80.59   15.40
  -7  12  -2  110.79   18.20
   7 -12   2   94.89   13.70
   7 -12   2   83.09   15.90
   7 -12   2   91.79   13.00
   7 -12   2  100.49   17.80
  -8  12  -2  282.47   22.90
  -8  12  -2  230.18   21.40
  -8  12  -2  298.27   25.60
  -8  12  -2  332.47   26.50
   8 -12   2  240.78   26.80
   8 -12   2  252.47   20.40
   8 -12   2  246.38   19.60
   8 -12   2  256.27   29.10
  -9  12  -2  557.04   33.30
  -9  12  -2  492.05   33.10
  -9  12  -2  555.94   37.80
  -9  12  -2  541.45   36.40
   9 -12   2  493.55   30.80
   9 -12   2  520.35   29.90
   9 -12   2  491.85   35.90
   9 -12   2  477.75   36.80
 -10  12  -2  322.57   37.90
 -10  12  -2  269.57   30.10
 -10  12  -2  268.77   23.90
 -10  12  -2  275.07   25.40
  10 -12   2  293.47   27.50
  10 -12   2  292.77   33.80
  10 -12   2  279.67   21.00
  10 -12   2  288.97   22.90
 -11  12  -2   -0.80    8.90
 -11  12  -2    4.80    8.80
 -11  12  -2    2.70    8.30
 -11  12  -2   -0.80    9.30
 -11  12  -2   16.70   11.50
  11 -12   2   14.20    8.60
  11 -12   2   11.30   11.00
  11 -12   2    5.30   10.80
 -12  12  -2  234.68   28.90
 -12  12  -2  196.98   26.70
 -12  12  -2  211.28   29.00
  12 -12   2  222.58   19.90
  12 -12   2  225.68   34.60
  12 -12   2  271.77   34.60
  12 -12   2  209.48   18.10
   8  11  -2   13.50   13.50
   8  11  -2   61.19   19.80
   8  11  -2   19.30   20.90
  -8 -11   2   54.09   16.40
  -8 -11   2   37.90   18.00
  -8 -11   2   68.69   21.60
   7  11  -2  322.67   36.90
   7  11  -2  372.26   33.00
   7  11  -2  284.47   37.10
   7  11  -2  319.27   34.90
  -7 -11   2  352.06   40.40
  -7 -11   2  368.86   31.80
  -7 -11   2  381.06   32.70
   6  11  -2  298.67   29.00
   6  11  -2  338.77   39.10
   6  11  -2  307.47   26.80
   6  11  -2  324.47   28.90
   6  11  -2  342.37   32.60
  -6 -11   2  274.07   32.50
  -6 -11   2  327.37   28.40
  -6 -11   2  330.27   42.50
  -6 -11   2  264.17   34.40
   5  11  -2   10.30   11.30
   5  11  -2   17.60   12.80
   5  11  -2    7.10    9.10
   5  11  -2    6.80   12.00
   5  11  -2   11.10    9.40
  -5 -11   2    3.50    9.40
  -5 -11   2    6.70   12.00
  -5 -11   2   10.60    9.80
  -5 -11   2    6.00    9.40
  -5 -11   2    3.20   11.70
   4  11  -2  158.88   19.80
   4  11  -2  221.18   25.30
   4  11  -2  169.18   21.30
   4  11  -2  175.88   24.90
   4  11  -2  169.98   25.50
  -4 -11   2  181.78   21.30
  -4 -11   2  184.48   30.90
  -4 -11   2  226.58   28.20
   3  11  -2  602.04   45.80
   3  11  -2  573.24   36.70
   3  11  -2  552.84   35.90
   3  11  -2  585.24   34.40
   3  11  -2  486.05   36.80
  -3 -11   2  601.64   35.40
  -3 -11   2  562.94   39.90
  -3 -11   2  529.95   42.10
  -3 -11   2  542.85   37.40
  -3 -11   2  599.04   37.80
   2  11  -2  333.47   24.60
   2  11  -2  360.96   30.10
   2  11  -2  376.56   26.70
   2  11  -2  373.96   29.40
   2  11  -2  336.97   26.20
  -2 -11   2  336.77   26.40
  -2 -11   2  337.67   31.30
  -2 -11   2  346.67   29.10
  -2 -11   2  338.37   24.70
  -2 -11   2  341.27   27.00
   1  11  -2    6.70    7.10
   1  11  -2    5.30    6.70
   1  11  -2    7.10    8.30
   1  11  -2    1.50    7.00
  -1 -11   2    5.20    6.80
  -1 -11   2    8.30    6.40
  -1 -11   2   11.70    7.90
  -1 -11   2    5.30    8.10
  -1 -11   2    8.00    8.70
   0  11  -2  504.25   31.40
   0  11  -2  475.65   31.20
   0  11  -2  556.74   31.00
   0  11  -2  514.65   34.10
   0  11  -2  523.35   34.80
   0 -11   2  598.44   41.00
   0 -11   2  488.45   31.30
   0 -11   2  518.35   31.20
   0 -11   2  534.65   30.50
   0 -11   2  507.75   23.20
   0 -11   2  487.05   35.60
  -1  11  -2  504.55   29.50
  -1  11  -2  551.54   31.10
  -1  11  -2  487.15   32.40
  -1  11  -2  466.15   31.00
  -1  11  -2  554.24   34.80
   1 -11   2  573.14   30.20
   1 -11   2  497.85   33.10
   1 -11   2  540.45   35.40
   1 -11   2  496.35   30.50
   1 -11   2  479.75   28.90
  -2  11  -2  118.69   15.00
  -2  11  -2  231.78   23.90
  -2  11  -2  192.68   16.70
  -2  11  -2  195.28   21.40
  -2  11  -2  170.08   22.80
   2 -11   2  141.19   20.90
   2 -11   2  150.48   16.60
   2 -11   2  184.58   14.60
   2 -11   2  187.68   21.40
   2 -11   2  171.28   15.50
  -3  11  -2   75.99    8.10
  -3  11  -2  112.89   22.90
  -3  11  -2  102.89   15.70
  -3  11  -2   98.99   13.90
   3 -11   2   81.09   14.00
   3 -11   2   84.09   12.40
   3 -11   2   73.39   14.50
   3 -11   2  100.79   11.20
   3 -11   2   88.19   12.20
  -4  11  -2  861.41   46.00
  -4  11  -2  917.71   43.90
  -4  11  -2  858.71   46.20
   4 -11   2  861.91   42.00
   4 -11   2  889.91   42.60
   4 -11   2  795.72   46.60
   4 -11   2  890.31   46.80
  -5  11  -2  555.24   33.60
  -5  11  -2  559.14   31.40
  -5  11  -2  572.34   34.10
  -5  11  -2  504.55   30.90
   5 -11   2  623.84   31.20
   5 -11   2  526.05   29.90
   5 -11   2  500.15   33.70
   5 -11   2  537.25   34.50
  -6  11  -2   17.40    7.70
  -6  11  -2    7.70    6.40
  -6  11  -2   10.30    8.00
   6 -11   2   24.30   10.50
   6 -11   2    8.70    7.20
   6 -11   2    9.00    6.00
   6 -11   2    6.50    5.70
  -7  11  -2  192.18   19.60
  -7  11  -2  145.59   19.40
  -7  11  -2  164.88   18.00
  -7  11  -2  157.78   19.30
   7 -11   2  162.88   20.40
   7 -11   2  171.18   21.80
   7 -11   2  171.18   17.90
   7 -11   2  152.68   16.20
  -8  11  -2  851.61   44.90
  -8  11  -2  876.71   44.70
  -8  11  -2  869.01   47.90
  -8  11  -2  878.21   48.10
   8 -11   2  810.32   47.50
   8 -11   2  834.12   41.70
   8 -11   2  826.12   43.00
   8 -11   2  944.71   51.69
  -9  11  -2   99.09   14.70
  -9  11  -2  123.19   18.50
  -9  11  -2   76.99   14.00
   9 -11   2   83.19   17.90
   9 -11   2   86.19   13.80
   9 -11   2   84.19   12.60
   9 -11   2   76.69   15.70
 -10  11  -2   30.70   12.00
 -10  11  -2   32.10   12.30
 -10  11  -2   22.10   11.80
 -10  11  -2   24.50   10.10
 -10  11  -2   11.20    8.40
  10 -11   2   14.70   11.70
  10 -11   2   19.40    9.90
  10 -11   2   37.30   10.40
  10 -11   2   10.70    7.00
 -11  11  -2  238.98   27.70
 -11  11  -2  220.98   35.70
 -11  11  -2  188.38   21.80
 -11  11  -2  208.28   27.50
 -11  11  -2  191.08   27.80
  11 -11   2  218.58   27.40
  11 -11   2  218.08   18.60
  11 -11   2  233.78   23.40
  11 -11   2  224.28   30.50
 -12  11  -2  478.65   62.69
 -12  11  -2  454.75   32.70
 -12  11  -2  434.56   36.00
 -12  11  -2  498.95   63.29
  12 -11   2  470.15   41.90
  12 -11   2  440.26   28.50
  12 -11   2  454.35   30.70
  12 -11   2  530.95   41.30
 -13  11  -2  104.59   18.00
 -13  11  -2   95.19   20.90
 -13  11  -2  106.69   22.40
 -13  11  -2   83.39   20.30
  13 -11   2  119.69   26.10
  13 -11   2  117.99   22.10
  13 -11   2  102.99   13.60
  13 -11   2  108.99   22.70
   9  10  -2  201.48   31.80
   9  10  -2  149.39   29.20
  -9 -10   2  165.98   24.50
  -9 -10   2  140.29   27.60
  -9 -10   2  189.08   32.50
  -9 -10   2  149.29   24.50
   8  10  -2  278.37   34.90
   8  10  -2  233.38   35.70
   8  10  -2  237.58   28.90
   8  10  -2  305.37   34.90
  -8 -10   2  282.57   36.30
  -8 -10   2  282.67   32.60
  -8 -10   2  192.98   31.60
   7  10  -2  173.48   23.90
   7  10  -2  218.38   32.30
   7  10  -2  146.99   20.40
   7  10  -2  178.88   26.80
   7  10  -2  169.58   27.60
  -7 -10   2  214.78   27.10
  -7 -10   2  166.28   26.40
  -7 -10   2  186.88   29.00
  -7 -10   2  213.58   27.60
  -7 -10   2  139.19   22.00
  -7 -10   2  153.08   21.60
   6  10  -2   14.40    9.30
   6  10  -2   18.30   12.20
   6  10  -2    8.30    8.50
   6  10  -2   24.20   12.60
   6  10  -2   26.50   11.10
  -6 -10   2   10.50   10.10
  -6 -10   2   13.50   13.50
  -6 -10   2    8.00    9.40
  -6 -10   2   14.70   12.00
  -6 -10   2    9.20    9.60
   5  10  -2  308.77   51.09
   5  10  -2  250.57   24.10
   5  10  -2  259.87   28.90
   5  10  -2  188.48   23.50
  -5 -10   2  271.87   33.20
  -5 -10   2  255.67   28.80
  -5 -10   2  293.57   24.80
  -5 -10   2  305.87   34.20
  -5 -10   2  264.17   35.20
   4  10  -2  565.14   40.40
   4  10  -2  560.54   35.90
   4  10  -2  560.04   37.60
   4  10  -2  557.84   35.60
  -4 -10   2  560.84   34.50
  -4 -10   2  538.45   36.20
  -4 -10   2  565.44   37.90
  -4 -10   2  532.35   43.10
  -4 -10   2  571.34   39.80
   3  10  -2  178.68   21.60
   3  10  -2  233.18   27.20
   3  10  -2  201.48   21.00
   3  10  -2  185.38   23.10
   3  10  -2  249.58   25.10
  -3 -10   2  198.28   27.60
  -3 -10   2  190.08   22.30
  -3 -10   2  234.68   20.10
  -3 -10   2  213.08   25.30
  -3 -10   2  248.88   25.80
   2  10  -2   97.19   14.20
   2  10  -2   77.49   13.10
   2  10  -2   85.29   16.50
   2  10  -2  112.89   17.80
   2  10  -2   72.79   13.30
  -2 -10   2   82.69   17.20
  -2 -10   2   62.29   19.80
  -2 -10   2  108.39   16.20
  -2 -10   2   94.79   16.40
  -2 -10   2   59.89   11.60
   1  10  -2 1172.08   56.39
   1  10  -2 1081.49   57.29
   1  10  -2 1171.08   55.79
   1  10  -2 1182.28   54.09
   1  10  -2 1204.48   60.39
  -1 -10   2 1082.29   60.39
  -1 -10   2 1210.38   59.29
  -1 -10   2 1164.58   56.39
  -1 -10   2 1170.28   56.29
  -1 -10   2 1209.88   54.49
   0  10  -2  859.01   42.10
   0  10  -2  928.01   48.10
   0  10  -2  819.12   48.60
   0  10  -2  879.21   43.50
   0  10  -2  867.01   45.80
   0 -10   2  875.31   46.10
   0 -10   2  849.12   43.60
   0 -10   2  868.51   43.20
   0 -10   2  921.51   42.70
   0 -10   2  739.63   46.40
  -1  10  -2  122.09   17.40
  -1  10  -2   74.59   11.50
  -1  10  -2   87.59   13.90
  -1  10  -2   80.59   12.40
  -1  10  -2   79.89   12.20
   1 -10   2   83.79   11.90
   1 -10   2   92.29   12.90
   1 -10   2   97.09   12.00
   1 -10   2   92.59   15.00
   1 -10   2   89.89   14.50
  -2  10  -2   11.00    5.80
  -2  10  -2   17.40    7.70
  -2  10  -2    6.20    5.40
   2 -10   2   17.00    5.60
   2 -10   2   12.80    7.80
   2 -10   2   17.30    6.20
   2 -10   2   10.40    5.90
   2 -10   2   13.00    7.50
  -3  10  -2  887.61   45.40
  -3  10  -2  898.61   42.40
  -3  10  -2  951.90   43.60
  -3  10  -2  881.51   45.70
   3 -10   2  883.71   38.60
   3 -10   2  957.70   42.50
   3 -10   2  837.32   45.10
   3 -10   2  824.72   45.70
   3 -10   2  822.22   41.80
  -4  10  -2  421.46   24.90
  -4  10  -2  405.86   27.20
  -4  10  -2  461.25   25.90
  -4  10  -2  418.86   27.00
   4 -10   2  412.36   24.30
   4 -10   2  406.26   27.40
   4 -10   2  416.56   28.00
   4 -10   2  398.46   24.10
  -5  10  -2    7.40    5.80
  -5  10  -2    5.20    6.00
  -5  10  -2    5.50    6.30
  -5  10  -2    9.40    6.10
   5 -10   2    7.70    6.80
   5 -10   2    8.10    5.40
   5 -10   2    9.40    8.80
   5 -10   2    3.60    4.70
  -6  10  -2  603.84   35.00
  -6  10  -2  573.44   32.00
  -6  10  -2  590.84   34.70
  -6  10  -2  627.24   32.60
   6 -10   2  557.54   30.50
   6 -10   2  541.85   34.30
   6 -10   2  611.04   31.80
   6 -10   2  596.94   36.40
  -7  10  -2  987.90   49.20
  -7  10  -2  962.00   51.09
  -7  10  -2 1067.39   52.49
  -7  10  -2 1063.39   49.40
   7 -10   2 1047.40   48.50
   7 -10   2 1002.40   53.59
   7 -10   2 1006.00   46.90
   7 -10   2  993.60   52.09
  -8  10  -2  230.78   21.50
  -8  10  -2  244.78   25.70
  -8  10  -2  240.78   20.00
  -8  10  -2  213.88   18.50
   8 -10   2  237.08   19.00
   8 -10   2  262.57   28.40
   8 -10   2  190.28   22.20
   8 -10   2  209.68   17.00
  -9  10  -2   31.10    9.80
  -9  10  -2   27.60    9.10
  -9  10  -2   10.80    8.90
  -9  10  -2   24.00   12.10
   9 -10   2   41.10   10.30
   9 -10   2   36.60   12.40
   9 -10   2   21.80    7.40
   9 -10   2   29.00   10.50
 -10  10  -2  333.77   26.30
 -10  10  -2  327.67   28.20
 -10  10  -2  358.26   25.80
 -10  10  -2  414.86   30.70
 -10  10  -2  413.86   33.10
  10 -10   2  307.97   23.30
  10 -10   2  340.77   31.30
  10 -10   2  284.27   26.50
  10 -10   2  366.76   25.90
 -11  10  -2  443.46   34.20
 -11  10  -2  464.65   30.50
 -11  10  -2  480.85   37.40
 -11  10  -2  384.76   30.50
 -11  10  -2  413.66   33.50
  11 -10   2  387.96   35.40
  11 -10   2  379.16   34.50
  11 -10   2  375.36   25.90
  11 -10   2  448.86   29.70
 -12  10  -2  174.48   26.60
 -12  10  -2  149.39   22.10
 -12  10  -2  172.48   26.30
 -12  10  -2  188.58   26.20
 -12  10  -2  162.58   21.10
  12 -10   2  177.08   28.40
  12 -10   2  145.39   19.30
  12 -10   2  138.39   23.10
  12 -10   2  209.38   18.00
 -13  10  -2   33.30   14.00
 -13  10  -2   24.50   11.80
 -13  10  -2    5.40   11.70
 -13  10  -2   18.30   13.30
  13 -10   2   28.40   16.90
  13 -10   2   19.40   20.10
  13 -10   2   29.00   10.40
   9   9  -2  278.67   31.80
   9   9  -2  256.67   33.30
   9   9  -2  296.37   39.60
   9   9  -2  324.07   26.20
   9   9  -2  307.47   38.20
  -9  -9   2  274.67   35.90
  -9  -9   2  249.48   37.10
  -9  -9   2  252.27   29.30
  -9  -9   2  226.88   27.60
   8   9  -2  167.48   22.90
   8   9  -2  214.58   25.40
   8   9  -2  152.88   28.20
   8   9  -2  177.58   15.10
   8   9  -2  135.29   24.40
   8   9  -2  162.88   23.50
  -8  -9   2  156.68   22.20
  -8  -9   2  202.18   26.20
  -8  -9   2  149.79   25.90
  -8  -9   2  161.98   27.70
  -8  -9   2  231.58   29.50
  -8  -9   2  158.58   26.60
   7   9  -2    2.40    9.20
   7   9  -2    9.10    6.30
   7   9  -2    9.90    9.20
   7   9  -2   -0.40    7.30
   7   9  -2   -0.40    8.80
   7   9  -2   -0.60    7.20
  -7  -9   2    7.00    8.80
  -7  -9   2    7.10   12.10
  -7  -9   2   13.20    9.60
  -7  -9   2   28.60   15.90
  -7  -9   2   12.00   10.20
  -7  -9   2   -8.50    7.30
   6   9  -2  213.28   25.20
   6   9  -2  268.87   28.20
   6   9  -2  212.18   25.90
   6   9  -2  346.87   37.40
   6   9  -2  241.98   19.40
  -6  -9   2  218.18   24.60
  -6  -9   2  309.17   35.00
  -6  -9   2  201.78   31.40
  -6  -9   2  212.18   26.90
  -6  -9   2  280.97   32.50
  -6  -9   2  248.18   24.20
   5   9  -2  697.23   44.90
   5   9  -2  705.03   39.90
   5   9  -2  544.85   35.40
   5   9  -2  659.23   39.40
   5   9  -2  634.24   40.80
  -5  -9   2  633.34   37.60
  -5  -9   2  696.93   40.60
  -5  -9   2  573.34   38.60
  -5  -9   2  651.73   43.10
  -5  -9   2  651.43   47.70
  -5  -9   2  660.73   41.60
   4   9  -2  211.28   26.00
   4   9  -2  284.27   29.10
   4   9  -2  275.57   36.80
   4   9  -2  231.48   21.50
  -4  -9   2  259.27   22.70
  -4  -9   2  279.87   30.00
  -4  -9   2  270.47   21.40
  -4  -9   2  264.17   36.00
  -4  -9   2  286.17   24.60
   3   9  -2   10.70    7.20
   3   9  -2   17.00    7.70
   3   9  -2   20.50    7.90
   3   9  -2   13.20    8.60
   3   9  -2   14.30    9.50
  -3  -9   2   12.70   11.80
  -3  -9   2   11.20    7.20
  -3  -9   2   12.70    9.40
  -3  -9   2    6.50    6.70
  -3  -9   2   31.00   11.60
   2   9  -2 1164.28   57.59
   2   9  -2 1110.19   52.89
   2   9  -2 1016.60   53.89
   2   9  -2 1080.89   51.69
   2   9  -2 1213.98   53.49
  -2  -9   2 1055.29   53.19
  -2  -9   2 1097.49   50.99
  -2  -9   2  984.80   51.89
  -2  -9   2 1099.69   55.79
  -2  -9   2 1002.90   56.99
   1   9  -2  722.83   41.30
   1   9  -2  747.63   40.10
   1   9  -2  753.02   39.50
   1   9  -2  815.72   44.00
   1   9  -2  861.11   39.60
  -1  -9   2  828.92   45.50
  -1  -9   2  781.22   40.30
  -1  -9   2  746.93   39.80
  -1  -9   2  702.23   46.20
  -1  -9   2  802.12   39.00
   0   9  -2  152.78   18.60
   0   9  -2  177.88   16.90
   0   9  -2  176.58   14.70
   0   9  -2  190.28   15.90
   0   9  -2  166.48   15.40
   0  -9   2  169.88   14.70
   0  -9   2  196.98   17.60
   0  -9   2  181.58   15.00
   0  -9   2  156.08   19.60
   0  -9   2  202.38   16.30
  -1   9  -2  252.67   17.50
  -1   9  -2  229.88   17.80
  -1   9  -2  205.28   15.90
  -1   9  -2  234.28   19.30
  -1   9  -2  214.38   19.00
   1  -9   2  228.48   16.00
   1  -9   2  212.28   18.40
   1  -9   2  233.38   17.10
   1  -9   2  229.18   16.40
   1  -9   2  237.58   20.10
  -2   9  -2  919.31   42.90
  -2   9  -2  945.81   46.30
  -2   9  -2  840.92   41.50
  -2   9  -2  936.71   45.30
   2  -9   2  878.91   42.30
   2  -9   2  906.01   40.10
   2  -9   2  905.01   46.40
   2  -9   2  930.81   42.20
   2  -9   2  913.41   45.30
  -3   9  -2  896.61   36.30
  -3   9  -2  860.71   43.90
  -3   9  -2  913.71   41.80
  -3   9  -2  928.71   45.10
  -3   9  -2  966.30   42.80
   3  -9   2  744.33   43.90
   3  -9   2  929.41   45.10
   3  -9   2  871.71   45.20
   3  -9   2  947.91   41.90
   3  -9   2  891.61   41.60
  -4   9  -2   62.09    9.80
  -4   9  -2   84.99   12.80
  -4   9  -2   84.19   12.70
  -4   9  -2   71.69   10.70
   4  -9   2   97.59   14.50
   4  -9   2   99.59   11.80
   4  -9   2   68.09   12.10
   4  -9   2   72.99   10.20
  -5   9  -2  435.46   27.00
  -5   9  -2  456.65   25.30
  -5   9  -2  412.26   24.60
  -5   9  -2  396.76   26.40
   5  -9   2  453.15   28.40
   5  -9   2  408.56   27.00
   5  -9   2  404.66   23.60
   5  -9   2  460.35   24.80
  -6   9  -2  784.22   40.60
  -6   9  -2  854.61   43.40
  -6   9  -2  842.02   40.80
  -6   9  -2  825.52   43.30
   6  -9   2  790.02   43.10
   6  -9   2  862.51   40.50
   6  -9   2  819.42   39.20
   6  -9   2  878.61   45.40
  -7   9  -2  617.04   36.60
  -7   9  -2  680.53   36.90
  -7   9  -2  645.54   33.80
  -7   9  -2  589.34   33.50
   7  -9   2  605.54   31.70
   7  -9   2  613.44   38.10
   7  -9   2  661.93   33.80
   7  -9   2  577.64   35.70
  -8   9  -2   34.50   10.20
  -8   9  -2   41.40    9.60
  -8   9  -2   31.50   10.40
  -8   9  -2   44.20   10.40
   8  -9   2   51.69   13.80
   8  -9   2   50.09    9.00
   8  -9   2   41.90    9.80
   8  -9   2   30.50    9.70
  -9   9  -2  540.65   34.60
  -9   9  -2  473.05   35.80
  -9   9  -2  510.95   32.30
  -9   9  -2  579.64   32.10
  -9   9  -2  448.66   33.30
   9  -9   2  506.05   31.00
   9  -9   2  540.55   29.40
   9  -9   2  462.25   32.80
   9  -9   2  563.84   38.00
 -10   9  -2  432.36   32.10
 -10   9  -2  445.46   28.10
 -10   9  -2  344.27   27.40
 -10   9  -2  360.66   31.90
 -10   9  -2  431.56   31.00
  10  -9   2  416.06   28.10
  10  -9   2  384.66   27.40
  10  -9   2  338.57   28.90
  10  -9   2  397.26   33.60
 -11   9  -2   86.29   17.00
 -11   9  -2   81.49   17.70
 -11   9  -2   80.49   15.90
 -11   9  -2   71.99   15.30
 -11   9  -2   74.59   14.00
  11  -9   2   70.09   12.40
  11  -9   2   92.69   19.60
  11  -9   2   89.29   15.10
  11  -9   2   86.09   17.30
 -12   9  -2   20.50   10.20
 -12   9  -2   26.60   11.70
 -12   9  -2    5.00    9.40
 -12   9  -2   21.30   12.70
 -12   9  -2    4.00   10.70
  12  -9   2    6.90    9.90
  12  -9   2   22.50    5.60
  12  -9   2   12.70    8.10
 -13   9  -2  257.07   31.50
 -13   9  -2  190.68   27.70
 -13   9  -2  242.88   43.20
 -13   9  -2  215.78   29.60
 -13   9  -2  251.87   18.20
  13  -9   2  226.58   15.70
  13  -9   2  272.77   37.20
  13  -9   2  278.67   36.30
  13  -9   2  217.78   24.00
  10   8  -2  457.75   42.00
  10   8  -2  412.86   52.19
  10   8  -2  458.25   36.10
 -10  -8   2  403.56   34.90
 -10  -8   2  425.36   51.29
 -10  -8   2  546.45   47.30
 -10  -8   2  440.06   42.30
   9   8  -2  210.28   29.80
   9   8  -2  114.09   21.60
   9   8  -2  186.38   24.60
   9   8  -2  132.89   19.60
   9   8  -2  152.48   12.20
   9   8  -2  133.09   26.30
  -9  -8   2  143.99   26.80
  -9  -8   2  140.59   25.30
  -9  -8   2  149.09   23.50
  -9  -8   2  149.88   27.50
  -9  -8   2  133.39   20.90
  -9  -8   2  163.88   24.80
   8   8  -2    4.40    8.90
   8   8  -2   10.00    9.50
   8   8  -2   15.60    9.60
   8   8  -2   -1.60    9.80
   8   8  -2    5.50    5.20
  -8  -8   2    7.60   10.80
  -8  -8   2   -3.30    7.30
  -8  -8   2   -1.00    9.70
  -8  -8   2   -4.90    7.80
  -8  -8   2   -3.20   11.10
   7   8  -2  428.06   31.70
   7   8  -2  409.16   29.00
   7   8  -2  482.55   32.70
   7   8  -2  407.46   33.70
   7   8  -2  429.16   36.40
   7   8  -2  360.86   24.90
  -7  -8   2  391.36   33.60
  -7  -8   2  441.26   33.80
  -7  -8   2  413.86   35.50
  -7  -8   2  500.45   33.50
  -7  -8   2  468.45   31.60
  -7  -8   2  321.27   41.00
   6   8  -2  581.94   41.80
   6   8  -2  487.55   31.20
   6   8  -2  611.04   37.10
   6   8  -2  616.74   37.20
   6   8  -2  555.84   37.80
  -6  -8   2  605.94   41.20
  -6  -8   2  568.54   36.80
  -6  -8   2  614.84   36.10
   5   8  -2  337.87   28.90
   5   8  -2  272.27   24.30
   5   8  -2  272.87   21.20
   5   8  -2  309.17   24.00
  -5  -8   2  254.07   23.50
  -5  -8   2  289.57   34.00
  -5  -8   2  331.87   24.10
  -5  -8   2  307.57   24.50
  -5  -8   2  300.37   27.10
  -5  -8   2  263.17   24.30
   4   8  -2    6.10    6.40
   4   8  -2   -0.80    5.60
   4   8  -2   12.40    8.20
   4   8  -2    3.40    5.50
  -4  -8   2    4.00    7.70
  -4  -8   2   -5.10    5.00
  -4  -8   2    6.00    8.40
  -4  -8   2    7.90    6.10
  -4  -8   2    8.00    7.40
   3   8  -2  424.46   27.70
   3   8  -2  461.45   32.00
   3   8  -2  444.86   26.80
   3   8  -2  468.05   28.80
   3   8  -2  423.56   29.50
  -3  -8   2  485.15   28.00
  -3  -8   2  454.25   29.00
  -3  -8   2  502.05   32.10
  -3  -8   2  510.05   35.00
  -3  -8   2  460.75   29.80
   2   8  -2 1156.58   52.79
   2   8  -2 1184.48   58.49
   2   8  -2 1209.38   55.09
   2   8  -2 1207.78   54.69
   2   8  -2 1131.89   55.99
  -2  -8   2 1233.28   57.79
  -2  -8   2 1153.48   54.89
  -2  -8   2 1046.80   58.29
  -2  -8   2 1224.18   53.49
  -2  -8   2 1163.08   55.39
   1   8  -2  201.58   18.50
   1   8  -2  249.58   20.40
   1   8  -2  277.37   19.30
   1   8  -2  263.37   18.50
   1   8  -2  264.37   17.60
  -1  -8   2  258.07   20.30
  -1  -8   2  255.07   12.50
  -1  -8   2  246.78   17.40
  -1  -8   2  279.27   19.10
  -1  -8   2  259.97   21.60
  -1  -8   2  253.07   18.60
   0   8  -2  196.08   16.80
   0   8  -2  202.78   14.70
   0   8  -2  179.98   14.80
   0   8  -2  171.88   16.50
   0   8  -2  178.28   15.20
   0  -8   2  188.78   17.50
   0  -8   2  209.68   14.90
   0  -8   2  200.18   16.90
   0  -8   2  183.88   14.90
   0  -8   2  189.68   14.40
  -1   8  -2 1831.62   74.89
  -1   8  -2 1755.92   77.59
  -1   8  -2 1824.52   77.09
   1  -8   2 1725.63   74.49
   1  -8   2 1873.31   74.19
   1  -8   2 1803.72   77.09
   1  -8   2 1789.92   78.79
  -2   8  -2  721.13   36.20
  -2   8  -2  736.93   37.00
  -2   8  -2  677.53   33.90
  -2   8  -2  694.43   33.50
   2  -8   2  723.43   37.50
   2  -8   2  738.03   31.80
   2  -8   2  677.23   33.80
   2  -8   2  685.53   36.10
   2  -8   2  689.33   33.40
  -3   8  -2  343.77   20.40
  -3   8  -2  338.87   20.30
  -3   8  -2  322.47   21.70
  -3   8  -2  370.96   22.90
  -3   8  -2  367.46   15.30
   3  -8   2  351.76   20.20
   3  -8   2  335.47   19.90
   3  -8   2  376.46   23.10
   3  -8   2  328.37   22.50
   3  -8   2  345.47   17.00
  -4   8  -2  502.25   25.60
  -4   8  -2  463.15   27.10
  -4   8  -2  472.85   25.40
  -4   8  -2  459.05   27.30
   4  -8   2  483.95   25.40
   4  -8   2  466.35   24.80
   4  -8   2  459.55   27.60
   4  -8   2  444.26   27.50
  -5   8  -2  938.11   44.20
  -5   8  -2 1019.50   47.00
  -5   8  -2  971.00   46.50
  -5   8  -2  937.31   43.70
   5  -8   2  987.40   44.10
   5  -8   2  912.71   42.80
   5  -8   2  954.10   46.80
   5  -8   2  961.90   47.60
  -6   8  -2  640.54   32.20
  -6   8  -2  650.83   34.80
  -6   8  -2  612.04   34.50
  -6   8  -2  615.24   32.30
   6  -8   2  608.84   30.80
   6  -8   2  596.54   35.50
   6  -8   2  602.74   34.20
   6  -8   2  608.54   31.70
  -7   8  -2   40.10    9.00
  -7   8  -2   47.00    9.00
  -7   8  -2   45.30   10.30
  -7   8  -2   35.70   10.30
   7  -8   2   41.80    9.20
   7  -8   2   37.00    9.30
   7  -8   2   47.30   11.90
   7  -8   2   32.70    7.30
  -8   8  -2  370.96   23.50
  -8   8  -2  333.27   24.40
  -8   8  -2  386.36   26.90
   8  -8   2  401.26   29.70
   8  -8   2  314.47   25.00
   8  -8   2  358.06   24.10
   8  -8   2  350.56   22.20
  -9   8  -2  552.94   45.20
  -9   8  -2  606.44   40.00
  -9   8  -2  639.34   39.30
  -9   8  -2  644.04   36.90
  -9   8  -2  633.54   30.10
  -9   8  -2  701.53   36.50
   9  -8   2  660.33   42.30
   9  -8   2  618.84   33.40
   9  -8   2  659.23   36.40
   9  -8   2  662.53   38.70
   9  -8   2  637.14   29.20
 -10   8  -2  123.59   13.40
 -10   8  -2  124.79   19.70
 -10   8  -2  113.39   19.50
 -10   8  -2   87.29   14.10
 -10   8  -2   95.89   18.20
 -10   8  -2  131.99   18.00
  10  -8   2  125.39   18.20
  10  -8   2  154.98   24.10
  10  -8   2  106.29    9.10
  10  -8   2  113.99   16.70
 -11   8  -2    5.90    9.30
 -11   8  -2    0.30    7.30
 -11   8  -2   16.00    9.30
 -11   8  -2    8.30   10.00
 -11   8  -2   11.40    8.90
 -11   8  -2   10.80    6.10
  11  -8   2   -1.50    9.80
  11  -8   2   20.70    5.70
  11  -8   2   29.70   10.00
  11  -8   2    3.60    8.60
  11  -8   2   16.80    7.80
 -12   8  -2  204.08   18.20
 -12   8  -2  231.88   28.00
 -12   8  -2  240.08   29.50
 -12   8  -2  219.48   29.50
 -12   8  -2  247.48   25.30
 -12   8  -2  244.98   31.00
  12  -8   2  212.98   23.60
  12  -8   2  246.58   28.70
  12  -8   2  187.18   20.20
  12  -8   2  226.08   16.10
  12  -8   2  176.08   28.00
 -13   8  -2  336.57   22.00
 -13   8  -2  375.46   34.20
 -13   8  -2  343.97   25.20
 -13   8  -2  316.97   31.90
  13  -8   2  348.97   30.20
  13  -8   2  333.27   38.90
  13  -8   2  353.36   22.30
  13  -8   2  327.37   35.10
  13  -8   2  344.07   28.00
 -14   8  -2   72.99   18.90
 -14   8  -2   59.59   18.00
 -14   8  -2   93.09   14.90
 -14   8  -2  111.59   23.10
 -14   8  -2   93.19   21.40
  14  -8   2   97.49   22.90
  14  -8   2   65.99   11.90
  14  -8   2   88.49   13.60
  14  -8   2  103.99   16.90
  14  -8   2   70.79   21.70
  11   7  -2  284.97   37.80
  11   7  -2  254.07   31.20
  11   7  -2  260.27   18.50
  11   7  -2  189.28   26.70
 -11  -7   2  229.88   35.50
 -11  -7   2  213.38   28.20
 -11  -7   2  209.38   27.40
  10   7  -2  186.78   24.30
  10   7  -2  186.08   29.20
  10   7  -2  143.19   28.10
  10   7  -2  164.38   14.50
  10   7  -2  173.98   22.70
  10   7  -2  154.48   24.30
 -10  -7   2  164.48   28.50
 -10  -7   2  167.48   24.90
 -10  -7   2  167.48   28.50
   9   7  -2    5.80    4.00
   9   7  -2    1.40    9.90
   9   7  -2    1.90   10.10
   9   7  -2    3.90    8.50
   9   7  -2    7.60    5.40
   9   7  -2    1.10    7.80
  -9  -7   2   -4.40   10.80
  -9  -7   2   19.10   10.70
  -9  -7   2    6.00    9.30
  -9  -7   2   14.30   10.80
  -9  -7   2    4.20   11.50
  -9  -7   2   12.40   11.50
   8   7  -2  207.28   22.70
   8   7  -2  225.38   15.00
   8   7  -2  198.08   27.00
   8   7  -2  218.18   15.80
   8   7  -2  189.78   23.60
   8   7  -2  224.58   30.20
   8   7  -2  184.38   23.00
  -8  -7   2  254.27   27.80
  -8  -7   2  223.18   30.20
  -8  -7   2  247.88   25.80
  -8  -7   2  246.08   29.80
  -8  -7   2  200.28   30.40
  -8  -7   2  220.68   29.80
   7   7  -2  670.63   39.30
   7   7  -2  612.14   38.30
   7   7  -2  594.64   40.10
   7   7  -2  612.34   43.10
   7   7  -2  537.75   31.00
  -7  -7   2  568.74   45.70
  -7  -7   2  647.54   38.70
  -7  -7   2  711.33   44.40
  -7  -7   2  610.54   37.10
   6   7  -2   98.39   19.00
   6   7  -2   97.89   14.60
   6   7  -2   87.99   14.40
   6   7  -2   71.29   14.50
   6   7  -2   83.69   12.60
  -6  -7   2   72.79   15.00
  -6  -7   2   88.79   15.00
  -6  -7   2   90.99   16.20
  -6  -7   2  108.19   19.60
  -6  -7   2   77.49   18.30
  -6  -7   2   70.79   15.40
   5   7  -2    0.70    6.50
   5   7  -2    3.80    4.60
   5   7  -2    1.10    5.20
   5   7  -2    2.50    8.20
   5   7  -2    4.20    6.00
   5   7  -2    0.50    7.50
  -5  -7   2   -3.30    5.30
  -5  -7   2    8.40    6.80
  -5  -7   2    2.20    5.80
  -5  -7   2   -5.70    5.80
  -5  -7   2   -0.60    6.50
  -5  -7   2   -4.40    5.20
   4   7  -2  242.28   19.40
   4   7  -2  252.77   22.80
   4   7  -2  233.08   17.90
   4   7  -2  206.18   18.60
   4   7  -2  220.88   19.90
  -4  -7   2  248.88   20.70
  -4  -7   2  243.58   20.10
  -4  -7   2  250.67   20.30
  -4  -7   2  212.38   27.20
  -4  -7   2  242.48   21.80
  -4  -7   2  283.77   19.80
   3   7  -2  707.63   38.20
   3   7  -2  665.83   36.00
   3   7  -2  697.53   36.10
   3   7  -2  623.74   33.80
   3   7  -2  738.33   40.50
  -3  -7   2  674.13   38.50
  -3  -7   2  702.63   37.70
  -3  -7   2  645.24   36.20
  -3  -7   2  715.33   37.10
  -3  -7   2  663.73   40.70
  -3  -7   2  714.23   35.50
   2   7  -2  418.16   24.90
   2   7  -2  430.16   24.80
   2   7  -2  384.26   23.00
   2   7  -2  401.16   25.60
   2   7  -2  384.46   26.90
  -2  -7   2  407.66   25.10
  -2  -7   2  437.66   28.70
  -2  -7   2  429.46   23.90
  -2  -7   2  437.26   31.40
  -2  -7   2  399.86   24.70
   1   7  -2  154.28   13.30
   1   7  -2  152.98   16.60
   1   7  -2  141.59   12.70
   1   7  -2  124.89   14.60
   1   7  -2  123.39   11.40
  -1  -7   2  145.89   17.80
  -1  -7   2  139.99   12.10
  -1  -7   2  146.29   16.40
  -1  -7   2  143.19   12.40
  -1  -7   2  140.39   14.40
   0   7  -2 1345.27   57.99
   0   7  -2 1361.26   59.79
   0   7  -2 1431.86   59.39
   0   7  -2 1455.05   62.69
   0  -7   2 1386.76   59.39
   0  -7   2 1379.26   62.79
   0  -7   2 1420.76   61.39
   0  -7   2 1356.86   58.59
  -1   7  -2  938.81   42.70
  -1   7  -2  968.30   42.20
  -1   7  -2  977.40   44.80
  -1   7  -2  935.01   45.10
   1  -7   2  977.60   42.40
   1  -7   2  975.20   44.80
   1  -7   2  904.11   45.30
   1  -7   2  972.70   41.50
   1  -7   2 1001.20   43.20
  -2   7  -2   52.79    7.80
  -2   7  -2   92.79   11.60
  -2   7  -2   67.79    8.40
  -2   7  -2   73.69   10.60
   2  -7   2   52.79    9.30
   2  -7   2   71.59    9.30
   2  -7   2   58.59    9.80
   2  -7   2   50.29    7.60
  -3   7  -2  377.16   20.50
  -3   7  -2  353.96   22.00
  -3   7  -2  374.96   20.40
  -3   7  -2  353.66   21.70
   3  -7   2  376.46   20.40
   3  -7   2  354.16   20.00
   3  -7   2  375.36   22.80
   3  -7   2  369.06   22.40
  -4   7  -2  991.00   45.80
  -4   7  -2 1057.89   48.50
  -4   7  -2 1071.49   48.60
  -4   7  -2 1039.00   46.40
   4  -7   2 1076.99   49.00
   4  -7   2 1096.79   46.60
   4  -7   2 1061.79   49.50
   4  -7   2 1061.39   45.80
  -5   7  -2  375.46   22.30
  -5   7  -2  413.66   24.60
  -5   7  -2  392.96   24.30
  -5   7  -2  399.06   22.30
   5  -7   2  406.56   22.50
   5  -7   2  390.06   21.60
   5  -7   2  379.86   24.00
   5  -7   2  404.36   25.30
  -6   7  -2   12.60    6.00
  -6   7  -2   -1.30    4.60
  -6   7  -2   20.40    7.30
   6  -7   2   12.80    6.30
   6  -7   2    8.60    4.80
   6  -7   2   10.80    6.80
   6  -7   2    8.30    4.90
   6  -7   2   11.00    3.20
  -7   7  -2  203.98   21.90
  -7   7  -2  222.48   16.50
  -7   7  -2  206.18   16.90
  -7   7  -2  227.58   19.00
   7  -7   2  209.58   15.30
   7  -7   2  216.78   20.20
   7  -7   2  213.58   12.70
   7  -7   2  197.08   18.00
   7  -7   2  218.48   17.20
  -8   7  -2  964.00   50.99
  -8   7  -2 1007.10   49.80
  -8   7  -2  966.70   45.70
  -8   7  -2  924.21   42.20
  -8   7  -2 1035.70   52.29
  -8   7  -2  932.21   50.09
   8  -7   2  927.71   51.99
   8  -7   2  988.50   47.50
   8  -7   2 1028.20   42.40
   8  -7   2  910.31   44.40
   8  -7   2  970.40   45.80
   8  -7   2  926.71   49.30
  -9   7  -2  340.77   20.20
  -9   7  -2  317.27   26.60
  -9   7  -2  346.77   24.70
  -9   7  -2  334.87   26.30
  -9   7  -2  305.67   26.40
  -9   7  -2  290.57   22.00
   9  -7   2  343.67   19.90
   9  -7   2  369.26   24.90
   9  -7   2  331.57   17.70
   9  -7   2  301.77   24.80
   9  -7   2  327.37   28.40
   9  -7   2  307.17   21.40
 -10   7  -2   82.89   15.30
 -10   7  -2   99.39   14.60
 -10   7  -2   81.79   12.40
 -10   7  -2   82.59   14.80
 -10   7  -2   70.89   14.30
 -10   7  -2   81.09   17.40
  10  -7   2  100.19   19.90
  10  -7   2   73.99   13.60
  10  -7   2   90.39   15.20
  10  -7   2   90.19   16.20
 -11   7  -2  262.37   20.50
 -11   7  -2  250.57   28.10
 -11   7  -2  281.77   23.10
 -11   7  -2  279.07   32.20
 -11   7  -2  265.47   24.40
 -11   7  -2  250.47   28.40
  11  -7   2  282.37   30.00
  11  -7   2  262.87   23.30
  11  -7   2  273.17   21.10
  11  -7   2  278.67   33.00
 -12   7  -2  294.97   28.70
 -12   7  -2  264.67   30.00
 -12   7  -2  277.97   19.00
 -12   7  -2  249.18   21.80
 -12   7  -2  294.17   34.00
 -12   7  -2  264.67   24.10
  12  -7   2  268.17   24.60
  12  -7   2  281.97   36.20
  12  -7   2  256.27   34.30
  12  -7   2  286.57   48.60
 -13   7  -2   50.89   14.20
 -13   7  -2   79.49   14.10
 -13   7  -2   78.09   19.00
 -13   7  -2   49.70   23.70
 -13   7  -2   52.39   17.50
 -13   7  -2   59.69   17.50
  13  -7   2   57.39   12.40
  13  -7   2   43.50   10.30
  13  -7   2   78.19   22.60
  13  -7   2   90.79   22.00
  13  -7   2   58.49   13.80
  13  -7   2   91.99   23.10
 -14   7  -2   -2.00    5.50
 -14   7  -2   -3.30    8.80
 -14   7  -2    4.60    9.40
 -14   7  -2    4.10   11.20
 -14   7  -2   15.30   13.10
  14  -7   2    7.20   12.40
  14  -7   2   -5.00    6.50
  14  -7   2    2.50    6.80
  14  -7   2    8.40    9.70
  14  -7   2   14.50   14.50
  11   6  -2  124.29   23.00
  11   6  -2  145.59   17.80
  11   6  -2  124.69   25.80
  11   6  -2  117.19   22.70
  11   6  -2  130.19   32.30
 -11  -6   2  121.19   26.80
 -11  -6   2  117.59   25.70
 -11  -6   2  121.29   20.50
 -11  -6   2  110.09   20.60
  10   6  -2    7.50    6.10
  10   6  -2   15.40   12.10
  10   6  -2   -5.60    7.20
  10   6  -2  -11.00    9.50
  10   6  -2   -4.30    6.70
  10   6  -2    7.60   11.20
 -10  -6   2   -6.00   10.30
 -10  -6   2   -2.90    8.00
 -10  -6   2   -2.70    7.80
 -10  -6   2    3.30    9.60
 -10  -6   2   -6.60    6.80
 -10  -6   2    4.40   11.40
   9   6  -2  318.47   30.00
   9   6  -2  280.27   26.90
   9   6  -2  313.67   27.00
   9   6  -2  290.07   36.00
   9   6  -2  311.07   25.00
   9   6  -2  322.47   21.00
  -9  -6   2  247.28   30.20
  -9  -6   2  284.87   25.90
  -9  -6   2  309.17   27.80
  -9  -6   2  338.37   37.20
  -9  -6   2  297.27   32.80
  -9  -6   2  321.07   40.30
   8   6  -2  253.57   29.20
   8   6  -2  231.88   15.10
   8   6  -2  263.77   23.50
   8   6  -2  245.18   23.80
   8   6  -2  245.58   17.20
   8   6  -2  211.68   28.80
  -8  -6   2  237.68   33.20
  -8  -6   2  287.37   23.90
  -8  -6   2  247.68   30.40
  -8  -6   2  286.17   24.90
   7   6  -2  280.37   29.00
   7   6  -2  202.28   14.80
   7   6  -2  225.78   19.20
   7   6  -2  249.97   30.20
   7   6  -2  204.58   14.70
   7   6  -2  225.48   21.50
  -7  -6   2  188.98   26.80
  -7  -6   2  226.68   20.30
  -7  -6   2  224.58   26.80
  -7  -6   2  244.18   22.00
   6   6  -2   91.49   12.10
   6   6  -2   84.29   14.00
   6   6  -2  101.89   18.60
   6   6  -2   97.19   16.20
   6   6  -2   97.39    9.20
   6   6  -2  111.39   14.40
   6   6  -2   95.79   17.20
  -6  -6   2  165.68   25.90
  -6  -6   2  110.89   15.40
  -6  -6   2  107.49   16.50
  -6  -6   2   82.59   13.30
  -6  -6   2   94.89   18.20
  -6  -6   2   80.79   14.40
   5   6  -2  672.73   35.90
   5   6  -2  665.23   35.50
   5   6  -2  633.84   33.30
   5   6  -2  605.74   38.80
   5   6  -2  600.14   36.00
   5   6  -2  631.64   28.10
  -5  -6   2  630.24   37.10
  -5  -6   2  657.33   38.50
  -5  -6   2  507.35   38.70
  -5  -6   2  607.84   35.70
  -5  -6   2  613.04   35.10
  -5  -6   2  625.44   34.00
   4   6  -2  255.17   20.90
   4   6  -2  269.77   19.60
   4   6  -2  289.27   23.10
   4   6  -2  264.57   19.50
   4   6  -2  255.77   18.30
  -4  -6   2  307.17   23.00
  -4  -6   2  251.07   20.30
  -4  -6   2  286.27   20.40
  -4  -6   2  235.48   19.50
  -4  -6   2  283.57   24.30
  -4  -6   2  291.97   19.40
   3   6  -2  203.98   18.20
   3   6  -2  174.88   15.10
   3   6  -2  166.18   16.00
   3   6  -2  218.58   15.10
   3   6  -2  173.88   14.60
  -3  -6   2  225.58   25.10
  -3  -6   2  188.88   14.80
  -3  -6   2  189.98   15.90
  -3  -6   2  190.18   17.40
  -3  -6   2  236.18   17.10
  -3  -6   2  177.28   15.70
   2   6  -2  227.68   15.20
   2   6  -2  192.58   16.40
   2   6  -2  222.28   18.20
   2   6  -2  211.58   15.80
   2   6  -2  240.48   16.10
  -2  -6   2  249.97   16.80
  -2  -6   2  229.78   17.50
  -2  -6   2  226.48   15.30
  -2  -6   2  208.28   15.90
  -2  -6   2  202.98   18.00
  -2  -6   2  213.38   10.50
   1   6  -2  713.33   35.70
   1   6  -2  614.24   32.00
   1   6  -2  692.23   32.50
   1   6  -2  689.33   31.60
[truncated: 2,313,761 more chars]
