# Supplementary material for: Supramolecular trapping of a cationic all-metal σ-aromatic {Bi4} ring
Source: Nat Chem. 2024 May 17;16(9):1523–30. doi: 10.1038/s41557-024-01530-z (PMC11374680; doi:10.1038/s41557-024-01530-z)
Supplement: Supplementary file 3 — Crystallographic data for compound 2; CCDC reference no. 2264830. [file 41557_2024_1530_MOESM3_ESM.cif]

data_mo_RY142_0m_sq
_publ_section_references
;Sheldrick, G.M. (2015). Acta Cryst. A71, 3-8.
Sheldrick, G.M. (2015). Acta Cryst. C71, 3-8.
;
_audit_contact_author_name        'Marcel Schorpp'
_audit_contact_author_email       Marcel.Schorpp@chem.ox.ac.uk
_audit_contact_author_address     ?
_audit_contact_author_phone       ?
_publ_contact_author_id_orcid     0000-0003-1690-8534
_audit_creation_method
;FinalCif V114 by Daniel Kratzert, Freiburg 2023,
https://dkratzert.de/finalcif.html
;
_shelx_SHELXL_version_number      '2019/1'
_chemical_name_systematic         ?
_chemical_name_common             ?
_chemical_formula_sum             'C60 H68 Bi Cl0 N4 P'
_chemical_formula_moiety          'C36 H48 Bi N4, C24 H20 P [+ CH2CL2]'
_chemical_formula_weight          1085.13
_chemical_melting_point           ?
_space_group_crystal_system       triclinic
_space_group_IT_number            2
_space_group_name_H-M_alt         'P -1'
_space_group_name_Hall            '-P 1'
_shelx_space_group_comment
;
The symmetry employed for this shelxl refinement is uniquely defined
by the following loop, which should always be used as a source of
symmetry information in preference to the above space-group names.
They are only intended as comments.
;

loop_
_space_group_symop_operation_xyz
'x, y, z'
'-x, -y, -z'

_cell_length_a                    11.9649(8)
_cell_length_b                    14.0945(8)
_cell_length_c                    16.4809(11)
_cell_angle_alpha                 105.840(2)
_cell_angle_beta                  95.231(3)
_cell_angle_gamma                 101.859(2)
_cell_volume                      2584.5(3)
_cell_formula_units_Z             2
_cell_measurement_temperature     100(2)
_cell_measurement_reflns_used     9798
_cell_measurement_theta_min       2.523
_cell_measurement_theta_max       28.7555
_exptl_crystal_description        block
_exptl_crystal_colour             yellow
_exptl_crystal_recrystallization_method ?
_exptl_crystal_density_meas       ?
_exptl_crystal_density_method     ?
_exptl_crystal_density_diffrn     1.394
_exptl_crystal_F_000              1108
_exptl_crystal_size_max           0.209
_exptl_crystal_size_mid           0.205
_exptl_crystal_size_min           0.173
_exptl_absorpt_coefficient_mu     3.484
_exptl_absorpt_correction_type    multi-scan
_exptl_absorpt_correction_T_min   0.6597
_exptl_absorpt_correction_T_max   0.7458
_exptl_absorpt_process_details
;SADABS-2016/2 - Bruker AXS area detector scaling and absorption correction:
Krause, L., Herbst-Irmer, R., Sheldrick G.M. & Stalke D., J. Appl. Cryst. 48
(2015) 3-10
;
_exptl_absorpt_special_details    ?
_shelx_estimated_absorpt_T_min    0.530
_shelx_estimated_absorpt_T_max    0.584
_exptl_transmission_factor_min    ?
_exptl_transmission_factor_max    ?
_exptl_special_details            ?
_diffrn_ambient_temperature       100(2)
_diffrn_ambient_environment       N~2~
_diffrn_radiation_type            MoK\a
_diffrn_radiation_wavelength      0.71073
_diffrn_radiation_monochromator   'mirror optics'
_olex2_diffrn_ambient_temperature_device 'Oxford Cryostream 800'
_diffrn_measurement_ambient_temperature_device_make ?
_diffrn_radiation_probe           x-ray
_diffrn_source                    'microfocus sealed X-ray tube'
_diffrn_source_type               'Incoatec I\ms'
_diffrn_source_voltage            50.0
_diffrn_source_current            1.4
_diffrn_detector                  CPAD
_diffrn_detector_type             'Bruker PHOTON III'
_diffrn_detector_area_resol_mean  7.41
_diffrn_measurement_device        'three-circle diffractometer'
_diffrn_measurement_device_type   'Bruker D8 VENTURE dual wavelength Mo/Cu'
_diffrn_measurement_method        '\w and \f scans'
_diffrn_measurement_specimen_support 'MiTeGen micromount'
_diffrn_reflns_number             161949
_diffrn_reflns_av_unetI/netI      0.0248
_diffrn_reflns_av_R_equivalents   0.0595
_diffrn_reflns_theta_min          2.019
_diffrn_reflns_theta_max          28.782
_diffrn_reflns_theta_full         25.242
_diffrn_reflns_limit_h_min        -16
_diffrn_reflns_limit_h_max        16
_diffrn_reflns_limit_k_min        -19
_diffrn_reflns_limit_k_max        19
_diffrn_reflns_limit_l_min        -22
_diffrn_reflns_limit_l_max        22
_diffrn_measured_fraction_theta_max 0.998
_diffrn_measured_fraction_theta_full 0.999
_diffrn_reflns_Laue_measured_fraction_max 0.998
_diffrn_reflns_Laue_measured_fraction_full 0.999
_diffrn_reflns_point_group_measured_fraction_max 0.998
_diffrn_reflns_point_group_measured_fraction_full 0.999
_reflns_number_total              13434
_reflns_number_gt                 12993
_reflns_threshold_expression      'I > 2\s(I)'
_reflns_Friedel_coverage          0.000
_reflns_Friedel_fraction_max      .
_reflns_Friedel_fraction_full     .
_reflns_special_details
;
 Reflections were merged by SHELXL according to the crystal
 class for the calculation of statistics and refinement.
 
 Structure factors included contributions from the .fab file.
 
 _reflns_Friedel_fraction is defined as the number of unique
 Friedel pairs measured divided by the number that would be
 possible theoretically, ignoring centric projections and
 systematic absences.
;
_computing_data_collection        'Bruker BIS V6.2.15/2021-03-15 && APEX4 2021.10-0'
_computing_cell_refinement        'SAINT V8.40B'
_computing_data_reduction         'SAINT V8.40B'
_computing_structure_solution     'SHELXT 2018/2 (Sheldrick, 2018)'
_computing_structure_refinement   'SHELXL-2019/1 (Sheldrick, 2019)'
_computing_molecular_graphics     ?
_computing_publication_material   ?
_refine_special_details
;
Highly dissordered solvent molecules were accounted for with the PLATON SQUEEZE method. A total of 78 electrons were found in a volume of 214Å^3 in 1 void per unit cell.
This is consistent with the presence of 2 [CH2Cl2] molecules per unit cell (84 electrons)
;
_refine_ls_structure_factor_coef  Fsqd
_refine_ls_matrix_type            full
_refine_ls_weighting_scheme       calc
_refine_ls_weighting_details      'w=1/[\s^2^(Fo^2^)+5.8271P] where P=(Fo^2^+2Fc^2^)/3'
_atom_sites_solution_primary      direct
_atom_sites_solution_secondary    ?
_atom_sites_solution_hydrogens    geom
_refine_ls_hydrogen_treatment     constr
_refine_ls_number_reflns          13434
_refine_ls_number_parameters      614
_refine_ls_number_restraints      0
_refine_ls_R_factor_all           0.0275
_refine_ls_R_factor_gt            0.0264
_refine_ls_wR_factor_ref          0.0644
_refine_ls_wR_factor_gt           0.0641
_refine_ls_goodness_of_fit_ref    1.198
_refine_ls_restrained_S_all       1.198
_refine_ls_shift/su_max           0.002
_refine_ls_shift/su_mean          0.000
_refine_diff_density_max          1.976
_refine_diff_density_min          -1.841
_refine_diff_density_rms          0.097
_refine_ls_extinction_method      none
_refine_ls_extinction_coef        .

loop_
_atom_type_symbol
_atom_type_description
_atom_type_scat_dispersion_real
_atom_type_scat_dispersion_imag
_atom_type_scat_source
'C' 'C' 0.0033 0.0016 'International Tables Vol C Tables 4.2.6.8 and 6.1.1.4'
'H' 'H' 0.0000 0.0000 'International Tables Vol C Tables 4.2.6.8 and 6.1.1.4'
'Bi' 'Bi' -4.1077 10.2566 'International Tables Vol C Tables 4.2.6.8 and 6.1.1.4'
'Cl' 'Cl' 0.1484 0.1585 'International Tables Vol C Tables 4.2.6.8 and 6.1.1.4'
'N' 'N' 0.0061 0.0033 'International Tables Vol C Tables 4.2.6.8 and 6.1.1.4'
'P' 'P' 0.1023 0.0942 'International Tables Vol C Tables 4.2.6.8 and 6.1.1.4'

_geom_special_details
;
 All esds (except the esd in the dihedral angle between two l.s. planes)
 are estimated using the full covariance matrix.  The cell esds are taken
 into account individually in the estimation of esds in distances, angles
 and torsion angles; correlations between esds in cell parameters are only
 used when they are defined by crystal symmetry.  An approximate (isotropic)
 treatment of cell esds is used for estimating esds involving l.s. planes.
;

loop_
_atom_site_label
_atom_site_type_symbol
_atom_site_fract_x
_atom_site_fract_y
_atom_site_fract_z
_atom_site_U_iso_or_equiv
_atom_site_adp_type
_atom_site_occupancy
_atom_site_site_symmetry_order
_atom_site_calc_flag
_atom_site_refinement_flags_posn
_atom_site_refinement_flags_adp
_atom_site_refinement_flags_occupancy
_atom_site_disorder_assembly
_atom_site_disorder_group
Bi2 Bi 0.33216(2) 0.33879(2) 0.25352(2) 0.01290(3) Uani 0.9218(5) 1 d . . P A 1
N3 N 0.16085(19) 0.36893(16) 0.21151(14) 0.0169(4) Uani 1 1 d . . . . .
N1 N 0.39585(19) 0.19839(17) 0.21026(14) 0.0186(4) Uani 1 1 d . . . . .
N4 N 0.20575(19) 0.23707(16) 0.30710(14) 0.0167(4) Uani 1 1 d . . . . .
N2 N 0.35578(19) 0.33464(17) 0.11887(14) 0.0182(4) Uani 1 1 d . . . . .
C19 C 0.0909(2) 0.39560(19) 0.27264(16) 0.0181(5) Uani 1 1 d . . . . .
C11 C 0.1387(3) 0.1285(2) 0.37865(19) 0.0252(6) Uani 1 1 d . . . . .
H11 H 0.125131 0.070736 0.398824 0.030 Uiso 1 1 calc R U . . .
C10 C 0.2104(2) 0.14521(19) 0.31999(17) 0.0178(5) Uani 1 1 d . . . . .
C17 C -0.0062(2) 0.3884(2) 0.39945(17) 0.0207(5) Uani 1 1 d . . . . .
H17A H 0.006264 0.381716 0.457653 0.025 Uiso 1 1 calc R U . . .
H17B H -0.017626 0.457423 0.405465 0.025 Uiso 1 1 calc R U . . .
C29 C 0.3739(2) 0.3989(2) 0.00898(17) 0.0200(5) Uani 1 1 d . . . . .
H29 H 0.357598 0.427392 -0.035466 0.024 Uiso 1 1 calc R U . . .
C14 C 0.1055(2) 0.38027(19) 0.36031(16) 0.0182(5) Uani 1 1 d . . . . .
C13 C 0.1311(2) 0.2787(2) 0.35802(16) 0.0181(5) Uani 1 1 d . . . . .
C31 C 0.4656(2) 0.3324(2) 0.09792(17) 0.0195(5) Uani 1 1 d . . . . .
C30 C 0.4781(2) 0.3720(2) 0.03034(18) 0.0212(5) Uani 1 1 d . . . . .
H30 H 0.544570 0.379713 0.003089 0.025 Uiso 1 1 calc R U . . .
C28 C 0.3004(2) 0.37619(19) 0.06447(16) 0.0176(5) Uani 1 1 d . . . . .
C22 C 0.1310(2) 0.40469(19) 0.14377(17) 0.0180(5) Uani 1 1 d . . . . .
C20 C 0.0165(2) 0.4455(2) 0.24286(18) 0.0217(5) Uani 1 1 d . . . . .
H20 H -0.041235 0.471290 0.271614 0.026 Uiso 1 1 calc R U . . .
C2 C 0.5354(3) 0.1173(2) 0.1717(2) 0.0280(6) Uani 1 1 d . . . . .
H2 H 0.602655 0.101519 0.150354 0.034 Uiso 1 1 calc R U . . .
C12 C 0.0895(3) 0.2128(2) 0.40299(18) 0.0241(6) Uani 1 1 d . . . . .
H12 H 0.037384 0.222567 0.442951 0.029 Uiso 1 1 calc R U . . .
C5 C 0.2640(2) 0.0672(2) 0.26371(18) 0.0209(5) Uani 1 1 d . . . . .
C3 C 0.4572(3) 0.0571(2) 0.2079(2) 0.0272(6) Uani 1 1 d . . . . .
H3 H 0.461378 -0.007196 0.214193 0.033 Uiso 1 1 calc R U . . .
C21 C 0.0413(2) 0.4516(2) 0.16160(18) 0.0210(5) Uani 1 1 d . . . . .
H21 H 0.003370 0.482072 0.126063 0.025 Uiso 1 1 calc R U . . .
C23 C 0.1724(2) 0.37312(19) 0.05873(16) 0.0176(5) Uani 1 1 d . . . . .
C4 C 0.3732(2) 0.1090(2) 0.23249(18) 0.0209(5) Uani 1 1 d . . . . .
C16 C 0.2060(3) 0.5745(2) 0.4208(2) 0.0289(6) Uani 1 1 d . . . . .
H16A H 0.214603 0.580166 0.363613 0.043 Uiso 1 1 calc R U . . .
H16B H 0.270518 0.622676 0.462393 0.043 Uiso 1 1 calc R U . . .
H16C H 0.132946 0.589905 0.435662 0.043 Uiso 1 1 calc R U . . .
C15 C 0.2062(2) 0.4667(2) 0.42191(18) 0.0231(5) Uani 1 1 d . . . . .
H15A H 0.202482 0.463511 0.480913 0.028 Uiso 1 1 calc R U . . .
H15B H 0.280635 0.452541 0.406987 0.028 Uiso 1 1 calc R U . . .
C18 C -0.1180(2) 0.3116(2) 0.35086(19) 0.0251(6) Uani 1 1 d . . . . .
H18A H -0.129486 0.313632 0.291771 0.038 Uiso 1 1 calc R U . . .
H18B H -0.183453 0.328771 0.378438 0.038 Uiso 1 1 calc R U . . .
H18C H -0.112820 0.243244 0.351240 0.038 Uiso 1 1 calc R U . . .
C013 C 0.5529(2) 0.2935(2) 0.14504(18) 0.0228(5) Uani 1 1 d . . . . .
C01A C 0.6449(2) 0.2627(2) 0.0875(2) 0.0279(6) Uani 1 1 d . . . . .
H01A H 0.686344 0.324480 0.075322 0.033 Uiso 1 1 calc R U . . .
H01B H 0.702100 0.241499 0.121574 0.033 Uiso 1 1 calc R U . . .
C24 C 0.1409(2) 0.4384(2) 0.00270(17) 0.0208(5) Uani 1 1 d . . . . .
H24A H 0.163917 0.412693 -0.053879 0.025 Uiso 1 1 calc R U . . .
H24B H 0.055793 0.428124 -0.006259 0.025 Uiso 1 1 calc R U . . .
C26 C 0.1089(2) 0.2596(2) 0.01252(18) 0.0229(5) Uani 1 1 d . . . . .
H26A H 0.130800 0.240235 -0.045166 0.027 Uiso 1 1 calc R U . . .
H26B H 0.137725 0.216897 0.044352 0.027 Uiso 1 1 calc R U . . .
C01D C 0.6227(3) 0.3789(2) 0.2270(2) 0.0285(6) Uani 1 1 d . . . . .
H01C H 0.567369 0.401193 0.264867 0.034 Uiso 1 1 calc R U . . .
H01D H 0.674098 0.349117 0.257985 0.034 Uiso 1 1 calc R U . . .
C1 C 0.4963(2) 0.2031(2) 0.17295(17) 0.0214(5) Uani 1 1 d . . . . .
C7 C 0.3724(3) 0.0365(2) 0.3940(2) 0.0296(6) Uani 1 1 d . . . . .
H7A H 0.445293 0.073456 0.382879 0.044 Uiso 1 1 calc R U . . .
H7B H 0.386720 -0.017855 0.417035 0.044 Uiso 1 1 calc R U . . .
H7C H 0.340093 0.083385 0.435494 0.044 Uiso 1 1 calc R U . . .
C25 C 0.1951(2) 0.5527(2) 0.03726(19) 0.0240(5) Uani 1 1 d . . . . .
H25A H 0.169463 0.586421 -0.003213 0.036 Uiso 1 1 calc R U . . .
H25B H 0.279519 0.564668 0.044741 0.036 Uiso 1 1 calc R U . . .
H25C H 0.170933 0.580178 0.092374 0.036 Uiso 1 1 calc R U . . .
C8 C 0.1707(3) 0.0035(2) 0.18380(19) 0.0255(6) Uani 1 1 d . . . . .
H8A H 0.202769 -0.049829 0.147877 0.031 Uiso 1 1 calc R U . . .
H8B H 0.102607 -0.031054 0.203687 0.031 Uiso 1 1 calc R U . . .
C27 C -0.0231(3) 0.2340(2) 0.0030(2) 0.0288(6) Uani 1 1 d . . . . .
H27A H -0.053533 0.273095 -0.030852 0.043 Uiso 1 1 calc R U . . .
H27B H -0.046523 0.251378 0.059624 0.043 Uiso 1 1 calc R U . . .
H27C H -0.053802 0.161243 -0.025849 0.043 Uiso 1 1 calc R U . . .
C01Q C 0.6040(3) 0.1799(3) 0.0032(2) 0.0306(6) Uani 1 1 d . . . . .
H01E H 0.552506 0.201578 -0.034002 0.046 Uiso 1 1 calc R U . . .
H01F H 0.562166 0.117704 0.013290 0.046 Uiso 1 1 calc R U . . .
H01G H 0.670864 0.166690 -0.024226 0.046 Uiso 1 1 calc R U . . .
C9 C 0.1302(3) 0.0649(2) 0.12848(19) 0.0259(6) Uani 1 1 d . . . . .
H9A H 0.073527 0.019245 0.079617 0.039 Uiso 1 1 calc R U . . .
H9B H 0.196615 0.099147 0.107904 0.039 Uiso 1 1 calc R U . . .
H9C H 0.094432 0.115764 0.162454 0.039 Uiso 1 1 calc R U . . .
C6 C 0.2870(3) -0.0095(2) 0.3110(2) 0.0256(6) Uani 1 1 d . . . . .
H6A H 0.212563 -0.043394 0.323760 0.031 Uiso 1 1 calc R U . . .
H6B H 0.316624 -0.062395 0.272175 0.031 Uiso 1 1 calc R U . . .
C01W C 0.6959(3) 0.4720(3) 0.2109(3) 0.0390(8) Uani 1 1 d . . . . .
H01H H 0.649451 0.495027 0.171484 0.058 Uiso 1 1 calc R U . . .
H01I H 0.762943 0.454497 0.185931 0.058 Uiso 1 1 calc R U . . .
H01J H 0.722438 0.526477 0.265092 0.058 Uiso 1 1 calc R U . . .
Bi1 Bi 0.22197(10) 0.23213(9) 0.17084(8) 0.0175(4) Uani 0.0782(5) 1 d . . P A 2
P1 P 0.25970(6) 0.11768(5) -0.28271(4) 0.01852(13) Uani 1 1 d . . . . .
C55 C 0.0673(2) 0.1851(2) -0.23514(18) 0.0224(5) Uani 1 1 d . . . . .
H55 H 0.064837 0.143287 -0.198531 0.027 Uiso 1 1 calc R U . . .
C38 C 0.2389(2) 0.0126(2) -0.37815(17) 0.0202(5) Uani 1 1 d . . . . .
C50 C 0.1513(2) 0.18803(19) -0.28795(17) 0.0198(5) Uani 1 1 d . . . . .
C32 C 0.2476(2) 0.0648(2) -0.19568(18) 0.0206(5) Uani 1 1 d . . . . .
C43 C 0.1569(2) -0.0009(2) -0.44822(18) 0.0215(5) Uani 1 1 d . . . . .
H43 H 0.112497 0.047835 -0.447950 0.026 Uiso 1 1 calc R U . . .
C42 C 0.1403(2) -0.0862(2) -0.51877(18) 0.0228(5) Uani 1 1 d . . . . .
H42 H 0.083802 -0.096300 -0.566680 0.027 Uiso 1 1 calc R U . . .
C44 C 0.3975(2) 0.2048(2) -0.26955(19) 0.0228(5) Uani 1 1 d . . . . .
C41 C 0.2063(3) -0.1567(2) -0.51924(19) 0.0239(6) Uani 1 1 d . . . . .
H41 H 0.194970 -0.214645 -0.567735 0.029 Uiso 1 1 calc R U . . .
C51 C 0.1539(3) 0.2480(2) -0.34310(19) 0.0259(6) Uani 1 1 d . . . . .
H51 H 0.210986 0.249439 -0.379523 0.031 Uiso 1 1 calc R U . . .
C48 C 0.5230(3) 0.3708(2) -0.19740(19) 0.0276(6) Uani 1 1 d . . . . .
H48 H 0.536497 0.436054 -0.156822 0.033 Uiso 1 1 calc R U . . .
C36 C 0.2993(3) 0.0735(2) -0.04908(19) 0.0277(6) Uani 1 1 d . . . . .
H36 H 0.342067 0.108434 0.006261 0.033 Uiso 1 1 calc R U . . .
C54 C -0.0132(3) 0.2436(2) -0.23601(19) 0.0264(6) Uani 1 1 d . . . . .
H54 H -0.070333 0.242327 -0.199629 0.032 Uiso 1 1 calc R U . . .
C33 C 0.1695(3) -0.0288(2) -0.20995(19) 0.0242(6) Uani 1 1 d . . . . .
H33 H 0.124204 -0.062838 -0.264571 0.029 Uiso 1 1 calc R U . . .
C39 C 0.3050(3) -0.0589(2) -0.37810(19) 0.0243(6) Uani 1 1 d . . . . .
H39 H 0.360390 -0.049744 -0.329787 0.029 Uiso 1 1 calc R U . . .
C49 C 0.4170(3) 0.3015(2) -0.21082(18) 0.0240(5) Uani 1 1 d . . . . .
H49 H 0.357525 0.319879 -0.179936 0.029 Uiso 1 1 calc R U . . .
C37 C 0.3121(2) 0.1168(2) -0.11505(18) 0.0241(6) Uani 1 1 d . . . . .
H37 H 0.364076 0.180962 -0.105363 0.029 Uiso 1 1 calc R U . . .
C52 C 0.0728(3) 0.3052(2) -0.3443(2) 0.0283(6) Uani 1 1 d . . . . .
H52 H 0.073551 0.345525 -0.382096 0.034 Uiso 1 1 calc R U . . .
C53 C -0.0097(3) 0.3038(2) -0.2902(2) 0.0277(6) Uani 1 1 d . . . . .
H53 H -0.064075 0.344250 -0.290386 0.033 Uiso 1 1 calc R U . . .
C34 C 0.1585(3) -0.0716(2) -0.1440(2) 0.0273(6) Uani 1 1 d . . . . .
H34 H 0.106303 -0.135668 -0.153417 0.033 Uiso 1 1 calc R U . . .
C35 C 0.2237(3) -0.0211(2) -0.0641(2) 0.0277(6) Uani 1 1 d . . . . .
H35 H 0.216769 -0.051254 -0.019214 0.033 Uiso 1 1 calc R U . . .
C40 C 0.2887(3) -0.1432(2) -0.4493(2) 0.0251(6) Uani 1 1 d . . . . .
H40 H 0.333755 -0.191498 -0.450229 0.030 Uiso 1 1 calc R U . . .
C45 C 0.4840(3) 0.1785(2) -0.3157(2) 0.0331(7) Uani 1 1 d . . . . .
H45 H 0.471167 0.113245 -0.356147 0.040 Uiso 1 1 calc R U . . .
C47 C 0.6091(3) 0.3440(3) -0.2437(2) 0.0343(7) Uani 1 1 d . . . . .
H47 H 0.681427 0.391329 -0.235277 0.041 Uiso 1 1 calc R U . . .
C46 C 0.5896(3) 0.2486(3) -0.3021(3) 0.0407(8) Uani 1 1 d . . . . .
H46 H 0.648932 0.230721 -0.333306 0.049 Uiso 1 1 calc R U . . .

loop_
_atom_site_aniso_label
_atom_site_aniso_U_11
_atom_site_aniso_U_22
_atom_site_aniso_U_33
_atom_site_aniso_U_23
_atom_site_aniso_U_13
_atom_site_aniso_U_12
Bi2 0.01234(5) 0.01149(5) 0.01305(5) 0.00135(3) 0.00186(3) 0.00203(3)
N3 0.0188(10) 0.0150(10) 0.0171(10) 0.0034(8) 0.0053(8) 0.0051(8)
N1 0.0163(10) 0.0190(11) 0.0212(11) 0.0067(8) 0.0040(8) 0.0044(8)
N4 0.0189(10) 0.0150(10) 0.0157(10) 0.0030(8) 0.0050(8) 0.0046(8)
N2 0.0186(10) 0.0184(10) 0.0171(10) 0.0051(8) 0.0051(8) 0.0025(8)
C19 0.0217(12) 0.0153(11) 0.0173(12) 0.0028(9) 0.0076(10) 0.0055(9)
C11 0.0268(14) 0.0294(15) 0.0301(15) 0.0191(12) 0.0129(12) 0.0130(11)
C10 0.0169(11) 0.0172(12) 0.0204(12) 0.0065(9) 0.0043(9) 0.0048(9)
C17 0.0227(13) 0.0223(13) 0.0184(12) 0.0041(10) 0.0095(10) 0.0084(10)
C29 0.0232(13) 0.0182(12) 0.0192(12) 0.0060(10) 0.0068(10) 0.0042(10)
C14 0.0211(12) 0.0158(11) 0.0165(11) 0.0009(9) 0.0064(9) 0.0056(9)
C13 0.0202(12) 0.0186(12) 0.0155(11) 0.0034(9) 0.0057(9) 0.0057(9)
C31 0.0170(12) 0.0190(12) 0.0205(12) 0.0047(10) 0.0045(9) 0.0010(9)
C30 0.0207(12) 0.0193(12) 0.0243(13) 0.0073(10) 0.0080(10) 0.0030(10)
C28 0.0205(12) 0.0147(11) 0.0169(11) 0.0034(9) 0.0052(9) 0.0036(9)
C22 0.0218(12) 0.0144(11) 0.0185(12) 0.0050(9) 0.0061(10) 0.0042(9)
C20 0.0254(13) 0.0200(12) 0.0221(13) 0.0052(10) 0.0097(10) 0.0093(10)
C2 0.0251(14) 0.0327(16) 0.0341(16) 0.0147(13) 0.0130(12) 0.0143(12)
C12 0.0261(14) 0.0287(14) 0.0232(13) 0.0111(11) 0.0124(11) 0.0111(11)
C5 0.0218(13) 0.0177(12) 0.0273(14) 0.0096(10) 0.0086(10) 0.0074(10)
C3 0.0289(15) 0.0268(14) 0.0338(16) 0.0135(12) 0.0134(12) 0.0142(12)
C21 0.0235(13) 0.0197(12) 0.0222(13) 0.0073(10) 0.0061(10) 0.0081(10)
C23 0.0179(12) 0.0176(12) 0.0167(11) 0.0039(9) 0.0054(9) 0.0032(9)
C4 0.0220(13) 0.0203(13) 0.0234(13) 0.0084(10) 0.0072(10) 0.0079(10)
C16 0.0274(15) 0.0191(13) 0.0355(16) 0.0016(12) 0.0051(12) 0.0036(11)
C15 0.0228(13) 0.0186(13) 0.0235(13) -0.0004(10) 0.0046(10) 0.0040(10)
C18 0.0216(13) 0.0269(14) 0.0268(14) 0.0069(11) 0.0075(11) 0.0056(11)
C013 0.0166(12) 0.0273(14) 0.0254(13) 0.0106(11) 0.0042(10) 0.0034(10)
C01A 0.0174(13) 0.0329(16) 0.0372(16) 0.0145(13) 0.0087(11) 0.0075(11)
C24 0.0193(12) 0.0229(13) 0.0200(12) 0.0070(10) 0.0035(10) 0.0040(10)
C26 0.0242(13) 0.0183(12) 0.0229(13) 0.0019(10) 0.0065(10) 0.0022(10)
C01D 0.0214(13) 0.0292(15) 0.0298(15) 0.0037(12) 0.0024(11) 0.0027(11)
C1 0.0176(12) 0.0273(14) 0.0207(12) 0.0084(10) 0.0041(10) 0.0060(10)
C7 0.0288(15) 0.0327(16) 0.0338(16) 0.0151(13) 0.0102(12) 0.0124(12)
C25 0.0227(13) 0.0234(13) 0.0294(14) 0.0126(11) 0.0067(11) 0.0056(10)
C8 0.0259(14) 0.0185(13) 0.0299(15) 0.0040(11) 0.0085(11) 0.0030(10)
C27 0.0247(14) 0.0213(14) 0.0335(16) 0.0025(12) 0.0052(12) -0.0022(11)
C01Q 0.0297(15) 0.0379(17) 0.0302(15) 0.0115(13) 0.0118(12) 0.0167(13)
C9 0.0259(14) 0.0244(14) 0.0237(14) 0.0020(11) 0.0024(11) 0.0056(11)
C6 0.0289(14) 0.0219(13) 0.0310(15) 0.0116(11) 0.0098(12) 0.0101(11)
C01W 0.0272(16) 0.0277(16) 0.053(2) 0.0039(15) 0.0022(15) -0.0012(13)
Bi1 0.0153(6) 0.0195(6) 0.0180(6) 0.0065(4) 0.0033(4) 0.0032(4)
P1 0.0200(3) 0.0150(3) 0.0196(3) 0.0030(2) 0.0057(2) 0.0039(2)
C55 0.0248(13) 0.0181(12) 0.0219(13) 0.0026(10) 0.0037(10) 0.0040(10)
C38 0.0236(13) 0.0143(11) 0.0219(13) 0.0039(10) 0.0088(10) 0.0027(9)
C50 0.0224(13) 0.0137(11) 0.0209(12) 0.0011(9) 0.0043(10) 0.0039(9)
C32 0.0213(12) 0.0214(13) 0.0224(13) 0.0077(10) 0.0076(10) 0.0092(10)
C43 0.0255(13) 0.0175(12) 0.0231(13) 0.0068(10) 0.0093(10) 0.0059(10)
C42 0.0259(14) 0.0209(13) 0.0208(13) 0.0051(10) 0.0056(10) 0.0049(10)
C44 0.0224(13) 0.0188(13) 0.0261(14) 0.0049(10) 0.0076(11) 0.0031(10)
C41 0.0286(14) 0.0156(12) 0.0251(13) 0.0024(10) 0.0105(11) 0.0026(10)
C51 0.0300(15) 0.0202(13) 0.0277(14) 0.0070(11) 0.0082(12) 0.0055(11)
C48 0.0281(15) 0.0231(14) 0.0260(14) 0.0020(11) 0.0042(11) 0.0009(11)
C36 0.0275(15) 0.0339(16) 0.0240(14) 0.0076(12) 0.0062(11) 0.0125(12)
C54 0.0267(14) 0.0239(14) 0.0273(14) 0.0025(11) 0.0068(11) 0.0090(11)
C33 0.0254(14) 0.0223(13) 0.0257(14) 0.0072(11) 0.0071(11) 0.0065(11)
C39 0.0257(14) 0.0197(13) 0.0265(14) 0.0047(11) 0.0053(11) 0.0060(10)
C49 0.0246(14) 0.0231(13) 0.0226(13) 0.0040(11) 0.0070(11) 0.0043(11)
C37 0.0232(13) 0.0241(14) 0.0251(14) 0.0050(11) 0.0058(11) 0.0079(11)
C52 0.0359(16) 0.0176(13) 0.0311(15) 0.0077(11) 0.0031(12) 0.0063(11)
C53 0.0300(15) 0.0177(13) 0.0311(15) -0.0008(11) -0.0005(12) 0.0097(11)
C34 0.0272(14) 0.0254(14) 0.0356(16) 0.0139(12) 0.0137(12) 0.0100(11)
C35 0.0287(15) 0.0340(16) 0.0306(15) 0.0164(13) 0.0147(12) 0.0165(12)
C40 0.0266(14) 0.0174(13) 0.0319(15) 0.0055(11) 0.0099(12) 0.0068(10)
C45 0.0299(16) 0.0246(15) 0.0392(18) -0.0011(13) 0.0163(13) 0.0036(12)
C47 0.0257(15) 0.0289(16) 0.0415(18) 0.0061(14) 0.0085(13) -0.0038(12)
C46 0.0299(17) 0.0347(18) 0.051(2) 0.0010(15) 0.0223(15) 0.0027(13)

loop_
_geom_bond_atom_site_label_1
_geom_bond_atom_site_label_2
_geom_bond_distance
_geom_bond_site_symmetry_2
_geom_bond_publ_flag
Bi2 N1 2.226(2) . ?
Bi2 N2 2.249(2) . ?
Bi2 N3 2.263(2) . ?
Bi2 N4 2.273(2) . ?
N3 C19 1.390(3) . ?
N3 C22 1.392(3) . ?
N3 Bi1 2.160(2) . ?
N1 C4 1.387(3) . ?
N1 C1 1.397(3) . ?
N1 Bi1 2.303(2) . ?
N4 C10 1.379(3) . ?
N4 C13 1.389(3) . ?
N4 Bi1 2.255(2) . ?
N2 C28 1.387(3) . ?
N2 C31 1.392(3) . ?
N2 Bi1 2.315(2) . ?
C19 C20 1.376(4) . ?
C19 C14 1.518(4) . ?
C11 C10 1.385(4) . ?
C11 C12 1.411(4) . ?
C11 H11 0.9500 . ?
C10 C5 1.524(4) . ?
C17 C18 1.529(4) . ?
C17 C14 1.548(4) . ?
C17 H17A 0.9900 . ?
C17 H17B 0.9900 . ?
C29 C28 1.379(4) . ?
C29 C30 1.418(4) . ?
C29 H29 0.9500 . ?
C14 C13 1.516(4) . ?
C14 C15 1.569(4) . ?
C13 C12 1.382(4) . ?
C31 C30 1.382(4) . ?
C31 C013 1.522(4) . ?
C30 H30 0.9500 . ?
C28 C23 1.517(4) . ?
C22 C21 1.385(4) . ?
C22 C23 1.511(3) . ?
C20 C21 1.419(4) . ?
C20 H20 0.9500 . ?
C2 C1 1.379(4) . ?
C2 C3 1.417(4) . ?
C2 H2 0.9500 . ?
C12 H12 0.9500 . ?
C5 C4 1.514(4) . ?
C5 C6 1.547(4) . ?
C5 C8 1.569(4) . ?
C3 C4 1.387(4) . ?
C3 H3 0.9500 . ?
C21 H21 0.9500 . ?
C23 C24 1.544(4) . ?
C23 C26 1.565(4) . ?
C16 C15 1.525(4) . ?
C16 H16A 0.9800 . ?
C16 H16B 0.9800 . ?
C16 H16C 0.9800 . ?
C15 H15A 0.9900 . ?
C15 H15B 0.9900 . ?
C18 H18A 0.9800 . ?
C18 H18B 0.9800 . ?
C18 H18C 0.9800 . ?
C013 C1 1.522(4) . ?
C013 C01A 1.569(4) . ?
C013 C01D 1.570(4) . ?
C01A C01Q 1.512(5) . ?
C01A H01A 0.9900 . ?
C01A H01B 0.9900 . ?
C24 C25 1.530(4) . ?
C24 H24A 0.9900 . ?
C24 H24B 0.9900 . ?
C26 C27 1.529(4) . ?
C26 H26A 0.9900 . ?
C26 H26B 0.9900 . ?
C01D C01W 1.524(5) . ?
C01D H01C 0.9900 . ?
C01D H01D 0.9900 . ?
C7 C6 1.525(4) . ?
C7 H7A 0.9800 . ?
C7 H7B 0.9800 . ?
C7 H7C 0.9800 . ?
C25 H25A 0.9800 . ?
C25 H25B 0.9800 . ?
C25 H25C 0.9800 . ?
C8 C9 1.529(4) . ?
C8 H8A 0.9900 . ?
C8 H8B 0.9900 . ?
C27 H27A 0.9800 . ?
C27 H27B 0.9800 . ?
C27 H27C 0.9800 . ?
C01Q H01E 0.9800 . ?
C01Q H01F 0.9800 . ?
C01Q H01G 0.9800 . ?
C9 H9A 0.9800 . ?
C9 H9B 0.9800 . ?
C9 H9C 0.9800 . ?
C6 H6A 0.9900 . ?
C6 H6B 0.9900 . ?
C01W H01H 0.9800 . ?
C01W H01I 0.9800 . ?
C01W H01J 0.9800 . ?
P1 C32 1.792(3) . ?
P1 C50 1.797(3) . ?
P1 C44 1.797(3) . ?
P1 C38 1.799(3) . ?
C55 C50 1.389(4) . ?
C55 C54 1.392(4) . ?
C55 H55 0.9500 . ?
C38 C43 1.389(4) . ?
C38 C39 1.403(4) . ?
C50 C51 1.398(4) . ?
C32 C37 1.395(4) . ?
C32 C33 1.398(4) . ?
C43 C42 1.391(4) . ?
C43 H43 0.9500 . ?
C42 C41 1.389(4) . ?
C42 H42 0.9500 . ?
C44 C45 1.391(4) . ?
C44 C49 1.398(4) . ?
C41 C40 1.390(4) . ?
C41 H41 0.9500 . ?
C51 C52 1.387(4) . ?
C51 H51 0.9500 . ?
C48 C47 1.390(4) . ?
C48 C49 1.391(4) . ?
C48 H48 0.9500 . ?
C36 C37 1.390(4) . ?
C36 C35 1.393(5) . ?
C36 H36 0.9500 . ?
C54 C53 1.388(4) . ?
C54 H54 0.9500 . ?
C33 C34 1.384(4) . ?
C33 H33 0.9500 . ?
C39 C40 1.388(4) . ?
C39 H39 0.9500 . ?
C49 H49 0.9500 . ?
C37 H37 0.9500 . ?
C52 C53 1.389(5) . ?
C52 H52 0.9500 . ?
C53 H53 0.9500 . ?
C34 C35 1.386(5) . ?
C34 H34 0.9500 . ?
C35 H35 0.9500 . ?
C40 H40 0.9500 . ?
C45 C46 1.391(4) . ?
C45 H45 0.9500 . ?
C47 C46 1.383(5) . ?
C47 H47 0.9500 . ?
C46 H46 0.9500 . ?

loop_
_geom_angle_atom_site_label_1
_geom_angle_atom_site_label_2
_geom_angle_atom_site_label_3
_geom_angle
_geom_angle_site_symmetry_1
_geom_angle_site_symmetry_3
_geom_angle_publ_flag
N1 Bi2 N2 78.48(8) . . ?
N1 Bi2 N3 129.23(8) . . ?
N2 Bi2 N3 81.73(8) . . ?
N1 Bi2 N4 82.01(8) . . ?
N2 Bi2 N4 132.01(8) . . ?
N3 Bi2 N4 77.60(8) . . ?
C19 N3 C22 108.0(2) . . ?
C19 N3 Bi1 129.73(17) . . ?
C22 N3 Bi1 112.39(16) . . ?
C19 N3 Bi2 118.44(17) . . ?
C22 N3 Bi2 128.40(17) . . ?
C4 N1 C1 107.8(2) . . ?
C4 N1 Bi2 130.93(18) . . ?
C1 N1 Bi2 118.92(17) . . ?
C4 N1 Bi1 108.31(17) . . ?
C1 N1 Bi1 131.04(18) . . ?
C10 N4 C13 108.2(2) . . ?
C10 N4 Bi1 110.83(16) . . ?
C13 N4 Bi1 128.68(17) . . ?
C10 N4 Bi2 129.50(17) . . ?
C13 N4 Bi2 119.31(17) . . ?
C28 N2 C31 108.3(2) . . ?
C28 N2 Bi2 128.82(17) . . ?
C31 N2 Bi2 116.70(17) . . ?
C28 N2 Bi1 110.54(16) . . ?
C31 N2 Bi1 134.40(18) . . ?
C20 C19 N3 108.5(2) . . ?
C20 C19 C14 127.2(2) . . ?
N3 C19 C14 124.1(2) . . ?
C10 C11 C12 107.5(2) . . ?
C10 C11 H11 126.2 . . ?
C12 C11 H11 126.2 . . ?
N4 C10 C11 108.5(2) . . ?
N4 C10 C5 123.9(2) . . ?
C11 C10 C5 126.3(2) . . ?
C18 C17 C14 117.1(2) . . ?
C18 C17 H17A 108.0 . . ?
C14 C17 H17A 108.0 . . ?
C18 C17 H17B 108.0 . . ?
C14 C17 H17B 108.0 . . ?
H17A C17 H17B 107.3 . . ?
C28 C29 C30 107.5(2) . . ?
C28 C29 H29 126.2 . . ?
C30 C29 H29 126.2 . . ?
C13 C14 C19 112.9(2) . . ?
C13 C14 C17 109.1(2) . . ?
C19 C14 C17 109.1(2) . . ?
C13 C14 C15 108.4(2) . . ?
C19 C14 C15 110.4(2) . . ?
C17 C14 C15 106.8(2) . . ?
C12 C13 N4 108.3(2) . . ?
C12 C13 C14 129.0(2) . . ?
N4 C13 C14 122.7(2) . . ?
C30 C31 N2 108.0(2) . . ?
C30 C31 C013 128.4(2) . . ?
N2 C31 C013 123.5(2) . . ?
C31 C30 C29 107.7(2) . . ?
C31 C30 H30 126.2 . . ?
C29 C30 H30 126.2 . . ?
C29 C28 N2 108.4(2) . . ?
C29 C28 C23 128.0(2) . . ?
N2 C28 C23 122.4(2) . . ?
C21 C22 N3 108.4(2) . . ?
C21 C22 C23 127.2(2) . . ?
N3 C22 C23 122.9(2) . . ?
C19 C20 C21 107.9(2) . . ?
C19 C20 H20 126.1 . . ?
C21 C20 H20 126.1 . . ?
C1 C2 C3 107.6(3) . . ?
C1 C2 H2 126.2 . . ?
C3 C2 H2 126.2 . . ?
C13 C12 C11 107.4(2) . . ?
C13 C12 H12 126.3 . . ?
C11 C12 H12 126.3 . . ?
C4 C5 C10 116.3(2) . . ?
C4 C5 C6 109.4(2) . . ?
C10 C5 C6 109.4(2) . . ?
C4 C5 C8 108.3(2) . . ?
C10 C5 C8 107.5(2) . . ?
C6 C5 C8 105.4(2) . . ?
C4 C3 C2 107.5(3) . . ?
C4 C3 H3 126.3 . . ?
C2 C3 H3 126.3 . . ?
C22 C21 C20 107.2(2) . . ?
C22 C21 H21 126.4 . . ?
C20 C21 H21 126.4 . . ?
C22 C23 C28 114.8(2) . . ?
C22 C23 C24 110.1(2) . . ?
C28 C23 C24 109.7(2) . . ?
C22 C23 C26 108.0(2) . . ?
C28 C23 C26 105.4(2) . . ?
C24 C23 C26 108.5(2) . . ?
C3 C4 N1 108.6(2) . . ?
C3 C4 C5 125.6(2) . . ?
N1 C4 C5 125.0(2) . . ?
C15 C16 H16A 109.5 . . ?
C15 C16 H16B 109.5 . . ?
H16A C16 H16B 109.5 . . ?
C15 C16 H16C 109.5 . . ?
H16A C16 H16C 109.5 . . ?
H16B C16 H16C 109.5 . . ?
C16 C15 C14 115.8(2) . . ?
C16 C15 H15A 108.3 . . ?
C14 C15 H15A 108.3 . . ?
C16 C15 H15B 108.3 . . ?
C14 C15 H15B 108.3 . . ?
H15A C15 H15B 107.4 . . ?
C17 C18 H18A 109.5 . . ?
C17 C18 H18B 109.5 . . ?
H18A C18 H18B 109.5 . . ?
C17 C18 H18C 109.5 . . ?
H18A C18 H18C 109.5 . . ?
H18B C18 H18C 109.5 . . ?
C1 C013 C31 112.6(2) . . ?
C1 C013 C01A 109.1(2) . . ?
C31 C013 C01A 110.4(2) . . ?
C1 C013 C01D 107.6(2) . . ?
C31 C013 C01D 111.0(2) . . ?
C01A C013 C01D 105.9(2) . . ?
C01Q C01A C013 118.6(2) . . ?
C01Q C01A H01A 107.7 . . ?
C013 C01A H01A 107.7 . . ?
C01Q C01A H01B 107.7 . . ?
C013 C01A H01B 107.7 . . ?
H01A C01A H01B 107.1 . . ?
C25 C24 C23 116.4(2) . . ?
C25 C24 H24A 108.2 . . ?
C23 C24 H24A 108.2 . . ?
C25 C24 H24B 108.2 . . ?
C23 C24 H24B 108.2 . . ?
H24A C24 H24B 107.3 . . ?
C27 C26 C23 116.2(2) . . ?
C27 C26 H26A 108.2 . . ?
C23 C26 H26A 108.2 . . ?
C27 C26 H26B 108.2 . . ?
C23 C26 H26B 108.2 . . ?
H26A C26 H26B 107.4 . . ?
C01W C01D C013 115.4(3) . . ?
C01W C01D H01C 108.4 . . ?
C013 C01D H01C 108.4 . . ?
C01W C01D H01D 108.4 . . ?
C013 C01D H01D 108.4 . . ?
H01C C01D H01D 107.5 . . ?
C2 C1 N1 108.6(2) . . ?
C2 C1 C013 128.0(3) . . ?
N1 C1 C013 123.3(2) . . ?
C6 C7 H7A 109.5 . . ?
C6 C7 H7B 109.5 . . ?
H7A C7 H7B 109.5 . . ?
C6 C7 H7C 109.5 . . ?
H7A C7 H7C 109.5 . . ?
H7B C7 H7C 109.5 . . ?
C24 C25 H25A 109.5 . . ?
C24 C25 H25B 109.5 . . ?
H25A C25 H25B 109.5 . . ?
C24 C25 H25C 109.5 . . ?
H25A C25 H25C 109.5 . . ?
H25B C25 H25C 109.5 . . ?
C9 C8 C5 114.9(2) . . ?
C9 C8 H8A 108.5 . . ?
C5 C8 H8A 108.5 . . ?
C9 C8 H8B 108.5 . . ?
C5 C8 H8B 108.5 . . ?
H8A C8 H8B 107.5 . . ?
C26 C27 H27A 109.5 . . ?
C26 C27 H27B 109.5 . . ?
H27A C27 H27B 109.5 . . ?
C26 C27 H27C 109.5 . . ?
H27A C27 H27C 109.5 . . ?
H27B C27 H27C 109.5 . . ?
C01A C01Q H01E 109.5 . . ?
C01A C01Q H01F 109.5 . . ?
H01E C01Q H01F 109.5 . . ?
C01A C01Q H01G 109.5 . . ?
H01E C01Q H01G 109.5 . . ?
H01F C01Q H01G 109.5 . . ?
C8 C9 H9A 109.5 . . ?
C8 C9 H9B 109.5 . . ?
H9A C9 H9B 109.5 . . ?
C8 C9 H9C 109.5 . . ?
H9A C9 H9C 109.5 . . ?
H9B C9 H9C 109.5 . . ?
C7 C6 C5 115.0(2) . . ?
C7 C6 H6A 108.5 . . ?
C5 C6 H6A 108.5 . . ?
C7 C6 H6B 108.5 . . ?
C5 C6 H6B 108.5 . . ?
H6A C6 H6B 107.5 . . ?
C01D C01W H01H 109.5 . . ?
C01D C01W H01I 109.5 . . ?
H01H C01W H01I 109.5 . . ?
C01D C01W H01J 109.5 . . ?
H01H C01W H01J 109.5 . . ?
H01I C01W H01J 109.5 . . ?
N3 Bi1 N4 80.12(9) . . ?
N3 Bi1 N1 130.60(10) . . ?
N4 Bi1 N1 80.72(9) . . ?
N3 Bi1 N2 82.47(9) . . ?
N4 Bi1 N2 129.37(9) . . ?
N1 Bi1 N2 75.60(9) . . ?
C32 P1 C50 109.64(13) . . ?
C32 P1 C44 111.94(14) . . ?
C50 P1 C44 106.90(13) . . ?
C32 P1 C38 106.69(13) . . ?
C50 P1 C38 110.88(13) . . ?
C44 P1 C38 110.83(13) . . ?
C50 C55 C54 119.8(3) . . ?
C50 C55 H55 120.1 . . ?
C54 C55 H55 120.1 . . ?
C43 C38 C39 120.6(3) . . ?
C43 C38 P1 121.8(2) . . ?
C39 C38 P1 117.5(2) . . ?
C55 C50 C51 120.3(3) . . ?
C55 C50 P1 119.8(2) . . ?
C51 C50 P1 119.9(2) . . ?
C37 C32 C33 120.7(3) . . ?
C37 C32 P1 121.0(2) . . ?
C33 C32 P1 118.3(2) . . ?
C38 C43 C42 119.5(3) . . ?
C38 C43 H43 120.3 . . ?
C42 C43 H43 120.3 . . ?
C41 C42 C43 120.0(3) . . ?
C41 C42 H42 120.0 . . ?
C43 C42 H42 120.0 . . ?
C45 C44 C49 119.8(3) . . ?
C45 C44 P1 121.9(2) . . ?
C49 C44 P1 118.3(2) . . ?
C42 C41 C40 120.5(3) . . ?
C42 C41 H41 119.7 . . ?
C40 C41 H41 119.7 . . ?
C52 C51 C50 119.6(3) . . ?
C52 C51 H51 120.2 . . ?
C50 C51 H51 120.2 . . ?
C47 C48 C49 119.6(3) . . ?
C47 C48 H48 120.2 . . ?
C49 C48 H48 120.2 . . ?
C37 C36 C35 120.0(3) . . ?
C37 C36 H36 120.0 . . ?
C35 C36 H36 120.0 . . ?
C53 C54 C55 119.7(3) . . ?
C53 C54 H54 120.1 . . ?
C55 C54 H54 120.1 . . ?
C34 C33 C32 119.6(3) . . ?
C34 C33 H33 120.2 . . ?
C32 C33 H33 120.2 . . ?
C40 C39 C38 119.4(3) . . ?
C40 C39 H39 120.3 . . ?
C38 C39 H39 120.3 . . ?
C48 C49 C44 120.3(3) . . ?
C48 C49 H49 119.8 . . ?
C44 C49 H49 119.8 . . ?
C36 C37 C32 119.2(3) . . ?
C36 C37 H37 120.4 . . ?
C32 C37 H37 120.4 . . ?
C51 C52 C53 120.0(3) . . ?
C51 C52 H52 120.0 . . ?
C53 C52 H52 120.0 . . ?
C54 C53 C52 120.5(3) . . ?
C54 C53 H53 119.7 . . ?
C52 C53 H53 119.7 . . ?
C33 C34 C35 120.0(3) . . ?
C33 C34 H34 120.0 . . ?
C35 C34 H34 120.0 . . ?
C34 C35 C36 120.5(3) . . ?
C34 C35 H35 119.7 . . ?
C36 C35 H35 119.7 . . ?
C39 C40 C41 119.9(3) . . ?
C39 C40 H40 120.0 . . ?
C41 C40 H40 120.0 . . ?
C46 C45 C44 119.4(3) . . ?
C46 C45 H45 120.3 . . ?
C44 C45 H45 120.3 . . ?
C46 C47 C48 120.0(3) . . ?
C46 C47 H47 120.0 . . ?
C48 C47 H47 120.0 . . ?
C47 C46 C45 120.8(3) . . ?
C47 C46 H46 119.6 . . ?
C45 C46 H46 119.6 . . ?

loop_
_geom_torsion_atom_site_label_1
_geom_torsion_atom_site_label_2
_geom_torsion_atom_site_label_3
_geom_torsion_atom_site_label_4
_geom_torsion
_geom_torsion_site_symmetry_1
_geom_torsion_site_symmetry_2
_geom_torsion_site_symmetry_3
_geom_torsion_site_symmetry_4
_geom_torsion_publ_flag
C22 N3 C19 C20 1.3(3) . . . . ?
Bi1 N3 C19 C20 -141.0(2) . . . . ?
Bi2 N3 C19 C20 158.07(18) . . . . ?
C22 N3 C19 C14 -173.1(2) . . . . ?
Bi1 N3 C19 C14 44.6(4) . . . . ?
Bi2 N3 C19 C14 -16.3(3) . . . . ?
C13 N4 C10 C11 0.2(3) . . . . ?
Bi1 N4 C10 C11 -145.8(2) . . . . ?
Bi2 N4 C10 C11 160.09(19) . . . . ?
C13 N4 C10 C5 167.7(2) . . . . ?
Bi1 N4 C10 C5 21.7(3) . . . . ?
Bi2 N4 C10 C5 -32.3(4) . . . . ?
C12 C11 C10 N4 -0.5(3) . . . . ?
C12 C11 C10 C5 -167.7(3) . . . . ?
C20 C19 C14 C13 144.7(3) . . . . ?
N3 C19 C14 C13 -42.0(3) . . . . ?
C20 C19 C14 C17 23.3(4) . . . . ?
N3 C19 C14 C17 -163.4(2) . . . . ?
C20 C19 C14 C15 -93.8(3) . . . . ?
N3 C19 C14 C15 79.5(3) . . . . ?
C18 C17 C14 C13 -63.1(3) . . . . ?
C18 C17 C14 C19 60.7(3) . . . . ?
C18 C17 C14 C15 180.0(2) . . . . ?
C10 N4 C13 C12 0.2(3) . . . . ?
Bi1 N4 C13 C12 138.2(2) . . . . ?
Bi2 N4 C13 C12 -162.06(18) . . . . ?
C10 N4 C13 C14 179.8(2) . . . . ?
Bi1 N4 C13 C14 -42.3(3) . . . . ?
Bi2 N4 C13 C14 17.4(3) . . . . ?
C19 C14 C13 C12 -139.6(3) . . . . ?
C17 C14 C13 C12 -18.2(4) . . . . ?
C15 C14 C13 C12 97.8(3) . . . . ?
C19 C14 C13 N4 41.0(3) . . . . ?
C17 C14 C13 N4 162.4(2) . . . . ?
C15 C14 C13 N4 -81.6(3) . . . . ?
C28 N2 C31 C30 -0.3(3) . . . . ?
Bi2 N2 C31 C30 -155.27(18) . . . . ?
Bi1 N2 C31 C30 147.0(2) . . . . ?
C28 N2 C31 C013 178.9(2) . . . . ?
Bi2 N2 C31 C013 23.9(3) . . . . ?
Bi1 N2 C31 C013 -33.8(4) . . . . ?
N2 C31 C30 C29 -0.2(3) . . . . ?
C013 C31 C30 C29 -179.3(3) . . . . ?
C28 C29 C30 C31 0.6(3) . . . . ?
C30 C29 C28 N2 -0.8(3) . . . . ?
C30 C29 C28 C23 -168.2(2) . . . . ?
C31 N2 C28 C29 0.7(3) . . . . ?
Bi2 N2 C28 C29 151.65(18) . . . . ?
Bi1 N2 C28 C29 -154.98(18) . . . . ?
C31 N2 C28 C23 168.9(2) . . . . ?
Bi2 N2 C28 C23 -40.1(3) . . . . ?
Bi1 N2 C28 C23 13.3(3) . . . . ?
C19 N3 C22 C21 -1.2(3) . . . . ?
Bi1 N3 C22 C21 148.18(18) . . . . ?
Bi2 N3 C22 C21 -155.02(18) . . . . ?
C19 N3 C22 C23 -168.1(2) . . . . ?
Bi1 N3 C22 C23 -18.6(3) . . . . ?
Bi2 N3 C22 C23 38.2(3) . . . . ?
N3 C19 C20 C21 -0.8(3) . . . . ?
C14 C19 C20 C21 173.4(3) . . . . ?
N4 C13 C12 C11 -0.6(3) . . . . ?
C14 C13 C12 C11 180.0(3) . . . . ?
C10 C11 C12 C13 0.7(3) . . . . ?
N4 C10 C5 C4 38.6(4) . . . . ?
C11 C10 C5 C4 -156.0(3) . . . . ?
N4 C10 C5 C6 163.2(2) . . . . ?
C11 C10 C5 C6 -31.5(4) . . . . ?
N4 C10 C5 C8 -82.8(3) . . . . ?
C11 C10 C5 C8 82.5(3) . . . . ?
C1 C2 C3 C4 -1.5(4) . . . . ?
N3 C22 C21 C20 0.8(3) . . . . ?
C23 C22 C21 C20 166.8(3) . . . . ?
C19 C20 C21 C22 0.0(3) . . . . ?
C21 C22 C23 C28 149.3(3) . . . . ?
N3 C22 C23 C28 -46.5(3) . . . . ?
C21 C22 C23 C24 24.8(4) . . . . ?
N3 C22 C23 C24 -171.0(2) . . . . ?
C21 C22 C23 C26 -93.5(3) . . . . ?
N3 C22 C23 C26 70.7(3) . . . . ?
C29 C28 C23 C22 -146.9(3) . . . . ?
N2 C28 C23 C22 47.3(3) . . . . ?
C29 C28 C23 C24 -22.2(4) . . . . ?
N2 C28 C23 C24 172.0(2) . . . . ?
C29 C28 C23 C26 94.4(3) . . . . ?
N2 C28 C23 C26 -71.4(3) . . . . ?
C2 C3 C4 N1 1.6(3) . . . . ?
C2 C3 C4 C5 171.7(3) . . . . ?
C1 N1 C4 C3 -1.2(3) . . . . ?
Bi2 N1 C4 C3 -163.1(2) . . . . ?
Bi1 N1 C4 C3 145.2(2) . . . . ?
C1 N1 C4 C5 -171.3(3) . . . . ?
Bi2 N1 C4 C5 26.8(4) . . . . ?
Bi1 N1 C4 C5 -24.9(3) . . . . ?
C10 C5 C4 C3 155.8(3) . . . . ?
C6 C5 C4 C3 31.3(4) . . . . ?
C8 C5 C4 C3 -83.1(3) . . . . ?
C10 C5 C4 N1 -35.7(4) . . . . ?
C6 C5 C4 N1 -160.3(3) . . . . ?
C8 C5 C4 N1 85.3(3) . . . . ?
C13 C14 C15 C16 170.0(2) . . . . ?
C19 C14 C15 C16 45.9(3) . . . . ?
C17 C14 C15 C16 -72.6(3) . . . . ?
C30 C31 C013 C1 -144.5(3) . . . . ?
N2 C31 C013 C1 36.5(4) . . . . ?
C30 C31 C013 C01A -22.3(4) . . . . ?
N2 C31 C013 C01A 158.7(2) . . . . ?
C30 C31 C013 C01D 94.8(3) . . . . ?
N2 C31 C013 C01D -84.3(3) . . . . ?
C1 C013 C01A C01Q 63.6(3) . . . . ?
C31 C013 C01A C01Q -60.6(3) . . . . ?
C01D C013 C01A C01Q 179.2(3) . . . . ?
C22 C23 C24 C25 62.1(3) . . . . ?
C28 C23 C24 C25 -65.2(3) . . . . ?
C26 C23 C24 C25 -180.0(2) . . . . ?
C22 C23 C26 C27 53.4(3) . . . . ?
C28 C23 C26 C27 176.6(2) . . . . ?
C24 C23 C26 C27 -65.9(3) . . . . ?
C1 C013 C01D C01W 174.0(3) . . . . ?
C31 C013 C01D C01W -62.4(3) . . . . ?
C01A C013 C01D C01W 57.4(3) . . . . ?
C3 C2 C1 N1 0.7(3) . . . . ?
C3 C2 C1 C013 177.0(3) . . . . ?
C4 N1 C1 C2 0.3(3) . . . . ?
Bi2 N1 C1 C2 164.7(2) . . . . ?
Bi1 N1 C1 C2 -135.5(2) . . . . ?
C4 N1 C1 C013 -176.2(2) . . . . ?
Bi2 N1 C1 C013 -11.7(3) . . . . ?
Bi1 N1 C1 C013 48.0(4) . . . . ?
C31 C013 C1 C2 140.2(3) . . . . ?
C01A C013 C1 C2 17.4(4) . . . . ?
C01D C013 C1 C2 -97.1(3) . . . . ?
C31 C013 C1 N1 -44.0(4) . . . . ?
C01A C013 C1 N1 -166.9(2) . . . . ?
C01D C013 C1 N1 78.6(3) . . . . ?
C4 C5 C8 C9 -65.3(3) . . . . ?
C10 C5 C8 C9 61.0(3) . . . . ?
C6 C5 C8 C9 177.7(2) . . . . ?
C4 C5 C6 C7 66.2(3) . . . . ?
C10 C5 C6 C7 -62.2(3) . . . . ?
C8 C5 C6 C7 -177.5(2) . . . . ?
C32 P1 C38 C43 126.3(2) . . . . ?
C50 P1 C38 C43 7.0(3) . . . . ?
C44 P1 C38 C43 -111.6(2) . . . . ?
C32 P1 C38 C39 -50.6(2) . . . . ?
C50 P1 C38 C39 -170.0(2) . . . . ?
C44 P1 C38 C39 71.5(2) . . . . ?
C54 C55 C50 C51 -1.2(4) . . . . ?
C54 C55 C50 P1 176.8(2) . . . . ?
C32 P1 C50 C55 -6.9(3) . . . . ?
C44 P1 C50 C55 -128.5(2) . . . . ?
C38 P1 C50 C55 110.6(2) . . . . ?
C32 P1 C50 C51 171.0(2) . . . . ?
C44 P1 C50 C51 49.5(3) . . . . ?
C38 P1 C50 C51 -71.4(2) . . . . ?
C50 P1 C32 C37 -92.7(2) . . . . ?
C44 P1 C32 C37 25.8(3) . . . . ?
C38 P1 C32 C37 147.2(2) . . . . ?
C50 P1 C32 C33 85.6(2) . . . . ?
C44 P1 C32 C33 -156.0(2) . . . . ?
C38 P1 C32 C33 -34.6(3) . . . . ?
C39 C38 C43 C42 0.1(4) . . . . ?
P1 C38 C43 C42 -176.8(2) . . . . ?
C38 C43 C42 C41 -0.7(4) . . . . ?
C32 P1 C44 C45 104.1(3) . . . . ?
C50 P1 C44 C45 -135.8(3) . . . . ?
C38 P1 C44 C45 -14.9(3) . . . . ?
C32 P1 C44 C49 -75.7(3) . . . . ?
C50 P1 C44 C49 44.4(3) . . . . ?
C38 P1 C44 C49 165.3(2) . . . . ?
C43 C42 C41 C40 0.4(4) . . . . ?
C55 C50 C51 C52 0.5(4) . . . . ?
P1 C50 C51 C52 -177.4(2) . . . . ?
C50 C55 C54 C53 0.6(4) . . . . ?
C37 C32 C33 C34 -1.9(4) . . . . ?
P1 C32 C33 C34 179.9(2) . . . . ?
C43 C38 C39 C40 0.7(4) . . . . ?
P1 C38 C39 C40 177.7(2) . . . . ?
C47 C48 C49 C44 1.0(5) . . . . ?
C45 C44 C49 C48 -1.0(5) . . . . ?
P1 C44 C49 C48 178.9(2) . . . . ?
C35 C36 C37 C32 0.6(4) . . . . ?
C33 C32 C37 C36 1.1(4) . . . . ?
P1 C32 C37 C36 179.4(2) . . . . ?
C50 C51 C52 C53 0.7(4) . . . . ?
C55 C54 C53 C52 0.7(4) . . . . ?
C51 C52 C53 C54 -1.4(5) . . . . ?
C32 C33 C34 C35 0.8(4) . . . . ?
C33 C34 C35 C36 1.0(4) . . . . ?
C37 C36 C35 C34 -1.7(4) . . . . ?
C38 C39 C40 C41 -0.9(4) . . . . ?
C42 C41 C40 C39 0.4(4) . . . . ?
C49 C44 C45 C46 0.6(5) . . . . ?
P1 C44 C45 C46 -179.2(3) . . . . ?
C49 C48 C47 C46 -0.7(5) . . . . ?
C48 C47 C46 C45 0.3(6) . . . . ?
C44 C45 C46 C47 -0.3(6) . . . . ?

_shelx_res_file
;
TITL mo_ry142_0m_a.res in P-1
    mo_RY142_0m_sq.res
    created by SHELXL-2019/1 at 16:24:02 on 06-Feb-2023
REM Old TITL mo_RY142_0m in P1
REM SHELXT solution in P-1: R1 0.076, Rweak 0.017, Alpha 0.046
REM <I/s> 0.000 for 0 systematic absences, Orientation as input
REM Formula found by SHELXT: C62 N5 Cl3 Bi1
CELL 0.71073 11.9649 14.0945 16.4809 105.84 95.231 101.859
ZERR 2 0.0008 0.0008 0.0011 0.002 0.003 0.002
LATT 1
SFAC  C  H  BI  CL  N  P
UNIT 120 136 2 0 8 2
LIST 4

SIMU 0.04 0.08 1
FREE Bi1 H9B
FREE Bi1 C9
FREE Bi1 H9C
FREE Bi1 H26A
FREE Bi1 H26B
L.S. 10
PLAN  20
SIZE 0.173 0.205 0.209
TEMP -173.15
CONF

ACTA
MORE -1
BOND $H
OMIT  2  -3   6
OMIT  -5  -1   1
OMIT   1  -2   4
OMIT 4 0 7
OMIT 3 0 1
FMAP 2

ABIN
WGHT    0.000000    5.827100
FVAR       0.38919   0.92177   0.75565
PART 1
BI2   3    0.332157    0.338794    0.253525    21.00000    0.01234    0.01149 =
         0.01305    0.00135    0.00186    0.00203
PART 0

N3    5    0.160849    0.368926    0.211510    11.00000    0.01875    0.01500 =
         0.01714    0.00342    0.00534    0.00512
N1    5    0.395847    0.198388    0.210265    11.00000    0.01625    0.01896 =
         0.02124    0.00666    0.00400    0.00436
N4    5    0.205752    0.237071    0.307096    11.00000    0.01895    0.01501 =
         0.01572    0.00297    0.00504    0.00461
N2    5    0.355780    0.334640    0.118870    11.00000    0.01857    0.01840 =
         0.01707    0.00505    0.00506    0.00251
C19   1    0.090906    0.395598    0.272643    11.00000    0.02166    0.01535 =
         0.01728    0.00277    0.00760    0.00545
C11   1    0.138705    0.128479    0.378652    11.00000    0.02679    0.02942 =
         0.03012    0.01908    0.01293    0.01296
AFIX  43
H11   2    0.125131    0.070736    0.398824    11.00000   -1.20000
AFIX   0
C10   1    0.210394    0.145210    0.319990    11.00000    0.01691    0.01719 =
         0.02043    0.00650    0.00432    0.00479
C17   1   -0.006209    0.388372    0.399447    11.00000    0.02275    0.02226 =
         0.01835    0.00410    0.00949    0.00844
AFIX  23
H17A  2    0.006264    0.381716    0.457653    11.00000   -1.20000
H17B  2   -0.017626    0.457423    0.405465    11.00000   -1.20000
AFIX   0
C29   1    0.373862    0.398895    0.008980    11.00000    0.02324    0.01819 =
         0.01916    0.00602    0.00684    0.00415
AFIX  43
H29   2    0.357598    0.427392   -0.035466    11.00000   -1.20000
AFIX   0
C14   1    0.105534    0.380274    0.360311    11.00000    0.02110    0.01576 =
         0.01646    0.00090    0.00638    0.00558
C13   1    0.131092    0.278660    0.358016    11.00000    0.02018    0.01857 =
         0.01549    0.00342    0.00565    0.00568
C31   1    0.465553    0.332418    0.097923    11.00000    0.01703    0.01901 =
         0.02055    0.00466    0.00450    0.00098
C30   1    0.478094    0.371962    0.030341    11.00000    0.02067    0.01925 =
         0.02428    0.00726    0.00798    0.00302
AFIX  43
H30   2    0.544570    0.379713    0.003089    11.00000   -1.20000
AFIX   0
C28   1    0.300388    0.376192    0.064472    11.00000    0.02046    0.01474 =
         0.01687    0.00345    0.00524    0.00359
C22   1    0.131006    0.404690    0.143768    11.00000    0.02175    0.01445 =
         0.01849    0.00503    0.00607    0.00421
C20   1    0.016483    0.445492    0.242861    11.00000    0.02536    0.02003 =
         0.02211    0.00516    0.00971    0.00935
AFIX  43
H20   2   -0.041235    0.471290    0.271614    11.00000   -1.20000
AFIX   0
C2    1    0.535427    0.117327    0.171666    11.00000    0.02507    0.03274 =
         0.03407    0.01472    0.01303    0.01429
AFIX  43
H2    2    0.602655    0.101519    0.150354    11.00000   -1.20000
AFIX   0
C12   1    0.089517    0.212816    0.402988    11.00000    0.02614    0.02870 =
         0.02319    0.01106    0.01236    0.01115
AFIX  43
H12   2    0.037384    0.222567    0.442951    11.00000   -1.20000
AFIX   0
C5    1    0.264032    0.067198    0.263708    11.00000    0.02177    0.01766 =
         0.02733    0.00960    0.00863    0.00744
C3    1    0.457154    0.057053    0.207898    11.00000    0.02893    0.02681 =
         0.03379    0.01352    0.01341    0.01417
AFIX  43
H3    2    0.461378   -0.007196    0.214193    11.00000   -1.20000
AFIX   0
C21   1    0.041252    0.451565    0.161599    11.00000    0.02349    0.01973 =
         0.02216    0.00725    0.00605    0.00810
AFIX  43
H21   2    0.003370    0.482072    0.126063    11.00000   -1.20000
AFIX   0
C23   1    0.172388    0.373117    0.058730    11.00000    0.01791    0.01763 =
         0.01671    0.00391    0.00544    0.00322
C4    1    0.373242    0.109020    0.232492    11.00000    0.02197    0.02034 =
         0.02340    0.00836    0.00721    0.00792
C16   1    0.206047    0.574487    0.420795    11.00000    0.02736    0.01906 =
         0.03549    0.00159    0.00507    0.00362
AFIX 137
H16A  2    0.214603    0.580166    0.363613    11.00000   -1.50000
H16B  2    0.270518    0.622676    0.462393    11.00000   -1.50000
H16C  2    0.132946    0.589905    0.435662    11.00000   -1.50000
AFIX   0
C15   1    0.206164    0.466655    0.421908    11.00000    0.02275    0.01858 =
         0.02349   -0.00037    0.00459    0.00396
AFIX  23
H15A  2    0.202482    0.463511    0.480913    11.00000   -1.20000
H15B  2    0.280635    0.452541    0.406987    11.00000   -1.20000
AFIX   0
C18   1   -0.118032    0.311613    0.350862    11.00000    0.02159    0.02691 =
         0.02675    0.00694    0.00753    0.00558
AFIX 137
H18A  2   -0.129486    0.313632    0.291771    11.00000   -1.50000
H18B  2   -0.183453    0.328771    0.378438    11.00000   -1.50000
H18C  2   -0.112820    0.243244    0.351240    11.00000   -1.50000
AFIX   0
C013  1    0.552859    0.293482    0.145042    11.00000    0.01657    0.02730 =
         0.02545    0.01063    0.00419    0.00345
C01A  1    0.644853    0.262718    0.087480    11.00000    0.01744    0.03292 =
         0.03723    0.01450    0.00869    0.00746
AFIX  23
H01A  2    0.686344    0.324480    0.075322    11.00000   -1.20000
H01B  2    0.702100    0.241499    0.121574    11.00000   -1.20000
AFIX   0
C24   1    0.140909    0.438438    0.002700    11.00000    0.01933    0.02293 =
         0.02004    0.00704    0.00352    0.00399
AFIX  23
H24A  2    0.163917    0.412693   -0.053879    11.00000   -1.20000
H24B  2    0.055793    0.428124   -0.006259    11.00000   -1.20000
AFIX   0
C26   1    0.108900    0.259556    0.012520    11.00000    0.02424    0.01826 =
         0.02285    0.00187    0.00655    0.00223
AFIX  23
H26A  2    0.130800    0.240235   -0.045166    11.00000   -1.20000
H26B  2    0.137725    0.216897    0.044352    11.00000   -1.20000
AFIX   0
C01D  1    0.622695    0.378864    0.227018    11.00000    0.02141    0.02916 =
         0.02976    0.00367    0.00241    0.00266
AFIX  23
H01C  2    0.567369    0.401193    0.264867    11.00000   -1.20000
H01D  2    0.674098    0.349117    0.257985    11.00000   -1.20000
AFIX   0
C1    1    0.496324    0.203078    0.172952    11.00000    0.01760    0.02731 =
         0.02066    0.00841    0.00411    0.00604
C7    1    0.372408    0.036480    0.394016    11.00000    0.02877    0.03273 =
         0.03382    0.01511    0.01015    0.01244
AFIX 137
H7A   2    0.445293    0.073456    0.382879    11.00000   -1.50000
H7B   2    0.386720   -0.017855    0.417035    11.00000   -1.50000
H7C   2    0.340093    0.083385    0.435494    11.00000   -1.50000
AFIX   0
C25   1    0.195073    0.552694    0.037256    11.00000    0.02272    0.02339 =
         0.02938    0.01258    0.00665    0.00558
AFIX 137
H25A  2    0.169463    0.586421   -0.003213    11.00000   -1.50000
H25B  2    0.279519    0.564668    0.044741    11.00000   -1.50000
H25C  2    0.170933    0.580178    0.092374    11.00000   -1.50000
AFIX   0
C8    1    0.170651    0.003484    0.183799    11.00000    0.02587    0.01850 =
         0.02991    0.00400    0.00849    0.00300
AFIX  23
H8A   2    0.202769   -0.049829    0.147877    11.00000   -1.20000
H8B   2    0.102607   -0.031054    0.203687    11.00000   -1.20000
AFIX   0
C27   1   -0.023091    0.234026    0.003007    11.00000    0.02471    0.02135 =
         0.03351    0.00255    0.00519   -0.00223
AFIX 137
H27A  2   -0.053533    0.273095   -0.030852    11.00000   -1.50000
H27B  2   -0.046523    0.251378    0.059624    11.00000   -1.50000
H27C  2   -0.053802    0.161243   -0.025849    11.00000   -1.50000
AFIX   0
C01Q  1    0.604003    0.179884    0.003221    11.00000    0.02971    0.03788 =
         0.03024    0.01147    0.01183    0.01675
AFIX 137
H01E  2    0.552506    0.201578   -0.034002    11.00000   -1.50000
H01F  2    0.562166    0.117704    0.013290    11.00000   -1.50000
H01G  2    0.670864    0.166690   -0.024226    11.00000   -1.50000
AFIX   0
C9    1    0.130171    0.064928    0.128475    11.00000    0.02585    0.02440 =
         0.02369    0.00200    0.00237    0.00557
AFIX 137
H9A   2    0.073527    0.019245    0.079617    11.00000   -1.50000
H9B   2    0.196615    0.099147    0.107904    11.00000   -1.50000
H9C   2    0.094432    0.115764    0.162454    11.00000   -1.50000
AFIX   0
C6    1    0.286999   -0.009498    0.310976    11.00000    0.02891    0.02188 =
         0.03101    0.01158    0.00983    0.01013
AFIX  23
H6A   2    0.212563   -0.043394    0.323760    11.00000   -1.20000
H6B   2    0.316624   -0.062395    0.272175    11.00000   -1.20000
AFIX   0
C01W  1    0.695912    0.472025    0.210948    11.00000    0.02725    0.02766 =
         0.05270    0.00391    0.00219   -0.00118
AFIX 137
H01H  2    0.649451    0.495027    0.171484    11.00000   -1.50000
H01I  2    0.762943    0.454497    0.185931    11.00000   -1.50000
H01J  2    0.722438    0.526477    0.265092    11.00000   -1.50000
AFIX   0
PART 2
BI1   3    0.221974    0.232127    0.170843   -21.00000    0.01531    0.01945 =
         0.01803    0.00647    0.00325    0.00322
PART 0
P1    6    0.259703    0.117684   -0.282713    11.00000    0.01997    0.01496 =
         0.01962    0.00296    0.00566    0.00386
C55   1    0.067303    0.185102   -0.235140    11.00000    0.02479    0.01811 =
         0.02188    0.00264    0.00372    0.00400
AFIX  43
H55   2    0.064837    0.143287   -0.198531    11.00000   -1.20000
AFIX   0
C38   1    0.238933    0.012586   -0.378148    11.00000    0.02356    0.01432 =
         0.02193    0.00387    0.00880    0.00269
C50   1    0.151273    0.188034   -0.287950    11.00000    0.02240    0.01369 =
         0.02085    0.00112    0.00427    0.00389
C32   1    0.247625    0.064773   -0.195682    11.00000    0.02135    0.02138 =
         0.02239    0.00766    0.00765    0.00917
C43   1    0.156907   -0.000879   -0.448222    11.00000    0.02554    0.01755 =
         0.02313    0.00680    0.00934    0.00592
AFIX  43
H43   2    0.112497    0.047835   -0.447950    11.00000   -1.20000
AFIX   0
C42   1    0.140300   -0.086216   -0.518773    11.00000    0.02595    0.02088 =
         0.02084    0.00514    0.00558    0.00489
AFIX  43
H42   2    0.083802   -0.096300   -0.566680    11.00000   -1.20000
AFIX   0
C44   1    0.397474    0.204827   -0.269550    11.00000    0.02242    0.01876 =
         0.02612    0.00490    0.00760    0.00307
C41   1    0.206261   -0.156712   -0.519238    11.00000    0.02861    0.01564 =
         0.02506    0.00239    0.01046    0.00262
AFIX  43
H41   2    0.194970   -0.214645   -0.567735    11.00000   -1.20000
AFIX   0
C51   1    0.153936    0.247963   -0.343096    11.00000    0.03003    0.02023 =
         0.02771    0.00698    0.00816    0.00548
AFIX  43
H51   2    0.210986    0.249439   -0.379523    11.00000   -1.20000
AFIX   0
C48   1    0.523006    0.370810   -0.197399    11.00000    0.02811    0.02310 =
         0.02598    0.00200    0.00420    0.00089
AFIX  43
H48   2    0.536497    0.436054   -0.156822    11.00000   -1.20000
AFIX   0
C36   1    0.299275    0.073494   -0.049077    11.00000    0.02748    0.03390 =
         0.02396    0.00760    0.00617    0.01251
AFIX  43
H36   2    0.342067    0.108434    0.006261    11.00000   -1.20000
AFIX   0
C54   1   -0.013211    0.243598   -0.236010    11.00000    0.02674    0.02388 =
         0.02728    0.00254    0.00676    0.00896
AFIX  43
H54   2   -0.070333    0.242327   -0.199629    11.00000   -1.20000
AFIX   0
C33   1    0.169485   -0.028830   -0.209947    11.00000    0.02544    0.02234 =
         0.02569    0.00715    0.00708    0.00650
AFIX  43
H33   2    0.124204   -0.062838   -0.264571    11.00000   -1.20000
AFIX   0
C39   1    0.304988   -0.058896   -0.378097    11.00000    0.02566    0.01971 =
         0.02654    0.00468    0.00534    0.00603
AFIX  43
H39   2    0.360390   -0.049744   -0.329787    11.00000   -1.20000
AFIX   0
C49   1    0.416993    0.301478   -0.210825    11.00000    0.02458    0.02307 =
         0.02261    0.00396    0.00704    0.00433
AFIX  43
H49   2    0.357525    0.319879   -0.179936    11.00000   -1.20000
AFIX   0
C37   1    0.312089    0.116781   -0.115047    11.00000    0.02319    0.02411 =
         0.02506    0.00502    0.00579    0.00786
AFIX  43
H37   2    0.364076    0.180962   -0.105363    11.00000   -1.20000
AFIX   0
C52   1    0.072768    0.305249   -0.344292    11.00000    0.03594    0.01762 =
         0.03113    0.00767    0.00310    0.00625
AFIX  43
H52   2    0.073551    0.345525   -0.382096    11.00000   -1.20000
AFIX   0
C53   1   -0.009676    0.303759   -0.290233    11.00000    0.02999    0.01773 =
         0.03109   -0.00078   -0.00048    0.00972
AFIX  43
H53   2   -0.064075    0.344250   -0.290386    11.00000   -1.20000
AFIX   0
C34   1    0.158510   -0.071648   -0.143960    11.00000    0.02719    0.02536 =
         0.03558    0.01391    0.01368    0.01002
AFIX  43
H34   2    0.106303   -0.135668   -0.153417    11.00000   -1.20000
AFIX   0
C35   1    0.223690   -0.021121   -0.064092    11.00000    0.02869    0.03397 =
         0.03062    0.01641    0.01465    0.01653
AFIX  43
H35   2    0.216769   -0.051254   -0.019214    11.00000   -1.20000
AFIX   0
C40   1    0.288659   -0.143159   -0.449305    11.00000    0.02664    0.01744 =
         0.03189    0.00546    0.00986    0.00676
AFIX  43
H40   2    0.333755   -0.191498   -0.450229    11.00000   -1.20000
AFIX   0
C45   1    0.484018    0.178507   -0.315705    11.00000    0.02987    0.02460 =
         0.03921   -0.00109    0.01634    0.00362
AFIX  43
H45   2    0.471167    0.113245   -0.356147    11.00000   -1.20000
AFIX   0
C47   1    0.609114    0.344046   -0.243724    11.00000    0.02566    0.02886 =
         0.04150    0.00615    0.00853   -0.00385
AFIX  43
H47   2    0.681427    0.391329   -0.235277    11.00000   -1.20000
AFIX   0
C46   1    0.589552    0.248627   -0.302096    11.00000    0.02988    0.03470 =
         0.05112    0.00100    0.02232    0.00266
AFIX  43
H46   2    0.648932    0.230721   -0.333306    11.00000   -1.20000
REM #####

AFIX   0
HKLF 4


REM  mo_ry142_0m_a.res in P-1
REM wR2 = 0.0644, GooF = S = 1.198, Restrained GooF = 1.198 for all data
REM R1 = 0.0264 for 12993 Fo > 4sig(Fo) and 0.0275 for all 13434 data
REM 614 parameters refined using 0 restraints

END

WGHT      0.0000      5.7800

REM Highest difference peak  1.976,  deepest hole -1.841,  1-sigma level  0.097
Q1    1   0.4954  0.6777  0.5662  11.00000  0.05    1.98
Q2    1   0.5912  0.5912  0.4079  11.00000  0.05    1.49
Q3    1   0.3389  0.3017 -0.2673  11.00000  0.05    0.94
Q4    1   0.6517  0.3272  0.1276  11.00000  0.05    0.84
Q5    1   0.3088  0.3791  0.2631  11.00000  0.05    0.78
Q6    1   0.3661  0.3597  0.2163  11.00000  0.05    0.77
Q7    1   0.5611  0.1763  0.2101  11.00000  0.05    0.74
Q8    1   0.3222  0.0352  0.3562  11.00000  0.05    0.66
Q9    1   0.5779  0.4326  0.2459  11.00000  0.05    0.66
Q10   1   0.4921  0.1118  0.2535  11.00000  0.05    0.65
Q11   1   0.6738  0.4461  0.3166  11.00000  0.05    0.65
Q12   1   0.1035  0.1247 -0.1604  11.00000  0.05    0.62
Q13   1   0.3994  0.3083  0.5014  11.00000  0.05    0.60
Q14   1   0.6387  0.2341  0.0383  11.00000  0.05    0.56
Q15   1   0.4001  0.1089  0.4438  11.00000  0.05    0.55
Q16   1   0.2629 -0.0797  0.1723  11.00000  0.05    0.53
Q17   1   0.5538  0.3473  0.1793  11.00000  0.05    0.52
Q18   1   0.2056  0.0008  0.2288  11.00000  0.05    0.52
Q19   1   0.2949  0.3237  0.2947  11.00000  0.05    0.50
Q20   1   0.3849  0.3495  0.2989  11.00000  0.05    0.47
;
_shelx_res_checksum               6633
_shelx_hkl_file
;
  -2   0   0  934.11   87.59
   2   0   0 1001.30   50.99
   2   0   0  963.00   51.59
  -3   0   0  204.38   13.40
  -3   0   0  211.08   13.60
  -3   0   0  211.88   12.00
  -3   0   0  223.18   12.00
  -3   0   0  215.68   13.80
   3   0   0  285.97   14.30
   3   0   0  258.97   14.30
   3   0   0  279.97   12.50
   3   0   0  261.47   15.00
   3   0   0  261.97   12.20
   3   0   0  273.77   17.20
   3   0   0  270.97   16.10
  -4   0   0 1001.60   50.69
   4   0   0 1037.30   50.09
   4   0   0 1089.59   53.79
  -5   0   0  266.57   18.30
  -5   0   0  281.37   17.70
  -5   0   0  272.47   14.30
  -5   0   0  242.08   17.00
  -5   0   0  247.08   16.90
  -5   0   0  242.98   19.30
  -5   0   0  253.27   16.90
   5   0   0  289.67   14.80
   5   0   0  285.87   19.00
   5   0   0  277.77   20.80
   5   0   0  317.17   17.90
   5   0   0  268.87   17.60
   5   0   0  279.87   14.30
   5   0   0  271.17   20.10
  -6   0   0 2350.86  252.47
  -6   0   0 2579.34  269.07
   6   0   0 2549.44  148.99
   6   0   0 2738.23  140.39
   6   0   0 2525.25  150.28
   6   0   0 2639.94  147.19
  -7   0   0  164.08   16.10
  -7   0   0  157.08   14.10
  -7   0   0  173.28   14.70
  -7   0   0  181.08   14.80
  -7   0   0  197.28   15.50
  -7   0   0  142.99   15.00
  -7   0   0  144.09   16.50
  -7   0   0  175.48   19.00
   7   0   0  164.28   14.80
   7   0   0  164.18   14.40
   7   0   0  140.69   14.00
   7   0   0  148.89   15.40
   7   0   0  173.08   19.00
   7   0   0  191.48   21.40
   7   0   0  149.39   17.00
  -8   0   0   20.80    6.80
  -8   0   0   30.00    8.20
  -8   0   0   24.50    7.40
  -8   0   0   34.20   15.60
  -8   0   0   18.80   17.10
  -8   0   0   22.90    7.10
  -8   0   0   18.90    7.70
  -8   0   0   30.90    9.50
   8   0   0   15.50    7.40
   8   0   0   11.80    6.40
   8   0   0   11.90    6.40
   8   0   0   24.50   14.10
   8   0   0   16.90    7.60
   8   0   0    7.60    5.30
   8   0   0   15.30    7.10
  -9   0   0  604.84   38.40
  -9   0   0  550.44   35.30
  -9   0   0  565.94   34.90
  -9   0   0  590.14   36.60
  -9   0   0  531.45   36.40
  -9   0   0  539.75   34.70
  -9   0   0  663.13   44.60
  -9   0   0  578.74   40.50
   9   0   0  596.24   38.20
   9   0   0  549.05   37.10
   9   0   0  555.64   35.70
   9   0   0  555.24   35.80
   9   0   0  582.04   35.30
   9   0   0  572.34   41.90
 -10   0   0   15.10    8.60
 -10   0   0   21.80   10.20
 -10   0   0   27.70    8.70
 -10   0   0   11.30    7.50
 -10   0   0   13.20    9.40
 -10   0   0   13.40   10.40
 -10   0   0   31.80    9.40
 -10   0   0   34.40   12.10
  10   0   0   21.90    9.90
  10   0   0   24.60    9.50
  10   0   0    8.20    7.60
  10   0   0   48.70   12.60
  10   0   0   15.90   10.40
  10   0   0   35.90   14.70
  10   0   0   24.90    9.00
 -11   0   0  417.56   33.10
 -11   0   0  368.36   28.60
 -11   0   0  364.36   28.80
 -11   0   0  457.55   58.69
 -11   0   0  370.66   29.20
  11   0   0  422.96   30.40
  11   0   0  415.76   32.90
  11   0   0  345.77   29.50
  11   0   0  387.66   36.60
  11   0   0  413.76   49.00
 -12   0   0  532.15   43.40
 -12   0   0  523.65   40.30
 -12   0   0  488.65   37.90
 -12   0   0  517.65   46.20
 -12   0   0  507.15   37.00
 -12   0   0  520.45   36.10
 -12   0   0  567.84   38.50
 -12   0   0  524.75   36.80
  12   0   0  430.76   36.50
  12   0   0  482.25   39.30
  12   0   0  527.95   40.30
  12   0   0  556.64   37.40
  12   0   0  533.25   44.00
  12   0   0  465.35   33.90
  12   0   0  570.64   38.70
 -13   0   0    7.70   11.70
 -13   0   0   13.00   10.00
 -13   0   0   18.70   10.20
 -13   0   0   22.70   11.50
 -13   0   0   49.80   17.40
 -13   0   0   21.80   11.60
 -13   0   0   14.70   11.60
 -13   0   0   14.80   15.60
  13   0   0   16.40   11.10
  13   0   0   10.50   10.90
  13   0   0   12.80   10.70
  13   0   0    8.40   10.90
  13   0   0   23.50   11.90
  13   0   0    5.60   11.50
  13   0   0   28.80   18.40
 -14   0   0  177.78   40.90
 -14   0   0  130.19   24.00
 -14   0   0   87.09   18.30
 -14   0   0   92.29   20.30
 -14   0   0  154.08   35.70
 -14   0   0   71.79   16.20
  14   0   0   66.29   18.30
  14   0   0  150.18   29.50
  14   0   0   98.29   21.70
  14   0   0   81.39   18.30
  14   0   0   69.99   16.80
  14   0   0   65.89   22.20
 -15   0   0  412.46   39.70
 -15   0   0  400.26   34.60
 -15   0   0  463.35   48.20
 -15   0   0  371.66   38.00
 -15   0   0  370.66   36.50
  15   0   0  355.46   33.80
  15   0   0  392.76   43.20
  15   0   0  399.16   39.80
  15   0   0  406.26   37.70
  15   0   0  388.66   38.30
  15  -1   0  124.99   22.60
  15  -1   0   91.39   17.70
  15  -1   0  180.98   26.30
  15  -1   0  111.49   23.90
  15  -1   0  104.19   25.30
 -15   1   0  115.79   22.80
 -15   1   0   91.99   22.90
 -15   1   0  121.79   29.20
 -15   1   0   71.99   20.60
 -15   1   0  120.39   20.40
  14  -1   0  101.19   25.70
  14  -1   0  109.49   21.80
  14  -1   0  170.48   26.70
  14  -1   0  109.49   21.30
  14  -1   0  152.88   23.60
  14  -1   0  137.09   20.40
  14  -1   0  272.27   49.00
 -14   1   0  114.49   19.60
 -14   1   0  114.79   23.50
 -14   1   0   97.79   26.40
 -14   1   0  122.09   22.70
 -14   1   0  103.29   19.20
 -14   1   0  166.38   30.10
 -14   1   0  126.09   22.70
  13  -1   0  739.63   48.50
  13  -1   0  794.82   47.50
  13  -1   0  648.54   55.79
  13  -1   0  612.54   49.00
  13  -1   0  723.43   51.19
  13  -1   0  716.93   54.89
 -13   1   0  701.63   49.80
 -13   1   0  724.83   47.40
 -13   1   0  684.73   54.19
 -13   1   0  736.93   46.30
 -13   1   0  702.83   48.80
 -13   1   0  769.12   48.50
 -13   1   0  842.82   60.39
 -13   1   0  739.23   51.49
  12  -1   0  393.06   39.10
  12  -1   0  424.46   35.40
  12  -1   0  372.26   34.20
  12  -1   0  437.76   39.80
  12  -1   0  448.96   33.50
  12  -1   0  355.96   36.90
  12  -1   0  449.76   32.10
 -12   1   0  405.96   32.30
 -12   1   0  422.76   30.90
 -12   1   0  516.25   37.60
 -12   1   0  341.47   41.60
 -12   1   0  466.35   34.00
 -12   1   0  423.86   34.70
 -12   1   0  436.26   41.00
  11  -1   0  205.38   23.50
  11  -1   0  202.58   28.90
  11  -1   0  268.57   40.70
  11  -1   0  179.38   22.60
  11  -1   0  187.28   19.60
  11  -1   0  170.98   23.90
  11  -1   0  227.48   27.20
 -11   1   0  193.18   19.50
 -11   1   0  217.68   29.30
 -11   1   0  247.58   27.60
 -11   1   0  202.78   20.60
 -11   1   0  211.78   32.30
 -11   1   0  269.87   29.60
 -11   1   0  231.68   36.40
  10  -1   0  329.07   24.30
  10  -1   0  304.77   25.20
  10  -1   0  311.07   30.60
  10  -1   0  292.97   26.40
  10  -1   0  286.27   24.70
  10  -1   0  342.67   27.70
 -10   1   0  325.27   31.50
 -10   1   0  290.97   24.20
 -10   1   0  323.27   26.50
 -10   1   0  297.57   23.30
 -10   1   0  301.17   24.90
 -10   1   0  372.36   28.70
   9  -1   0  582.44   35.40
   9  -1   0  518.45   39.90
   9  -1   0  612.14   37.90
   9  -1   0  588.84   36.40
   9  -1   0  570.94   40.30
   9  -1   0  611.24   37.80
   9  -1   0  572.14   34.30
  -9   1   0  570.74   37.00
  -9   1   0  516.65   38.70
  -9   1   0  622.54   36.00
  -9   1   0  552.34   33.70
  -9   1   0  454.25   44.50
  -9   1   0  480.45   36.80
  -9   1   0  568.74   36.50
  -9   1   0  585.94   42.50
   8  -1   0  194.08   17.00
   8  -1   0  156.68   18.60
   8  -1   0  184.68   15.60
   8  -1   0  184.38   17.40
   8  -1   0  204.08   16.90
   8  -1   0  180.68   13.30
   8  -1   0  186.68   17.90
   8  -1   0  161.98   19.20
  -8   1   0  167.78   18.50
  -8   1   0  167.58   14.80
  -8   1   0  185.28   17.40
  -8   1   0  178.58   16.20
  -8   1   0  186.88   16.90
  -8   1   0  208.08   22.00
  -8   1   0  160.38   15.50
  -8   1   0  177.58   17.90
   7  -1   0 1007.30   54.59
   7  -1   0  972.10   49.90
   7  -1   0 1003.80   49.00
   7  -1   0  998.80   51.69
   7  -1   0  904.31   51.09
   7  -1   0  911.71   49.50
  -7   1   0  878.31   50.29
  -7   1   0  990.40   49.50
  -7   1   0  881.51   52.99
  -7   1   0  964.10   45.80
  -7   1   0  905.01   49.50
  -7   1   0 1033.20   52.19
  -7   1   0  924.91   48.30
  -7   1   0  971.10   49.90
   6  -1   0 1349.86   72.29
   6  -1   0 1383.96   71.69
   6  -1   0 1414.96   67.89
   6  -1   0 1396.36   69.49
  -6   1   0 1382.96   67.59
  -6   1   0 1418.96   71.79
  -6   1   0 1455.55   68.19
   5  -1   0 1527.75   78.19
   4  -1   0 2097.99  111.19
   4  -1   0 2126.39  113.09
   4  -1   0 2302.37  110.99
   4  -1   0 2230.98  112.19
  -4   1   0 2388.66  199.58
  -4   1   0 2220.08  188.08
   3  -1   0  399.76   22.50
   3  -1   0  430.56   23.30
   3  -1   0  385.96   21.80
   3  -1   0  388.56   19.60
   3  -1   0  375.66   20.70
  -3   1   0  413.46   20.50
  -3   1   0  359.46   20.50
  -3   1   0  389.46   20.90
  -3   1   0  370.46   19.40
  -3   1   0  409.96   22.50
  -3   1   0  380.16   20.10
   2  -1   0 2974.00  140.69
  -2   1   0 3185.88  185.88
  -1   1   0 9999.00  460.95
  -1  -1   0 5742.73  285.47
   1   1   0 5625.84  250.97
  -2  -1   0  351.76   18.60
  -2  -1   0  363.76   18.70
  -3  -1   0 2222.98  177.48
  -3  -1   0 1902.71  171.38
   3   1   0 2140.39  110.19
   3   1   0 2312.27  109.99
   3   1   0 2139.09  108.69
   3   1   0 2268.27  108.19
  -4  -1   0  174.08   15.00
  -4  -1   0  145.99    9.80
  -4  -1   0  142.59   11.10
  -4  -1   0  144.59   11.50
  -4  -1   0  148.39   11.10
  -4  -1   0  140.39   11.80
   4   1   0  159.28   11.60
   4   1   0  156.78    9.90
   4   1   0  171.58   12.60
   4   1   0  171.78   11.90
   4   1   0  179.58   12.90
   4   1   0  178.28   12.20
  -5  -1   0 1231.48   64.09
  -5  -1   0 1269.17   62.29
  -5  -1   0 1237.88   61.89
   5   1   0 1297.37   65.59
  -6  -1   0  600.64   35.70
  -6  -1   0  685.73   37.70
  -6  -1   0  705.53   38.50
  -6  -1   0  635.44   36.30
  -6  -1   0  654.93   35.80
  -6  -1   0  670.33   40.00
  -6  -1   0  664.53   36.20
   6   1   0  686.33   36.70
   6   1   0  681.33   36.80
   6   1   0  682.93   38.10
   6   1   0  678.73   33.10
   6   1   0  696.73   38.40
   6   1   0  663.63   36.80
  -7  -1   0   12.50    6.30
  -7  -1   0    9.00    4.30
  -7  -1   0   10.60    5.90
  -7  -1   0   21.70    6.90
  -7  -1   0    6.70    4.70
  -7  -1   0   23.60    6.70
  -7  -1   0   16.40    8.40
  -7  -1   0   36.60    9.50
   7   1   0    6.20    5.80
   7   1   0   12.20    3.60
   7   1   0    8.50    5.30
   7   1   0    9.20    6.10
   7   1   0   20.40    6.70
   7   1   0   15.50    6.00
   7   1   0   15.70    7.10
   7   1   0    2.40    5.20
  -8  -1   0 1651.03   80.19
  -8  -1   0 1466.35   81.69
  -8  -1   0 1504.45   76.89
  -8  -1   0 1500.55   76.99
  -8  -1   0 1595.44   79.09
  -8  -1   0 1469.25   75.89
  -8  -1   0 1576.04   85.09
  -8  -1   0 1730.13   77.99
   8   1   0 1515.05   77.39
   8   1   0 1522.75   77.59
   8   1   0 1527.35   84.19
   8   1   0 1529.75   82.89
   8   1   0 1511.15   77.29
   8   1   0 1581.24   79.79
   8   1   0 1485.35   79.29
  -9  -1   0  437.46   31.10
  -9  -1   0  401.96   28.10
  -9  -1   0  399.46   29.20
  -9  -1   0  378.56   26.90
  -9  -1   0  376.76   27.40
  -9  -1   0  352.56   26.80
  -9  -1   0  411.76   34.70
  -9  -1   0  429.16   33.10
   9   1   0  434.06   30.60
   9   1   0  380.16   27.90
   9   1   0  406.76   28.40
   9   1   0  366.76   29.40
   9   1   0  388.96   28.30
   9   1   0  345.87   32.20
 -10  -1   0  549.35   35.00
 -10  -1   0  564.14   38.50
 -10  -1   0  553.14   35.80
 -10  -1   0  483.85   36.50
 -10  -1   0  554.54   35.80
 -10  -1   0  547.05   40.90
 -10  -1   0  592.54   44.40
 -10  -1   0  532.05   35.60
  10   1   0  528.05   35.60
  10   1   0  586.04   37.00
  10   1   0  550.14   41.60
  10   1   0  516.05   37.70
  10   1   0  500.95   41.80
  10   1   0  535.25   37.70
  10   1   0  483.55   37.10
 -11  -1   0  938.71   56.09
 -11  -1   0  993.20   57.49
 -11  -1   0 1000.30   58.99
 -11  -1   0 1034.50   60.49
 -11  -1   0  947.21   62.69
 -11  -1   0 1089.19   67.99
  11   1   0  858.51   63.39
  11   1   0 1052.69   58.39
  11   1   0  875.41   54.79
  11   1   0 1122.59   58.79
  11   1   0  965.90   64.39
  11   1   0  910.61   59.09
  11   1   0  970.50   59.79
 -12  -1   0   13.60    9.30
 -12  -1   0    8.20    9.20
 -12  -1   0   31.10   12.80
 -12  -1   0   29.80   11.10
 -12  -1   0   30.30   16.70
 -12  -1   0   12.30   11.70
 -12  -1   0   19.90   11.10
 -12  -1   0   25.20   10.10
  12   1   0   -1.30    9.80
  12   1   0   16.70   10.60
  12   1   0   -6.00    6.90
  12   1   0    6.20   10.40
  12   1   0   20.70   13.20
  12   1   0   19.40   10.20
  12   1   0   -3.50    8.30
 -13  -1   0   69.19   19.10
 -13  -1   0   99.49   17.80
 -13  -1   0   71.49   18.50
 -13  -1   0   75.09   18.20
 -13  -1   0  119.49   27.60
 -13  -1   0  134.49   21.30
 -13  -1   0  104.69   18.50
 -13  -1   0   82.09   16.50
  13   1   0  121.09   21.10
  13   1   0   81.49   17.60
  13   1   0   78.39   22.20
  13   1   0  105.39   21.00
  13   1   0   62.09   18.10
  13   1   0   97.69   20.10
  13   1   0  124.59   25.80
 -14  -1   0  424.96   36.50
 -14  -1   0  439.96   39.30
 -14  -1   0  380.16   43.40
  14   1   0  423.86   36.30
  14   1   0  502.65   41.50
  14   1   0  434.96   43.20
  14   1   0  451.65   38.30
  14   1   0  376.46   43.10
  14   1   0  418.56   39.50
 -15  -1   0  118.99   21.50
 -15  -1   0   67.89   20.70
 -15  -1   0   93.39   20.20
 -15  -1   0  104.29   21.20
 -15  -1   0   88.29   22.60
  15   1   0  106.79   20.10
  15   1   0   79.19   19.30
  15   1   0  106.99   41.00
  15   1   0   61.19   18.50
  15  -2   0  206.58   25.10
  15  -2   0  180.38   31.40
  15  -2   0  182.98   33.60
  15  -2   0  153.08   24.30
  15  -2   0  201.88   28.90
  15  -2   0  147.49   23.00
 -15   2   0  140.29   27.70
 -15   2   0  154.08   34.20
 -15   2   0  174.88   24.30
 -15   2   0  187.48   28.60
 -15   2   0  191.48   28.00
  14  -2   0  217.38   30.70
  14  -2   0  227.08   28.10
  14  -2   0  187.68   26.70
  14  -2   0  222.08   30.00
  14  -2   0  242.48   24.20
  14  -2   0  212.28   35.50
  14  -2   0  243.68   19.50
 -14   2   0  160.78   29.40
 -14   2   0  177.08   23.50
 -14   2   0  231.48   31.10
 -14   2   0  196.68   28.70
 -14   2   0  215.58   26.80
 -14   2   0  169.08   24.20
 -14   2   0  185.78   27.00
 -14   2   0  235.48   51.39
  13  -2   0  132.29   25.30
  13  -2   0  137.39   23.70
  13  -2   0  194.98   35.80
  13  -2   0  152.28   23.80
  13  -2   0  178.08   21.90
  13  -2   0  192.58   24.40
  13  -2   0  178.28   24.50
 -13   2   0  153.28   20.50
 -13   2   0  152.08   23.50
 -13   2   0  271.37   42.10
 -13   2   0  202.58   26.50
 -13   2   0  185.48   31.60
 -13   2   0  195.48   25.90
 -13   2   0  174.98   29.30
  12  -2   0  127.69   20.50
  12  -2   0  113.69   18.50
  12  -2   0   92.89   18.10
  12  -2   0  160.48   23.00
  12  -2   0  116.19   16.80
 -12   2   0  119.89   21.40
 -12   2   0  127.69   19.60
 -12   2   0  124.69   20.00
 -12   2   0  147.69   25.00
 -12   2   0  157.38   29.20
 -12   2   0  122.99   17.40
  11  -2   0 1023.30   60.39
  11  -2   0 1194.58   74.99
  11  -2   0 1030.30   58.09
  11  -2   0  958.10   59.99
  11  -2   0  978.90   57.49
  11  -2   0 1010.50   55.69
  11  -2   0 1040.50   64.49
 -11   2   0 1102.99   61.69
 -11   2   0 1055.29   67.49
 -11   2   0  942.61   54.59
 -11   2   0 1008.90   59.59
 -11   2   0  997.60   63.59
 -11   2   0 1001.20   58.19
  10  -2   0  823.72   49.50
  10  -2   0  910.61   52.69
  10  -2   0  815.32   51.59
  10  -2   0  931.31   48.60
  10  -2   0  908.71   56.09
  10  -2   0  870.61   49.70
 -10   2   0  979.40   53.89
 -10   2   0  823.82   50.89
 -10   2   0  854.31   49.99
 -10   2   0  841.52   54.99
 -10   2   0  909.61   58.69
 -10   2   0  818.92   47.20
 -10   2   0  907.21   50.49
 -10   2   0  842.82   49.20
   9  -2   0   72.09   14.40
   9  -2   0   70.69   12.30
   9  -2   0   83.49   13.40
   9  -2   0   86.19   14.80
   9  -2   0   74.49   16.90
   9  -2   0   87.09   14.30
   9  -2   0  109.39   13.80
   9  -2   0   99.59   12.60
  -9   2   0   84.09   11.80
  -9   2   0   72.19   13.50
  -9   2   0   74.29   15.30
  -9   2   0   59.59   11.90
  -9   2   0   81.89   13.60
  -9   2   0   55.69   12.80
   8  -2   0  539.85   33.30
   8  -2   0  543.35   31.10
   8  -2   0  551.24   31.90
   8  -2   0  668.83   44.70
   8  -2   0  556.64   33.50
   8  -2   0  536.05   34.90
   8  -2   0  596.94   35.80
   8  -2   0  551.14   37.70
  -8   2   0  600.74   40.40
  -8   2   0  622.24   34.70
  -8   2   0  610.74   36.10
  -8   2   0  565.64   34.90
  -8   2   0  520.05   30.00
  -8   2   0  547.15   33.80
  -8   2   0  597.04   32.10
  -8   2   0  519.15   36.70
  -8   2   0  532.95   32.90
   7  -2   0  464.85   26.40
   7  -2   0  425.36   31.40
   7  -2   0  472.05   26.30
   7  -2   0  511.65   28.40
   7  -2   0  466.75   31.50
   7  -2   0  451.45   27.70
   7  -2   0  446.76   29.10
  -7   2   0  437.86   28.50
  -7   2   0  454.15   31.00
  -7   2   0  451.65   28.00
  -7   2   0  449.36   27.90
  -7   2   0  456.85   27.60
  -7   2   0  439.36   25.20
  -7   2   0  479.15   26.30
  -7   2   0  501.05   30.00
   6  -2   0  110.39    9.80
   6  -2   0  116.09   12.80
   6  -2   0  138.69   20.30
   6  -2   0  106.79    9.60
   6  -2   0   87.49   12.60
   6  -2   0   77.59   11.40
   6  -2   0  107.19   13.30
   6  -2   0   81.19   10.60
  -6   2   0  132.19   13.50
  -6   2   0  119.19    9.70
  -6   2   0  116.09   11.00
  -6   2   0  124.69   13.30
  -6   2   0  110.69   11.00
  -6   2   0  122.89   11.90
  -6   2   0  117.19   13.60
  -6   2   0  114.69    9.60
   5  -2   0 3172.38  156.98
   5  -2   0 3229.88  157.48
   5  -2   0 3153.78  155.08
   5  -2   0 3040.90  158.38
  -5   2   0 3264.57  263.27
  -5   2   0 3155.08  255.47
   4  -2   0  185.08   13.50
   4  -2   0  188.68   10.60
   4  -2   0  207.28   14.40
   4  -2   0  179.28   11.40
   4  -2   0  182.78   11.60
   4  -2   0  195.28   11.90
   4  -2   0  176.48   12.30
  -4   2   0  149.19   11.50
  -4   2   0  165.38   13.40
  -4   2   0  137.39   10.80
  -4   2   0  157.08   11.30
  -4   2   0  151.88   11.90
  -4   2   0  154.68   10.00
   3  -2   0 2316.37  108.19
   3  -2   0 2293.17  106.89
  -3   2   0 2100.19  165.18
  -3   2   0 1906.11  157.18
   2  -2   0  275.27   14.70
   2  -2   0  249.48   14.10
   2  -2   0  266.87   13.10
   2  -2   0  249.97   13.00
   2  -2   0  254.57   14.50
   2  -2   0  254.17   13.70
  -2   2   0  264.57   14.40
  -2   2   0  265.67   13.20
  -2   2   0  272.27   12.70
  -2   2   0  265.97   13.30
  -2   2   0  255.77   14.20
  -2   2   0  282.37   14.80
  -2   2   0  264.77   13.70
   1  -2   0  165.08    8.30
   1  -2   0  161.08    9.20
   1  -2   0  169.38    8.40
   1  -2   0  162.68    9.70
   1  -2   0  172.58    8.70
   1  -2   0  156.18    9.70
   1  -2   0  164.98   10.00
  -1   2   0  170.88    8.80
  -1   2   0  177.48   10.00
  -1   2   0  184.28    8.50
  -1   2   0  188.58   10.00
  -1   2   0  177.78    8.70
  -1   2   0  194.28    9.50
  -1   2   0  184.78    9.90
   0  -2   0 1385.66   70.59
   0  -2   0 1320.37   70.69
   0   2   0 1297.27   58.89
   0   2   0 1306.07   59.09
   0   2   0 1320.57   58.79
   0   2   0 1305.77   59.09
  -1  -2   0 4062.99  214.08
  -1  -2   0 3965.90  215.58
   1   2   0 4107.79  176.68
   1   2   0 3860.11  176.78
   1   2   0 3858.71  175.48
   1   2   0 3751.62  175.88
  -2  -2   0 4556.44  274.97
   2   2   0 4584.84  212.38
   2   2   0 4814.22  211.88
   2   2   0 4763.52  212.98
   2   2   0 4515.55  213.38
   3   2   0   76.89    7.50
   3   2   0   80.49    8.70
   3   2   0   66.19    6.30
   3   2   0   69.39    8.80
   3   2   0   59.29    7.20
   3   2   0   77.29    9.60
   3   2   0   72.99    6.90
   3   2   0   70.49    6.80
   3   2   0   79.59    7.50
   3   2   0   70.69    6.70
  -4  -2   0 2555.84  225.18
  -4  -2   0 2366.66  211.28
   4   2   0 2432.66  127.59
   4   2   0 2503.35  126.09
   4   2   0 2516.65  127.99
   4   2   0 2577.64  130.39
  -5  -2   0 1300.17   66.19
  -5  -2   0 1201.98   60.49
  -5  -2   0 1337.47   62.79
  -5  -2   0 1141.19   61.29
  -5  -2   0 1192.68   61.49
   5   2   0 1324.77   65.99
   5   2   0 1274.47   60.99
  -6  -2   0  347.27   27.80
  -6  -2   0  396.66   23.90
  -6  -2   0  372.76   24.50
  -6  -2   0  381.96   23.30
  -6  -2   0  366.76   23.50
  -6  -2   0  417.56   25.90
  -6  -2   0  381.46   27.00
  -6  -2   0  383.36   24.90
   6   2   0  377.16   21.40
   6   2   0  371.16   25.30
   6   2   0  344.27   23.50
   6   2   0  377.46   27.20
   6   2   0  354.06   23.60
   6   2   0  396.66   24.90
   6   2   0  363.36   27.70
   6   2   0  358.96   24.80
   6   2   0  386.96   24.20
   6   2   0  402.56   25.70
  -7  -2   0 2953.60  142.29
  -7  -2   0 2966.90  137.29
   7   2   0 2939.91  139.09
   7   2   0 2959.00  144.29
  -8  -2   0  424.46   28.50
  -8  -2   0  386.36   28.40
  -8  -2   0  402.26   27.20
  -8  -2   0  421.56   27.60
  -8  -2   0  392.66   26.60
  -8  -2   0  394.46   31.30
  -8  -2   0  429.76   30.00
  -8  -2   0  452.45   34.70
   8   2   0  471.25   29.50
   8   2   0  397.96   23.50
   8   2   0  414.46   28.20
   8   2   0  374.16   27.80
   8   2   0  408.96   29.30
   8   2   0  415.96   28.20
   8   2   0  433.66   32.70
   8   2   0  380.46   32.30
   8   2   0  385.66   29.10
  -9  -2   0  589.04   37.00
  -9  -2   0  610.74   45.20
  -9  -2   0  606.84   37.80
  -9  -2   0  619.34   43.10
  -9  -2   0  706.73   42.00
  -9  -2   0  648.74   38.50
  -9  -2   0  627.74   39.80
   9   2   0  616.24   40.70
   9   2   0  540.75   37.70
   9   2   0  560.34   42.50
   9   2   0  764.02   53.99
   9   2   0  565.54   38.50
   9   2   0  637.94   40.90
   9   2   0  657.83   39.30
 -10  -2   0  610.34   38.10
 -10  -2   0  523.45   41.70
 -10  -2   0  528.05   37.50
 -10  -2   0  550.94   38.90
 -10  -2   0  626.94   41.30
 -10  -2   0  577.74   45.30
 -10  -2   0  558.64   37.20
 -10  -2   0  577.94   36.80
  10   2   0  692.73   50.99
  10   2   0  593.54   38.70
  10   2   0  581.54   40.50
  10   2   0  535.45   37.20
  10   2   0  555.04   44.60
  10   2   0  576.64   38.70
  10   2   0  630.64   41.40
 -11  -2   0   70.39   14.60
 -11  -2   0  152.38   34.30
 -11  -2   0   88.19   17.10
 -11  -2   0   90.79   17.90
 -11  -2   0   97.09   22.30
 -11  -2   0   99.59   17.20
  11   2   0   68.19   16.80
  11   2   0   97.99   18.10
  11   2   0   75.19   16.30
  11   2   0   70.99   14.70
  11   2   0  107.49   19.90
  11   2   0   71.49   17.20
 -12  -2   0  241.48   33.20
 -12  -2   0  246.58   29.00
 -12  -2   0  173.78   29.40
 -12  -2   0  235.38   27.40
 -12  -2   0  257.37   25.20
 -12  -2   0  247.78   24.40
 -12  -2   0  224.48   29.60
 -12  -2   0  228.28   25.20
  12   2   0  151.78   24.20
  12   2   0  249.48   29.10
  12   2   0  223.48   30.50
  12   2   0  265.27   35.80
  12   2   0  162.48   25.50
  12   2   0  266.07   26.00
 -13  -2   0  719.03   59.59
 -13  -2   0  522.55   43.20
 -13  -2   0  494.15   40.20
 -13  -2   0  713.13   61.89
 -13  -2   0  514.75   39.90
 -13  -2   0  461.05   38.90
 -13  -2   0  518.95   38.90
 -13  -2   0  516.65   42.60
  13   2   0  541.35   42.00
  13   2   0  513.45   43.50
  13   2   0  669.03   46.80
  13   2   0  603.64   49.60
  13   2   0  589.24   42.50
  13   2   0  481.35   48.80
  13   2   0  555.84   42.40
 -14  -2   0  101.79   20.20
 -14  -2   0  143.29   24.10
 -14  -2   0  131.29   21.20
 -14  -2   0   81.09   24.30
 -14  -2   0  104.19   21.90
  14   2   0  150.88   26.90
  14   2   0   89.99   24.20
  14   2   0   82.09   19.20
  14   2   0  107.39   31.30
  14   2   0  116.89   22.40
  14   2   0   73.19   19.40
 -15  -2   0   81.69   19.40
 -15  -2   0   38.90   19.50
 -15  -2   0   72.09   21.00
  15   2   0   90.09   24.70
  15   2   0   71.09   18.50
  15   2   0   69.49   17.90
  15   2   0   66.69   19.60
  15   2   0   77.19   19.30
  16  -3   0   13.40   14.40
  16  -3   0    6.70   13.70
  16  -3   0   19.70   14.20
  16  -3   0   20.10   11.20
 -16   3   0    7.80   12.20
 -16   3   0   12.50   13.20
 -16   3   0   15.90   16.00
 -16   3   0    5.90   16.00
 -16   3   0   11.10    9.40
  15  -3   0   48.00   17.80
  15  -3   0  106.59   22.40
  15  -3   0  100.69   20.80
  15  -3   0   86.69   22.70
  15  -3   0   93.09   13.40
  15  -3   0  111.49   20.50
 -15   3   0  102.59   26.20
 -15   3   0   55.09   18.30
 -15   3   0   77.59   15.70
 -15   3   0   69.49   24.70
 -15   3   0   84.79   20.90
 -15   3   0   87.99   23.50
  14  -3   0  166.58   31.10
  14  -3   0  238.88   23.30
  14  -3   0  225.78   30.30
  14  -3   0  257.27   38.30
  14  -3   0  242.28   24.20
  14  -3   0  232.48   29.00
  14  -3   0  197.18   34.40
  14  -3   0  219.08   27.50
 -14   3   0  247.98   23.40
 -14   3   0  272.97   39.30
 -14   3   0  276.27   30.20
 -14   3   0  254.37   40.20
 -14   3   0  297.37   28.60
 -14   3   0  183.48   25.30
 -14   3   0  284.17   35.30
 -14   3   0  298.17   34.90
  13  -3   0   11.90   11.10
  13  -3   0   24.30   17.50
  13  -3   0   11.60   12.00
  13  -3   0    2.70    8.40
  13  -3   0    5.50    7.60
  13  -3   0    1.60    9.20
  13  -3   0    2.70    8.60
 -13   3   0    6.40   11.00
 -13   3   0    6.10    9.20
 -13   3   0    4.50    6.50
 -13   3   0   -8.30   11.50
 -13   3   0    4.60    9.50
 -13   3   0    4.80   11.30
 -13   3   0   -7.80    8.40
  12  -3   0 1498.25   73.49
  12  -3   0 1443.26   83.69
  12  -3   0 1278.17   74.69
  12  -3   0 1355.66   91.99
  12  -3   0 1523.55   79.89
  12  -3   0 1356.06   78.19
  12  -3   0 1206.68   82.59
 -12   3   0 1435.16   79.29
 -12   3   0 1320.37   71.59
 -12   3   0 1572.94   77.59
 -12   3   0 1370.06   82.49
 -12   3   0 1379.26   77.59
 -12   3   0 1442.26   86.69
  11  -3   0  298.37   25.10
  11  -3   0  274.77   26.00
  11  -3   0  281.07   24.30
  11  -3   0  295.47   29.40
  11  -3   0  265.77   26.10
  11  -3   0  284.07   22.30
  11  -3   0  289.47   30.30
 -11   3   0  248.78   24.80
 -11   3   0  277.67   28.40
 -11   3   0  266.47   24.30
 -11   3   0  302.87   27.50
 -11   3   0  329.77   33.00
 -11   3   0  306.97   22.40
 -11   3   0  305.97   24.90
  10  -3   0  213.68   28.60
  10  -3   0  198.08   17.00
  10  -3   0  199.08   22.70
  10  -3   0  187.58   23.90
  10  -3   0  190.08   18.90
  10  -3   0  162.28   23.60
  10  -3   0  187.58   18.80
  10  -3   0  194.08   17.00
 -10   3   0  309.47   40.20
 -10   3   0  179.68   16.30
 -10   3   0  177.38   18.40
 -10   3   0  188.88   22.00
 -10   3   0  237.58   25.80
 -10   3   0  149.49   19.90
 -10   3   0  216.48   19.70
 -10   3   0  188.88   18.50
   9  -3   0 1966.10   97.89
   9  -3   0 2016.50  101.89
   9  -3   0 2000.40   94.29
   9  -3   0 2034.00   98.59
   9  -3   0 1937.41   95.69
   9  -3   0 1978.00   95.69
  -9   3   0 2076.39   99.09
  -9   3   0 1890.01   97.09
  -9   3   0 2014.80   96.59
  -9   3   0 2069.89  105.09
  -9   3   0 1891.11  100.99
  -9   3   0 1802.22   92.19
  -9   3   0 1899.11   95.99
   8  -3   0   75.99   12.50
   8  -3   0   86.39   12.00
   8  -3   0   84.29   11.80
   8  -3   0   74.19   11.40
   8  -3   0   55.89   11.80
   8  -3   0   61.59   10.80
   8  -3   0   55.39   11.20
  -8   3   0   59.39   11.30
  -8   3   0   73.39    9.90
  -8   3   0   47.00    9.40
  -8   3   0   59.29   10.40
  -8   3   0   58.69   11.10
  -8   3   0   64.79   11.20
  -8   3   0   78.09   10.00
  -8   3   0   66.99   13.70
  -8   3   0   52.79   10.80
   7  -3   0  314.47   20.60
   7  -3   0  307.17   24.30
   7  -3   0  309.37   18.60
   7  -3   0  317.27   20.30
   7  -3   0  336.37   22.20
   7  -3   0  274.17   21.10
   7  -3   0  307.17   20.30
  -7   3   0  286.97   21.70
  -7   3   0  305.27   21.00
  -7   3   0  264.87   22.50
  -7   3   0  281.27   21.00
  -7   3   0  299.67   18.30
  -7   3   0  289.27   19.20
  -7   3   0  286.47   20.10
  -7   3   0  300.77   20.90
   6  -3   0 2164.58  118.19
   6  -3   0 2089.19  115.59
   6  -3   0 2239.08  114.69
   6  -3   0 2146.39  115.89
  -6   3   0 1964.00  213.38
  -6   3   0 1947.01  221.98
   5  -3   0  817.62   41.30
   5  -3   0  793.72   42.30
   5  -3   0  846.72   44.50
   5  -3   0  931.31   43.40
   5  -3   0  861.51   45.40
  -5   3   0  899.61   45.80
  -5   3   0  748.13   42.00
  -5   3   0  864.11   42.10
  -5   3   0  880.51   43.80
  -5   3   0  856.51   41.60
  -5   3   0  815.22   41.90
  -5   3   0  759.12   43.80
   4  -3   0  113.79    9.10
   4  -3   0  115.59    7.30
   4  -3   0  102.39    8.00
   4  -3   0   98.69    9.50
   4  -3   0  111.29    9.30
   4  -3   0   90.19    8.50
   4  -3   0   95.49    9.70
   4  -3   0   97.59    8.00
  -4   3   0  111.49    9.20
  -4   3   0  111.09    8.60
  -4   3   0  119.99   10.10
  -4   3   0  112.69    7.10
  -4   3   0  111.39    8.90
  -4   3   0   94.09    9.80
  -4   3   0  120.69    8.60
  -4   3   0  101.59    6.00
   3  -3   0 1871.61   94.69
   3  -3   0 1875.21   97.19
   3  -3   0 2015.60   95.59
   3  -3   0 1957.20   94.09
  -3   3   0 2012.00  151.88
  -3   3   0 1873.71  145.89
   2  -3   0 1309.67   61.49
   2  -3   0 1289.17   60.79
   2  -3   0 1225.48   60.39
   2  -3   0 1219.48   59.79
  -2   3   0 1215.88   90.49
  -2   3   0 1296.37   95.19
   1  -3   0  578.74   29.20
   1  -3   0  649.83   29.20
  -1   3   0  699.53   39.90
  -1   3   0  681.13   38.30
   0  -3   0 7357.96  335.67
   0  -3   0 6700.13  334.67
   0   3   0 7635.24  318.67
   0   3   0 7369.26  318.27
   0   3   0 7324.17  318.07
   0   3   0 7295.87  318.57
  -1  -3   0 3095.59  193.48
  -1  -3   0 3384.16  194.78
   1   3   0 3343.07  154.28
   1   3   0 3343.87  152.88
   1   3   0 3482.25  154.08
   1   3   0 3491.35  153.78
  -2  -3   0  211.38   14.60
  -2  -3   0  194.58   11.90
  -2  -3   0  212.98   12.10
  -2  -3   0  211.08   14.40
  -2  -3   0  221.18   14.00
  -2  -3   0  197.88   12.90
   2   3   0  271.87   15.30
   2   3   0  235.28   16.60
   2   3   0  275.37   16.40
   2   3   0  265.87   15.00
  -3  -3   0  568.04   27.10
  -3  -3   0  528.95   26.70
  -3  -3   0  501.05   28.90
  -3  -3   0  556.34   28.40
  -3  -3   0  546.75   27.70
  -3  -3   0  542.85   28.30
  -3  -3   0  576.64   30.00
  -3  -3   0  548.25   28.20
  -3  -3   0  558.54   30.70
   3   3   0  528.05   28.40
   3   3   0  523.75   29.10
   3   3   0  502.85   30.10
   3   3   0  518.45   27.30
   3   3   0  501.85   27.70
   3   3   0  537.05   27.50
   3   3   0  497.75   29.80
   3   3   0  510.25   29.50
   3   3   0  525.55   28.30
  -4  -3   0 2539.55  225.18
  -4  -3   0 2020.30  200.58
   4   3   0 2250.67  117.59
   4   3   0 2240.48  119.69
   4   3   0 2188.18  117.59
   4   3   0 2310.87  116.59
  -5  -3   0 1145.69   61.19
  -5  -3   0 1194.48   57.79
  -5  -3   0 1089.39   59.09
  -5  -3   0 1159.98   55.19
  -5  -3   0 1073.09   56.59
  -5  -3   0 1094.99   55.69
  -5  -3   0 1148.09   57.79
   5   3   0 1141.39   57.49
   5   3   0 1083.89   60.29
   5   3   0 1116.19   58.69
   5   3   0 1083.09   57.29
   5   3   0 1202.28   58.09
   5   3   0 1179.48   56.49
   6   3   0 2642.84  125.39
   6   3   0 2623.74  124.59
  -7  -3   0  163.38   16.40
  -7  -3   0  235.68   32.70
  -7  -3   0  166.18   21.50
  -7  -3   0  145.19   17.50
  -7  -3   0  140.49   14.10
  -7  -3   0  148.39   14.50
  -7  -3   0  161.88   17.90
  -7  -3   0  137.29   13.70
   7   3   0  163.58   19.00
   7   3   0  140.49   16.10
   7   3   0  146.29   14.70
   7   3   0  151.58   18.00
   7   3   0  149.79   14.70
   7   3   0  169.88   22.50
   7   3   0  162.88   16.10
   7   3   0  152.68   12.80
   7   3   0  114.59   15.70
   7   3   0  129.09   15.30
  -8  -3   0  372.66   25.00
  -8  -3   0  399.46   28.10
  -8  -3   0  361.26   24.30
  -8  -3   0  352.56   26.40
  -8  -3   0  362.56   26.50
  -8  -3   0  350.76   24.80
  -8  -3   0  324.87   28.30
  -8  -3   0  340.67   30.60
   8   3   0  320.97   25.30
   8   3   0  327.67   21.80
   8   3   0  318.87   25.90
   8   3   0  336.87   26.10
   8   3   0  353.56   25.60
   8   3   0  355.86   27.30
   8   3   0  335.97   29.00
   8   3   0  345.97   26.90
  -9  -3   0  368.86   25.90
  -9  -3   0  381.76   33.90
  -9  -3   0  371.36   26.90
  -9  -3   0  334.27   30.20
  -9  -3   0  350.06   27.80
  -9  -3   0  360.36   26.40
  -9  -3   0  335.97   27.60
  -9  -3   0  386.66   29.70
   9   3   0  419.16   29.80
   9   3   0  383.06   33.60
   9   3   0  395.86   28.30
   9   3   0  330.27   28.40
   9   3   0  307.97   30.10
   9   3   0  349.87   27.90
   9   3   0  392.36   30.00
   9   3   0  354.86   27.50
 -10  -3   0  354.36   28.80
 -10  -3   0  243.88   22.80
 -10  -3   0  291.77   28.90
 -10  -3   0  281.17   24.40
 -10  -3   0  296.67   24.70
 -10  -3   0  280.57   25.90
 -10  -3   0  319.37   32.10
 -10  -3   0  264.27   25.20
  10   3   0  257.27   29.60
  10   3   0  323.37   28.20
  10   3   0  286.27   27.10
  10   3   0  330.07   27.20
  10   3   0  292.77   40.00
  10   3   0  262.47   25.00
 -11  -3   0   40.80   13.10
 -11  -3   0   56.09   15.70
 -11  -3   0   34.70   11.90
 -11  -3   0   22.20   11.60
 -11  -3   0   35.30   13.70
 -11  -3   0   23.40   11.50
  11   3   0   34.80   12.60
  11   3   0   47.80   13.60
  11   3   0   41.60   13.60
  11   3   0   42.20   16.20
  11   3   0   23.90   12.60
  11   3   0   33.00   11.40
 -12  -3   0  367.26   30.90
 -12  -3   0  334.57   32.30
 -12  -3   0  402.46   35.00
 -12  -3   0  365.86   30.90
 -12  -3   0  370.96   32.20
 -12  -3   0  359.46   37.10
 -12  -3   0  328.27   29.10
  12   3   0  412.66   33.50
  12   3   0  400.86   35.70
  12   3   0  395.26   38.30
  12   3   0  409.76   46.60
  12   3   0  380.96   32.70
  12   3   0  375.76   39.30
  12   3   0  325.37   31.70
 -13  -3   0  192.98   25.40
 -13  -3   0  144.19   21.50
 -13  -3   0  174.48   28.30
 -13  -3   0  165.48   21.10
 -13  -3   0  215.18   29.20
 -13  -3   0  170.68   26.20
 -13  -3   0  174.58   27.00
  13   3   0  154.88   26.60
  13   3   0  368.46   72.89
  13   3   0  133.79   27.10
  13   3   0  160.58   24.10
  13   3   0  139.39   25.90
  13   3   0  136.99   22.60
 -14  -3   0   88.59   25.50
 -14  -3   0   95.09   19.50
 -14  -3   0  128.79   25.70
  14   3   0   79.59   32.40
  14   3   0  147.09   25.40
  14   3   0  101.09   22.50
  14   3   0  125.29   23.00
  14   3   0  106.19   22.50
  14   3   0  112.39   23.50
  16  -4   0  180.18   23.20
  16  -4   0  196.98   34.30
  16  -4   0  185.98   28.10
  16  -4   0  186.88   30.80
 -16   4   0  200.78   29.90
 -16   4   0  152.68   28.40
 -16   4   0  184.08   26.80
 -16   4   0  185.68   37.40
  15  -4   0  446.86   30.20
  15  -4   0  490.85   46.40
  15  -4   0  455.25   33.50
  15  -4   0  463.35   41.10
  15  -4   0  419.76   55.99
  15  -4   0  426.06   36.70
  15  -4   0  456.05   38.10
 -15   4   0  482.95   47.20
 -15   4   0  475.15   41.90
 -15   4   0  400.36   32.30
 -15   4   0  513.05   42.50
 -15   4   0  466.35   47.70
 -15   4   0  508.85   41.50
  14  -4   0   12.10   11.40
  14  -4   0   18.50   14.00
  14  -4   0   21.10    9.80
  14  -4   0   36.40   12.80
  14  -4   0   25.80   14.80
  14  -4   0    8.80   11.80
  14  -4   0    8.40   11.40
 -14   4   0   15.90   16.20
 -14   4   0    5.20    9.10
 -14   4   0    6.00    8.70
 -14   4   0   19.60    9.60
 -14   4   0   30.60   15.60
 -14   4   0    2.80   11.40
 -14   4   0   10.60   11.00
 -14   4   0   28.00   23.30
  13  -4   0  421.56   34.60
  13  -4   0  363.26   69.49
  13  -4   0  466.75   41.20
  13  -4   0  467.05   31.90
  13  -4   0  453.25   37.80
  13  -4   0  507.75   39.00
 -13   4   0  514.65   45.30
 -13   4   0  556.74   40.60
 -13   4   0  487.95   42.40
 -13   4   0  539.75   37.60
 -13   4   0  456.55   37.50
 -13   4   0  432.46   31.00
  12  -4   0  169.08   18.70
  12  -4   0  119.19   19.90
  12  -4   0  102.59   19.20
  12  -4   0  163.58   21.20
  12  -4   0  138.89   25.30
  12  -4   0  135.99   19.50
 -12   4   0  155.68   19.80
 -12   4   0  138.39   21.80
 -12   4   0  124.79   23.20
 -12   4   0  157.18   21.20
 -12   4   0  152.18   17.30
 -12   4   0  124.19   20.20
 -12   4   0  126.19   20.70
  11  -4   0  263.27   25.10
  11  -4   0  270.37   23.40
  11  -4   0  239.08   22.60
  11  -4   0  271.07   22.20
  11  -4   0  241.28   23.90
  11  -4   0  263.17   27.30
  11  -4   0  281.07   20.50
 -11   4   0  248.68   19.70
 -11   4   0  265.67   28.50
 -11   4   0  237.28   23.40
 -11   4   0  268.27   27.20
 -11   4   0  249.78   22.80
 -11   4   0  265.07   29.00
 -11   4   0  247.58   29.10
  10  -4   0  763.02   49.40
  10  -4   0  717.53   45.70
  10  -4   0  733.23   43.50
  10  -4   0  830.62   44.60
  10  -4   0  645.14   48.90
  10  -4   0  744.53   45.80
  10  -4   0  764.52   43.30
  10  -4   0  799.52   41.00
 -10   4   0  747.53   51.69
 -10   4   0  706.63   43.30
 -10   4   0  777.32   44.80
 -10   4   0  712.63   48.60
 -10   4   0  774.72   40.80
 -10   4   0  829.32   47.60
 -10   4   0  728.33   44.60
 -10   4   0  739.33   45.40
 -10   4   0  702.33   41.00
   9  -4   0  188.58   14.70
   9  -4   0  202.48   18.90
   9  -4   0  188.88   18.60
   9  -4   0  181.98   20.30
   9  -4   0  195.18   21.90
   9  -4   0  179.08   16.80
   9  -4   0  175.38   16.80
   9  -4   0  173.18   16.70
  -9   4   0  254.17   29.10
  -9   4   0  184.38   21.10
  -9   4   0  172.88   23.20
  -9   4   0  195.58   18.10
  -9   4   0  195.48   15.90
  -9   4   0  186.28   18.00
  -9   4   0  164.88   14.00
  -9   4   0  159.18   21.90
  -9   4   0  168.38   16.60
   8  -4   0  595.84   31.30
   8  -4   0  627.34   35.80
   8  -4   0  527.35   34.70
   8  -4   0  528.75   38.00
   8  -4   0  641.24   38.90
   8  -4   0  611.84   33.80
   8  -4   0  562.14   33.30
   8  -4   0  640.14   35.00
  -8   4   0  560.04   33.50
  -8   4   0  542.35   34.30
  -8   4   0  585.34   35.90
  -8   4   0  558.84   30.70
  -8   4   0  530.25   32.50
  -8   4   0  591.74   34.40
  -8   4   0  552.24   34.80
  -8   4   0  599.74   38.20
  -8   4   0  603.04   40.30
   7  -4   0 1067.29   54.09
   7  -4   0 1008.90   55.59
   7  -4   0 1091.69   55.99
   7  -4   0 1120.99   54.19
   7  -4   0 1010.10   58.79
   7  -4   0 1116.09   55.79
   7  -4   0 1174.68   59.39
  -7   4   0 1044.70   54.49
  -7   4   0 1062.49   54.89
  -7   4   0 1126.59   56.19
  -7   4   0 1093.19   56.49
  -7   4   0 1070.59   60.29
  -7   4   0 1079.09   58.39
  -7   4   0 1117.49   54.79
  -7   4   0 1055.49   51.49
   6  -4   0  953.70   49.60
   6  -4   0  988.00   49.30
   6  -4   0  985.90   47.70
   6  -4   0  967.40   47.40
   6  -4   0  952.30   51.19
   6  -4   0  954.30   52.09
   6  -4   0  967.70   49.40
  -6   4   0  964.70   49.50
  -6   4   0  904.31   46.70
  -6   4   0  929.61   48.90
  -6   4   0 1025.20   48.80
  -6   4   0  944.01   48.90
  -6   4   0  948.21   51.29
  -6   4   0  985.00   48.20
   5  -4   0  180.78   14.30
   5  -4   0  191.88   12.60
   5  -4   0  163.88   12.00
   5  -4   0  171.58   12.10
   5  -4   0  181.78   13.60
   5  -4   0  169.18   14.30
   5  -4   0  205.78   14.10
   5  -4   0  193.08   15.40
  -5   4   0  212.28   16.00
  -5   4   0  172.78   14.40
  -5   4   0  214.98   14.40
  -5   4   0  187.98   14.00
  -5   4   0  202.68   10.10
  -5   4   0  191.08   13.20
  -5   4   0  182.68   12.80
  -5   4   0  148.89   12.70
  -5   4   0  172.08   10.70
   4  -4   0 2655.53  131.49
   4  -4   0 2730.43  130.59
   4  -4   0 2672.63  131.79
   4  -4   0 2807.22  133.79
  -4   4   0 2794.12  204.28
  -4   4   0 2728.03  210.08
   3  -4   0 2296.67  110.29
   3  -4   0 2331.17  110.69
   3  -4   0 2327.57  111.69
   3  -4   0 2290.07  109.49
  -3   4   0 2420.86  168.28
  -3   4   0 2474.15  162.18
   2  -4   0 1760.62   92.09
   2  -4   0 2140.59   90.79
   2  -4   0 2029.70   91.09
   2  -4   0 1941.41   90.19
  -2   4   0 2025.30  122.49
  -2   4   0 1925.51  116.99
   0  -4   0 2817.12  143.69
   0  -4   0 3104.99  146.59
   0   4   0 2701.23  123.29
   0   4   0 2713.23  122.59
   0   4   0 2796.22  122.99
   0   4   0 2574.14  122.79
  -1  -4   0  225.78   15.40
  -1  -4   0  212.28   16.70
  -1  -4   0  212.88   13.10
   1   4   0  250.17   16.10
   1   4   0  262.77   15.90
   1   4   0  296.27   14.50
   1   4   0  237.88   16.80
   1   4   0  246.58   14.30
   1   4   0  260.97   13.70
   1   4   0  272.07   14.60
   1   4   0  275.17   14.90
  -2  -4   0 3347.87  221.58
  -2  -4   0 3243.88  222.78
   2   4   0 3229.28  151.88
   2   4   0 3190.78  154.38
   2   4   0 3252.27  153.08
   2   4   0 3247.48  153.58
   3   4   0   57.59    8.60
   3   4   0   44.50    6.30
   3   4   0   61.59    9.80
   3   4   0   54.19    9.00
   3   4   0   41.30    6.80
   3   4   0   40.30    6.70
   3   4   0   40.80    4.10
   3   4   0   33.70    7.20
   3   4   0   65.49    8.10
   3   4   0   47.30    8.20
   3   4   0   49.20    6.40
  -4  -4   0  475.45   26.60
  -4  -4   0  521.95   30.90
  -4  -4   0  445.96   26.80
  -4  -4   0  468.55   25.30
  -4  -4   0  468.65   28.90
  -4  -4   0  478.15   27.50
  -4  -4   0  501.75   25.70
   4   4   0  503.25   28.00
   4   4   0  471.15   27.80
   4   4   0  482.05   30.20
   4   4   0  456.65   29.00
   4   4   0  488.75   29.60
   4   4   0  465.35   29.70
   4   4   0  429.16   26.10
   4   4   0  464.95   26.90
   4   4   0  504.65   26.80
   5   4   0 2310.47  111.39
  -6  -4   0  385.36   24.30
  -6  -4   0  360.46   23.10
  -6  -4   0  370.56   25.70
  -6  -4   0  391.96   28.00
  -6  -4   0  333.97   24.60
  -6  -4   0  384.96   23.60
  -6  -4   0  371.86   26.10
  -6  -4   0  384.96   30.10
   6   4   0  370.26   24.60
   6   4   0  410.06   24.10
   6   4   0  349.47   27.40
   6   4   0  356.46   24.20
   6   4   0  368.16   28.60
   6   4   0  379.06   27.10
   6   4   0  368.76   24.50
   6   4   0  379.86   26.40
   6   4   0  431.66   26.90
  -7  -4   0  262.37   19.60
  -7  -4   0  267.97   20.40
  -7  -4   0  269.67   22.50
  -7  -4   0  326.37   21.10
  -7  -4   0  292.67   25.90
  -7  -4   0  300.77   22.80
  -7  -4   0  283.47   21.90
   7   4   0  239.38   20.60
   7   4   0  246.28   24.60
   7   4   0  287.27   23.10
   7   4   0  285.47   21.20
   7   4   0  248.98   22.50
   7   4   0  259.67   22.10
   7   4   0  292.37   22.80
   7   4   0  255.97   24.00
   7   4   0  262.67   19.10
   7   4   0  256.77   20.90
  -8  -4   0  945.41   47.80
  -8  -4   0  880.41   49.60
  -8  -4   0  811.12   48.30
  -8  -4   0  815.12   52.19
  -8  -4   0  825.52   54.49
  -8  -4   0  871.41   50.39
  -8  -4   0  889.11   50.49
  -8  -4   0  783.22   45.90
   8   4   0  901.41   54.39
   8   4   0  875.61   48.90
   8   4   0  926.01   49.20
   8   4   0  780.22   49.80
   8   4   0  865.31   50.49
   8   4   0  840.62   48.40
   8   4   0  842.92   54.99
   8   4   0  849.61   50.49
   8   4   0  834.92   50.09
   8   4   0  850.21   45.60
  -9  -4   0  124.09   18.30
  -9  -4   0   87.79   14.10
  -9  -4   0  100.99   17.60
  -9  -4   0  125.59   16.60
  -9  -4   0  108.39   17.70
  -9  -4   0  104.59   14.50
   9   4   0  102.29   13.00
   9   4   0   83.69   16.40
   9   4   0  122.39   19.20
   9   4   0  101.39   18.50
   9   4   0   75.09   13.80
   9   4   0   95.69   16.70
   9   4   0  144.59   30.00
   9   4   0   84.99   15.40
 -10  -4   0  111.49   18.90
 -10  -4   0   91.79   17.70
 -10  -4   0   58.99   15.40
 -10  -4   0   70.49   13.60
 -10  -4   0   88.99   15.40
 -10  -4   0   88.89   15.00
 -10  -4   0   84.59   15.50
  10   4   0  114.29   22.60
  10   4   0   86.89   15.80
  10   4   0   89.79   19.40
  10   4   0  109.89   19.40
  10   4   0  129.19   20.60
  10   4   0   80.89   22.90
  10   4   0   76.09   14.80
 -11  -4   0  460.35   36.50
 -11  -4   0  509.65   38.40
 -11  -4   0  454.85   41.60
 -11  -4   0  471.15   33.40
 -11  -4   0  417.86   34.30
 -11  -4   0  417.36   38.60
 -11  -4   0  455.05   35.60
  11   4   0  447.56   36.90
  11   4   0  486.05   36.70
  11   4   0  436.86   34.90
  11   4   0  372.36   35.20
  11   4   0  385.76   33.80
  11   4   0  436.46   41.50
  11   4   0  457.45   40.40
 -12  -4   0  358.76   33.10
 -12  -4   0  354.66   36.70
 -12  -4   0  332.17   37.60
 -12  -4   0  352.96   41.50
 -12  -4   0  301.17   45.20
 -12  -4   0  317.37   27.80
 -12  -4   0  348.37   29.40
  12   4   0  318.17   32.30
  12   4   0  269.37   29.70
  12   4   0  338.67   36.20
  12   4   0  324.77   31.00
  12   4   0  316.27   36.60
  12   4   0  277.97   40.80
  12   4   0  348.57   31.90
 -13  -4   0   57.99   16.20
 -13  -4   0  104.99   18.40
 -13  -4   0   44.50   17.50
 -13  -4   0   83.19   19.20
 -13  -4   0   57.49   16.60
 -13  -4   0   94.59   18.30
 -13  -4   0  125.39   23.50
  13   4   0   95.89   19.90
  13   4   0   92.19   19.80
  13   4   0   78.49   19.60
  13   4   0  126.19   46.60
  13   4   0   75.99   21.60
  13   4   0  101.59   22.20
 -14  -4   0  584.64   47.50
 -14  -4   0  552.04   53.09
 -14  -4   0  557.44   42.00
  14   4   0  758.02   98.69
  14   4   0  543.75   44.80
  14   4   0  544.25   46.00
  14   4   0  525.25   45.10
  14   4   0  527.45   50.69
  14   4   0  595.74   48.20
  16  -5   0  261.77   31.20
  16  -5   0  257.77   34.60
  16  -5   0  252.67   19.60
  16  -5   0  227.98   34.40
  16  -5   0  260.97   24.60
 -16   5   0  212.38   30.30
 -16   5   0  267.57   34.40
 -16   5   0  232.38   37.90
 -16   5   0  267.17   44.20
  15  -5   0  120.69   12.40
  15  -5   0  101.69   21.50
  15  -5   0  108.89   24.90
  15  -5   0  132.69   18.20
  15  -5   0   95.19   19.10
  15  -5   0   73.99   17.20
 -15   5   0   89.19   20.00
 -15   5   0   88.19   24.90
 -15   5   0  102.59   16.40
 -15   5   0  114.19   23.00
 -15   5   0  115.59   32.80
 -15   5   0  124.39   24.20
  14  -5   0  323.37   38.90
  14  -5   0  335.97   34.00
  14  -5   0  416.46   33.10
  14  -5   0  372.56   32.50
  14  -5   0  390.56   28.30
  14  -5   0  384.26   35.30
 -14   5   0  365.26   33.40
 -14   5   0  469.95   35.50
 -14   5   0  353.76   29.70
 -14   5   0  422.66   42.40
 -14   5   0  376.96   39.20
 -14   5   0  358.96   35.20
 -14   5   0  440.56   34.20
 -14   5   0  426.76   37.80
  13  -5   0  161.38   30.80
  13  -5   0  175.28   17.60
  13  -5   0  172.98   25.60
  13  -5   0  188.28   30.80
  13  -5   0  163.98   24.20
  13  -5   0  220.98   25.10
 -13   5   0  143.49   25.40
 -13   5   0  186.78   25.90
 -13   5   0  226.28   26.60
 -13   5   0  186.38   25.60
 -13   5   0  179.68   19.70
 -13   5   0  195.78   31.70
 -13   5   0  214.58   32.60
  12  -5   0   44.60   13.40
  12  -5   0   73.09   11.90
  12  -5   0   44.30   12.10
  12  -5   0   56.99   14.50
  12  -5   0   49.10   13.30
  12  -5   0   43.50   14.30
  12  -5   0   71.99   13.70
 -12   5   0   48.60   12.90
 -12   5   0   48.40   10.10
 -12   5   0   63.99   19.30
 -12   5   0   56.39   13.20
 -12   5   0   48.90   13.00
 -12   5   0   50.59   15.00
 -12   5   0   87.39   16.70
 -12   5   0   55.39   13.60
  11  -5   0  852.31   51.19
  11  -5   0  970.70   52.09
  11  -5   0  834.82   53.79
  11  -5   0  976.80   48.70
  11  -5   0  957.40   52.79
  11  -5   0 1023.50   55.89
  11  -5   0  920.01   58.39
 -11   5   0  856.51   53.59
 -11   5   0  851.11   57.29
 -11   5   0  804.52   49.00
 -11   5   0  932.81   48.00
 -11   5   0  877.81   51.69
 -11   5   0  921.41   55.19
 -11   5   0  882.01   53.29
 -11   5   0 1023.00   73.09
 -11   5   0  964.70   53.59
  10  -5   0   61.79   12.40
  10  -5   0   59.49   11.40
  10  -5   0   60.09   12.80
  10  -5   0   68.69   13.80
  10  -5   0   68.89   15.50
  10  -5   0   64.19   11.80
  10  -5   0   61.89    9.80
  10  -5   0   75.39   17.50
 -10   5   0   56.39   13.20
 -10   5   0   39.80    9.00
 -10   5   0   38.20   13.50
 -10   5   0   58.89   11.90
 -10   5   0   51.49   11.30
 -10   5   0   71.29   10.10
 -10   5   0   59.09   11.30
 -10   5   0   51.49   13.90
 -10   5   0   52.19   11.20
   9  -5   0  148.59   21.80
   9  -5   0  147.19   12.50
   9  -5   0  165.58   18.60
   9  -5   0  183.48   23.80
   9  -5   0  138.59   15.70
   9  -5   0  124.39   19.50
   9  -5   0  133.29   17.00
   9  -5   0  162.48   16.90
  -9   5   0  129.49   20.60
  -9   5   0  134.19   16.30
  -9   5   0  133.09   17.60
  -9   5   0  131.29   11.70
  -9   5   0  123.49   19.10
  -9   5   0  157.28   17.50
  -9   5   0  157.28   17.40
  -9   5   0  148.89   17.50
   8  -5   0  945.91   48.80
   8  -5   0  885.81   50.69
   8  -5   0  907.91   43.10
   8  -5   0  797.92   44.90
   8  -5   0  941.21   48.50
   8  -5   0  913.31   45.60
   8  -5   0  838.42   51.39
   8  -5   0  828.72   47.60
  -8   5   0  800.92   46.20
  -8   5   0  905.51   46.50
  -8   5   0  872.61   50.59
  -8   5   0  818.12   51.99
  -8   5   0  853.81   46.70
  -8   5   0  886.91   48.60
  -8   5   0  798.42   46.80
  -8   5   0  857.91   42.50
   7  -5   0 1841.82   87.69
   7  -5   0 1807.42   90.89
   7  -5   0 1847.82   89.99
   7  -5   0 1891.51   94.09
  -7   5   0 1909.91   90.79
  -7   5   0 2083.29   96.09
  -7   5   0 1842.92   90.19
  -7   5   0 1790.82   92.39
  -7   5   0 1881.61   90.09
   6  -5   0  112.09   10.90
   6  -5   0   99.89    9.70
   6  -5   0   97.29    9.00
   6  -5   0  100.99   14.10
   6  -5   0  114.69    9.50
   6  -5   0  125.99   12.50
   6  -5   0   91.19   12.50
   6  -5   0  104.19   11.70
  -6   5   0  110.39    7.90
  -6   5   0  122.89   12.40
  -6   5   0   79.19   10.60
  -6   5   0   97.99    6.90
  -6   5   0  101.79   10.40
  -6   5   0   93.99   10.70
  -6   5   0   97.79   10.90
  -6   5   0  112.69   10.30
   5  -5   0 4778.12  229.28
   5  -5   0 4943.01  231.98
   5  -5   0 4987.40  230.18
   5  -5   0 4928.71  228.08
  -5   5   0 4910.21  323.97
  -5   5   0 4715.63  334.07
   4  -5   0 2049.09  102.79
   4  -5   0 2032.70  101.19
   4  -5   0 2009.70   99.79
   4  -5   0 2087.49  101.39
  -4   5   0 1890.21  170.38
  -4   5   0 2082.89  163.18
   3  -5   0  501.75   29.20
   3  -5   0  582.54   29.40
   3  -5   0  528.25   29.80
   3  -5   0  547.75   26.90
   3  -5   0  504.65   25.40
   3  -5   0  532.25   25.70
  -3   5   0  487.85   26.40
  -3   5   0  519.85   28.50
  -3   5   0  501.85   24.90
  -3   5   0  556.04   26.10
  -3   5   0  547.45   27.40
  -3   5   0  554.04   25.20
   2  -5   0 2666.63  117.09
   2  -5   0 2582.94  117.79
   2  -5   0 2526.65  117.19
   2  -5   0 2612.94  117.39
  -2   5   0 2863.01  144.09
   1  -5   0  748.53   36.30
   1  -5   0  704.13   36.40
   1  -5   0  713.03   37.60
  -1   5   0  706.23   36.20
  -1   5   0  700.23   36.10
  -1   5   0  695.23   34.80
  -1   5   0  699.43   34.40
  -1   5   0  721.33   36.00
  -1   5   0  657.13   36.70
   0  -5   0   66.09    9.60
   0   5   0   92.29    9.70
   0   5   0   91.69    8.20
   0   5   0   70.29    8.10
   0   5   0  103.39    7.40
   0   5   0  105.09    8.70
   0   5   0   86.49    8.60
   0   5   0   95.99    5.60
   0   5   0   78.49    5.40
  -1  -5   0 2921.31  189.38
  -1  -5   0 2885.11  185.58
   1   5   0 3326.87  140.09
   1   5   0 2910.91  137.69
   1   5   0 2971.80  138.59
   1   5   0 2844.12  139.09
  -2  -5   0  747.83   38.40
  -2  -5   0  786.12   37.40
  -2  -5   0  694.33   36.80
  -2  -5   0  776.02   40.20
  -2  -5   0  744.23   40.20
  -2  -5   0  786.32   39.20
  -2  -5   0  794.12   43.10
   2   5   0  778.12   39.90
   2   5   0  744.23   40.70
   2   5   0  754.22   37.00
   2   5   0  736.73   41.80
   2   5   0  767.72   37.70
   2   5   0  794.52   37.90
  -3  -5   0  799.12   37.00
  -3  -5   0  742.73   40.80
  -3  -5   0  808.62   36.40
  -3  -5   0  750.52   38.30
  -3  -5   0  725.63   41.00
  -3  -5   0  710.53   39.70
  -3  -5   0  728.43   40.70
  -3  -5   0  765.12   38.50
  -3  -5   0  675.23   38.80
   3   5   0  752.22   41.00
   3   5   0  839.72   41.30
   3   5   0  851.41   39.60
   3   5   0  743.73   37.70
   3   5   0  712.53   39.70
   3   5   0  782.82   38.60
   3   5   0  718.13   42.40
   3   5   0  783.82   37.90
   3   5   0  729.63   38.90
   3   5   0  751.52   41.20
  -4  -5   0 1071.59   55.19
  -4  -5   0 1038.20   51.89
  -4  -5   0 1010.70   52.09
  -4  -5   0 1038.40   52.99
  -4  -5   0 1065.89   55.79
  -4  -5   0  991.20   54.09
  -4  -5   0 1108.09   50.39
  -4  -5   0  950.00   49.40
   4   5   0 1048.80   53.29
   4   5   0 1123.29   52.09
   4   5   0 1063.39   53.29
   4   5   0 1054.59   55.29
   4   5   0 1056.99   53.09
   4   5   0 1031.80   54.69
   4   5   0 1057.79   56.09
   4   5   0 1094.29   52.39
   4   5   0 1022.10   51.49
   4   5   0 1015.30   56.39
  -5  -5   0  179.58   20.10
  -5  -5   0  156.18   13.60
  -5  -5   0  176.98   12.90
  -5  -5   0  122.29   11.50
  -5  -5   0  140.09   13.70
  -5  -5   0  151.08   15.50
  -5  -5   0  158.18   16.60
  -5  -5   0  148.59   14.10
   5   5   0  158.98   13.80
   5   5   0  152.88   13.60
   5   5   0  164.48   16.60
   5   5   0  153.98   13.60
   5   5   0  145.09   14.40
   5   5   0  170.98   17.20
   5   5   0  189.88   15.90
   5   5   0  142.89   15.10
   5   5   0  143.39   13.60
   5   5   0  172.88   16.60
  -6  -5   0  223.18   17.20
  -6  -5   0  201.88   16.00
  -6  -5   0  219.98   20.00
  -6  -5   0  202.98   29.20
  -6  -5   0  204.58   17.80
  -6  -5   0  189.38   17.20
  -6  -5   0  209.58   15.70
  -6  -5   0  181.88   18.50
   6   5   0  209.78   18.30
   6   5   0  197.18   17.40
   6   5   0  220.78   20.30
   6   5   0  227.68   20.70
   6   5   0  204.18   17.20
   6   5   0  207.48   17.20
   6   5   0  192.18   16.70
   6   5   0  224.18   19.60
   6   5   0  220.78   21.60
   6   5   0  216.68   18.90
  -7  -5   0 1322.37   66.29
  -7  -5   0 1290.77   68.99
  -7  -5   0 1415.36   75.49
  -7  -5   0 1316.97   69.69
  -7  -5   0 1264.47   70.69
  -7  -5   0 1328.57   65.99
  -7  -5   0 1348.07   67.79
  -7  -5   0 1399.66   73.19
   7   5   0 1397.86   71.49
   7   5   0 1257.77   68.09
   7   5   0 1349.07   68.49
   7   5   0 1230.88   71.49
   7   5   0 1228.28   69.69
   7   5   0 1444.96   69.19
   7   5   0 1426.46   71.09
   7   5   0 1337.17   67.09
   7   5   0 1255.07   74.29
   7   5   0 1374.76   73.99
  -8  -5   0  371.96   25.70
  -8  -5   0  323.27   26.00
  -8  -5   0  339.57   29.20
  -8  -5   0  322.77   30.50
  -8  -5   0  356.26   24.10
  -8  -5   0  318.87   27.50
  -8  -5   0  317.37   26.70
  -8  -5   0  344.07   24.40
   8   5   0  374.86   26.60
   8   5   0  373.26   28.50
   8   5   0  346.47   30.20
   8   5   0  316.57   27.10
   8   5   0  378.26   26.90
   8   5   0  365.56   26.60
   8   5   0  306.97   23.30
   8   5   0  273.67   29.20
   8   5   0  355.16   28.10
  -9  -5   0  302.77   23.40
  -9  -5   0  343.47   27.20
  -9  -5   0  271.97   26.50
  -9  -5   0  302.37   31.20
  -9  -5   0  324.97   27.40
  -9  -5   0  367.36   25.60
  -9  -5   0  317.27   25.10
   9   5   0  287.57   26.90
   9   5   0  227.38   34.30
   9   5   0  309.77   27.60
   9   5   0  300.77   25.70
   9   5   0  324.87   26.30
   9   5   0  299.87   31.00
   9   5   0  306.97   23.10
   9   5   0  316.57   27.50
 -10  -5   0  738.83   46.30
 -10  -5   0  800.02   50.89
 -10  -5   0  835.22   58.09
 -10  -5   0  756.82   51.29
 -10  -5   0  877.21   48.30
 -10  -5   0  830.72   51.89
 -10  -5   0  810.22   48.80
  10   5   0  847.12   53.19
  10   5   0  912.01   53.89
  10   5   0  694.23   48.90
  10   5   0  789.22   52.09
  10   5   0  771.22   57.59
  10   5   0  846.52   51.09
  10   5   0  861.61   57.09
 -11  -5   0  399.76   34.70
 -11  -5   0  419.16   35.40
 -11  -5   0  415.86   38.90
 -11  -5   0  371.96   34.00
 -11  -5   0  459.85   32.20
 -11  -5   0  436.06   40.80
 -11  -5   0  396.66   31.70
  11   5   0  460.15   37.00
  11   5   0  364.46   33.70
  11   5   0  415.06   35.60
  11   5   0  402.66   33.70
  11   5   0  423.96   41.10
  11   5   0  437.16   56.39
  11   5   0  405.26   38.60
 -12  -5   0   10.30    9.10
 -12  -5   0   25.40   22.30
 -12  -5   0   23.30   15.10
 -12  -5   0   26.60   11.40
 -12  -5   0   20.70   11.20
 -12  -5   0   37.90   13.50
 -12  -5   0   18.60   12.80
 -12  -5   0   31.10   14.10
  12   5   0   22.30   13.80
  12   5   0   26.10   12.70
  12   5   0   30.40   12.50
  12   5   0   42.10   17.60
  12   5   0    8.00   11.50
  12   5   0    1.40   10.50
  12   5   0   12.90   11.40
 -13  -5   0  796.12   63.19
 -13  -5   0  826.22   50.99
 -13  -5   0  793.22   55.59
 -13  -5   0  708.03   48.20
  13   5   0  833.42   56.09
  13   5   0  794.82   56.49
  13   5   0  833.22   76.79
  13   5   0  696.03   55.89
  13   5   0  656.83   71.59
 -14  -5   0  125.39   28.30
  14   5   0   69.89   22.70
  14   5   0   82.09   19.30
  14   5   0   71.89   31.70
  14   5   0   71.59   19.60
  16  -6   0   62.79   20.60
  16  -6   0  102.19   18.70
  16  -6   0   59.79   19.00
  16  -6   0   94.79   20.50
 -16   6   0   54.99   17.80
 -16   6   0   38.00   20.20
 -16   6   0  101.69   20.40
 -16   6   0   87.09   21.80
 -16   6   0   68.49   20.10
  15  -6   0  294.27   21.40
  15  -6   0  348.47   38.30
  15  -6   0  258.57   29.80
  15  -6   0  264.77   36.30
 -15   6   0  434.96   87.09
 -15   6   0  303.87   40.50
 -15   6   0  290.07   34.70
 -15   6   0  276.07   33.30
 -15   6   0  273.97   28.90
 -15   6   0  330.57   38.10
  14  -6   0  109.89   30.30
  14  -6   0  163.88   26.30
  14  -6   0  136.49   14.70
  14  -6   0  150.28   21.70
  14  -6   0  144.99   26.60
  14  -6   0  142.19   24.10
  14  -6   0  168.48   22.10
 -14   6   0  129.99   23.40
 -14   6   0  144.89   22.70
 -14   6   0  127.59   20.90
 -14   6   0  169.08   18.70
 -14   6   0  144.49   24.10
 -14   6   0  160.58   29.80
 -14   6   0   95.59   23.10
 -14   6   0  100.69   18.10
  13  -6   0   34.60   15.70
  13  -6   0   24.90   13.40
  13  -6   0   19.40   10.10
  13  -6   0   29.20   13.00
  13  -6   0   22.90   10.60
  13  -6   0   18.80   13.10
  13  -6   0   30.30    8.30
 -13   6   0   26.70   13.50
 -13   6   0   21.10   11.80
 -13   6   0   15.50    7.30
 -13   6   0   22.40   13.60
 -13   6   0   28.40   17.30
 -13   6   0   33.90   13.00
 -13   6   0   37.30   13.10
 -13   6   0   23.70   11.50
  12  -6   0  745.53   44.50
  12  -6   0  624.94   44.10
  12  -6   0  692.23   44.80
  12  -6   0  709.43   48.70
  12  -6   0  656.73   40.70
  12  -6   0  615.54   36.30
  12  -6   0  614.24   40.20
 -12   6   0  608.84   42.80
 -12   6   0  655.83   44.90
 -12   6   0  584.64   52.39
 -12   6   0  675.53   42.40
 -12   6   0  584.64   35.60
 -12   6   0  676.83   43.20
 -12   6   0  625.04   43.40
 -12   6   0  663.73   50.59
  11  -6   0  246.98   24.20
  11  -6   0  262.07   26.90
  11  -6   0  267.97   24.40
  11  -6   0  293.77   25.10
  11  -6   0  261.27   21.90
  11  -6   0  197.18   31.40
  11  -6   0  253.27   21.90
  11  -6   0  266.57   19.40
 -11   6   0  251.67   23.30
 -11   6   0  255.17   22.60
 -11   6   0  274.07   27.30
 -11   6   0  289.67   26.00
 -11   6   0  236.38   23.50
 -11   6   0  257.97   18.40
 -11   6   0  266.17   24.30
 -11   6   0  282.57   31.80
  10  -6   0   84.89   13.00
  10  -6   0   99.59   13.80
  10  -6   0   98.49   12.20
  10  -6   0  105.59   20.50
  10  -6   0   90.19   15.30
  10  -6   0   89.49   14.80
  10  -6   0   87.89   15.00
  10  -6   0   91.99   18.30
 -10   6   0   75.99   15.30
 -10   6   0   85.79   13.60
 -10   6   0   79.99   10.10
 -10   6   0   67.19   12.90
 -10   6   0   69.49   14.00
 -10   6   0   85.59   15.60
 -10   6   0   86.29   15.50
 -10   6   0   82.19   14.20
 -10   6   0   67.29   16.00
   9  -6   0  276.27   22.20
   9  -6   0  263.97   24.70
   9  -6   0  267.77   18.70
   9  -6   0  264.27   19.50
   9  -6   0  290.87   23.00
   9  -6   0  260.17   19.30
   9  -6   0  227.58   21.00
   9  -6   0  277.77   24.40
  -9   6   0  264.67   21.60
  -9   6   0  272.37   26.30
  -9   6   0  249.18   20.90
  -9   6   0  247.48   23.10
  -9   6   0  242.88   20.40
  -9   6   0  262.77   16.50
  -9   6   0  244.88   20.20
  -9   6   0  240.28   22.00
   8  -6   0 1275.97   65.09
   8  -6   0 1377.06   70.69
   8  -6   0 1326.07   68.39
   8  -6   0 1360.16   65.29
   8  -6   0 1344.97   68.39
   8  -6   0 1357.56   72.79
   8  -6   0 1406.36   71.69
   8  -6   0 1324.67   65.69
  -8   6   0 1290.87   70.99
  -8   6   0 1267.77   66.59
  -8   6   0 1256.47   62.39
  -8   6   0 1348.57   68.89
  -8   6   0 1478.55   74.89
  -8   6   0 1422.86   69.49
  -8   6   0 1450.75   68.29
  -8   6   0 1326.87   68.19
   7  -6   0  435.16   31.00
   7  -6   0  455.35   27.30
   7  -6   0  512.95   26.50
   7  -6   0  473.25   26.10
   7  -6   0  560.24   32.40
   7  -6   0  460.65   28.60
   7  -6   0  464.55   31.50
   7  -6   0  483.95   30.70
  -7   6   0  505.85   33.20
  -7   6   0  467.65   28.60
  -7   6   0  479.85   30.90
  -7   6   0  466.75   28.10
  -7   6   0  466.65   34.10
  -7   6   0  457.55   29.10
  -7   6   0  471.05   27.80
   6  -6   0 1492.85   69.99
   6  -6   0 1336.67   67.49
   6  -6   0 1357.16   70.39
   6  -6   0 1432.26   71.69
   6  -6   0 1438.36   67.69
  -6   6   0 1371.56   70.09
  -6   6   0 1508.35   72.09
  -6   6   0 1363.66   66.49
  -6   6   0 1322.67   69.49
   5  -6   0 1331.07   66.29
   5  -6   0 1329.07   62.19
   5  -6   0 1281.17   61.69
  -5   6   0 1280.47   61.89
  -5   6   0 1303.67   65.39
   4  -6   0  104.19   10.70
   4  -6   0  130.79   10.00
   4  -6   0  101.29    8.20
   4  -6   0  116.39   11.80
   4  -6   0  112.29    8.50
   4  -6   0  110.29   11.90
  -4   6   0  110.99    9.40
  -4   6   0  118.39    9.00
  -4   6   0  121.09   12.90
  -4   6   0  104.29   11.20
  -4   6   0  111.49    8.30
  -4   6   0  104.49    8.30
  -4   6   0  111.09    9.30
  -3   6   0 1931.61   91.29
   2  -6   0  348.97   22.70
   2  -6   0  365.06   22.20
   2  -6   0  348.67   22.50
  -2   6   0  372.36   21.30
  -2   6   0  336.27   21.60
  -2   6   0  350.86   22.00
  -2   6   0  343.77   22.30
  -2   6   0  360.76   19.80
   1  -6   0  734.63   40.20
   1  -6   0  790.62   39.30
  -1   6   0  747.13   38.40
  -1   6   0  700.03   38.20
  -1   6   0  718.23   38.10
  -1   6   0  672.23   39.10
  -1   6   0  757.22   36.30
   0  -6   0  876.71   48.10
   0  -6   0  905.61   46.80
   0  -6   0  897.81   45.50
   0  -6   0  889.71   46.10
   0   6   0  932.91   46.10
   0   6   0  898.71   45.10
   0   6   0  872.11   47.50
   0   6   0  903.71   46.10
  -1  -6   0 2511.65  172.08
  -1  -6   0 2522.55  179.08
   1   6   0 2650.53  125.29
   1   6   0 2795.22  126.59
   1   6   0 2719.43  124.99
   1   6   0 2661.73  126.59
  -2  -6   0   82.79    8.30
  -2  -6   0   72.19    8.00
  -2  -6   0   57.39   11.10
  -2  -6   0   59.89    7.30
  -2  -6   0   79.49    7.30
  -2  -6   0   49.30    8.20
  -2  -6   0   81.09    9.50
  -2  -6   0   69.29    9.50
   2   6   0   85.39    7.20
   2   6   0   86.49    8.70
   2   6   0   77.79    7.80
   2   6   0   55.89    8.30
   2   6   0   90.39   11.80
   2   6   0   82.39    7.80
   2   6   0   72.19    8.60
   2   6   0   82.79    7.80
   2   6   0   77.39    7.00
   2   6   0   62.39   10.80
   2   6   0   78.09   10.90
   2   6   0   80.89   10.50
  -3  -6   0  546.95   35.00
  -3  -6   0  626.84   32.30
  -3  -6   0  637.44   29.20
  -3  -6   0  631.14   34.90
  -3  -6   0  605.74   32.30
  -3  -6   0  593.24   29.00
  -3  -6   0  602.94   33.90
  -3  -6   0  618.54   32.80
  -3  -6   0  609.24   32.20
   3   6   0  613.84   35.60
   3   6   0  662.43   32.50
   3   6   0  621.04   34.90
   3   6   0  604.94   37.50
   3   6   0  609.34   35.30
   3   6   0  619.64   33.10
   3   6   0  591.14   31.60
   3   6   0  593.24   33.00
   3   6   0  629.34   33.10
   3   6   0  624.94   34.70
   3   6   0  583.34   31.50
  -4  -6   0  114.39   11.10
  -4  -6   0  111.69   12.40
  -4  -6   0   96.19    9.00
  -4  -6   0  109.29    9.20
  -4  -6   0  108.99   14.50
  -4  -6   0  106.09   15.10
  -4  -6   0  109.79   11.10
   4   6   0  124.79   15.80
   4   6   0  130.89   12.20
   4   6   0  140.29   20.10
   4   6   0  107.79   12.90
   4   6   0  156.18   18.30
   4   6   0  122.99   13.80
   4   6   0  140.09   11.80
   4   6   0  124.69   12.30
   4   6   0  122.59   11.50
   4   6   0  127.99   11.40
  -5  -6   0  294.47   24.40
  -5  -6   0  309.97   23.60
  -5  -6   0  302.27   21.10
  -5  -6   0  353.96   21.70
  -5  -6   0  336.27   22.40
  -5  -6   0  312.17   24.10
  -5  -6   0  298.17   21.20
  -5  -6   0  291.87   18.70
   5   6   0  279.87   24.60
   5   6   0  319.77   24.50
   5   6   0  321.07   22.90
   5   6   0  314.77   22.50
   5   6   0  294.87   24.80
   5   6   0  344.37   21.70
   5   6   0  311.67   21.20
   5   6   0  288.07   21.80
   5   6   0  338.97   24.60
   5   6   0  317.37   21.30
  -6  -6   0 2029.70   99.69
  -6  -6   0 1904.81   92.69
  -6  -6   0 2088.99   95.09
  -6  -6   0 1796.12   96.59
  -6  -6   0 1851.21   94.09
  -6  -6   0 1768.82  102.19
  -6  -6   0 1953.60   90.19
   6   6   0 1944.71   93.39
   6   6   0 1946.71   93.79
   6   6   0 1938.91   93.19
   6   6   0 1879.91   99.29
   6   6   0 1898.01   94.99
   6   6   0 1956.10   98.29
   6   6   0 2029.20   95.39
   6   6   0 1958.40   93.19
   6   6   0 1978.10   96.89
   6   6   0 1759.52  102.29
  -7  -6   0  922.11   54.69
  -7  -6   0  995.50   56.19
  -7  -6   0  990.00   54.39
  -7  -6   0 1048.00   52.89
  -7  -6   0  967.10   57.89
  -7  -6   0 1050.29   61.49
  -7  -6   0  973.20   58.69
  -7  -6   0  982.50   51.79
   7   6   0 1105.59   58.09
   7   6   0 1077.19   58.89
   7   6   0  983.40   61.19
   7   6   0 1072.79   55.69
   7   6   0  987.70   55.59
   7   6   0 1132.29   56.29
   7   6   0 1048.60   60.49
   7   6   0 1066.59   57.89
   7   6   0  954.90   54.69
  -8  -6   0   72.49   14.00
  -8  -6   0   75.69   13.00
  -8  -6   0   69.29   17.50
  -8  -6   0   41.00   11.30
  -8  -6   0   58.79   11.30
  -8  -6   0   50.19   12.10
  -8  -6   0   60.09   13.80
  -8  -6   0   67.49   10.90
   8   6   0   48.90   11.30
   8   6   0   61.29   15.80
   8   6   0   69.99   14.40
   8   6   0   47.50   12.70
   8   6   0   73.09   17.10
   8   6   0   62.49   12.90
   8   6   0   71.59   13.40
   8   6   0   62.19   12.60
   8   6   0   79.89   14.00
  -9  -6   0  610.34   39.30
  -9  -6   0  599.54   35.20
  -9  -6   0  551.64   43.30
  -9  -6   0  523.65   35.80
  -9  -6   0  490.35   36.70
  -9  -6   0  533.95   33.60
  -9  -6   0  530.25   39.30
   9   6   0  511.45   43.00
   9   6   0  586.14   39.90
   9   6   0  578.54   40.10
   9   6   0  464.95   37.90
   9   6   0  534.45   37.20
   9   6   0  557.74   34.90
   9   6   0  541.85   45.20
   9   6   0  523.25   36.60
   9   6   0  537.15   41.90
 -10  -6   0  149.79   22.50
 -10  -6   0  120.19   18.80
 -10  -6   0  169.08   23.00
 -10  -6   0  143.29   18.20
 -10  -6   0  212.08   30.60
 -10  -6   0  144.59   25.50
 -10  -6   0  159.28   19.40
  10   6   0   92.19   18.50
  10   6   0  152.78   21.90
  10   6   0  127.19   21.70
  10   6   0  106.09   18.20
  10   6   0  150.88   22.70
  10   6   0  137.19   26.00
  10   6   0  152.28   22.00
 -11  -6   0  103.29   16.90
 -11  -6   0  125.59   21.90
 -11  -6   0   98.59   21.60
 -11  -6   0  114.19   17.80
 -11  -6   0  105.69   20.30
 -11  -6   0  159.38   28.50
 -11  -6   0   89.69   19.50
  11   6   0  103.19   20.30
  11   6   0  117.49   19.70
  11   6   0  110.29   21.40
  11   6   0   83.29   19.30
  11   6   0   83.19   17.60
  11   6   0  156.98   31.50
  11   6   0  106.69   22.50
 -12  -6   0  725.73   77.99
 -12  -6   0  583.84   45.00
 -12  -6   0  555.84   39.00
 -12  -6   0  575.04   41.70
 -12  -6   0  599.54   40.50
  12   6   0  535.95   50.99
  12   6   0  559.24   43.70
  12   6   0  622.84   47.30
  12   6   0  634.24   51.69
  12   6   0  568.34   45.40
  12   6   0  562.94   46.00
 -13  -6   0  111.79   19.20
 -13  -6   0   94.69   22.40
 -13  -6   0  125.49   19.60
 -13  -6   0   68.19   21.00
  13   6   0  112.59   21.50
  13   6   0   67.29   21.60
  13   6   0  111.19   23.70
  13   6   0   85.69   21.20
  15  -7   0   76.89   19.10
  15  -7   0   65.09   15.30
  15  -7   0   67.29   15.40
  15  -7   0   58.69   10.00
  15  -7   0   68.09   22.20
 -15   7   0   66.99   17.70
 -15   7   0   64.79   20.30
 -15   7   0   73.09   20.20
 -15   7   0   85.59   22.70
 -15   7   0   85.09   19.40
  14  -7   0    0.90    5.80
  14  -7   0    0.70   10.00
  14  -7   0    8.30   11.80
  14  -7   0   14.80   11.20
  14  -7   0   16.80   10.50
 -14   7   0    6.50   10.30
 -14   7   0   11.50    9.80
 -14   7   0    2.70   10.40
 -14   7   0   11.00   11.40
 -14   7   0    4.10    5.70
 -14   7   0    2.40   10.30
 -14   7   0   -1.10    9.50
  13  -7   0  236.58   22.80
  13  -7   0  239.18   28.40
  13  -7   0  188.68   25.90
  13  -7   0  254.87   29.40
  13  -7   0  203.78   28.40
  13  -7   0  267.17   34.00
  13  -7   0  228.58   22.90
  13  -7   0  216.18   18.50
 -13   7   0  210.38   27.10
 -13   7   0  227.78   32.30
 -13   7   0  221.88   33.30
 -13   7   0  244.88   27.30
 -13   7   0  252.87   26.00
 -13   7   0  289.37   30.40
 -13   7   0  227.88   17.90
 -13   7   0  270.97   26.60
  12  -7   0  445.26   34.10
  12  -7   0  436.26   33.40
  12  -7   0  345.37   35.60
  12  -7   0  395.76   29.60
  12  -7   0  498.95   31.10
  12  -7   0  421.86   27.20
  12  -7   0  430.76   36.80
  12  -7   0  440.46   34.30
 -12   7   0  464.15   35.20
 -12   7   0  449.86   37.60
 -12   7   0  417.06   33.30
 -12   7   0  483.65   33.60
 -12   7   0  365.76   31.80
 -12   7   0  442.06   32.30
 -12   7   0  403.46   25.40
 -12   7   0  462.85   40.40
  11  -7   0   60.09   13.70
  11  -7   0   50.09   10.70
  11  -7   0   57.59   10.00
  11  -7   0   65.29   15.50
  11  -7   0   69.19   11.90
  11  -7   0   52.19   13.10
  11  -7   0   62.99   16.90
 -11   7   0   83.09   14.00
 -11   7   0   46.70   13.20
 -11   7   0   54.49   12.90
 -11   7   0   78.09   19.40
 -11   7   0   40.00   12.50
 -11   7   0   40.10   11.70
 -11   7   0   55.89    8.60
 -11   7   0   49.80   12.70
  10  -7   0  501.35   30.50
  10  -7   0  502.65   34.40
  10  -7   0  514.85   37.20
  10  -7   0  493.25   34.00
  10  -7   0  556.64   31.30
  10  -7   0  486.05   30.50
  10  -7   0  411.26   35.90
  10  -7   0  550.64   36.90
 -10   7   0  538.15   40.20
 -10   7   0  531.25   35.30
 -10   7   0  493.05   32.80
 -10   7   0  508.65   27.40
 -10   7   0  513.65   34.90
 -10   7   0  511.65   37.30
 -10   7   0  521.15   34.40
 -10   7   0  535.85   34.10
   9  -7   0  149.49   17.60
   9  -7   0  128.79   17.40
   9  -7   0  141.99   13.10
   9  -7   0  145.29   18.00
   9  -7   0  116.69   13.50
   9  -7   0  103.09   16.10
   9  -7   0  138.39   19.50
   9  -7   0  158.58   17.60
   9  -7   0  140.99   13.70
  -9   7   0  149.39   18.60
  -9   7   0  136.89   20.80
  -9   7   0  166.48   22.50
  -9   7   0  179.38   16.50
  -9   7   0  180.08   18.60
  -9   7   0  125.69   16.30
  -9   7   0  122.49   10.20
   8  -7   0  134.29   13.00
   8  -7   0   91.19   14.90
   8  -7   0  124.99   11.20
   8  -7   0  138.09   11.50
   8  -7   0  172.78   22.60
   8  -7   0   84.59   14.00
   8  -7   0  168.58   16.60
   8  -7   0  155.98   20.70
  -8   7   0  139.19   15.80
  -8   7   0  125.49   16.00
  -8   7   0  130.59    9.60
  -8   7   0  111.09   18.10
  -8   7   0  135.49   13.50
  -8   7   0  144.59   18.20
  -8   7   0  153.08   16.10
  -8   7   0  123.59   14.80
   7  -7   0 2027.40  100.99
   7  -7   0 2036.70   97.69
  -7   7   0 2074.19   97.59
  -7   7   0 2250.97   98.99
  -7   7   0 1938.21  100.29
   6  -7   0  624.44   37.00
   6  -7   0  600.54   31.80
   6  -7   0  586.24   36.30
   6  -7   0  578.14   34.30
   6  -7   0  618.94   33.90
   6  -7   0  530.25   32.70
   6  -7   0  549.65   31.60
  -6   7   0  568.74   31.60
  -6   7   0  580.34   28.70
  -6   7   0  546.95   34.90
  -6   7   0  591.74   33.80
  -6   7   0  642.24   32.90
  -6   7   0  570.54   31.10
  -6   7   0  649.64   36.00
  -6   7   0  594.14   30.50
   5  -7   0   58.29   10.40
   5  -7   0   65.99    8.00
   5  -7   0   60.89   10.20
   5  -7   0   63.19    7.90
   5  -7   0   56.69    9.50
   5  -7   0   82.49   14.10
   5  -7   0   65.59    9.60
  -5   7   0   79.69    8.70
  -5   7   0   81.49   12.10
  -5   7   0   92.59    8.30
  -5   7   0   82.89    7.70
  -5   7   0   93.89   11.70
  -5   7   0   98.39    9.00
  -5   7   0   76.59    7.80
  -5   7   0   86.39    9.40
  -4   7   0 1755.92   85.59
   3  -7   0  256.47   19.20
   3  -7   0  227.28   17.80
   3  -7   0  267.37   19.30
  -3   7   0  249.78   15.20
  -3   7   0  225.68   17.80
  -3   7   0  235.18   12.60
  -3   7   0  236.08   17.80
  -3   7   0  245.38   12.50
  -3   7   0  237.58   17.90
  -3   7   0  245.28   16.80
   2  -7   0  815.82   43.60
   2  -7   0  846.22   43.10
   2  -7   0  828.02   42.40
  -2   7   0  784.62   41.00
  -2   7   0  752.62   41.60
  -2   7   0  748.83   39.10
  -2   7   0  732.23   42.20
  -2   7   0  717.93   41.10
   1  -7   0  987.70   51.79
   1  -7   0 1003.90   49.80
   1  -7   0 1009.90   49.99
  -1   7   0  860.71   48.30
  -1   7   0  845.62   48.00
  -1   7   0  928.91   50.39
  -1   7   0 1000.20   49.10
   0  -7   0 1068.79   56.89
   0  -7   0 1059.69   54.89
   0  -7   0 1020.70   53.09
   0   7   0 1128.69   54.29
   0   7   0 1107.19   56.39
   0   7   0 1027.80   53.79
   0   7   0 1005.90   52.39
   0   7   0  995.50   52.59
  -1  -7   0  396.36   28.20
  -1  -7   0  408.76   19.80
  -1  -7   0  384.66   20.70
  -1  -7   0  357.46   19.40
  -1  -7   0  367.06   23.50
  -1  -7   0  383.06   22.50
  -1  -7   0  394.86   20.60
   1   7   0  370.46   26.70
   1   7   0  402.76   19.60
   1   7   0  394.86   25.20
   1   7   0  372.06   23.00
   1   7   0  407.16   22.20
   1   7   0  406.66   22.10
   1   7   0  389.26   24.80
   1   7   0  393.16   19.50
   1   7   0  428.16   21.00
   1   7   0  354.26   23.40
   1   7   0  394.46   25.40
   1   7   0  364.86   20.40
  -2  -7   0 1543.55   72.89
   2   7   0 1579.54   76.89
   2   7   0 1598.24   76.19
   2   7   0 1408.46   80.69
  -3  -7   0 1340.77   66.69
  -3  -7   0 1385.06   68.59
  -3  -7   0 1365.66   65.89
  -3  -7   0 1400.06   66.39
  -3  -7   0 1346.07   65.79
  -3  -7   0 1350.06   70.59
   3   7   0 1254.77   72.09
   3   7   0 1441.66   70.99
   3   7   0 1443.56   70.19
   3   7   0 1477.25   70.39
   3   7   0 1479.85   67.29
   3   7   0 1318.97   70.89
  -4  -7   0  193.88   15.70
  -4  -7   0  188.28   16.80
  -4  -7   0  194.38   18.50
  -4  -7   0  208.78   15.80
  -4  -7   0  212.68   15.70
  -4  -7   0  206.78   12.70
  -4  -7   0  215.98   12.40
  -4  -7   0  187.58   17.60
   4   7   0  164.28   14.50
   4   7   0  184.28   14.90
   4   7   0  191.08   16.10
   4   7   0  189.28   16.20
   4   7   0  155.68   18.10
   4   7   0  246.68   19.80
   4   7   0  211.18   18.00
   4   7   0  193.98   17.60
   4   7   0  213.38   16.00
  -5  -7   0 1319.67   62.99
  -5  -7   0 1191.38   75.59
  -5  -7   0 1304.47   69.79
  -5  -7   0 1456.55   72.29
  -5  -7   0 1268.17   71.09
  -5  -7   0 1431.76   63.49
  -5  -7   0 1305.97   66.89
   5   7   0 1361.06   72.59
   5   7   0 1304.67   69.59
   5   7   0 1387.16   71.49
   5   7   0 1442.56   67.39
   5   7   0 1269.97   66.39
   5   7   0 1401.36   71.59
   5   7   0 1227.78   67.69
   5   7   0 1373.46   67.29
   5   7   0 1384.46   68.69
  -6  -7   0 1041.10   53.19
  -6  -7   0 1015.90   57.09
  -6  -7   0 1144.79   53.99
  -6  -7   0 1000.80   59.89
  -6  -7   0  975.50   60.19
  -6  -7   0  997.70   56.29
  -6  -7   0 1075.79   62.19
  -6  -7   0 1119.59   58.09
   6   7   0 1161.78   61.89
   6   7   0 1052.89   62.89
   6   7   0 1077.29   58.49
   6   7   0 1092.09   59.09
   6   7   0 1214.18   58.19
   6   7   0 1203.68   59.79
   6   7   0 1081.89   57.19
   6   7   0 1096.29   57.49
   6   7   0 1164.28   62.79
  -7  -7   0  170.78   25.30
  -7  -7   0   99.89   19.60
  -7  -7   0  196.88   25.30
  -7  -7   0  168.08   19.70
  -7  -7   0  161.08   14.90
  -7  -7   0  169.58   19.90
  -7  -7   0  225.58   28.20
  -7  -7   0  146.19   15.20
   7   7   0  166.88   19.60
   7   7   0  182.68   20.80
   7   7   0  128.29   16.30
   7   7   0  155.38   19.80
   7   7   0  145.59   17.90
   7   7   0  170.28   17.30
   7   7   0  174.38   22.00
   7   7   0  155.08   23.90
   7   7   0  159.88   20.80
  -8  -7   0  614.54   44.90
  -8  -7   0  631.14   36.00
  -8  -7   0  556.04   38.60
  -8  -7   0  586.44   35.20
  -8  -7   0  571.84   42.00
  -8  -7   0  596.34   39.80
  -8  -7   0  608.44   38.10
   8   7   0  596.44   38.30
   8   7   0  666.33   40.00
   8   7   0  639.84   39.20
   8   7   0  611.34   42.20
   8   7   0  628.74   44.60
   8   7   0  574.44   38.90
   8   7   0  672.63   42.00
   8   7   0  602.34   45.70
   8   7   0  647.14   42.20
  -9  -7   0  303.77   30.60
  -9  -7   0  281.67   25.30
  -9  -7   0  378.96   29.40
  -9  -7   0  318.97   32.10
  -9  -7   0  277.47   28.80
  -9  -7   0  288.77   27.20
  -9  -7   0  393.96   34.90
  -9  -7   0  329.47   24.70
   9   7   0  313.67   30.00
   9   7   0  349.07   30.00
   9   7   0  372.86   29.10
   9   7   0  336.87   26.30
   9   7   0  330.77   33.70
   9   7   0  351.36   29.80
   9   7   0  272.67   26.40
   9   7   0  326.07   27.30
   9   7   0  369.86   33.30
 -10  -7   0   67.19   16.70
 -10  -7   0  122.89   16.20
 -10  -7   0   85.99   20.80
 -10  -7   0   85.79   14.50
 -10  -7   0  120.49   20.00
 -10  -7   0  113.19   20.60
 -10  -7   0   64.39   15.00
 -10  -7   0   60.89   17.40
  10   7   0   66.59   15.90
  10   7   0   58.59   16.70
  10   7   0   71.99   15.50
  10   7   0  110.89   20.60
  10   7   0   81.29   19.20
  10   7   0   88.69   18.80
  10   7   0   55.09   16.30
 -11  -7   0  617.74   38.60
 -11  -7   0  535.65   41.50
 -11  -7   0  534.95   51.69
 -11  -7   0  530.95   47.20
 -11  -7   0  488.35   38.00
  11   7   0  512.25   48.00
  11   7   0  549.85   41.20
  11   7   0  509.25   42.70
  11   7   0  601.94   48.30
  11   7   0  469.35   40.00
  11   7   0  569.34   44.00
  11   7   0  592.74   44.00
 -12  -7   0  172.98   22.00
 -12  -7   0  125.59   19.60
 -12  -7   0  192.98   53.09
 -12  -7   0  132.99   24.00
 -12  -7   0  132.19   18.80
  12   7   0  166.88   26.80
  12   7   0  183.48   43.80
  12   7   0  189.28   30.00
  12   7   0  113.69   23.70
  12   7   0  181.48   26.50
  12   7   0  118.49   22.40
  13   7   0  126.49   26.70
  15  -8   0   70.79   10.20
  15  -8   0   81.39   22.30
  15  -8   0   60.39   14.40
  15  -8   0   74.29   22.50
 -15   8   0   63.99   18.20
 -15   8   0   53.49   21.80
 -15   8   0   70.19   17.20
 -15   8   0   62.19   18.70
  14  -8   0  244.58   23.10
  14  -8   0  253.07   30.40
  14  -8   0  229.68   31.40
  14  -8   0  238.08   23.10
  14  -8   0  266.77   36.30
  14  -8   0  223.48   18.30
 -14   8   0  247.58   35.60
 -14   8   0  264.77   30.00
 -14   8   0  243.78   17.90
 -14   8   0  206.18   26.60
 -14   8   0  271.17   31.40
 -14   8   0  198.98   27.10
 -14   8   0  248.58   30.50
  13  -8   0  189.78   20.50
  13  -8   0  173.58   24.00
  13  -8   0  164.38   28.10
  13  -8   0  177.98   25.70
  13  -8   0  127.69   24.00
  13  -8   0  147.89   18.80
  13  -8   0  181.38   25.60
  13  -8   0  160.68   23.70
  13  -8   0  185.48   16.70
 -13   8   0  187.28   26.90
 -13   8   0  176.48   24.50
 -13   8   0  193.68   36.70
 -13   8   0  153.88   33.00
 -13   8   0  174.48   23.50
 -13   8   0  128.79   22.90
 -13   8   0  172.48   14.10
 -13   8   0  159.68   23.80
  12  -8   0   60.49   14.20
  12  -8   0   57.29   18.40
  12  -8   0   56.89   15.20
  12  -8   0   70.19   12.20
  12  -8   0   59.19   11.40
  12  -8   0   62.19   11.20
  12  -8   0   59.79   18.60
  12  -8   0   51.79   15.00
  12  -8   0   62.99   15.10
 -12   8   0   57.09   14.10
 -12   8   0   71.09   14.70
 -12   8   0   51.69   13.70
 -12   8   0   59.09   14.80
 -12   8   0   72.09   18.20
 -12   8   0   69.49    8.80
 -12   8   0   60.29   13.60
 -12   8   0   42.50   14.30
  11  -8   0  952.50   52.69
  11  -8   0 1070.39   63.29
  11  -8   0 1027.30   61.69
  11  -8   0 1076.29   58.49
  11  -8   0 1118.29   61.89
  11  -8   0 1077.29   53.09
  11  -8   0  939.31   52.19
 -11   8   0  995.60   57.79
 -11   8   0 1026.70   58.69
 -11   8   0  976.70   48.70
 -11   8   0  946.01   55.49
 -11   8   0  989.20   61.59
 -11   8   0 1027.30   57.39
 -11   8   0  951.90   57.89
 -11   8   0 1004.30   64.29
  10  -8   0  488.55   37.10
  10  -8   0  468.05   28.50
  10  -8   0  463.55   35.70
  10  -8   0  473.55   30.30
  10  -8   0  481.05   36.10
  10  -8   0  531.15   40.80
  10  -8   0  513.75   29.00
  10  -8   0  484.65   37.30
 -10   8   0  511.05   33.40
 -10   8   0  474.55   33.00
 -10   8   0  554.04   39.70
 -10   8   0  511.35   35.00
 -10   8   0  517.95   32.70
 -10   8   0  440.16   35.00
 -10   8   0  502.05   25.90
   9  -8   0   10.10    4.90
   9  -8   0    4.90    5.60
   9  -8   0    1.90    5.70
   9  -8   0   11.00    7.10
   9  -8   0    5.60    4.60
   9  -8   0   12.10    8.70
   9  -8   0   20.30    8.20
   9  -8   0    1.70    5.00
   9  -8   0    2.70    6.70
  -9   8   0    5.90    6.00
  -9   8   0    7.40    6.70
  -9   8   0    5.70    3.60
  -9   8   0    3.60    5.80
  -9   8   0   -1.30    7.00
  -9   8   0   20.30    9.40
  -9   8   0   11.40    6.40
   8  -8   0 1219.98   64.29
   8  -8   0 1250.57   64.09
   8  -8   0 1313.27   70.19
   8  -8   0 1281.57   64.79
   8  -8   0 1297.47   67.09
   8  -8   0 1322.37   58.99
   8  -8   0 1349.07   70.49
   8  -8   0 1202.58   67.69
  -8   8   0 1170.08   59.89
  -8   8   0 1341.17   65.09
  -8   8   0 1222.48   67.09
  -8   8   0 1274.37   69.39
  -8   8   0 1350.66   65.69
  -8   8   0 1350.16   64.79
  -8   8   0 1221.58   63.39
   7  -8   0  761.72   41.60
   7  -8   0  822.62   47.70
   7  -8   0  819.52   48.00
   7  -8   0  834.52   42.00
   7  -8   0  816.52   43.80
   7  -8   0  773.02   44.60
   7  -8   0  772.62   43.50
  -7   8   0  742.33   37.50
  -7   8   0  841.42   43.00
  -7   8   0  814.52   41.40
  -7   8   0  812.92   46.10
  -7   8   0  816.22   41.90
  -7   8   0  803.12   39.90
  -7   8   0  705.53   43.30
  -7   8   0  765.72   41.80
   6  -8   0  157.98   14.30
   6  -8   0  182.38   14.10
   6  -8   0  168.68   17.80
   6  -8   0  135.89   14.60
   6  -8   0  157.68   16.70
   6  -8   0  152.28   12.50
  -6   8   0  194.28   13.90
  -6   8   0  173.18   13.20
  -6   8   0  176.28   13.10
  -6   8   0  167.28   12.60
  -6   8   0  135.19   15.40
  -6   8   0  163.08   14.10
  -6   8   0  161.28   17.00
  -6   8   0  149.09   14.90
  -6   8   0  181.18   13.80
   5  -8   0  917.61   43.90
   5  -8   0  983.70   52.49
   5  -8   0  890.41   45.70
   5  -8   0  910.41   49.50
   5  -8   0  883.11   50.49
   5  -8   0  861.11   43.80
   5  -8   0  941.91   45.20
  -5   8   0  961.00   44.60
  -5   8   0  930.21   46.90
  -5   8   0  967.30   44.50
  -5   8   0  932.31   44.90
  -5   8   0  901.01   43.90
  -5   8   0  799.22   49.50
  -5   8   0  942.51   47.10
  -5   8   0  942.21   46.00
   4  -8   0  528.95   24.70
   4  -8   0  501.95   33.30
   4  -8   0  505.75   32.40
   4  -8   0  530.25   24.90
   4  -8   0  499.65   32.30
  -4   8   0  482.95   29.50
  -4   8   0  525.65   25.40
  -4   8   0  544.45   27.80
  -4   8   0  539.05   25.70
  -4   8   0  536.85   25.80
  -4   8   0  556.74   33.10
  -4   8   0  512.05   25.90
  -4   8   0  521.35   34.40
  -4   8   0  510.35   31.60
  -4   8   0  521.75   27.80
  -4   8   0  528.35   26.70
   3  -8   0   81.99   13.70
   3  -8   0   68.29   11.80
   3  -8   0   78.69   12.10
  -3   8   0   84.89   11.40
  -3   8   0  119.49   14.50
  -3   8   0  110.69   12.20
  -3   8   0  103.59    9.60
  -3   8   0  112.99   12.40
   2  -8   0  514.45   30.50
   2  -8   0  522.25   31.00
   2  -8   0  480.65   31.50
  -2   8   0  455.05   29.20
  -2   8   0  431.56   29.90
  -2   8   0  454.55   29.20
  -2   8   0  492.85   29.10
  -2   8   0  480.65   27.20
   1  -8   0  877.41   48.80
   1  -8   0  971.90   52.19
   1  -8   0  946.01   49.80
  -1   8   0  909.21   48.60
  -1   8   0  957.10   45.60
  -1   8   0  932.21   48.70
  -1   8   0  882.71   50.39
  -1   8   0  889.01   46.90
  -1   8   0  853.41   47.80
   0  -8   0   42.70   10.10
   0  -8   0   47.60    9.10
   0  -8   0   39.40    9.90
   0   8   0   36.20    4.10
   0   8   0   52.99    7.90
   0   8   0   45.10    4.30
   0   8   0   32.60    9.80
   0   8   0   33.60    7.00
   0   8   0   18.70    6.00
   0   8   0   59.09   10.50
   0   8   0   49.90    9.60
   1   8   0 2236.88  116.19
   1   8   0 2393.76  111.39
   1   8   0 2534.25  114.49
  -2  -8   0 1771.92   82.29
   2   8   0 1778.12   85.89
   2   8   0 1670.93   88.69
   2   8   0 1698.73   81.89
  -3  -8   0  518.95   29.60
  -3  -8   0  531.05   28.30
  -3  -8   0  520.35   29.90
  -3  -8   0  543.65   31.00
  -3  -8   0  524.05   28.40
  -3  -8   0  511.05   30.00
   3   8   0  548.95   29.90
   3   8   0  487.25   28.10
   3   8   0  528.55   28.50
   3   8   0  537.55   31.40
   3   8   0  455.75   32.50
   3   8   0  455.95   35.90
   3   8   0  466.75   31.30
   3   8   0  554.74   29.80
   3   8   0  488.85   32.90
   3   8   0  517.15   28.20
   3   8   0  414.76   40.70
   3   8   0  542.55   29.60
  -4  -8   0 1268.87   63.89
  -4  -8   0 1314.27   66.49
  -4  -8   0 1179.38   64.89
  -4  -8   0 1293.17   63.19
   4   8   0 1409.66   69.39
   4   8   0 1350.76   64.89
   4   8   0 1113.69   67.59
   4   8   0 1337.07   64.09
   4   8   0 1321.77   64.79
   4   8   0 1181.48   67.19
   4   8   0 1290.37   67.29
   4   8   0 1273.77   62.99
   4   8   0 1276.87   62.89
   4   8   0 1308.77   66.99
  -5  -8   0  251.07   19.80
  -5  -8   0  274.67   20.30
  -5  -8   0  246.18   19.50
  -5  -8   0  244.08   25.50
  -5  -8   0  254.87   15.10
  -5  -8   0  238.68   23.20
  -5  -8   0  274.37   23.10
  -5  -8   0  275.57   15.40
   5   8   0  245.18   19.50
   5   8   0  260.27   20.80
   5   8   0  252.27   19.70
   5   8   0  267.57   22.80
   5   8   0  250.07   21.60
   5   8   0  261.87   19.80
   5   8   0  260.37   23.60
   5   8   0  264.27   23.60
   5   8   0  261.77   21.20
  -6  -8   0   31.70   10.50
  -6  -8   0   21.50    9.50
  -6  -8   0   17.80    7.30
  -6  -8   0   21.10   18.40
  -6  -8   0   20.10    5.70
  -6  -8   0   29.00    8.40
   6   8   0   40.00   12.40
   6   8   0   36.60   10.30
   6   8   0   16.40    8.40
   6   8   0   28.80    9.00
   6   8   0   31.10    8.10
   6   8   0   44.30    9.90
   6   8   0   30.20    9.40
   6   8   0   26.20    9.60
   6   8   0   24.10    9.10
  -7  -8   0 1085.69   58.29
  -7  -8   0 1048.70   58.69
  -7  -8   0  985.30   52.79
  -7  -8   0 1052.29   63.69
  -7  -8   0 1045.20   62.09
  -7  -8   0 1112.49   53.79
   7   8   0 1005.40   58.09
   7   8   0 1062.09   62.79
   7   8   0 1147.99   68.09
   7   8   0 1109.69   59.09
   7   8   0 1011.50   58.99
   7   8   0 1017.60   59.99
   7   8   0 1144.89   66.79
   7   8   0 1179.28   61.89
   7   8   0 1116.69   58.89
  -8  -8   0  322.07   35.50
  -8  -8   0  367.36   24.70
  -8  -8   0  394.86   28.80
  -8  -8   0  336.77   45.80
  -8  -8   0  407.86   30.50
  -8  -8   0  403.56   34.70
  -8  -8   0  443.46   26.30
   8   8   0  393.56   31.70
   8   8   0  397.36   29.90
   8   8   0  397.76   35.70
   8   8   0  383.06   32.70
   8   8   0  372.76   30.90
   8   8   0  340.17   32.50
   8   8   0  395.56   29.80
   8   8   0  400.66   31.20
   8   8   0  377.86   28.70
  -9  -8   0   37.00   14.20
  -9  -8   0   50.69   10.20
  -9  -8   0   44.30   10.30
  -9  -8   0   28.80   11.80
  -9  -8   0   46.70   14.10
  -9  -8   0   39.90   14.80
   9   8   0   56.39   13.30
   9   8   0   43.80   13.00
   9   8   0   40.70   12.40
   9   8   0   41.50   13.10
   9   8   0   29.80   12.70
   9   8   0   43.40   12.60
   9   8   0   39.20   16.50
   9   8   0   22.70    9.10
   9   8   0   42.80   14.80
 -10  -8   0  343.57   25.30
 -10  -8   0  355.06   25.70
 -10  -8   0  329.87   33.60
 -10  -8   0  291.07   29.10
 -10  -8   0  315.57   28.20
 -10  -8   0  328.97   30.70
 -10  -8   0  339.27   35.10
  10   8   0  373.66   34.00
  10   8   0  330.07   36.00
  10   8   0  329.47   32.30
  10   8   0  342.27   30.70
  10   8   0  294.57   32.90
  10   8   0  352.26   31.00
  10   8   0  293.57   30.00
 -11  -8   0   97.19   20.00
 -11  -8   0   97.29   20.10
 -11  -8   0   88.99   14.80
 -11  -8   0   65.29   14.70
 -11  -8   0   64.69   20.40
  11   8   0   62.79   16.30
  11   8   0   63.79   18.70
  11   8   0   60.69   17.30
  11   8   0   50.39   17.10
  11   8   0   49.70   16.70
  11   8   0  100.29   20.50
 -12  -8   0   18.60   10.40
 -12  -8   0    8.90   12.00
 -12  -8   0   13.60   10.30
  12   8   0   -0.70   11.50
  12   8   0   18.80   14.50
  12   8   0   30.20   17.00
  12   8   0   27.00   14.60
  12   8   0   23.10   14.20
  12   8   0   29.30   15.50
  15  -9   0  230.68   32.10
  15  -9   0  233.78   30.40
  15  -9   0  150.58   26.60
  15  -9   0  213.08   16.40
  15  -9   0  269.57   23.50
  15  -9   0  225.38   22.60
 -15   9   0  245.78   31.50
 -15   9   0  238.38   35.90
 -15   9   0  175.08   28.00
 -15   9   0  201.08   27.80
  14  -9   0  260.47   34.10
  14  -9   0  176.28   29.40
  14  -9   0  196.68   19.80
  14  -9   0  178.18   28.10
  14  -9   0  196.08   20.90
  14  -9   0  209.68   27.40
  14  -9   0  205.18   17.50
 -14   9   0  166.08   25.20
 -14   9   0  196.78   32.50
 -14   9   0  211.38   31.10
 -14   9   0  160.38   24.90
 -14   9   0  216.28   28.30
 -14   9   0  193.48   25.30
  13  -9   0   81.89   18.20
  13  -9   0   83.89   20.30
  13  -9   0   59.89   17.30
  13  -9   0   53.69   14.60
  13  -9   0   83.09   19.80
  13  -9   0   71.19   12.50
  13  -9   0   76.79   12.20
  13  -9   0   88.89   16.90
  13  -9   0   89.49   13.40
 -13   9   0   55.49   16.20
 -13   9   0   62.49   18.00
 -13   9   0   52.99   15.70
 -13   9   0   62.89   17.90
 -13   9   0   52.79   14.90
 -13   9   0   68.99   16.00
  12  -9   0  718.63   45.20
  12  -9   0  741.23   39.00
  12  -9   0  700.93   39.90
  12  -9   0  601.04   48.30
  12  -9   0  680.63   50.29
  12  -9   0  653.43   38.20
  12  -9   0  748.43   49.40
  12  -9   0  816.22   50.79
  12  -9   0  549.25   47.70
 -12   9   0  631.84   43.90
 -12   9   0  750.52   46.90
 -12   9   0  722.03   49.50
 -12   9   0  629.64   45.20
 -12   9   0  649.34   44.10
 -12   9   0  669.03   50.99
 -12   9   0  771.92   44.90
  11  -9   0  517.05   29.20
  11  -9   0  509.35   32.10
  11  -9   0  522.85   39.70
  11  -9   0  604.34   42.40
  11  -9   0  476.25   37.20
  11  -9   0  507.95   29.10
 -11   9   0  517.35   35.30
 -11   9   0  468.25   33.60
 -11   9   0  526.95   35.40
 -11   9   0  519.25   41.30
 -11   9   0  521.35   36.50
 -11   9   0  463.65   37.50
 -11   9   0  521.75   36.90
  10  -9   0   11.20    4.50
  10  -9   0    6.80    7.00
  10  -9   0   11.40    4.80
  10  -9   0    2.90    5.60
  10  -9   0    5.50    8.50
  10  -9   0   10.10    9.70
  10  -9   0    4.00    6.80
  10  -9   0   13.90    8.40
 -10   9   0    4.50    7.20
 -10   9   0    9.40    7.20
 -10   9   0    3.00    6.50
 -10   9   0   11.70    7.70
 -10   9   0    2.60    7.20
 -10   9   0    9.80    9.20
   9  -9   0  669.93   42.20
   9  -9   0  774.82   45.70
   9  -9   0  785.52   55.39
   9  -9   0  717.33   46.40
   9  -9   0  769.32   43.10
   9  -9   0  837.32   50.09
   9  -9   0  768.02   43.50
  -9   9   0  785.02   44.30
  -9   9   0  737.43   42.40
  -9   9   0  692.33   45.20
  -9   9   0  794.72   43.60
  -9   9   0  769.22   43.40
  -9   9   0  805.92   49.00
   8  -9   0  775.62   45.80
   8  -9   0  775.42   44.20
   8  -9   0  787.22   44.30
   8  -9   0  822.22   42.50
   8  -9   0  697.03   41.70
   8  -9   0  825.02   49.80
   8  -9   0  859.91   49.70
  -8   9   0  700.43   41.30
  -8   9   0  781.62   45.30
  -8   9   0  746.33   36.80
  -8   9   0  818.12   43.60
  -8   9   0  765.12   39.50
  -8   9   0  750.72   42.30
  -8   9   0  827.52   43.10
  -8   9   0  799.52   47.20
   7  -9   0   52.99    8.60
   7  -9   0   57.19   10.40
   7  -9   0   47.60   10.00
   7  -9   0   37.20    7.70
   7  -9   0   36.70   10.70
   7  -9   0   43.80    9.40
   7  -9   0   50.29   12.90
  -7   9   0   53.59   11.10
  -7   9   0   57.89    9.30
  -7   9   0   51.09    9.40
  -7   9   0   48.20    8.70
  -7   9   0   49.20    9.00
  -7   9   0   44.10    7.80
  -7   9   0   51.49    8.40
   6  -9   0 1063.49   58.69
   6  -9   0 1021.30   51.29
   6  -9   0 1047.70   49.00
   6  -9   0  941.81   48.80
   6  -9   0 1022.90   50.39
   6  -9   0  978.30   56.49
   6  -9   0 1044.70   55.19
  -6   9   0  972.00   48.00
  -6   9   0  980.40   49.50
  -6   9   0  977.10   49.80
  -6   9   0 1000.50   49.40
  -6   9   0 1030.00   51.59
  -6   9   0 1030.10   49.40
  -6   9   0 1018.00   51.39
  -6   9   0 1050.69   52.99
   5  -9   0  742.43   36.00
   5  -9   0  720.13   34.50
   5  -9   0  738.43   43.50
   5  -9   0  726.23   42.70
   5  -9   0  757.72   44.70
   5  -9   0  709.03   34.20
  -5   9   0  721.73   35.30
  -5   9   0  699.23   36.50
  -5   9   0  712.03   36.40
  -5   9   0  734.83   37.70
  -5   9   0  713.43   35.60
  -5   9   0  738.43   35.80
  -5   9   0  756.82   39.80
  -5   9   0  673.73   35.10
   4  -9   0   13.50    6.50
   4  -9   0   12.00    6.90
   4  -9   0   12.20    7.50
  -4   9   0   45.10    5.80
  -4   9   0   33.40    4.40
  -4   9   0   31.00    8.60
  -4   9   0   29.10    7.30
  -4   9   0   36.60    6.80
  -4   9   0   27.50    4.00
  -4   9   0   34.20    8.20
  -4   9   0   22.60    7.20
  -4   9   0   40.40    4.50
   3  -9   0  339.97   25.50
   3  -9   0  389.96   25.70
   3  -9   0  357.86   26.20
  -3   9   0  316.07   21.00
  -3   9   0  290.67   23.20
  -3   9   0  338.77   21.80
  -3   9   0  337.27   24.80
  -3   9   0  328.47   22.90
  -3   9   0  321.17   24.10
   2  -9   0  276.47   20.80
   2  -9   0  226.28   21.00
   2  -9   0  248.98   20.30
  -2   9   0  224.18   18.30
  -2   9   0  190.18   17.80
  -2   9   0  217.58   16.50
  -2   9   0  212.68   18.30
  -2   9   0  223.48   22.60
  -2   9   0  210.28   15.80
   1  -9   0   88.69   13.50
   1  -9   0   77.19   13.20
   1  -9   0   79.49   14.00
  -1   9   0   87.89   15.20
  -1   9   0   88.19   13.90
  -1   9   0   82.89   15.40
  -1   9   0   76.49    9.60
  -1   9   0   94.79   12.30
  -1   9   0   79.79   12.30
   0  -9   0 1770.52   87.69
   0  -9   0 1910.81   93.59
   0   9   0 1788.82   86.69
   0   9   0 1661.03   90.29
   0   9   0 1632.64   87.39
   0   9   0 1945.71   88.99
  -1  -9   0  752.92   41.50
  -1  -9   0  809.52   39.80
  -1  -9   0  780.62   34.00
  -1  -9   0  714.63   33.90
  -1  -9   0  836.32   48.50
   1   9   0  711.63   35.70
   1   9   0  640.94   41.60
   1   9   0  674.13   47.30
   1   9   0  749.13   38.30
   1   9   0  735.73   35.80
   1   9   0  731.23   40.10
   1   9   0  742.03   37.60
   1   9   0  597.64   49.30
   1   9   0  708.83   36.80
   1   9   0  647.84   41.10
   1   9   0  740.63   35.10
   1   9   0  740.83   35.10
  -2  -9   0  772.12   37.80
  -2  -9   0  777.32   41.20
  -2  -9   0  711.63   35.90
  -2  -9   0  750.42   36.20
  -2  -9   0  757.82   39.90
  -2  -9   0  729.23   37.70
   2   9   0  678.13   39.40
   2   9   0  766.72   39.10
   2   9   0  748.63   43.60
   2   9   0  768.52   39.50
   2   9   0  714.53   37.50
   2   9   0  723.03   43.00
   2   9   0  660.23   42.70
   2   9   0  767.42   37.90
   2   9   0  671.83   36.30
   2   9   0  699.93   39.30
   2   9   0  721.33   36.70
  -3  -9   0 1798.52   86.49
  -3  -9   0 1772.52   86.89
  -3  -9   0 1761.72   92.49
  -3  -9   0 1874.71   87.49
  -3  -9   0 1800.02   84.29
  -3  -9   0 1863.21   88.99
   3   9   0 1814.72   86.09
   3   9   0 1834.12   85.79
   3   9   0 1922.51   92.29
   3   9   0 1799.12   89.29
   3   9   0 1612.34   94.99
   3   9   0 1821.72   91.19
   3   9   0 1771.12   87.99
   3   9   0 1866.61   86.19
   3   9   0 1830.62   86.49
   3   9   0 1748.72   84.79
  -4  -9   0   63.79   11.80
  -4  -9   0   73.59   11.50
  -4  -9   0   77.49   12.50
  -4  -9   0   71.29   10.40
  -4  -9   0   70.39   10.50
   4   9   0   67.79   10.80
   4   9   0   56.09   10.50
   4   9   0   42.10   11.40
   4   9   0   59.39   10.10
   4   9   0   51.39   12.10
   4   9   0   50.79    9.10
   4   9   0   56.09   10.50
   4   9   0   55.49   11.10
   4   9   0   63.79   13.30
  -5  -9   0   11.70    6.60
  -5  -9   0   10.90    7.30
  -5  -9   0   19.40    7.40
  -5  -9   0   26.20    7.80
  -5  -9   0   17.70    9.00
   5   9   0   36.20    8.80
   5   9   0   34.20    9.00
   5   9   0   37.50   10.90
   5   9   0   27.00    8.80
   5   9   0   54.39   12.50
   5   9   0   24.30    7.80
   5   9   0   29.90    9.10
   5   9   0   25.70    9.50
   5   9   0   47.50   12.30
  -6  -9   0  807.72   40.90
  -6  -9   0  833.42   53.39
  -6  -9   0  810.22   50.69
  -6  -9   0  860.31   48.20
  -6  -9   0  867.61   52.19
  -6  -9   0  837.22   41.10
   6   9   0  875.01   54.59
   6   9   0  883.51   51.49
   6   9   0  882.81   48.70
   6   9   0  852.71   54.39
   6   9   0  920.71   49.00
   6   9   0  973.00   51.69
   6   9   0  899.71   53.59
   6   9   0  868.41   50.19
   6   9   0  825.82   48.30
  -7  -9   0  718.83   38.00
  -7  -9   0  708.13   44.30
  -7  -9   0  728.73   56.69
  -7  -9   0  830.82   39.50
   7   9   0  694.33   50.69
   7   9   0  770.32   45.20
   7   9   0  715.13   44.70
   7   9   0  783.52   45.70
   7   9   0  750.22   46.90
   7   9   0  765.82   47.10
   7   9   0  796.32   47.30
   7   9   0  753.72   49.99
   7   9   0  761.02   49.90
  -8  -9   0   11.20    6.20
  -8  -9   0   14.70    8.60
  -8  -9   0    8.40   10.20
  -8  -9   0   -2.10   10.20
  -8  -9   0    6.80    7.60
  -8  -9   0   11.40    6.40
  -8  -9   0    3.00    8.80
   8   9   0    1.30    7.90
   8   9   0   17.50   10.90
   8   9   0   21.40   12.10
   8   9   0    0.70    8.20
   8   9   0   18.20   10.00
   8   9   0   23.20   10.10
   8   9   0   14.60    9.90
   8   9   0   18.60   10.00
  -9  -9   0  300.67   31.80
  -9  -9   0  285.67   21.20
  -9  -9   0  330.87   31.50
  -9  -9   0  262.67   26.50
  -9  -9   0  312.77   22.00
  -9  -9   0  274.07   26.80
   9   9   0  290.57   27.70
   9   9   0  286.47   29.60
   9   9   0  316.37   32.00
   9   9   0  314.87   31.20
   9   9   0  278.37   27.80
   9   9   0  274.47   30.40
   9   9   0  269.77   26.40
   9   9   0  314.77   26.80
   9   9   0  286.17   32.70
 -10  -9   0  373.76   25.70
 -10  -9   0  373.16   37.30
 -10  -9   0  411.26   33.00
 -10  -9   0  329.47   30.00
  10   9   0  326.67   34.20
  10   9   0  350.86   32.00
  10   9   0  342.07   35.60
  10   9   0  345.67   33.00
  10   9   0  312.17   32.70
  10   9   0  342.97   37.30
  10   9   0  339.67   31.70
 -11  -9   0   23.10   12.40
 -11  -9   0   49.80   15.80
 -11  -9   0   23.30   10.30
 -11  -9   0   44.10   17.80
 -11  -9   0   37.40   10.30
  11   9   0   28.20   15.10
  11   9   0   51.89   16.20
  11   9   0   43.50   18.70
  11   9   0   55.49   16.60
  11   9   0   35.90   17.30
  11   9   0   33.80   14.80
  15 -10   0  237.48   36.40
  15 -10   0  234.28   38.50
  15 -10   0  186.58   25.50
  15 -10   0  225.78   19.90
 -15  10   0  194.68   28.00
 -15  10   0  231.48   37.00
 -15  10   0  233.08   30.40
 -15  10   0  143.99   29.00
  14 -10   0   14.70   14.80
  14 -10   0   -5.60   10.30
  14 -10   0   11.30   10.80
  14 -10   0   20.20    7.90
  14 -10   0   10.20    7.30
  14 -10   0    6.40    6.90
  14 -10   0   14.60   12.40
 -14  10   0    4.80   11.90
 -14  10   0   11.70   11.30
 -14  10   0    9.10   13.80
 -14  10   0   11.40   15.40
 -14  10   0    0.30    9.20
 -14  10   0    5.50   10.90
  13 -10   0  383.86   38.20
  13 -10   0  479.15   39.70
  13 -10   0  366.86   24.30
  13 -10   0  356.06   26.30
  13 -10   0  405.76   24.70
  13 -10   0  401.06   35.50
  13 -10   0  397.26   37.00
 -13  10   0  375.36   32.30
 -13  10   0  403.06   33.90
 -13  10   0  358.66   33.00
 -13  10   0  432.26   39.80
 -13  10   0  349.57   31.50
 -13  10   0  420.56   37.30
  12 -10   0  126.19   22.30
  12 -10   0  145.99   12.30
  12 -10   0  143.79   24.30
  12 -10   0  136.59   17.10
  12 -10   0  143.89   18.70
  12 -10   0  128.29   19.30
  12 -10   0  164.98   20.70
  12 -10   0  155.38   24.60
  12 -10   0  136.59   22.60
 -12  10   0  184.28   28.00
 -12  10   0  154.98   22.40
 -12  10   0  163.28   21.10
 -12  10   0  164.38   21.20
 -12  10   0  138.69   29.80
 -12  10   0  135.39   23.40
 -12  10   0  133.79   19.40
  11 -10   0   44.70   11.00
  11 -10   0   72.39   18.40
  11 -10   0   60.59   13.90
  11 -10   0   49.99   12.00
  11 -10   0   42.00   10.90
  11 -10   0   34.50   12.80
 -11  10   0   53.79   12.30
 -11  10   0   58.69   13.30
 -11  10   0   48.40   15.30
 -11  10   0   55.39   12.80
 -11  10   0   53.59   15.40
 -11  10   0   56.89   12.40
  10 -10   0  677.73   45.10
  10 -10   0  732.53   44.20
  10 -10   0  674.73   47.70
  10 -10   0  703.03   41.20
  10 -10   0  640.24   40.60
  10 -10   0  685.03   48.00
 -10  10   0  669.73   40.60
 -10  10   0  650.83   43.90
 -10  10   0  690.63   41.30
 -10  10   0  743.13   42.90
 -10  10   0  724.23   42.10
   9 -10   0  621.14   38.60
   9 -10   0  677.03   47.10
   9 -10   0  570.64   36.20
   9 -10   0  631.14   37.90
   9 -10   0  609.74   43.60
   9 -10   0  662.13   41.10
   9 -10   0  668.33   39.50
  -9  10   0  621.14   41.70
  -9  10   0  689.53   38.30
  -9  10   0  626.94   37.20
  -9  10   0  618.24   36.90
  -9  10   0  593.34   39.90
   8 -10   0   15.20    6.30
   8 -10   0    2.00    7.50
   8 -10   0    5.40    5.20
   8 -10   0    3.80    5.40
   8 -10   0    9.40    9.60
   8 -10   0    3.90    6.60
   8 -10   0   11.40    7.20
  -8  10   0   12.80    6.30
  -8  10   0   11.70    6.80
  -8  10   0    6.40    5.00
  -8  10   0   23.60    7.80
  -8  10   0   14.00    6.20
  -8  10   0   13.00    6.90
  -8  10   0    8.30    7.30
   7 -10   0  643.84   33.80
   7 -10   0  699.33   43.30
   7 -10   0  615.54   35.00
   7 -10   0  688.13   44.20
   7 -10   0  604.34   33.70
   7 -10   0  645.14   40.00
   7 -10   0  637.14   36.40
  -7  10   0  633.14   31.90
  -7  10   0  678.23   34.80
  -7  10   0  607.94   36.20
  -7  10   0  614.54   31.90
  -7  10   0  633.84   37.90
  -7  10   0  640.54   34.50
  -7  10   0  671.13   36.10
  -7  10   0  641.84   35.00
  -7  10   0  661.93   35.30
   6 -10   0  656.13   35.30
   6 -10   0  678.23   33.60
   6 -10   0  717.93   42.50
   6 -10   0  675.53   34.70
   6 -10   0  712.63   45.30
   6 -10   0  662.33   33.80
   6 -10   0  710.03   43.70
  -6  10   0  669.23   35.10
  -6  10   0  707.23   38.70
  -6  10   0  724.03   35.50
  -6  10   0  651.93   36.20
  -6  10   0  668.83   34.80
  -6  10   0  738.13   35.90
  -6  10   0  700.13   37.70
  -6  10   0  677.43   34.90
   5 -10   0  104.29   18.70
   5 -10   0   78.29   14.50
   5 -10   0   68.09   13.30
  -5  10   0   74.69    7.30
  -5  10   0   64.09   11.20
  -5  10   0   63.99    6.50
  -5  10   0   80.99    7.80
  -5  10   0   79.39    9.60
  -5  10   0   74.59    8.90
  -5  10   0   74.09    7.30
  -5  10   0   72.59    7.80
  -5  10   0   65.09   12.30
   4 -10   0  541.55   34.70
   4 -10   0  525.35   35.60
   4 -10   0  473.05   34.00
  -4  10   0  462.05   32.80
  -4  10   0  487.65   31.40
  -4  10   0  522.15   24.20
   3 -10   0  658.03   41.70
   3 -10   0  639.34   42.10
   3 -10   0  666.03   40.80
  -3  10   0  641.04   40.00
  -3  10   0  619.94   40.70
  -3  10   0  721.43   39.80
  -3  10   0  681.63   36.50
  -3  10   0  665.43   36.70
   2 -10   0  104.69   17.20
   2 -10   0  136.19   18.80
   2 -10   0  124.49   17.90
  -2  10   0  124.39   12.50
  -2  10   0  103.29   11.70
  -2  10   0   79.19   13.80
  -2  10   0   97.89   14.50
  -2  10   0  104.09   16.30
  -2  10   0   84.99   13.50
   1 -10   0  923.11   51.59
   1 -10   0  900.51   53.79
   1 -10   0  833.52   49.70
  -1  10   0  932.11   45.50
  -1  10   0  913.81   49.90
  -1  10   0  816.12   49.00
  -1  10   0  907.21   48.10
  -1  10   0  815.22   48.20
   0 -10   0  453.45   31.40
   0 -10   0  476.75   36.10
   0  10   0  445.46   31.60
   0  10   0  515.75   28.10
   0  10   0  471.55   23.10
   0  10   0  459.65   31.70
   0  10   0  492.95   30.70
   0  10   0  487.55   23.20
   0  10   0  480.85   31.00
  -1 -10   0  253.17   20.40
  -1 -10   0  244.08   25.40
   1  10   0  229.88   14.10
   1  10   0  190.78   19.00
   1  10   0  202.28   16.10
   1  10   0  228.68   15.60
   1  10   0  203.98   13.50
   1  10   0  249.28   20.60
   1  10   0  259.27   21.80
   1  10   0  221.48   13.80
   1  10   0  241.18   15.30
   1  10   0  148.59   26.10
  -2 -10   0 2186.98  104.39
  -2 -10   0 2267.97  106.39
  -2 -10   0 2216.48   99.19
  -2 -10   0 2252.97  100.89
  -2 -10   0 2126.49   99.09
   2  10   0 2025.60  103.79
   2  10   0 2366.06  109.39
   2  10   0 2208.78  104.19
   2  10   0 2235.88  109.29
   2  10   0 2134.09  101.89
  -3 -10   0  428.36   25.00
  -3 -10   0  413.56   27.80
  -3 -10   0  441.86   25.10
  -3 -10   0  421.36   26.70
   3  10   0  482.75   26.70
   3  10   0  456.05   32.20
   3  10   0  455.25   27.10
   3  10   0  430.76   27.30
   3  10   0  412.66   25.80
   3  10   0  498.65   30.40
   3  10   0  427.86   27.00
   3  10   0  473.65   32.90
   3  10   0  463.75   29.00
   3  10   0  402.36   26.50
  -4 -10   0  209.88   18.10
  -4 -10   0  230.38   28.40
  -4 -10   0  238.28   19.40
  -4 -10   0  188.98   15.80
  -4 -10   0  200.98   16.20
   4  10   0  178.78   16.50
   4  10   0  194.38   16.80
   4  10   0  192.08   19.90
   4  10   0  206.68   17.80
   4  10   0  140.99   18.40
   4  10   0  216.58   22.10
   4  10   0  213.68   17.60
   4  10   0  206.98   19.10
   4  10   0  194.68   17.30
  -5 -10   0  441.36   31.20
  -5 -10   0  544.15   34.00
  -5 -10   0  550.24   35.30
  -5 -10   0  537.95   35.90
   5  10   0  584.54   44.60
   5  10   0  524.95   33.30
   5  10   0  538.65   38.10
   5  10   0  530.25   33.40
   5  10   0  488.75   36.20
   5  10   0  594.74   34.20
   5  10   0  570.24   37.20
   5  10   0  543.15   34.70
   5  10   0  561.84   34.50
  -6 -10   0  885.21   53.19
  -6 -10   0  944.61   56.19
  -6 -10   0  896.81   52.49
  -6 -10   0 1034.80   53.89
  -6 -10   0  989.60   57.69
   6  10   0  957.90   54.09
   6  10   0 1010.00   55.69
   6  10   0 1007.60   60.79
   6  10   0  929.41   59.09
   6  10   0  962.30   58.39
   6  10   0 1079.29   54.99
   6  10   0  979.30   55.79
   6  10   0 1028.40   54.69
  -7 -10   0   23.30   11.80
  -7 -10   0   20.10   11.20
  -7 -10   0   21.30    8.80
  -7 -10   0   21.60    9.60
  -7 -10   0   19.90    9.70
   7  10   0   11.90    8.60
   7  10   0   20.30   11.70
   7  10   0   24.70   10.70
   7  10   0   21.00   10.30
   7  10   0   29.20   10.80
   7  10   0   55.89   13.00
   7  10   0   30.90   11.50
   7  10   0   27.90   10.90
   7  10   0   28.20   12.00
  -8 -10   0  700.13   44.20
  -8 -10   0  689.63   34.60
  -8 -10   0  689.03   48.80
  -8 -10   0  602.24   43.30
  -8 -10   0  639.14   65.99
  -8 -10   0  618.54   42.70
   8  10   0  711.33   49.70
   8  10   0  658.23   50.59
   8  10   0  702.53   46.60
   8  10   0  797.12   47.50
   8  10   0  589.84   57.19
   8  10   0  733.23   50.19
   8  10   0  649.14   44.00
   8  10   0  772.32   45.90
   8  10   0  712.33   49.00
  -9 -10   0  462.45   27.30
  -9 -10   0  447.36   39.20
  -9 -10   0  510.55   36.10
  -9 -10   0  562.24   43.20
  -9 -10   0  477.95   27.60
   9  10   0  448.96   39.90
   9  10   0  461.45   42.80
   9  10   0  466.35   36.80
   9  10   0  460.35   37.30
   9  10   0  443.26   37.80
   9  10   0  474.75   35.40
   9  10   0  546.55   39.70
   9  10   0  488.55   41.80
   9  10   0  496.15   37.50
 -10 -10   0   18.80   12.60
 -10 -10   0   60.29   14.50
 -10 -10   0   30.00    8.40
 -10 -10   0   40.50   15.40
 -10 -10   0   40.30    9.20
  10  10   0   30.10   19.10
  10  10   0   12.80   12.60
  10  10   0   23.10   12.70
  10  10   0   28.10   15.20
  10  10   0   10.40   13.60
 -11 -10   0  411.96   42.00
 -11 -10   0  401.26   26.70
  11  10   0  371.46   35.90
  11  10   0  415.46   40.50
  11  10   0  398.06   37.90
  11  10   0  371.96   40.40
  14 -11   0  138.79   25.10
  14 -11   0  152.28   24.60
  14 -11   0  191.48   24.50
  14 -11   0  137.29   24.70
  14 -11   0  139.19   15.90
 -14  11   0  116.99   21.40
 -14  11   0  166.08   23.70
 -14  11   0  158.08   23.20
 -14  11   0  194.78   45.10
 -14  11   0  133.99   23.90
  13 -11   0  100.79   18.00
  13 -11   0  101.89   19.90
  13 -11   0   92.29   22.20
  13 -11   0  108.19   22.60
  13 -11   0  132.39   16.60
  13 -11   0  101.79   22.40
 -13  11   0   78.29   17.10
 -13  11   0   79.49   17.90
 -13  11   0  134.69   25.50
 -13  11   0  126.59   23.10
 -13  11   0  123.39   19.90
 -13  11   0  115.49   19.00
 -13  11   0  106.49   20.80
  12 -11   0    1.30   10.70
  12 -11   0   10.40    8.60
  12 -11   0   16.00   13.60
  12 -11   0   13.30   10.20
  12 -11   0    7.40   11.20
  12 -11   0    3.60    8.10
  12 -11   0    5.30    7.10
 -12  11   0   -1.90    8.40
 -12  11   0    8.40    9.40
 -12  11   0    6.10    9.50
 -12  11   0    2.50    9.00
 -12  11   0    1.10    7.80
 -12  11   0    4.20    9.30
 -12  11   0    4.30    7.90
  11 -11   0  433.26   38.50
  11 -11   0  446.56   33.50
  11 -11   0  382.56   37.50
  11 -11   0  398.86   35.20
  11 -11   0  458.15   39.00
  11 -11   0  452.15   32.40
  11 -11   0  428.86   31.00
 -11  11   0  514.65   38.40
 -11  11   0  446.16   31.70
 -11  11   0  441.76   31.40
 -11  11   0  490.85   33.50
 -11  11   0  404.96   31.50
 -11  11   0  431.46   34.30
  10 -11   0  836.72   48.40
  10 -11   0  891.91   51.09
  10 -11   0  893.41   57.59
  10 -11   0  880.31   51.19
  10 -11   0  816.22   48.00
  10 -11   0  925.61   58.79
  10 -11   0  850.41   52.39
 -10  11   0  899.91   49.40
 -10  11   0  964.00   50.79
 -10  11   0  806.42   51.49
 -10  11   0  854.31   48.90
 -10  11   0  942.01   50.69
 -10  11   0  860.31   54.19
   9 -11   0  225.48   19.00
   9 -11   0  182.28   19.10
   9 -11   0  197.28   25.60
   9 -11   0  195.88   20.60
   9 -11   0  244.58   25.80
   9 -11   0  219.88   17.80
  -9  11   0  222.18   18.20
  -9  11   0  244.48   19.30
  -9  11   0  216.58   21.90
  -9  11   0  203.68   18.90
  -9  11   0  207.98   19.70
  -9  11   0  210.58   19.30
   8 -11   0  761.02   48.90
   8 -11   0  739.23   45.00
   8 -11   0  740.03   40.30
   8 -11   0  722.33   41.30
   8 -11   0  761.72   38.80
   8 -11   0  674.63   48.50
   8 -11   0  697.83   38.50
  -8  11   0  708.83   39.90
  -8  11   0  748.23   40.50
  -8  11   0  681.03   39.40
  -8  11   0  777.12   40.80
  -8  11   0  779.22   42.30
  -8  11   0  649.54   38.70
  -8  11   0  786.52   44.10
   7 -11   0  697.53   37.90
   7 -11   0  776.52   45.30
   7 -11   0  735.03   35.90
   7 -11   0  701.33   36.00
   7 -11   0  713.33   37.10
   7 -11   0  673.13   46.10
  -7  11   0  672.53   35.80
  -7  11   0  747.23   36.20
  -7  11   0  712.63   40.40
  -7  11   0  708.73   39.20
  -7  11   0  770.42   38.20
  -7  11   0  719.33   37.90
  -7  11   0  685.33   40.00
  -7  11   0  750.62   38.50
  -7  11   0  727.73   40.40
   6 -11   0  128.59   21.00
   6 -11   0   88.39   15.40
   6 -11   0  136.39   20.60
  -6  11   0  128.29   16.20
  -6  11   0  118.39   10.50
  -6  11   0  112.79   10.60
  -6  11   0  122.99   11.70
  -6  11   0  127.19   10.70
  -6  11   0  133.19   11.30
  -6  11   0  130.49   10.10
  -6  11   0  145.99   10.70
   5 -11   0  589.04   40.10
   5 -11   0  633.44   42.20
   5 -11   0  629.04   40.70
  -5  11   0  617.94   30.40
  -5  11   0  621.24   37.00
  -5  11   0  624.14   30.10
  -5  11   0  521.05   38.00
   4 -11   0  712.23   45.50
   4 -11   0  698.43   43.80
   4 -11   0  655.53   44.50
  -4  11   0  708.13   38.20
  -4  11   0  712.73   40.00
  -4  11   0  710.43   45.90
   3 -11   0   11.80    8.90
   3 -11   0   19.20    9.50
   3 -11   0   26.20   10.80
  -3  11   0   25.30    7.50
  -3  11   0   13.90    7.10
  -3  11   0   13.70    5.70
   2 -11   0  756.92   46.10
   2 -11   0  748.93   45.90
   2 -11   0  733.93   48.10
  -2  11   0  726.93   44.20
  -2  11   0  754.72   40.30
  -2  11   0  710.33   41.40
   1 -11   0  143.99   19.00
   1 -11   0  141.79   20.70
   1 -11   0  136.49   21.10
  -1  11   0  142.99   17.50
  -1  11   0  130.09   17.40
  -1  11   0  147.09   13.40
   0 -11   0   50.89   13.90
   0 -11   0   72.59   13.90
   0  11   0   55.99   12.40
   0  11   0   51.39   11.40
   0  11   0   60.89    6.10
   0  11   0   81.99   13.40
   0  11   0   73.29   10.10
  -1 -11   0  549.65   36.00
   1  11   0  590.34   28.30
   1  11   0  519.25   28.30
   1  11   0  523.65   36.80
   1  11   0  577.04   28.70
   1  11   0  551.24   28.10
   1  11   0  562.54   32.00
   1  11   0  545.65   36.30
   1  11   0  535.05   34.00
  -2 -11   0  422.36   22.80
  -2 -11   0  455.15   29.00
  -2 -11   0  436.96   22.80
  -2 -11   0  431.96   30.80
   2  11   0  451.95   27.80
   2  11   0  471.25   25.80
   2  11   0  478.75   27.70
   2  11   0  484.05   26.40
   2  11   0  422.66   32.10
   2  11   0  415.36   28.40
   2  11   0  470.35   25.60
   2  11   0  440.76   25.60
   2  11   0  438.16   27.80
  -3 -11   0  124.99   15.40
  -3 -11   0  121.59   12.70
  -3 -11   0  115.89   10.90
  -3 -11   0  109.29   10.70
  -3 -11   0  124.49   12.60
   3  11   0  140.89   17.60
   3  11   0  125.39   13.60
   3  11   0  101.49   12.70
   3  11   0  113.39   15.60
   3  11   0   95.39   16.90
   3  11   0   99.69   12.70
   3  11   0  129.19   19.80
   3  11   0  122.59   13.90
   3  11   0  121.49   15.00
  -4 -11   0  411.36   26.10
  -4 -11   0  439.66   26.50
  -4 -11   0  436.46   28.60
  -4 -11   0  429.46   29.20
   4  11   0  426.56   28.60
   4  11   0  449.46   35.20
   4  11   0  441.26   28.80
   4  11   0  458.15   28.20
   4  11   0  423.06   31.60
   4  11   0  467.25   31.30
   4  11   0  437.86   28.70
   4  11   0  433.86   28.10
  -5 -11   0  528.75   31.00
  -5 -11   0  418.06   31.90
  -5 -11   0  499.95   33.30
  -5 -11   0  540.95   34.60
  -5 -11   0  455.15   30.70
   5  11   0  481.35   31.90
   5  11   0  478.65   33.60
   5  11   0  500.85   37.80
   5  11   0  494.55   32.70
   5  11   0  498.15   32.80
   5  11   0  548.25   32.80
   5  11   0  460.05   42.50
   5  11   0  501.05   35.50
  -6 -11   0   10.20    7.60
  -6 -11   0   13.60    7.60
  -6 -11   0    7.00    8.50
  -6 -11   0   10.20    7.50
   6  11   0   12.30   10.20
   6  11   0   12.60    8.60
   6  11   0   11.40   13.20
   6  11   0    8.10    8.50
   6  11   0   21.00   10.90
   6  11   0   22.30    9.40
   6  11   0    2.40    7.50
   6  11   0   24.70    9.40
   6  11   0   22.10   11.40
  -7 -11   0  822.32   59.69
  -7 -11   0  854.71   51.19
  -7 -11   0  883.41   52.69
  -7 -11   0  870.21   55.09
  -7 -11   0  933.61   56.89
   7  11   0  903.61   52.79
   7  11   0 1015.80   55.99
   7  11   0  916.51   59.39
   7  11   0  971.40   54.39
   7  11   0  960.10   57.39
   7  11   0  863.41   53.09
   7  11   0  888.31   54.39
   7  11   0  889.61   59.79
   7  11   0  937.31   58.59
  -8 -11   0  516.15   39.10
  -8 -11   0  525.55   35.70
  -8 -11   0  529.85   41.60
   8  11   0  469.15   36.90
   8  11   0  496.05   35.40
   8  11   0  483.85   36.70
   8  11   0  446.26   37.70
   8  11   0  437.86   39.50
   8  11   0  509.35   37.00
   8  11   0  471.25   42.20
   8  11   0  504.85   37.90
   8  11   0  495.55   41.40
  -9 -11   0   24.90   11.60
  -9 -11   0   39.50   15.60
  -9 -11   0   32.50   12.50
   9  11   0   42.10   16.30
   9  11   0   15.20   12.80
   9  11   0   35.80   13.20
   9  11   0   15.80    9.40
   9  11   0   12.90   11.00
   9  11   0   64.49   14.10
 -10 -11   0  351.66   36.50
 -10 -11   0  303.47   28.10
  10  11   0  317.37   35.60
  10  11   0  344.57   33.10
  10  11   0  302.97   37.80
  10  11   0  286.07   33.10
  10  11   0  346.77   36.40
  10  11   0  315.47   36.10
  14 -12   0  109.49   20.10
  14 -12   0   64.99   12.30
  14 -12   0   82.89   21.60
  14 -12   0   72.59   19.50
 -14  12   0   73.29   17.00
 -14  12   0   67.29   18.60
 -14  12   0  104.59   19.00
 -14  12   0   36.40   14.60
 -14  12   0   70.09   20.20
  13 -12   0   -0.90   12.20
  13 -12   0    2.90    8.50
  13 -12   0   10.00    8.30
  13 -12   0    5.70    9.10
  13 -12   0    0.10    8.70
  13 -12   0   -5.70   10.60
 -13  12   0   12.50    9.90
 -13  12   0    5.60   10.40
 -13  12   0  -12.20    6.80
 -13  12   0    5.70    9.70
 -13  12   0   -2.90    9.70
 -13  12   0    3.40   15.20
  12 -12   0  400.26   29.60
  12 -12   0  358.96   28.70
  12 -12   0  397.76   38.30
  12 -12   0  376.56   55.69
  12 -12   0  319.57   36.10
  12 -12   0  400.16   31.80
 -12  12   0  409.36   31.20
 -12  12   0  342.97   29.20
 -12  12   0  349.67   30.40
 -12  12   0  371.56   29.70
 -12  12   0  397.46   35.20
 -12  12   0  386.76   33.10
  11 -12   0  624.44   47.20
  11 -12   0  567.94   38.40
  11 -12   0  507.35   35.80
  11 -12   0  582.34   36.50
  11 -12   0  555.74   40.10
  11 -12   0  695.43   49.60
  11 -12   0  558.34   38.60
 -11  12   0  588.74   42.60
 -11  12   0  558.94   37.30
 -11  12   0  634.14   39.20
 -11  12   0  575.54   40.30
 -11  12   0  606.14   38.70
 -11  12   0  594.44   37.60
  10 -12   0    3.60    7.70
  10 -12   0   -1.70    6.70
  10 -12   0    8.00    6.00
  10 -12   0    8.60    6.90
  10 -12   0   -0.50    5.50
  10 -12   0    6.00   11.70
  10 -12   0    1.70    9.40
 -10  12   0   -0.20    7.30
 -10  12   0    8.80    7.90
 -10  12   0    1.40    6.20
 -10  12   0    6.50    7.00
 -10  12   0   -1.00    7.30
 -10  12   0    7.70    7.10
   9 -12   0  881.21   58.69
   9 -12   0  813.32   48.00
   9 -12   0  884.11   57.29
   9 -12   0  912.11   45.70
   9 -12   0  891.11   52.69
   9 -12   0  883.01   47.50
  -9  12   0  891.51   47.60
  -9  12   0  844.82   50.39
  -9  12   0  900.71   46.90
  -9  12   0  879.91   48.30
  -9  12   0  850.81   47.00
  -9  12   0  849.02   49.10
   8 -12   0  147.09   12.90
   8 -12   0  148.29   22.30
   8 -12   0  149.39   23.90
   8 -12   0  153.28   21.40
   8 -12   0  142.79   13.70
   8 -12   0  162.88   12.30
   8 -12   0  151.08   12.40
  -8  12   0  151.58   17.40
  -8  12   0  159.38   14.90
  -8  12   0  156.38   13.70
  -8  12   0  167.88   15.70
  -8  12   0  150.48   15.80
  -8  12   0  165.08   15.00
  -8  12   0  152.08   16.20
   7 -12   0   11.50    9.00
   7 -12   0    3.90    8.90
   7 -12   0   18.30   11.30
  -7  12   0   18.50    5.30
  -7  12   0   19.20    5.60
  -7  12   0   17.80    6.00
  -7  12   0   14.20    5.20
  -7  12   0   13.00    8.70
  -7  12   0   19.00    7.00
  -7  12   0   17.90    6.00
  -7  12   0   18.10    5.70
  -7  12   0   17.70    6.70
   6 -12   0  505.15   39.40
   6 -12   0  477.35   37.00
   6 -12   0  571.44   47.10
  -6  12   0  471.25   32.70
  -6  12   0  533.65   25.40
  -6  12   0  520.35   28.00
  -6  12   0  522.45   25.60
  -6  12   0  515.95   27.60
   5 -12   0  547.35   39.70
   5 -12   0  582.24   41.10
  -5  12   0  576.24   28.80
  -5  12   0  565.54   29.00
  -5  12   0  608.04   36.30
  -5  12   0  577.04   32.90
  -5  12   0  627.34   37.60
   4 -12   0   13.50    9.80
   4 -12   0    7.30    8.40
   4 -12   0    5.50    8.00
  -4  12   0    8.70    6.70
  -4  12   0   14.60    7.00
  -4  12   0   12.00    6.10
   3 -12   0  577.54   42.20
   3 -12   0  650.63   42.20
   3 -12   0  628.84   41.00
  -3  12   0  598.74   35.20
  -3  12   0  531.25   37.30
  -3  12   0  544.35   33.90
   2 -12   0  577.24   40.80
   2 -12   0  578.54   43.60
   2 -12   0  585.24   41.10
  -2  12   0  664.33   37.70
  -2  12   0  596.24   39.50
  -2  12   0  616.64   34.90
   1 -12   0   26.40   10.80
   1 -12   0   60.49   13.50
  -1  12   0   50.09    9.20
  -1  12   0   49.40   11.60
  -1  12   0   49.00   10.60
   0 -12   0  530.35   36.80
   0 -12   0  606.64   47.20
   0  12   0  514.75   35.20
   0  12   0  578.44   31.80
   0  12   0  479.15   36.20
   0  12   0  511.45   26.50
   0  12   0  533.15   26.70
  -1 -12   0  471.65   33.10
   1  12   0  460.65   22.90
   1  12   0  439.46   24.40
   1  12   0  422.06   24.20
   1  12   0  415.96   22.70
   1  12   0  472.75   28.10
   1  12   0  440.66   32.50
  -2 -12   0   37.80   11.80
   2  12   0   40.30    9.00
   2  12   0   44.70    7.70
   2  12   0   38.60    7.70
   2  12   0   30.80    6.90
   2  12   0   42.60   11.50
   2  12   0   41.10    7.60
   2  12   0   32.60    8.00
   2  12   0   39.80    8.70
   2  12   0   38.70    9.50
  -3 -12   0  414.76   29.50
  -3 -12   0  461.85   26.20
  -3 -12   0  447.96   25.90
  -3 -12   0  410.86   23.80
  -3 -12   0  415.46   23.90
   3  12   0  448.36   27.20
   3  12   0  456.35   34.80
   3  12   0  445.06   27.30
   3  12   0  421.16   35.90
   3  12   0  458.25   27.50
   3  12   0  477.25   29.20
   3  12   0  429.06   29.00
   3  12   0  416.86   29.60
   3  12   0  438.86   27.40
  -4 -12   0  948.11   49.30
  -4 -12   0  999.00   52.29
  -4 -12   0  937.31   51.59
   4  12   0 1050.59   55.69
   4  12   0  999.50   53.09
   4  12   0  949.01   55.99
   4  12   0  949.80   52.89
   4  12   0 1049.99   52.79
   4  12   0  994.00   60.09
   4  12   0  960.90   52.29
   4  12   0  952.90   52.29
   4  12   0  910.61   76.69
  -5 -12   0    4.00    6.80
  -5 -12   0    6.70    6.40
  -5 -12   0   10.10    6.60
  -5 -12   0   14.30    8.20
  -5 -12   0    7.20    7.00
   5  12   0    5.40    7.40
   5  12   0    5.40    7.10
   5  12   0   19.40   10.30
   5  12   0    6.10    8.00
   5  12   0   -0.80    6.40
   5  12   0    6.50    8.80
   5  12   0    3.40    7.30
   5  12   0    3.40    6.20
   5  12   0   13.50    9.40
  -6 -12   0  763.02   47.50
  -6 -12   0  787.92   44.40
  -6 -12   0  762.72   46.70
  -6 -12   0  791.62   48.20
  -6 -12   0  689.53   43.60
   6  12   0  785.92   47.70
   6  12   0  743.23   51.19
   6  12   0  807.52   50.89
   6  12   0  846.92   48.00
   6  12   0  742.23   46.20
   6  12   0  834.32   54.29
   6  12   0  724.73   46.20
   6  12   0  746.93   51.49
   6  12   0  800.62   46.60
  -7 -12   0  479.65   36.00
  -7 -12   0  381.96   39.40
  -7 -12   0  382.86   30.30
   7  12   0  429.66   32.20
   7  12   0  396.86   37.20
   7  12   0  494.45   38.00
   7  12   0  425.76   33.10
   7  12   0  513.25   35.70
   7  12   0  440.66   33.80
   7  12   0  397.66   32.60
   7  12   0  445.66   38.70
  -8 -12   0  108.59   17.30
  -8 -12   0   75.19   17.80
  -8 -12   0   78.59   14.90
  -8 -12   0   94.69   20.60
   8  12   0   68.49   18.30
   8  12   0   56.49   13.10
   8  12   0   90.09   17.50
   8  12   0  102.69   18.30
   8  12   0  109.69   19.50
   8  12   0   96.29   21.10
  -9 -12   0  241.28   32.60
  -9 -12   0  231.38   26.40
   9  12   0  268.17   30.20
   9  12   0  254.17   35.10
   9  12   0  173.98   28.00
   9  12   0  213.48   27.90
   9  12   0  245.58   28.80
   9  12   0  224.68   28.80
   9  12   0  255.67   25.30
  13 -13   0  215.68   30.50
  13 -13   0  231.28   30.60
  13 -13   0  281.87   39.60
  13 -13   0  213.38   22.40
  13 -13   0  223.28   24.80
  13 -13   0  223.38   24.10
 -13  13   0  237.28   27.10
 -13  13   0  238.38   32.30
 -13  13   0  204.08   24.70
 -13  13   0  212.38   25.80
 -13  13   0  239.78   23.80
 -13  13   0  231.38   26.40
  12 -13   0  351.66   37.60
  12 -13   0  312.77   34.20
  12 -13   0  332.37   27.90
  12 -13   0  334.27   35.70
  12 -13   0  297.67   24.90
  12 -13   0  286.37   26.60
 -12  13   0  343.77   28.40
 -12  13   0  315.17   31.20
 -12  13   0  302.77   26.40
 -12  13   0  316.97   26.50
 -12  13   0  312.97   27.50
 -12  13   0  310.57   29.20
  11 -13   0   -5.20    5.90
  11 -13   0   -8.50   10.60
  11 -13   0    3.90    6.90
  11 -13   0    1.00    6.40
  11 -13   0   -3.00    7.10
  11 -13   0    0.10   10.60
 -11  13   0   -5.60    6.40
 -11  13   0   -2.30    8.20
 -11  13   0    2.50    9.30
 -11  13   0    7.10    8.70
 -11  13   0   -2.50    7.30
 -11  13   0   -1.30    6.30
  10 -13   0  631.34   41.40
  10 -13   0  495.35   32.80
  10 -13   0  576.04   33.00
  10 -13   0  547.55   35.80
  10 -13   0  585.14   45.90
  10 -13   0  643.44   48.70
  10 -13   0  558.94   34.70
 -10  13   0  586.24   34.90
 -10  13   0  600.44   37.00
 -10  13   0  593.84   35.80
 -10  13   0  607.44   39.50
 -10  13   0  596.14   36.30
 -10  13   0  539.85   36.90
   9 -13   0  345.87   32.80
   9 -13   0  275.27   27.50
   9 -13   0  296.17   20.80
   9 -13   0  305.77   19.10
   9 -13   0  301.97   21.30
   9 -13   0  214.78   25.70
   9 -13   0  318.77   33.50
  -9  13   0  313.57   21.80
  -9  13   0  350.66   24.30
  -9  13   0  326.37   24.90
  -9  13   0  323.47   22.90
  -9  13   0  303.27   21.20
  -9  13   0  294.87   22.90
   8 -13   0  110.69   20.30
   8 -13   0  200.18   28.80
   8 -13   0  119.99   20.40
  -8  13   0  145.59   12.90
  -8  13   0  163.98   15.30
  -8  13   0  166.58   18.90
  -8  13   0  138.89   12.40
  -8  13   0  124.09   12.80
  -8  13   0  133.49   10.50
  -8  13   0  128.49   14.20
  -8  13   0  122.69   10.30
  -8  13   0  142.29   14.80
   7 -13   0  585.14   42.80
   7 -13   0  589.44   42.20
   7 -13   0  610.14   45.50
  -7  13   0  576.34   32.10
  -7  13   0  587.14   31.50
  -7  13   0  602.14   32.00
  -7  13   0  581.14   28.90
  -7  13   0  561.94   29.10
  -7  13   0  559.94   37.00
   6 -13   0  238.18   25.80
   6 -13   0  232.28   30.80
   6 -13   0  227.18   25.60
  -6  13   0  252.57   22.20
  -6  13   0  232.68   15.60
  -6  13   0  210.38   16.80
  -6  13   0  219.88   14.90
   5 -13   0    3.60    8.80
   5 -13   0    4.50    9.00
   5 -13   0    1.30    8.00
  -5  13   0    4.20    3.50
  -5  13   0    2.00    6.20
  -5  13   0    6.10    7.40
  -5  13   0    1.30    3.50
  -5  13   0    4.40    5.20
   4 -13   0  836.12   62.09
   4 -13   0  881.11   57.19
   4 -13   0  867.81   57.69
  -4  13   0  922.11   53.39
  -4  13   0  952.80   49.50
  -4  13   0  920.11   49.80
   3 -13   0  696.23   49.20
   3 -13   0  644.14   49.80
  -3  13   0  708.43   44.30
  -3  13   0  712.33   39.80
  -3  13   0  657.53   40.10
   2 -13   0   63.69   15.10
   2 -13   0   44.00   16.30
   2 -13   0   27.00   11.70
  -2  13   0   49.60   11.60
  -2  13   0   58.89   10.30
  -2  13   0   57.99   13.90
   1 -13   0 1003.40   61.49
   1 -13   0 1129.79   68.59
  -1  13   0  985.00   60.39
  -1  13   0 1114.19   55.19
  -1  13   0 1007.80   58.19
   0 -13   0  252.37   24.50
   0  13   0  204.48   13.70
   0  13   0  195.88   17.40
   0  13   0  232.98   22.50
   0  13   0  230.68   23.70
   0  13   0  236.38   14.20
  -1 -13   0  117.99   19.30
   1  13   0  152.38   21.20
   1  13   0  131.69   11.80
   1  13   0  138.29   14.20
   2  13   0  620.24   35.20
   2  13   0  613.94   32.90
   2  13   0  608.04   43.00
   2  13   0  638.04   34.70
   2  13   0  591.24   34.40
   2  13   0  679.33   35.00
   2  13   0  628.64   37.00
  -3 -13   0  526.65   27.50
   3  13   0  521.25   39.70
   3  13   0  503.35   33.30
   3  13   0  534.45   31.80
   3  13   0  528.55   31.10
   3  13   0  547.65   40.30
   3  13   0  559.44   33.70
   3  13   0  500.55   31.70
   3  13   0  531.05   33.10
   3  13   0  525.35   30.90
  -4 -13   0   16.20    7.50
  -4 -13   0   14.00    6.00
  -4 -13   0   11.20    8.30
  -4 -13   0   10.40    6.80
  -4 -13   0    9.20    5.80
   4  13   0   26.40   14.40
   4  13   0   15.60    8.60
   4  13   0   16.20    8.10
   4  13   0   11.70    9.70
   4  13   0   12.80    7.50
   4  13   0   23.70    8.60
   4  13   0   17.90    8.20
   4  13   0   26.40   12.10
  -5 -13   0  435.96   38.60
  -5 -13   0  550.24   37.00
  -5 -13   0  558.54   32.60
  -5 -13   0  495.95   32.00
  -5 -13   0  613.94   36.20
   5  13   0  568.24   36.30
   5  13   0  579.04   36.40
   5  13   0  578.84   37.60
   5  13   0  562.24   40.00
   5  13   0  592.04   36.50
   5  13   0  609.64   44.50
   5  13   0  527.35   35.90
   5  13   0  582.14   39.30
  -6 -13   0  232.68   22.70
  -6 -13   0  249.38   23.70
  -6 -13   0  234.98   20.50
  -6 -13   0  206.28   23.50
  -6 -13   0  229.18   22.30
   6  13   0  214.88   24.20
   6  13   0  238.58   23.10
   6  13   0  247.38   23.70
   6  13   0  219.68   26.10
   6  13   0  235.08   25.20
   6  13   0  219.78   22.80
   6  13   0  243.68   32.40
  -7 -13   0    9.00    9.00
  -7 -13   0   -1.60    7.50
  -7 -13   0    1.80    9.10
  -7 -13   0    8.20    8.50
   7  13   0    8.00    9.80
   7  13   0    0.80   10.30
   7  13   0    9.10    8.80
   7  13   0    5.20    9.10
   7  13   0   12.30   10.70
   7  13   0   10.90    9.80
  -8 -13   0  337.17   34.20
  -8 -13   0  384.66   31.30
  -8 -13   0  344.47   28.90
   8  13   0  373.66   32.30
   8  13   0  363.26   30.40
   8  13   0  375.96   31.70
   8  13   0  401.66   38.40
   8  13   0  340.17   35.60
   8  13   0  350.76   31.80
   8  13   0  293.17   30.80
  13 -14   0  221.08   33.40
  13 -14   0  231.68   24.00
  13 -14   0  208.48   30.30
  13 -14   0  286.17   41.90
  13 -14   0  211.48   21.30
 -13  14   0  224.38   25.90
 -13  14   0  212.38   25.90
 -13  14   0  260.37   28.90
 -13  14   0  236.78   25.70
 -13  14   0  187.58   25.30
 -13  14   0  280.07   24.60
  12 -14   0   18.30   16.30
  12 -14   0   13.90   10.60
  12 -14   0   11.20    7.80
  12 -14   0   11.00    7.70
  12 -14   0   13.20   14.20
 -12  14   0   16.10    9.30
 -12  14   0   16.10    9.20
 -12  14   0   15.90   10.90
 -12  14   0   10.00    9.70
 -12  14   0    6.80    8.50
 -12  14   0    6.90   14.40
  11 -14   0  269.07   29.40
  11 -14   0  190.28   31.50
  11 -14   0  206.78   24.40
  11 -14   0  191.28   17.40
  11 -14   0  244.88   22.30
  11 -14   0  206.08   31.10
 -11  14   0  204.48   22.80
 -11  14   0  239.78   20.30
 -11  14   0  193.38   20.30
 -11  14   0  239.48   26.50
 -11  14   0  204.18   21.40
 -11  14   0  208.28   21.10
  10 -14   0  371.56   38.80
  10 -14   0  360.66   21.70
  10 -14   0  455.05   39.00
  10 -14   0  396.06   33.20
 -10  14   0  350.06   28.10
 -10  14   0  405.96   28.20
 -10  14   0  350.56   25.30
 -10  14   0  359.06   25.00
 -10  14   0  348.57   26.60
 -10  14   0  361.46   26.60
   9 -14   0   38.00   12.90
   9 -14   0   38.30   16.60
   9 -14   0   65.89   20.80
  -9  14   0   40.00    9.00
  -9  14   0   36.40    8.10
  -9  14   0   33.20    9.80
  -9  14   0   45.60   10.40
  -9  14   0   45.00    9.90
  -9  14   0   28.20    7.30
   8 -14   0   97.39   21.00
   8 -14   0  135.09   22.70
   8 -14   0  112.29   20.30
  -8  14   0  113.69   10.20
  -8  14   0  103.89   10.10
  -8  14   0  116.99   10.10
  -8  14   0  117.19   13.50
  -8  14   0  107.69   13.50
  -8  14   0  129.39   17.70
  -8  14   0  106.79    9.70
   7 -14   0   87.59   19.20
   7 -14   0   71.19   18.60
   7 -14   0   88.49   19.00
  -7  14   0   70.49    9.60
  -7  14   0   73.39   10.00
  -7  14   0   70.19    9.90
  -7  14   0   65.69   13.10
   6 -14   0   13.60   12.40
   6 -14   0   16.60   11.00
  -6  14   0    9.40    4.50
  -6  14   0    8.90    4.80
  -6  14   0   11.40    6.00
  -6  14   0    7.10    8.10
  -6  14   0   19.00    8.80
   5 -14   0  490.35   39.50
   5 -14   0  461.45   38.80
   5 -14   0  450.55   37.40
  -5  14   0  435.66   23.00
  -5  14   0  445.56   23.40
  -5  14   0  472.95   29.40
  -5  14   0  450.35   34.00
  -5  14   0  467.55   31.40
   4 -14   0  454.25   38.40
   4 -14   0  425.96   36.50
   4 -14   0  413.86   35.20
  -4  14   0  396.86   28.10
  -4  14   0  399.66   32.20
  -4  14   0  412.46   28.70
   3 -14   0   79.29   20.10
   3 -14   0   78.49   18.20
   3 -14   0   75.19   17.70
  -3  14   0   76.49   12.20
  -3  14   0   86.59   14.60
  -3  14   0   95.59   17.80
   2 -14   0  330.17   34.50
   2 -14   0  308.77   30.00
   2 -14   0  338.27   31.90
  -2  14   0  329.17   23.40
  -2  14   0  273.87   27.50
  -2  14   0  314.07   25.80
   1 -14   0  642.14   45.00
  -1  14   0  617.64   36.50
  -1  14   0  612.84   40.80
  -1  14   0  627.54   44.10
   0 -14   0   77.49   19.50
   0  14   0   72.99   14.60
   0  14   0   55.19   15.50
   0  14   0   65.79    8.20
   0  14   0   69.49    8.20
   0  14   0   56.49   10.90
  -1 -14   0  784.82   49.99
   1  14   0  746.43   42.60
   1  14   0  716.53   49.90
   1  14   0  830.22   50.19
   1  14   0  701.83   38.80
   1  14   0  758.62   39.00
   2  14   0  751.92   35.70
   2  14   0  630.14   38.40
   2  14   0  719.53   38.90
   2  14   0  744.83   41.80
   2  14   0  685.63   48.80
   2  14   0  727.13   48.60
   3  14   0    6.70    6.40
   3  14   0    1.50    5.40
   3  14   0    5.80    6.60
   3  14   0   12.10    7.00
   3  14   0    5.60    6.30
   3  14   0    7.80    7.00
   3  14   0   -2.70    8.30
   3  14   0    1.00    5.40
  -4 -14   0  342.77   19.40
  -4 -14   0  307.57   19.40
   4  14   0  367.26   25.00
   4  14   0  350.26   26.80
   4  14   0  330.87   33.00
   4  14   0  364.86   27.80
   4  14   0  380.26   26.40
   4  14   0  375.96   26.70
   4  14   0  315.27   25.50
   4  14   0  310.77   24.30
  -5 -14   0  221.88   18.20
  -5 -14   0  275.47   24.80
   5  14   0  286.77   26.40
   5  14   0  269.47   23.50
   5  14   0  298.37   23.90
   5  14   0  249.58   24.70
   5  14   0  273.57   23.00
   5  14   0  238.28   29.90
   5  14   0  231.78   22.90
   5  14   0  239.18   23.10
  -6 -14   0   18.40    8.90
  -6 -14   0   22.80   10.00
  -6 -14   0   24.60    8.90
   6  14   0   31.80   12.00
   6  14   0   22.20   11.40
   6  14   0   34.60   23.20
   6  14   0   37.50   13.10
   6  14   0   25.50   10.70
   6  14   0   24.80    9.90
   6  14   0   28.10   11.30
  -7 -14   0  291.07   23.70
  -7 -14   0  273.87   25.70
  -7 -14   0  320.37   26.50
   7  14   0  251.97   28.50
   7  14   0  212.08   30.20
   7  14   0  255.17   29.70
   7  14   0  279.07   26.60
   7  14   0  262.87   26.80
   7  14   0  320.07   28.20
   7  14   0  287.77   26.10
   7  14   0  285.77   27.20
  12 -15   0  277.07   39.20
  12 -15   0  227.68   36.70
  12 -15   0  274.47   18.50
  12 -15   0  222.08   33.70
  12 -15   0  257.07   20.70
 -12  15   0  230.38   25.40
 -12  15   0  246.18   22.60
 -12  15   0  271.07   25.80
 -12  15   0  263.87   23.60
 -12  15   0  275.97   24.60
 -12  15   0  258.67   24.00
  11 -15   0  179.68   27.60
  11 -15   0  197.68   30.40
  11 -15   0  240.48   37.10
 -11  15   0  180.48   22.40
 -11  15   0  210.28   20.10
 -11  15   0  201.08   19.20
 -11  15   0  209.48   18.30
 -11  15   0  193.78   19.60
  10 -15   0    4.80   10.40
  10 -15   0    8.60   13.80
  10 -15   0   15.80   15.10
 -10  15   0   13.70    7.30
 -10  15   0   23.70    7.50
 -10  15   0   17.20    8.20
 -10  15   0   13.40    8.10
 -10  15   0   15.50    7.30
 -10  15   0   16.70    8.80
   9 -15   0  132.69   22.80
   9 -15   0  149.69   28.00
   9 -15   0  105.09   20.80
  -9  15   0  112.99   10.30
  -9  15   0  103.29   10.60
  -9  15   0  131.59   15.10
  -9  15   0  138.09   16.60
   8 -15   0  356.76   33.40
   8 -15   0  304.37   33.20
   8 -15   0  321.37   35.80
  -8  15   0  348.07   23.00
  -8  15   0  301.97   19.10
  -8  15   0  330.17   27.80
  -8  15   0  320.87   21.60
  -8  15   0  296.57   19.10
   7 -15   0   15.00   12.50
   7 -15   0   10.50   11.10
   7 -15   0    9.90   11.10
  -7  15   0    9.90    6.00
  -7  15   0    7.50    8.40
  -7  15   0    8.40    5.30
  -7  15   0    2.80    5.40
  -7  15   0    6.00    8.70
   6 -15   0  490.15   40.90
   6 -15   0  542.65   43.90
   6 -15   0  501.85   41.90
  -6  15   0  497.35   30.40
  -6  15   0  485.25   26.40
  -6  15   0  501.25   34.50
  -6  15   0  480.15   36.40
  -6  15   0  455.75   25.70
   5 -15   0  978.00   62.29
   5 -15   0  975.70   64.09
   5 -15   0  955.50   63.99
  -5  15   0  866.51   56.69
  -5  15   0  939.71   53.69
  -5  15   0 1004.70   52.49
   4 -15   0   44.40   15.40
   4 -15   0   43.00   16.40
   4 -15   0   44.60   16.20
  -4  15   0   43.70   13.60
  -4  15   0   36.60   10.00
  -4  15   0   36.40   10.40
   3 -15   0  680.23   48.60
   3 -15   0  674.53   48.30
   3 -15   0  572.84   49.10
  -3  15   0  655.53   38.80
  -3  15   0  595.14   44.50
  -3  15   0  624.34   40.20
   2 -15   0  772.22   52.29
   2 -15   0  738.33   56.19
  -2  15   0  697.73   49.20
  -2  15   0  690.43   41.80
  -2  15   0  768.62   46.30
   1 -15   0  140.39   24.10
  -1  15   0  154.68   17.90
  -1  15   0  112.79   19.70
  -1  15   0  141.69   23.30
   0 -15   0  624.74   44.30
   0  15   0  584.74   40.60
   0  15   0  573.34   34.80
   0  15   0  536.45   29.70
   0  15   0  507.85   43.30
   0  15   0  554.94   29.80
   1  15   0  254.87   18.20
   1  15   0  231.58   17.40
   1  15   0  221.58   27.20
   1  15   0  242.88   20.50
   2  15   0    3.70    6.10
   2  15   0   15.00    7.90
   2  15   0    7.80    6.50
   2  15   0    6.00    9.80
   3  15   0  268.67   19.10
   3  15   0  296.87   34.90
   3  15   0  271.47   34.60
   3  15   0  315.67   23.40
   3  15   0  305.47   19.40
   3  15   0  320.07   24.60
   4  15   0  317.97   25.00
   4  15   0  375.16   26.90
   4  15   0  333.87   26.20
   4  15   0  345.37   33.80
   4  15   0  279.07   24.90
   4  15   0  328.27   23.20
   4  15   0  345.57   26.60
   4  15   0  326.87   23.50
   5  15   0   18.90   10.20
   5  15   0   35.00   11.10
   5  15   0   16.00    8.80
   5  15   0   20.00   13.40
   5  15   0   42.90   11.70
   5  15   0   14.10    9.30
   5  15   0   22.70    9.70
  11 -16   0   53.39   17.20
  11 -16   0   30.70   16.40
  11 -16   0   77.29   24.10
 -11  16   0   42.20   10.60
 -11  16   0   75.79   13.10
 -11  16   0   51.19   13.50
 -11  16   0   63.39   11.50
  10 -16   0  228.28   33.50
  10 -16   0  238.98   30.90
  10 -16   0  273.57   41.80
 -10  16   0  248.58   21.10
 -10  16   0  210.38   21.20
   9 -16   0  497.55   41.60
   9 -16   0  484.85   46.10
   9 -16   0  426.06   41.50
  -9  16   0  456.75   30.00
  -9  16   0  475.55   30.60
   8 -16   0    8.40   14.00
   8 -16   0   21.20   13.60
   8 -16   0   19.10   14.40
  -8  16   0   13.80    7.30
  -8  16   0   10.20    6.20
  -8  16   0    9.00    5.20
  -8  16   0   18.10   10.60
  -8  16   0   22.50   11.50
  -8  16   0   17.40    7.60
   7 -16   0  636.94   49.90
   7 -16   0  597.34   50.49
   7 -16   0  676.83   50.39
  -7  16   0  582.24   33.00
  -7  16   0  606.14   34.70
  -7  16   0  599.74   41.00
  -7  16   0  607.44   56.39
  -7  16   0  619.64   32.70
   6 -16   0  224.68   33.00
   6 -16   0  312.17   39.00
   6 -16   0  255.97   36.00
  -6  16   0  232.28   19.80
  -6  16   0  258.07   29.50
  -6  16   0  223.08   14.90
  -6  16   0  269.37   30.40
  -6  16   0  238.18   15.60
   5 -16   0   14.00   13.20
   5 -16   0   14.80   13.80
   5 -16   0   14.90   13.60
  -5  16   0    4.80    8.90
  -5  16   0    4.50    7.10
  -5  16   0    1.00    6.60
   4 -16   0  685.03   50.89
   4 -16   0  741.13   52.99
   4 -16   0  700.73   53.89
  -4  16   0  597.34   40.30
  -4  16   0  636.94   40.00
  -4  16   0  615.04   45.90
   3 -16   0  307.47   33.30
   3 -16   0  297.17   38.50
  -3  16   0  264.27   24.50
  -3  16   0  228.68   21.50
  -3  16   0  291.77   32.80
   2 -16   0   12.30   13.60
  -2  16   0   15.50    7.70
   1 -16   0  398.86   36.60
  -1  16   0  335.77   19.60
  -1  16   0  355.76   30.80
  -1  16   0  360.16   25.90
   0  16   0   64.29    9.00
   0  16   0   50.29   11.20
   0  16   0   65.19   16.10
   0  16   0   39.60    7.70
   1  16   0   29.50    7.70
   1  16   0   27.00    7.80
   1  16   0   24.60   12.20
   1  16   0   13.30    7.40
   2  16   0  234.58   19.90
   2  16   0  272.57   22.20
   2  16   0  203.88   27.50
   2  16   0  242.68   19.70
   3  16   0  573.24   45.20
   3  16   0  540.95   36.40
   3  16   0  551.74   35.00
   3  16   0  593.74   35.70
   4  16   0   -0.30    7.70
   4  16   0    5.90   11.20
   4  16   0    5.90    7.60
   4  16   0   11.60    8.60
   4  16   0    9.20    6.50
   9 -17   0    6.60   12.10
   9 -17   0   -9.30   11.20
   9 -17   0    2.70   13.80
  -9  17   0  -12.40    7.90
  -9  17   0   -1.00    6.90
   8 -17   0  277.57   34.70
   8 -17   0  305.17   34.70
   8 -17   0  275.07   38.70
  -8  17   0  309.67   20.10
  -8  17   0  274.47   18.70
  -8  17   0  324.57   27.80
  -8  17   0  278.17   20.50
  -8  17   0  272.47   27.30
   7 -17   0  134.39   27.50
   7 -17   0  178.38   30.00
   7 -17   0  186.08   33.20
  -7  17   0  163.38   15.70
  -7  17   0  151.98   13.50
  -7  17   0  146.39   12.60
  -7  17   0  174.48   23.20
  -7  17   0  162.38   20.90
   6 -17   0   23.60   13.60
   6 -17   0   54.09   19.50
   6 -17   0   50.79   19.20
  -6  17   0   38.10   11.80
  -6  17   0   38.10   10.00
   5 -17   0  388.26   41.90
   5 -17   0  400.86   39.70
   5 -17   0  455.45   42.90
  -5  17   0  399.16   29.50
   4 -17   0  286.17   37.80
   4 -17   0  265.77   35.00
  -4  17   0  309.27   26.00
  -4  17   0  286.17   24.50
   3 -17   0    4.90   13.60
  -3  17   0    5.20    8.40
  -3  17   0    6.70    7.20
   2 -17   0  213.58   32.20
  -2  17   0  260.37   25.30
  -2  17   0  193.68   19.70
  -1  17   0  328.47   25.30
  -1  17   0  335.67   30.50
   0  17   0   31.20    9.50
   0  17   0   45.70    8.00
   0  17   0   39.40    7.60
   0  17   0   28.20   12.40
   1  17   0  172.48   16.10
   1  17   0  188.68   16.00
   1  17   0  204.18   28.40
   1  17   0  191.78   19.30
   2  17   0  519.25   42.80
   2  17   0  471.65   41.20
   2  17   0  531.15   32.50
   6 -18   0  289.87   38.30
   6 -18   0  355.46   45.30
  -6  18   0  301.77   24.10
  -6  18   0  279.87   25.90
   5 -18   0  316.77   40.60
   5 -18   0  373.56   46.60
  -5  18   0  312.27   26.70
  -5  18   0  330.77   27.50
   4 -18   0   27.30   17.20
  -4  18   0   41.70   11.60
  -4  18   0   39.80   12.40
  -3  18   0  118.39   25.90
  -3  18   0  151.78   21.50
  -2  18   0  300.37   38.90
  -2  18   0  287.87   28.50
  -1  18   0   60.29   14.20
  -1  18   0   65.79   16.20
   0  18  -1   97.29   19.50
   0  18  -1  107.89   11.60
   0  18  -1  108.09   15.10
   0  18  -1  101.39   11.90
  -1  18  -1  525.65   40.20
  -1  18  -1  513.45   33.40
   1 -18   1  549.25   46.80
  -2  18  -1   15.60    8.10
  -2  18  -1   25.20   11.90
   2 -18   1   25.40   16.80
  -3  18  -1   14.90    8.00
  -3  18  -1   17.80   10.50
   3 -18   1   23.30   15.70
  -4  18  -1  310.77   26.60
  -4  18  -1  291.07   24.30
   4 -18   1  332.57   36.70
   4 -18   1  308.37   41.30
  -5  18  -1  195.68   25.30
  -5  18  -1  178.68   21.20
   5 -18   1  171.68   30.30
   5 -18   1  199.08   35.20
  -6  18  -1  131.09   18.60
  -6  18  -1  137.69   16.60
   6 -18   1  113.19   26.70
   6 -18   1  135.79   26.90
  -7  18  -1  477.55   34.20
  -7  18  -1  405.96   25.00
  -7  18  -1  435.86   27.20
  -7  18  -1  481.65   26.60
   7 -18   1  520.15   45.80
   7 -18   1  508.95   47.80
   2  17  -1   71.59   12.50
   2  17  -1   70.79   17.30
   2  17  -1   68.69   11.80
   1  17  -1   63.29   10.50
   1  17  -1   66.39   10.70
   1  17  -1   58.89   11.20
   1  17  -1   38.50   14.20
   0  17  -1  684.23   36.40
   0  17  -1  677.73   47.50
   0  17  -1  677.43   39.90
   0  17  -1  639.94   35.70
   0 -17   1  769.52   52.89
  -1  17  -1  124.59   20.30
  -1  17  -1  125.19   15.60
   1 -17   1  147.49   25.90
  -2  17  -1  103.89   14.40
  -2  17  -1  103.89   17.90
   2 -17   1   81.19   21.80
  -3  17  -1  531.45   36.50
  -3  17  -1  504.95   32.90
   3 -17   1  510.25   44.80
  -4  17  -1  161.18   18.70
  -4  17  -1  161.38   19.70
   4 -17   1  104.09   22.10
   4 -17   1  149.69   26.00
  -5  17  -1  197.28   20.30
  -5  17  -1  226.48   20.10
   5 -17   1  200.78   31.80
   5 -17   1  192.98   30.20
  -6  17  -1  641.84   46.30
  -6  17  -1  610.94   41.10
  -6  17  -1  654.33   32.30
  -6  17  -1  650.33   33.00
  -6  17  -1  615.44   37.00
   6 -17   1  636.34   52.69
   6 -17   1  670.83   51.29
  -7  17  -1   78.49   11.00
  -7  17  -1   88.89   10.50
  -7  17  -1   97.59   11.80
  -7  17  -1  101.79   19.40
  -7  17  -1   88.69   15.90
   7 -17   1  100.09   25.90
   7 -17   1  102.79   23.50
  -8  17  -1  214.88   16.70
  -8  17  -1  175.18   23.00
  -8  17  -1  210.38   17.80
  -8  17  -1  202.88   26.10
   8 -17   1  210.38   30.00
   8 -17   1  162.08   27.30
   8 -17   1  173.58   31.60
  -9  17  -1  446.26   38.80
  -9  17  -1  422.86   30.00
  -9  17  -1  463.85   36.70
  -9  17  -1  462.35   33.80
   9 -17   1  525.35   44.80
   9 -17   1  501.55   47.60
   9 -17   1  480.05   42.00
   4  16  -1  468.35   32.50
   4  16  -1  503.55   33.20
   4  16  -1  499.65   33.90
   4  16  -1  461.85   29.10
   4  16  -1  506.55   29.80
   4  16  -1  484.55   63.09
   3  16  -1   44.80   10.90
   3  16  -1   49.90   15.20
   3  16  -1   51.99   11.00
   3  16  -1   51.89   11.20
   2  16  -1  220.98   18.80
   2  16  -1  214.08   19.40
   2  16  -1  213.58   18.90
   2  16  -1  208.98   29.20
   1  16  -1  496.65   29.90
   1  16  -1  532.85   30.40
   1  16  -1  512.25   32.20
   1  16  -1  515.35   39.80
   0  16  -1  449.56   25.60
   0  16  -1  404.66   24.70
   0  16  -1  419.86   28.60
   0  16  -1  495.95   36.60
   0 -16   1  474.15   39.40
  -1  16  -1  285.67   26.60
  -1  16  -1  249.97   16.20
  -1  16  -1  285.27   16.90
  -1  16  -1  283.07   21.40
   1 -16   1  276.97   30.40
  -2  16  -1  473.35   34.60
  -2  16  -1  473.65   30.20
  -2  16  -1  453.35   53.89
   2 -16   1  475.55   40.50
  -3  16  -1  195.98   18.60
  -3  16  -1  200.88   20.70
  -3  16  -1  194.58   25.80
   3 -16   1  223.08   32.30
   3 -16   1  244.38   33.20
  -4  16  -1  250.07   21.60
  -4  16  -1  302.67   29.40
  -4  16  -1  246.38   22.10
   4 -16   1  245.68   33.80
   4 -16   1  269.07   30.30
  -5  16  -1  391.56   29.30
  -5  16  -1  419.16   35.10
  -5  16  -1  424.56   28.50
   5 -16   1  440.36   38.60
   5 -16   1  416.16   40.30
   5 -16   1  464.65   41.00
  -6  16  -1   70.79   11.20
  -6  16  -1   76.09   14.40
  -6  16  -1   54.79    8.30
  -6  16  -1   85.69   24.50
  -6  16  -1   67.59    8.30
   6 -16   1   67.89   21.20
   6 -16   1   82.49   21.50
   6 -16   1   57.99   17.50
  -7  16  -1   78.59   10.60
  -7  16  -1   76.09   12.40
  -7  16  -1   71.79    9.70
  -7  16  -1   56.19   14.90
  -7  16  -1   81.99   16.60
   7 -16   1   48.90   18.30
   7 -16   1   58.99   18.90
   7 -16   1   93.29   20.90
  -8  16  -1  305.47   21.10
  -8  16  -1  338.07   29.00
  -8  16  -1  263.87   26.40
  -8  16  -1  295.97   22.10
   8 -16   1  305.77   40.70
   8 -16   1  313.47   34.30
   8 -16   1  310.47   33.20
  -9  16  -1  128.19   19.80
  -9  16  -1  127.29   15.70
   9 -16   1  138.39   26.60
   9 -16   1  115.49   24.90
   9 -16   1   94.09   20.30
 -10  16  -1  110.49   15.00
 -10  16  -1  126.09   12.60
 -10  16  -1  130.29   13.30
 -10  16  -1  120.59   16.70
  10 -16   1  140.09   29.90
  10 -16   1  106.09   24.40
  10 -16   1  114.39   21.50
 -11  16  -1  350.66   28.50
 -11  16  -1  368.06   26.50
 -11  16  -1  352.86   23.40
 -11  16  -1  317.07   26.00
 -11  16  -1  317.87   29.10
 -11  16  -1  330.07   25.00
  11 -16   1  326.87   41.80
  11 -16   1  340.67   32.50
  11 -16   1  337.27   37.90
   6  15  -1    6.00    7.90
   6  15  -1   10.10    9.00
   6  15  -1   18.00   10.00
   6  15  -1    5.20   11.10
   6  15  -1   20.10   11.90
   6  15  -1   18.20   11.00
   6  15  -1   17.90   12.70
   6  15  -1   16.40   11.10
  -6 -15   1   -3.10    8.70
  -6 -15   1   13.80    7.40
   5  15  -1  419.36   33.20
   5  15  -1  456.15   34.40
   5  15  -1  575.84   46.70
   5  15  -1  454.35   34.60
   5  15  -1  452.05   31.40
   5  15  -1  439.86   31.10
   5  15  -1  449.36   32.10
   5  15  -1  449.46   30.90
  -5 -15   1  450.55   25.30
  -5 -15   1  375.96   30.20
   4  15  -1  125.19   17.10
   4  15  -1  154.88   18.70
   4  15  -1  127.19   17.60
   4  15  -1  119.19   15.00
   4  15  -1  135.59   17.50
   4  15  -1  142.29   19.10
   4  15  -1  118.49   14.80
   4  15  -1  129.39   21.70
   3  15  -1  263.67   18.50
   3  15  -1  226.78   20.90
   3  15  -1  296.87   29.80
   3  15  -1  288.57   22.10
   3  15  -1  273.67   18.70
   3  15  -1  243.78   20.30
   2  15  -1  633.54   37.10
   2  15  -1  641.84   38.20
   2  15  -1  683.63   46.90
   2  15  -1  668.13   37.10
   1  15  -1  146.49   13.80
   1  15  -1  166.48   15.70
   1  15  -1  179.58   24.50
   1  15  -1  132.39   13.50
  -1 -15   1  167.58   24.60
   0  15  -1  119.79   20.60
   0  15  -1  108.29   10.60
   0  15  -1  108.89   14.00
   0  15  -1  108.29   10.80
   0  15  -1   96.49   17.10
   0 -15   1  149.99   23.70
  -1  15  -1  355.26   29.20
  -1  15  -1  338.57   19.40
  -1  15  -1  380.26   20.20
  -1  15  -1  352.06   32.50
  -1  15  -1  391.96   25.20
   1 -15   1  353.56   33.00
  -2  15  -1   97.39   16.20
  -2  15  -1   84.49   12.70
  -2  15  -1   72.19   15.40
   2 -15   1   66.49   17.00
  -3  15  -1   29.30    8.40
  -3  15  -1   30.60   17.00
  -3  15  -1   21.30    8.90
   3 -15   1   19.90   13.60
   3 -15   1    7.10   11.00
  -4  15  -1  600.44   43.40
  -4  15  -1  627.54   38.50
  -4  15  -1  685.83   39.00
   4 -15   1  637.44   49.60
   4 -15   1  690.53   48.30
   4 -15   1  606.14   47.50
  -5  15  -1   76.19   13.00
  -5  15  -1   73.99    7.30
  -5  15  -1   73.59   16.30
  -5  15  -1   73.19   11.80
  -5  15  -1   70.99    7.90
   5 -15   1   86.29   19.60
   5 -15   1   86.19   19.80
   5 -15   1   61.99   15.70
  -6  15  -1  237.58   26.40
  -6  15  -1  198.98   14.60
  -6  15  -1  169.88   13.40
  -6  15  -1  204.18   20.10
  -6  15  -1  193.58   16.00
   6 -15   1  199.28   28.30
   6 -15   1  193.58   29.30
   6 -15   1  214.18   30.50
  -7  15  -1  508.25   29.30
  -7  15  -1  513.35   28.50
  -7  15  -1  431.66   34.10
  -7  15  -1  518.95   36.40
  -7  15  -1  515.65   27.80
   7 -15   1  511.75   41.40
   7 -15   1  506.75   41.90
   7 -15   1  520.85   44.10
  -8  15  -1  156.48   16.90
  -8  15  -1  183.68   22.10
  -8  15  -1  160.48   15.50
   8 -15   1  196.48   38.80
   8 -15   1  192.18   29.90
   8 -15   1  221.78   33.60
  -9  15  -1  142.49   18.50
  -9  15  -1  134.69   14.20
  -9  15  -1  138.39   12.80
  -9  15  -1  132.79   12.40
  -9  15  -1  154.98   20.10
  -9  15  -1  138.09   16.90
   9 -15   1  155.08   27.00
   9 -15   1  140.39   23.00
   9 -15   1  128.59   24.70
 -10  15  -1  698.03   40.90
 -10  15  -1  731.33   42.60
 -10  15  -1  662.03   41.20
 -10  15  -1  701.53   38.60
 -10  15  -1  666.13   37.60
 -10  15  -1  603.44   39.20
  10 -15   1  758.02   53.99
  10 -15   1  673.63   47.40
  10 -15   1  774.82   57.19
 -11  15  -1  193.78   21.00
 -11  15  -1  200.88   19.50
 -11  15  -1  182.28   18.00
 -11  15  -1  159.08   27.30
 -11  15  -1  162.98   21.80
 -11  15  -1  174.48   19.10
  11 -15   1  159.28   14.90
  11 -15   1  174.38   24.30
  11 -15   1  203.68   32.90
  11 -15   1  172.88   14.20
  11 -15   1  184.08   34.60
 -12  15  -1  129.39   17.60
 -12  15  -1  163.38   20.30
 -12  15  -1  124.39   17.60
 -12  15  -1  141.99   21.10
 -12  15  -1  150.88   20.90
 -12  15  -1  127.79   21.10
  12 -15   1  125.49   27.30
  12 -15   1  143.59   22.00
  12 -15   1  115.59   19.10
  12 -15   1  122.99   14.50
  12 -15   1  103.49   19.20
  12 -15   1  175.98   33.10
   7  14  -1   46.90   12.50
   7  14  -1   69.29   15.70
   7  14  -1  114.19   17.40
   7  14  -1   82.09   19.00
   7  14  -1   66.39   15.20
   7  14  -1   87.79   17.90
   7  14  -1   69.49   20.00
  -7 -14   1   82.29   14.30
  -7 -14   1   65.39   13.20
  -7 -14   1   89.99   15.10
   6  14  -1  535.85   36.40
   6  14  -1  485.45   39.30
   6  14  -1  488.65   35.90
   6  14  -1  487.45   36.10
   6  14  -1  505.55   38.70
   6  14  -1  498.35   42.80
   6  14  -1  482.35   35.00
   6  14  -1  485.45   34.40
  -6 -14   1  520.05   35.10
  -6 -14   1  467.45   33.60
  -6 -14   1  531.05   35.80
  -6 -14   1  531.95   32.00
   5  14  -1  319.77   25.40
   5  14  -1  329.77   26.10
   5  14  -1  290.17   25.80
   5  14  -1  297.77   24.70
   5  14  -1  351.86   28.70
   5  14  -1  319.67   28.70
   5  14  -1  350.36   26.70
   5  14  -1  361.36   34.00
  -5 -14   1  340.07   24.70
  -5 -14   1  283.37   25.50
  -5 -14   1  306.47   21.30
  -5 -14   1  311.07   21.70
   4  14  -1  188.38   18.90
   4  14  -1  208.08   21.60
   4  14  -1  212.28   28.60
   4  14  -1  184.58   18.20
   4  14  -1  200.78   20.00
   4  14  -1  215.38   18.50
   4  14  -1  161.78   19.20
   4  14  -1  165.18   18.50
  -4 -14   1  175.78   13.70
   3  14  -1  881.21   55.39
   3  14  -1  869.61   46.30
   3  14  -1  838.32   46.40
   3  14  -1  863.01   47.50
   3  14  -1  799.12   46.30
   3  14  -1  845.32   44.20
   3  14  -1  837.82   44.10
   3  14  -1  790.42   45.40
   3  14  -1  803.42   55.69
   2  14  -1  171.08   12.90
   2  14  -1  173.18   15.50
   2  14  -1  185.88   16.60
   2  14  -1  177.68   13.30
   2  14  -1  146.59   21.20
   2  14  -1  166.58   24.60
   2  14  -1  188.38   15.80
  -2 -14   1  146.09   22.30
   1  14  -1  263.77   20.20
   1  14  -1  271.17   18.10
   1  14  -1  267.97   18.30
   1  14  -1  263.17   27.30
   1  14  -1  293.87   42.80
  -1 -14   1  282.27   26.80
   0  14  -1  508.55   27.10
   0  14  -1  492.65   35.90
   0  14  -1  531.05   30.90
   0  14  -1  485.45   26.60
   0 -14   1  530.45   38.50
  -1  14  -1  194.98   16.90
  -1  14  -1  251.67   22.30
  -1  14  -1  194.88   24.30
  -2  14  -1   36.60    8.60
  -2  14  -1   28.00    9.20
  -2  14  -1   17.20    9.80
   2 -14   1   12.60   10.20
   2 -14   1   19.60   11.80
  -3  14  -1  829.12   45.60
  -3  14  -1  741.43   42.90
  -3  14  -1  828.62   50.29
   3 -14   1  766.92   54.69
   3 -14   1  743.23   51.69
   3 -14   1  794.22   51.59
  -4  14  -1  291.27   22.40
  -4  14  -1  297.27   26.80
  -4  14  -1  302.97   22.30
   4 -14   1  328.37   31.10
   4 -14   1  276.87   28.50
   4 -14   1  237.08   36.30
  -5  14  -1  199.88   17.00
  -5  14  -1  198.28   12.90
  -5  14  -1  217.88   24.40
  -5  14  -1  218.88   13.70
  -5  14  -1  203.68   19.10
   5 -14   1  193.08   24.90
   5 -14   1  172.38   25.60
   5 -14   1  234.78   26.90
  -6  14  -1  521.55   29.10
  -6  14  -1  526.75   36.80
  -6  14  -1  547.45   30.40
  -6  14  -1  505.75   28.30
  -6  14  -1  549.95   35.60
   6 -14   1  596.54   44.40
   6 -14   1  547.05   41.60
   6 -14   1  563.74   41.30
  -7  14  -1   90.69   15.80
  -7  14  -1   99.29   12.00
  -7  14  -1  118.79   12.30
  -7  14  -1   99.09    9.50
   7 -14   1   91.39   17.70
   7 -14   1  112.69   21.40
   7 -14   1  100.69   19.50
  -8  14  -1  278.27   23.90
  -8  14  -1  253.67   18.20
  -8  14  -1  256.77   19.40
  -8  14  -1  267.47   17.20
  -8  14  -1  267.67   17.70
  -8  14  -1  282.37   20.90
  -8  14  -1  281.67   19.90
   8 -14   1  277.97   27.80
   8 -14   1  251.97   28.80
   8 -14   1  310.97   32.60
  -9  14  -1  629.54   40.30
  -9  14  -1  724.33   39.10
  -9  14  -1  753.72   40.00
  -9  14  -1  690.63   41.10
  -9  14  -1  744.73   43.00
  -9  14  -1  732.03   43.70
  -9  14  -1  727.03   42.30
   9 -14   1  777.72   53.39
   9 -14   1  842.12   57.29
   9 -14   1  774.22   49.10
 -10  14  -1  176.18   22.30
 -10  14  -1  196.78   19.10
 -10  14  -1  172.28   17.20
 -10  14  -1  199.68   21.50
 -10  14  -1  162.48   18.20
 -10  14  -1  193.28   18.50
  10 -14   1  207.48   23.80
  10 -14   1  181.98   16.90
  10 -14   1  162.48   15.90
  10 -14   1  259.47   34.20
  10 -14   1  211.88   33.10
  10 -14   1  176.78   23.30
 -11  14  -1   69.79   14.90
 -11  14  -1   81.69   14.60
 -11  14  -1   72.39   14.40
 -11  14  -1   73.49   13.20
 -11  14  -1   90.99   17.50
  11 -14   1   80.09   15.90
  11 -14   1   99.89   12.90
  11 -14   1   83.39   13.70
  11 -14   1   79.69   12.00
  11 -14   1   67.79   19.00
  11 -14   1   88.39   23.00
  11 -14   1   90.89   15.50
 -12  14  -1  200.08   22.80
 -12  14  -1  227.58   25.40
 -12  14  -1  236.88   22.70
 -12  14  -1  197.48   26.30
 -12  14  -1  251.47   27.00
 -12  14  -1  237.68   28.90
  12 -14   1  210.48   22.60
  12 -14   1  162.58   28.90
  12 -14   1  250.67   38.70
  12 -14   1  206.88   19.80
  12 -14   1  228.88   23.30
 -13  14  -1   26.40   12.20
 -13  14  -1   16.50   11.40
 -13  14  -1   43.70   15.30
 -13  14  -1   33.20   13.10
 -13  14  -1   56.79   13.50
 -13  14  -1   28.50   12.80
  13 -14   1   25.90   10.40
  13 -14   1   31.30   17.90
  13 -14   1   34.30   11.10
  13 -14   1   45.00   11.40
  13 -14   1   68.39   22.00
   8  13  -1   78.09   20.50
   8  13  -1   94.59   18.30
   8  13  -1   73.19   19.00
   8  13  -1  106.89   18.10
   8  13  -1   78.29   17.80
   8  13  -1   64.39   16.00
   8  13  -1   71.49   20.60
   8  13  -1   76.19   15.80
  -8 -13   1   84.79   18.50
  -8 -13   1   83.19   16.60
  -8 -13   1   89.59   16.10
   7  13  -1  407.56   32.30
   7  13  -1  333.07   35.20
   7  13  -1  433.66   36.00
   7  13  -1  365.76   29.60
   7  13  -1  363.86   31.10
   7  13  -1  365.96   31.30
   7  13  -1  417.16   36.60
   7  13  -1  381.86   31.30
  -7 -13   1  382.66   32.50
  -7 -13   1  348.47   29.90
  -7 -13   1  408.76   29.50
  -7 -13   1  414.86   32.30
   6  13  -1  201.68   32.60
   6  13  -1  157.28   20.60
   6  13  -1  146.69   22.70
   6  13  -1  191.98   22.70
   6  13  -1  199.28   22.90
   6  13  -1  152.28   23.40
   6  13  -1  192.98   29.00
   6  13  -1  169.68   19.90
  -6 -13   1  148.39   17.90
  -6 -13   1  161.98   19.90
  -6 -13   1  155.88   21.10
  -6 -13   1  169.38   19.70
  -6 -13   1  189.88   19.90
   5  13  -1  253.97   22.70
   5  13  -1  239.98   24.40
   5  13  -1  284.77   29.30
   5  13  -1  311.37   29.60
   5  13  -1  261.47   22.00
   5  13  -1  271.57   23.30
   5  13  -1  270.17   23.40
   5  13  -1  266.67   26.00
  -5 -13   1  252.27   20.50
  -5 -13   1  303.57   21.00
  -5 -13   1  240.98   22.30
  -5 -13   1  289.77   25.10
  -5 -13   1  281.27   23.50
   4  13  -1  461.85   37.90
   4  13  -1  527.75   32.10
   4  13  -1  486.05   31.40
   4  13  -1  484.05   31.90
   4  13  -1  532.45   35.70
   4  13  -1  503.15   39.20
   4  13  -1  491.85   34.60
   4  13  -1  537.55   32.40
  -4 -13   1  489.35   28.10
  -4 -13   1  463.55   28.20
  -4 -13   1  496.15   30.60
  -4 -13   1  499.05   30.60
  -4 -13   1  515.45   33.10
   3  13  -1   50.59   13.20
   3  13  -1   74.79   16.00
   3  13  -1   55.09   10.20
   3  13  -1   67.49   12.30
   3  13  -1   81.09   11.40
   3  13  -1   69.39   10.70
   3  13  -1   71.79   11.60
   3  13  -1   60.79   11.50
   3  13  -1   61.39   10.60
  -3 -13   1   53.59    7.20
  -3 -13   1   55.29    7.00
   2  13  -1  113.89   14.10
   2  13  -1  115.29   14.60
   2  13  -1  116.19   12.60
   2  13  -1  118.99   11.50
   2  13  -1  114.59   12.60
   2  13  -1  120.59   13.20
   2  13  -1  119.49   13.10
  -2 -13   1  139.99   20.70
   1  13  -1  393.26   31.50
   1  13  -1  437.06   26.70
   1  13  -1  418.06   24.00
  -1 -13   1  445.06   32.60
   0  13  -1   80.89   14.80
   0  13  -1   93.59    8.50
   0  13  -1   88.99    8.60
   0  13  -1  110.39   12.70
   0  13  -1   78.29   15.00
   0 -13   1   69.69   15.90
  -1  13  -1   19.40    3.90
  -1  13  -1   12.80    5.80
  -1  13  -1   16.50    9.20
  -1  13  -1   17.00    8.50
   1 -13   1   14.00    9.70
  -2  13  -1 1148.49   61.39
  -2  13  -1 1170.68   65.59
  -2  13  -1 1192.18   58.99
   2 -13   1 1187.78   67.29
   2 -13   1 1138.19   70.59
   2 -13   1 1091.59   66.19
  -3  13  -1  836.92   45.10
  -3  13  -1  795.02   43.70
  -3  13  -1  779.52   48.90
   3 -13   1  774.92   53.09
   3 -13   1  819.92   51.19
   3 -13   1  787.32   56.89
  -4  13  -1  265.17   23.70
  -4  13  -1  205.98   18.00
  -4  13  -1  263.07   19.90
   4 -13   1  223.78   25.50
   4 -13   1  236.78   24.70
   4 -13   1  262.77   27.20
  -5  13  -1 1235.98   60.89
  -5  13  -1 1176.48   56.79
  -5  13  -1 1240.78   64.29
  -5  13  -1 1248.28   57.59
  -5  13  -1 1228.78   66.79
   5 -13   1 1266.77   72.79
   5 -13   1 1215.78   70.99
  -6  13  -1  171.68   20.30
  -6  13  -1  149.69   12.60
  -6  13  -1  149.69   12.10
  -6  13  -1  162.28   13.20
   6 -13   1  124.59   19.80
   6 -13   1  222.48   30.10
   6 -13   1  147.89   22.80
  -7  13  -1   28.80    6.20
  -7  13  -1   20.50    4.90
  -7  13  -1   25.80    7.50
  -7  13  -1   20.70    5.40
  -7  13  -1   40.40   10.50
  -7  13  -1   19.20    6.80
  -7  13  -1   23.00    5.30
  -7  13  -1   21.60    6.50
   7 -13   1   41.20   12.40
   7 -13   1   28.50   11.60
   7 -13   1   48.90   16.00
  -8  13  -1  802.32   42.10
  -8  13  -1  798.42   43.10
  -8  13  -1  798.12   44.70
  -8  13  -1  738.13   43.00
  -8  13  -1  792.82   45.90
  -8  13  -1  836.92   41.70
  -8  13  -1  821.12   43.90
   8 -13   1  896.61   57.39
   8 -13   1  867.01   51.29
   8 -13   1  754.12   38.60
   8 -13   1  811.42   38.50
   8 -13   1  831.02   53.89
  -9  13  -1  144.59   16.60
  -9  13  -1  181.28   16.20
  -9  13  -1  165.08   16.80
  -9  13  -1  216.68   20.50
  -9  13  -1  174.88   17.60
  -9  13  -1  190.08   17.30
  -9  13  -1  193.48   18.40
   9 -13   1  228.38   29.50
   9 -13   1  171.28   14.40
   9 -13   1  153.68   14.10
   9 -13   1  176.48   16.50
   9 -13   1  244.48   33.50
   9 -13   1  195.78   16.00
   9 -13   1  186.38   21.50
 -10  13  -1   79.59   16.10
 -10  13  -1   82.09   14.10
 -10  13  -1   69.69   13.70
 -10  13  -1   92.79   14.20
 -10  13  -1   64.89   12.40
  10 -13   1   59.19   10.60
  10 -13   1   68.19   14.60
  10 -13   1   69.59   12.40
  10 -13   1   55.39   16.90
  10 -13   1   68.29   14.20
  10 -13   1   82.39   14.50
  10 -13   1   67.19   18.80
 -11  13  -1  372.26   28.90
 -11  13  -1  379.46   36.90
 -11  13  -1  388.26   33.70
 -11  13  -1  437.56   30.30
 -11  13  -1  395.16   28.70
 -11  13  -1  382.76   30.50
  11 -13   1  352.76   30.20
  11 -13   1  431.26   38.90
  11 -13   1  367.16   27.40
  11 -13   1  376.76   27.40
  11 -13   1  428.26   39.60
  11 -13   1  384.26   29.80
  11 -13   1  389.76   29.00
 -12  13  -1  112.69   18.40
 -12  13  -1  139.99   19.10
 -12  13  -1  119.69   22.00
 -12  13  -1  120.49   18.40
 -12  13  -1  132.09   21.60
 -12  13  -1  118.79   18.50
 -12  13  -1  133.29   21.10
  12 -13   1  139.29   26.00
  12 -13   1  153.88   18.80
  12 -13   1  163.68   22.80
  12 -13   1  124.09   20.60
  12 -13   1  157.78   28.10
  12 -13   1  111.39   17.00
 -13  13  -1    8.40    9.70
 -13  13  -1    1.00    9.90
 -13  13  -1    9.90   10.50
 -13  13  -1   10.00   10.60
 -13  13  -1   15.50   11.80
 -13  13  -1   12.20    9.90
  13 -13   1   13.20   13.80
  13 -13   1    0.50   12.40
  13 -13   1   13.10    8.30
  13 -13   1    7.40    8.80
  13 -13   1   11.20    9.60
   9  12  -1   80.19   17.50
   9  12  -1  110.79   21.50
   9  12  -1   53.49   15.60
   9  12  -1   79.79   21.20
   9  12  -1   52.49   19.80
   9  12  -1   58.19   15.20
  -9 -12   1   63.69   13.70
  -9 -12   1  101.19   17.30
  -9 -12   1   82.19   20.70
   8  12  -1  290.77   29.10
   8  12  -1  290.17   28.40
   8  12  -1  266.07   31.30
   8  12  -1  365.36   30.40
   8  12  -1  283.97   30.80
   8  12  -1  246.98   31.70
   8  12  -1  277.87   28.00
   8  12  -1  303.57   26.00
  -8 -12   1  324.97   27.20
  -8 -12   1  290.27   29.50
  -8 -12   1  313.07   30.80
   7  12  -1  147.09   22.40
   7  12  -1  132.59   19.00
   7  12  -1  127.99   19.30
   7  12  -1   91.49   20.50
   7  12  -1  108.99   22.50
   7  12  -1  125.49   19.60
   7  12  -1  121.09   18.60
   7  12  -1  170.08   27.20
   7  12  -1  132.09   20.10
  -7 -12   1  121.39   20.70
  -7 -12   1  116.89   17.30
  -7 -12   1  131.99   28.80
  -7 -12   1  114.19   16.30
  -7 -12   1  144.39   18.70
   6  12  -1   61.79   12.80
   6  12  -1   68.39   16.40
   6  12  -1   45.90   12.10
   6  12  -1   56.99   13.20
   6  12  -1   59.19   12.20
   6  12  -1   53.49   14.10
   6  12  -1   53.79   16.00
   6  12  -1   65.09   15.50
   6  12  -1   69.19   13.90
  -6 -12   1   73.39   18.10
  -6 -12   1   65.29   12.20
  -6 -12   1   65.49   12.80
  -6 -12   1   63.49   12.50
  -6 -12   1   71.39   15.30
   5  12  -1  280.67   26.60
   5  12  -1  254.17   22.50
   5  12  -1  281.57   25.70
   5  12  -1  269.27   31.30
   5  12  -1  292.47   22.50
   5  12  -1  273.57   22.80
   5  12  -1  325.97   24.50
   5  12  -1  277.07   28.30
   5  12  -1  290.57   23.80
  -5 -12   1  269.07   23.40
  -5 -12   1  306.87   21.50
  -5 -12   1  258.97   20.60
  -5 -12   1  267.37   23.00
   4  12  -1   83.49   12.50
   4  12  -1   92.69   13.70
   4  12  -1   64.89   14.40
   4  12  -1   95.79   16.40
   4  12  -1   95.29   13.50
   4  12  -1  100.09   15.80
   4  12  -1   89.39   17.70
   4  12  -1   71.09   11.90
   4  12  -1   89.29   13.10
  -4 -12   1   83.59   13.20
  -4 -12   1   79.79   12.50
  -4 -12   1   67.69   11.90
  -4 -12   1   78.79   10.90
   3  12  -1  199.48   19.40
   3  12  -1  161.18   17.10
   3  12  -1  245.88   28.50
   3  12  -1  189.08   17.70
   3  12  -1  182.88   15.60
   3  12  -1  178.48   15.80
   3  12  -1  173.78   15.90
  -3 -12   1  156.58   14.40
  -3 -12   1  170.68   18.50
  -3 -12   1  158.88   13.10
  -3 -12   1  191.18   15.30
  -3 -12   1  200.68   17.80
  -3 -12   1  188.98   13.30
   2  12  -1  848.62   42.20
   2  12  -1  833.12   41.60
   2  12  -1  771.02   49.20
   2  12  -1  745.03   41.20
   2  12  -1  850.21   43.90
   2  12  -1  812.62   41.50
   2  12  -1  773.32   43.60
   2  12  -1  814.12   43.40
  -2 -12   1  853.61   48.30
   1  12  -1  810.32   42.00
   1  12  -1  901.41   41.50
   1  12  -1  845.52   42.50
   1  12  -1  859.31   45.00
   1  12  -1  878.11   51.09
   1  12  -1  861.11   41.30
  -1 -12   1  880.61   50.69
   0  12  -1   15.60    4.10
   0  12  -1   14.80    7.80
   0  12  -1    4.00    6.70
   0  12  -1   18.40    6.20
   0  12  -1    8.10    3.60
   0 -12   1    9.40    8.40
  -1  12  -1 1239.18   62.39
  -1  12  -1 1201.68   64.79
  -1  12  -1 1133.49   57.79
   1 -12   1 1143.89   69.59
   1 -12   1 1135.09   65.69
   1 -12   1 1129.39   64.79
  -2  12  -1 1143.29   63.59
  -2  12  -1 1150.18   57.99
  -2  12  -1 1170.68   60.49
   2 -12   1 1123.09   68.09
   2 -12   1 1175.78   65.19
   2 -12   1 1169.48   65.69
  -3  12  -1 1336.57   66.29
  -3  12  -1 1281.87   70.39
  -3  12  -1 1308.17   66.69
   3 -12   1 1285.77   73.39
   3 -12   1 1368.96   72.99
   3 -12   1 1408.16   76.39
  -4  12  -1 1462.25   73.59
  -4  12  -1 1484.55   72.09
  -4  12  -1 1395.06   76.19
   4 -12   1 1566.54   81.89
   4 -12   1 1483.55   81.09
   4 -12   1 1498.95   79.49
  -5  12  -1  249.97   23.00
  -5  12  -1  262.37   25.00
  -5  12  -1  309.87   16.90
  -5  12  -1  289.47   17.20
   5 -12   1  338.77   29.80
   5 -12   1  267.07   25.90
   5 -12   1  297.17   27.00
  -6  12  -1  170.88   12.90
  -6  12  -1  200.88   18.90
  -6  12  -1  184.08   13.50
  -6  12  -1  171.08   13.80
  -6  12  -1  202.68   12.80
  -6  12  -1  175.58   11.90
   6 -12   1  191.48   21.60
   6 -12   1  154.88   22.50
   6 -12   1  192.18   24.30
  -7  12  -1  416.06   26.00
  -7  12  -1  415.46   24.60
  -7  12  -1  455.35   26.60
  -7  12  -1  446.86   25.40
  -7  12  -1  436.36   22.50
  -7  12  -1  422.96   29.10
  -7  12  -1  438.56   27.70
  -7  12  -1  439.26   25.70
  -7  12  -1  456.35   24.80
   7 -12   1  444.06   32.90
   7 -12   1  480.55   37.40
   7 -12   1  452.65   22.60
   7 -12   1  414.26   22.60
   7 -12   1  399.16   34.50
  -8  12  -1  371.56   27.70
  -8  12  -1  394.76   25.60
  -8  12  -1  399.16   25.80
  -8  12  -1  375.26   25.90
  -8  12  -1  395.46   25.10
  -8  12  -1  380.46   26.30
   8 -12   1  377.86   24.20
   8 -12   1  391.06   23.00
   8 -12   1  376.26   23.10
   8 -12   1  400.76   33.40
   8 -12   1  453.45   36.40
   8 -12   1  364.86   25.00
   8 -12   1  405.36   30.50
  -9  12  -1   96.39   15.40
  -9  12  -1  102.89   14.80
  -9  12  -1  129.89   15.80
  -9  12  -1  143.99   15.90
  -9  12  -1   99.49   14.70
  -9  12  -1  132.09   15.20
  -9  12  -1  133.29   18.80
   9 -12   1  127.69   16.70
   9 -12   1  102.59   19.90
   9 -12   1  122.79   14.10
   9 -12   1  120.79   17.60
   9 -12   1  108.79   20.60
 -10  12  -1  657.63   49.40
 -10  12  -1  667.73   40.00
 -10  12  -1  669.53   39.70
 -10  12  -1  702.23   41.40
 -10  12  -1  729.43   46.10
 -10  12  -1  670.03   40.60
  10 -12   1  687.83   49.80
  10 -12   1  597.44   38.10
  10 -12   1  692.73   42.00
  10 -12   1  623.14   41.90
  10 -12   1  646.14   48.10
  10 -12   1  642.34   38.50
  10 -12   1  657.03   40.90
 -11  12  -1  308.77   27.50
 -11  12  -1  324.47   30.30
 -11  12  -1  260.07   25.30
 -11  12  -1  280.67   24.30
 -11  12  -1  280.47   25.50
 -11  12  -1  283.77   24.50
  11 -12   1  322.77   25.00
  11 -12   1  254.87   23.30
  11 -12   1  287.47   24.30
  11 -12   1  316.97   26.70
  11 -12   1  256.87   26.70
  11 -12   1  347.87   34.30
  11 -12   1  284.47   35.40
 -12  12  -1   69.89   14.30
 -12  12  -1   97.49   18.60
 -12  12  -1   69.59   14.70
 -12  12  -1   83.59   19.00
 -12  12  -1   74.19   16.00
 -12  12  -1   87.79   16.30
 -12  12  -1   64.99   16.50
  12 -12   1   82.39   17.30
  12 -12   1   86.29   13.90
  12 -12   1   77.69   19.60
  12 -12   1   81.39   17.80
  12 -12   1   98.09   16.20
  12 -12   1   50.99   18.40
 -13  12  -1  256.37   25.70
 -13  12  -1  210.58   31.60
 -13  12  -1  244.18   28.00
 -13  12  -1  280.97   29.90
 -13  12  -1  223.28   26.90
 -13  12  -1  250.87   37.20
  13 -12   1  250.17   20.60
  13 -12   1  278.77   30.50
  13 -12   1  320.07   34.40
  13 -12   1  234.88   33.50
 -14  12  -1   82.19   18.20
 -14  12  -1   71.19   21.00
 -14  12  -1   66.19   17.50
 -14  12  -1   69.79   17.10
 -14  12  -1   82.39   16.40
  14 -12   1   89.39   23.40
  14 -12   1   88.29   19.20
  14 -12   1   59.29   19.00
  14 -12   1   92.29   16.10
  10  11  -1  185.28   27.30
  10  11  -1  189.58   26.40
  10  11  -1  196.88   26.90
  10  11  -1  163.18   29.10
  10  11  -1  169.48   28.50
  10  11  -1  161.18   28.00
 -10 -11   1  163.38   18.50
 -10 -11   1  161.08   13.10
 -10 -11   1  189.58   30.30
 -10 -11   1  172.18   22.70
   9  11  -1  585.54   47.50
   9  11  -1  551.94   41.00
   9  11  -1  600.74   47.30
   9  11  -1  586.04   43.40
   9  11  -1  531.75   42.10
   9  11  -1  572.94   42.00
   9  11  -1  540.45   47.30
  -9 -11   1  622.54   41.10
  -9 -11   1  573.34   45.60
  -9 -11   1  532.05   38.80
   8  11  -1  259.67   25.30
   8  11  -1  226.18   28.70
   8  11  -1  251.17   33.30
   8  11  -1  214.78   25.50
   8  11  -1  213.78   26.40
   8  11  -1  237.98   27.00
   8  11  -1  192.68   30.50
   8  11  -1  241.68   27.80
  -8 -11   1  247.08   27.90
  -8 -11   1  200.48   23.50
  -8 -11   1  238.48   35.70
  -8 -11   1  227.78   22.10
  -8 -11   1  201.88   28.10
   7  11  -1    4.90    8.70
   7  11  -1   13.20    9.20
   7  11  -1   18.50    8.70
   7  11  -1   10.80   10.30
   7  11  -1   10.60   10.10
   7  11  -1    6.30    8.30
   7  11  -1    4.20   12.30
   7  11  -1    0.80    7.60
   7  11  -1   11.50   10.20
  -7 -11   1   13.70    8.20
  -7 -11   1   14.40   10.40
  -7 -11   1    9.80    8.30
  -7 -11   1   10.30    9.00
  -7 -11   1   18.70   10.50
   6  11  -1  799.42   44.70
   6  11  -1  669.33   47.60
   6  11  -1  744.73   43.20
   6  11  -1  699.73   42.50
   6  11  -1  661.63   47.20
   6  11  -1  611.04   42.20
   6  11  -1  793.82   48.20
   6  11  -1  690.33   41.40
   6  11  -1  644.84   45.30
  -6 -11   1  701.23   41.90
  -6 -11   1  694.93   44.90
  -6 -11   1  724.53   41.80
  -6 -11   1  646.94   40.40
   5  11  -1  524.65   31.70
   5  11  -1  559.94   38.20
   5  11  -1  474.45   30.40
   5  11  -1  446.76   33.80
   5  11  -1  445.66   31.50
   5  11  -1  452.45   36.40
   5  11  -1  503.25   32.20
  -5 -11   1  474.95   29.50
  -5 -11   1  435.86   30.40
  -5 -11   1  446.06   31.70
  -5 -11   1  456.95   32.40
   4  11  -1    6.70    6.70
   4  11  -1    9.10    6.80
   4  11  -1    7.40    6.40
   4  11  -1   10.50    6.40
   4  11  -1    3.00    6.50
   4  11  -1    3.10    7.60
   4  11  -1   13.60    7.20
   4  11  -1    8.20    5.90
  -4 -11   1   33.40    7.60
  -4 -11   1   33.30    9.50
  -4 -11   1   19.80    7.30
  -4 -11   1   33.30    7.80
   3  11  -1  890.01   44.80
   3  11  -1  846.92   45.10
   3  11  -1  813.92   44.00
   3  11  -1  834.02   44.80
   3  11  -1  860.11   48.20
   3  11  -1  864.71   51.79
   3  11  -1  808.92   50.79
   3  11  -1  859.61   45.20
   3  11  -1  862.31   47.50
  -3 -11   1  846.32   44.90
  -3 -11   1  887.61   42.90
  -3 -11   1  851.81   46.00
  -3 -11   1  843.82   42.70
  -3 -11   1  820.12   47.20
  -3 -11   1  847.62   44.60
   2  11  -1  798.92   39.80
   2  11  -1  756.52   42.00
   2  11  -1  753.22   39.60
   2  11  -1  828.72   42.20
   2  11  -1  737.73   39.00
   2  11  -1  751.72   47.00
   2  11  -1  764.32   40.90
   2  11  -1  824.02   47.30
   2  11  -1  724.43   43.30
  -2 -11   1  838.32   45.40
  -2 -11   1  741.13   36.90
  -2 -11   1  737.63   37.00
   1  11  -1  202.38   19.10
   1  11  -1  175.68   13.40
   1  11  -1  176.38   12.40
   1  11  -1  189.48   12.30
   1  11  -1  177.08   14.20
   1  11  -1  178.68   12.20
   1  11  -1  178.68   16.50
   1  11  -1  173.48   12.10
   1  11  -1  134.09   17.60
  -1 -11   1  159.28   17.50
   0  11  -1  536.05   29.40
   0  11  -1  531.05   35.10
   0  11  -1  514.45   25.80
   0  11  -1  492.55   32.80
   0  11  -1  528.35   33.50
   0 -11   1  531.25   34.80
  -1  11  -1   89.59   13.30
  -1  11  -1   88.19   10.70
  -1  11  -1   74.59   13.10
   1 -11   1   71.09   14.00
   1 -11   1   91.49   14.80
   1 -11   1   68.09   15.30
  -2  11  -1  427.96   25.40
  -2  11  -1  420.06   26.90
  -2  11  -1  412.36   29.40
   2 -11   1  419.96   33.30
   2 -11   1  443.36   31.00
   2 -11   1  400.06   30.50
  -3  11  -1 1476.35   75.09
  -3  11  -1 1516.25   71.39
  -3  11  -1 1429.66   70.99
  -3  11  -1 1360.16   80.69
   3 -11   1 1412.06   76.39
   3 -11   1 1532.75   78.39
   3 -11   1 1455.35   78.69
  -4  11  -1   97.79    7.70
  -4  11  -1  112.79    7.40
  -4  11  -1   99.39   15.90
  -4  11  -1  101.69   16.10
   4 -11   1   80.79   14.90
   4 -11   1   75.19   14.80
   4 -11   1   96.49   16.20
  -5  11  -1  110.39    8.10
  -5  11  -1  115.49   15.00
  -5  11  -1   87.59    9.70
  -5  11  -1  109.39    8.40
  -5  11  -1  112.59    9.60
  -5  11  -1  102.49    9.00
  -5  11  -1  108.89   16.00
   5 -11   1  122.09   17.90
   5 -11   1  147.39   20.10
   5 -11   1  139.49   22.50
  -6  11  -1  377.96   22.10
  -6  11  -1  385.26   22.90
  -6  11  -1  392.06   22.40
  -6  11  -1  414.96   21.40
  -6  11  -1  390.76   23.20
  -6  11  -1  387.36   24.30
  -6  11  -1  377.96   22.10
  -6  11  -1  351.56   26.00
   6 -11   1  384.96   20.10
   6 -11   1  404.16   20.00
   6 -11   1  453.85   33.30
   6 -11   1  357.16   28.80
   6 -11   1  356.06   29.90
  -7  11  -1  281.37   19.40
  -7  11  -1  260.67   20.70
  -7  11  -1  283.47   22.10
  -7  11  -1  293.57   20.40
  -7  11  -1  305.87   19.00
  -7  11  -1  302.27   19.50
  -7  11  -1  302.87   20.20
   7 -11   1  285.87   19.00
   7 -11   1  252.67   17.70
   7 -11   1  261.47   25.70
   7 -11   1  345.87   29.60
   7 -11   1  292.97   24.40
   7 -11   1  264.17   19.60
   7 -11   1  278.27   17.80
  -8  11  -1   39.10    9.20
  -8  11  -1   39.80    8.50
  -8  11  -1   28.90    9.80
  -8  11  -1   36.80    8.80
  -8  11  -1   38.20    9.60
  -8  11  -1   43.40    8.90
  -8  11  -1   37.70    8.30
   8 -11   1   27.10   13.10
   8 -11   1   44.00    8.50
   8 -11   1   41.30    8.40
   8 -11   1   40.00   13.80
   8 -11   1   34.10    9.80
  -9  11  -1 1132.69   55.49
  -9  11  -1 1000.40   53.39
  -9  11  -1  969.40   50.89
  -9  11  -1 1045.80   54.39
  -9  11  -1  980.90   53.09
  -9  11  -1  973.70   56.19
  -9  11  -1 1035.00   59.09
   9 -11   1  994.10   52.69
   9 -11   1  979.70   54.89
   9 -11   1 1012.10   55.49
   9 -11   1  981.20   61.99
   9 -11   1  934.01   55.99
   9 -11   1 1059.99   62.19
 -10  11  -1  738.13   43.40
 -10  11  -1  719.63   46.40
 -10  11  -1  759.12   44.60
 -10  11  -1  803.02   45.40
 -10  11  -1  724.03   43.10
 -10  11  -1  793.32   50.29
  10 -11   1  735.23   43.50
  10 -11   1  725.13   51.09
  10 -11   1  782.52   43.60
  10 -11   1  666.53   46.10
  10 -11   1  766.92   51.59
  10 -11   1  690.93   42.90
  10 -11   1  789.12   46.20
 -11  11  -1   57.49   12.90
 -11  11  -1   77.59   16.50
 -11  11  -1   74.19   19.50
 -11  11  -1   58.09   13.30
 -11  11  -1   70.99   14.30
 -11  11  -1   47.40   12.30
 -11  11  -1   61.39   12.60
  11 -11   1   57.49   13.20
  11 -11   1   30.60   16.00
  11 -11   1   42.60   11.70
  11 -11   1   70.39   12.50
  11 -11   1   47.50   15.60
  11 -11   1   56.59   15.10
  11 -11   1   56.39   17.00
 -12  11  -1  410.96   36.60
 -12  11  -1  494.95   36.30
 -12  11  -1  489.45   35.80
 -12  11  -1  434.36   34.10
 -12  11  -1  550.34   42.50
 -12  11  -1  414.96   39.70
 -12  11  -1  447.46   33.60
  12 -11   1  471.95   41.60
  12 -11   1  435.46   33.90
  12 -11   1  533.35   35.40
  12 -11   1  463.45   30.10
  12 -11   1  522.95   42.80
  12 -11   1  497.05   41.10
 -13  11  -1  103.79   23.50
 -13  11  -1  105.19   18.00
 -13  11  -1  116.79   23.60
 -13  11  -1  116.39   20.00
 -13  11  -1   92.59   18.00
 -13  11  -1  106.39   18.60
 -13  11  -1   99.49   20.40
  13 -11   1  122.39   13.70
  13 -11   1  124.39   20.10
  13 -11   1  124.39   21.30
  13 -11   1  125.49   26.70
  13 -11   1  123.89   22.60
  13 -11   1  135.09   24.40
 -14  11  -1   82.19   17.90
 -14  11  -1   92.79   20.40
 -14  11  -1  115.39   29.50
 -14  11  -1  103.69   19.30
  14 -11   1   92.39   20.30
  14 -11   1   84.29   22.00
  14 -11   1   84.89    9.90
  14 -11   1   72.89   19.60
  11  10  -1    3.00   17.00
  11  10  -1   19.10   13.80
  11  10  -1    8.70   12.60
  11  10  -1    0.00   11.60
  11  10  -1    5.50   12.30
  11  10  -1    2.50   12.40
 -11 -10   1    1.90    7.20
 -11 -10   1   13.40   10.80
 -11 -10   1   -8.20   10.90
 -11 -10   1  -11.10    6.70
 -11 -10   1   -0.10    8.50
  10  10  -1  421.86   40.20
  10  10  -1  371.86   35.50
  10  10  -1  387.16   32.90
  10  10  -1  389.66   34.50
  10  10  -1  439.16   55.39
  10  10  -1  423.06   39.40
  10  10  -1  347.67   38.90
 -10 -10   1  408.26   26.30
 -10 -10   1  404.96   26.10
 -10 -10   1  403.96   39.20
 -10 -10   1  369.56   31.30
 -10 -10   1  436.56   34.90
   9  10  -1  251.77   35.20
   9  10  -1  206.58   27.70
   9  10  -1  198.38   25.60
   9  10  -1  240.58   28.80
   9  10  -1  252.37   34.00
   9  10  -1  230.58   26.90
   9  10  -1  202.38   29.40
   9  10  -1  170.38   26.30
  -9 -10   1  265.87   18.20
  -9 -10   1  265.47   33.20
  -9 -10   1  235.38   17.70
  -9 -10   1  218.98   26.00
  -9 -10   1  226.78   31.70
   8  10  -1   26.70   12.80
   8  10  -1   34.80   12.50
   8  10  -1   37.80   12.20
   8  10  -1   18.30    9.90
   8  10  -1   29.90    9.90
   8  10  -1   45.50   12.70
   8  10  -1   24.00   12.90
   8  10  -1   31.10   13.90
   8  10  -1   43.70   13.40
  -8 -10   1   45.40    8.20
  -8 -10   1   37.90    7.20
  -8 -10   1   57.69   16.20
  -8 -10   1   37.20   13.30
  -8 -10   1   41.90   10.60
  -8 -10   1   43.40   12.20
   7  10  -1 1257.17   70.59
   7  10  -1 1132.29   64.09
   7  10  -1 1236.58   65.19
   7  10  -1 1182.98   66.09
   7  10  -1 1093.79   70.09
   7  10  -1 1196.08   69.99
   7  10  -1 1250.47   66.39
   7  10  -1 1194.18   63.29
  -7 -10   1 1146.79   54.69
  -7 -10   1 1222.48   79.39
  -7 -10   1 1081.79   62.59
  -7 -10   1 1134.09   62.79
  -7 -10   1 1299.17   64.59
  -7 -10   1 1132.29   54.39
  -7 -10   1 1120.79   67.69
   6  10  -1  392.56   28.00
   6  10  -1  409.16   33.00
   6  10  -1  345.77   28.30
   6  10  -1  431.46   29.70
   6  10  -1  355.56   29.60
   6  10  -1  345.87   27.40
   6  10  -1  445.36   28.10
   6  10  -1  343.87   31.40
  -6 -10   1  396.86   27.50
  -6 -10   1  410.16   30.70
  -6 -10   1  413.46   31.40
  -6 -10   1  355.26   26.90
   5  10  -1   33.10    9.20
   5  10  -1   22.10    8.00
   5  10  -1   21.60    9.90
   5  10  -1   12.90    8.30
   5  10  -1   39.10   11.50
   5  10  -1   26.70    8.80
   5  10  -1   26.00    8.70
   5  10  -1   14.30    9.20
  -5 -10   1   38.00    8.70
  -5 -10   1   44.90    9.70
  -5 -10   1   28.50   10.00
  -5 -10   1   37.90   10.60
  -5 -10   1   36.00    9.00
   4  10  -1  381.46   27.20
   4  10  -1  360.96   23.60
   4  10  -1  357.86   28.70
   4  10  -1  392.26   24.40
   4  10  -1  342.17   24.40
   4  10  -1  369.96   23.90
   4  10  -1  368.76   24.80
   4  10  -1  325.87   27.70
   4  10  -1  347.07   27.10
  -4 -10   1  344.87   24.00
  -4 -10   1  345.87   22.70
  -4 -10   1  274.37   33.10
  -4 -10   1  345.27   22.80
  -4 -10   1  357.26   25.50
   3  10  -1  143.49   14.70
   3  10  -1  166.08   13.30
   3  10  -1  138.99   13.40
   3  10  -1  186.88   22.20
   3  10  -1  154.08   15.40
   3  10  -1  135.29   18.60
   3  10  -1  139.99   13.20
   3  10  -1  170.38   13.80
   3  10  -1  161.08   14.10
  -3 -10   1  141.99   13.70
  -3 -10   1  144.49   14.80
  -3 -10   1  109.49   11.40
  -3 -10   1  113.19   12.90
  -3 -10   1  117.09   11.60
   2  10  -1  249.18   16.70
   2  10  -1  260.27   19.10
   2  10  -1  281.57   19.70
   2  10  -1  287.27   23.30
   2  10  -1  263.97   18.20
   2  10  -1  271.07   17.40
   2  10  -1  278.07   17.90
   2  10  -1  252.07   22.10
   2  10  -1  227.38   18.70
   2  10  -1  313.87   18.50
   2  10  -1  303.67   23.60
  -2 -10   1  257.27   17.20
  -2 -10   1  270.77   16.00
  -2 -10   1  254.97   20.70
  -2 -10   1  269.17   17.50
  -2 -10   1  265.67   15.90
  -2 -10   1  268.97   19.20
   1  10  -1 2120.59  100.59
   1  10  -1 1935.71   97.89
   1  10  -1 2153.98  101.99
   1  10  -1 2000.00  100.69
   0  10  -1  121.69   13.30
   0  10  -1  112.89   15.20
   0  10  -1  130.39   16.20
   0  10  -1  121.49    8.10
   0  10  -1  110.79   10.60
   0  10  -1  129.39   15.20
   0  10  -1  117.89    7.90
   0  10  -1  118.99    7.80
   0 -10   1  134.49   20.80
   0 -10   1  156.28   19.10
  -1  10  -1   64.69   13.40
  -1  10  -1   71.29    9.20
  -1  10  -1   65.59   12.50
  -1  10  -1   66.39   10.60
  -1  10  -1   64.59   11.60
   1 -10   1   46.60   11.80
   1 -10   1   50.29   12.10
   1 -10   1   51.39   11.20
  -2  10  -1 1160.88   68.79
  -2  10  -1 1320.97   63.69
  -2  10  -1 1165.98   67.09
  -2  10  -1 1285.27   67.99
  -2  10  -1 1279.07   67.59
  -2  10  -1 1355.56   65.19
   2 -10   1 1524.85   71.09
   2 -10   1 1377.56   69.39
   2 -10   1 1379.46   72.19
  -3  10  -1  386.96   23.20
  -3  10  -1  350.56   29.50
  -3  10  -1  341.87   27.50
  -3  10  -1  335.27   25.30
  -3  10  -1  363.56   26.90
  -3  10  -1  365.66   25.40
   3 -10   1  341.87   27.80
   3 -10   1  364.96   26.40
   3 -10   1  410.56   28.50
  -4  10  -1   64.29    6.60
  -4  10  -1   60.69    5.90
  -4  10  -1   72.29    5.40
  -4  10  -1   60.79   11.10
  -4  10  -1   62.09   10.60
  -4  10  -1   75.49    9.40
   4 -10   1   63.69   12.20
   4 -10   1   84.59   13.10
   4 -10   1   79.79   14.10
  -5  10  -1  628.74   38.10
  -5  10  -1  612.94   33.40
  -5  10  -1  636.04   32.10
  -5  10  -1  602.14   31.00
  -5  10  -1  612.14   32.00
  -5  10  -1  634.04   31.70
  -5  10  -1  670.73   36.80
  -5  10  -1  599.84   32.20
  -5  10  -1  628.34   31.50
   5 -10   1  620.84   39.10
   5 -10   1  634.24   29.70
   5 -10   1  666.13   40.20
   5 -10   1  660.83   41.50
   5 -10   1  653.33   29.60
  -6  10  -1 1119.89   54.19
  -6  10  -1 1131.99   53.49
  -6  10  -1 1035.20   56.19
  -6  10  -1 1140.89   57.09
  -6  10  -1 1085.99   51.39
  -6  10  -1 1118.29   53.59
  -6  10  -1 1126.79   54.99
  -6  10  -1 1125.99   55.49
   6 -10   1 1066.39   62.59
   6 -10   1 1035.10   52.49
   6 -10   1 1197.78   62.59
   6 -10   1 1133.39   52.59
   6 -10   1 1087.79   59.49
   6 -10   1 1071.69   54.59
   6 -10   1 1122.39   53.89
  -7  10  -1    8.80    5.10
  -7  10  -1   11.70    5.90
  -7  10  -1   12.70    7.20
  -7  10  -1   19.70    6.70
  -7  10  -1   10.60    6.30
  -7  10  -1   12.20    5.50
  -7  10  -1    7.00    5.10
   7 -10   1    6.50    7.70
   7 -10   1    9.50    5.20
   7 -10   1    9.80    5.40
   7 -10   1   18.50   10.20
   7 -10   1   10.90    5.80
   7 -10   1    4.90    6.10
  -8  10  -1 1320.67   67.99
  -8  10  -1 1395.46   68.59
  -8  10  -1 1351.86   67.89
  -8  10  -1 1402.06   66.79
  -8  10  -1 1300.37   70.59
  -8  10  -1 1348.47   73.19
  -8  10  -1 1484.65   69.89
   8 -10   1 1260.97   67.49
   8 -10   1 1464.85   70.69
   8 -10   1 1350.26   67.59
   8 -10   1 1368.36   75.69
   8 -10   1 1385.06   76.49
   8 -10   1 1428.66   70.69
  -9  10  -1  478.05   30.30
  -9  10  -1  447.56   32.50
  -9  10  -1  499.15   30.90
  -9  10  -1  509.45   31.50
  -9  10  -1  469.15   26.80
  -9  10  -1  453.35   35.10
   9 -10   1  476.95   36.50
   9 -10   1  429.36   32.90
   9 -10   1  507.85   33.10
   9 -10   1  516.25   31.00
   9 -10   1  464.35   30.20
   9 -10   1  466.55   30.60
 -10  10  -1  291.07   24.10
 -10  10  -1  252.57   24.50
 -10  10  -1  237.48   21.30
 -10  10  -1  267.87   22.30
 -10  10  -1  288.87   23.50
  10 -10   1  255.47   27.00
  10 -10   1  259.97   20.80
  10 -10   1  288.37   26.10
  10 -10   1  228.48   21.30
  10 -10   1  245.38   23.90
  10 -10   1  261.07   27.70
 -11  10  -1  643.54   42.50
 -11  10  -1  728.33   44.60
 -11  10  -1  633.24   43.60
 -11  10  -1  710.03   42.30
 -11  10  -1  686.73   46.70
 -11  10  -1  676.53   42.80
 -11  10  -1  666.73   48.90
  11 -10   1  731.73   49.20
  11 -10   1  687.03   34.20
  11 -10   1  687.93   34.30
  11 -10   1  558.34   53.09
  11 -10   1  648.54   38.60
  11 -10   1  656.23   42.50
  11 -10   1  695.03   42.90
  11 -10   1  806.12   51.29
  11 -10   1  703.93   46.30
 -12  10  -1   55.79   13.90
 -12  10  -1   59.09   16.30
 -12  10  -1   60.49   13.50
 -12  10  -1   36.90   12.60
 -12  10  -1   51.69   17.20
 -12  10  -1   42.40   13.00
 -12  10  -1   68.19   14.60
  12 -10   1   65.59   15.10
  12 -10   1   69.29   18.90
  12 -10   1   49.90   13.00
  12 -10   1   68.39   18.80
  12 -10   1   53.89    8.70
  12 -10   1   54.39   15.70
  12 -10   1   60.49    9.00
  12 -10   1   52.79    9.70
 -13  10  -1   83.89   17.70
 -13  10  -1   86.09   17.10
 -13  10  -1   66.89   15.50
 -13  10  -1   91.19   22.00
 -13  10  -1   64.39   15.20
 -13  10  -1   81.99   22.50
 -13  10  -1   66.29   16.30
  13 -10   1   84.29   18.10
  13 -10   1   55.59   10.20
  13 -10   1   69.99   10.50
  13 -10   1   54.09   10.10
  13 -10   1   71.59   17.20
  13 -10   1   84.79   19.40
  13 -10   1  101.69   17.50
  13 -10   1   77.69   19.60
 -14  10  -1  274.77   37.40
 -14  10  -1  408.96   34.40
 -14  10  -1  339.87   32.60
 -14  10  -1  352.06   38.70
 -14  10  -1  313.67   35.40
  14 -10   1  390.76   37.00
  14 -10   1  405.36   37.30
  14 -10   1  338.97   25.50
  14 -10   1  398.46   33.70
  14 -10   1  377.56   25.90
  14 -10   1  347.77   37.90
 -15  10  -1   52.89   16.60
 -15  10  -1   75.09   19.80
 -15  10  -1   82.49   22.50
 -15  10  -1  135.49   22.30
 -15  10  -1   95.79   21.00
  15 -10   1   84.19   17.30
  15 -10   1  116.09   24.30
  15 -10   1   87.49   24.80
  15 -10   1   93.29   14.20
  15 -10   1   99.79   22.50
  15 -10   1   88.59   13.40
  11   9  -1  248.48   31.10
  11   9  -1  300.47   42.90
  11   9  -1  229.98   31.50
  11   9  -1  240.28   37.50
  11   9  -1  230.68   32.80
 -11  -9   1  274.87   22.90
 -11  -9   1  292.97   40.50
 -11  -9   1  277.07   23.20
 -11  -9   1  260.67   31.50
 -11  -9   1  266.97   26.80
  10   9  -1  392.36   36.70
  10   9  -1  400.66   38.00
  10   9  -1  488.05   42.30
  10   9  -1  421.96   41.70
  10   9  -1  397.56   38.00
  10   9  -1  410.36   35.80
  10   9  -1  405.16   35.50
  10   9  -1  486.25   38.60
 -10  -9   1  535.75   43.70
 -10  -9   1  454.45   34.10
 -10  -9   1  458.45   36.30
 -10  -9   1  469.35   30.00
 -10  -9   1  465.15   30.10
 -10  -9   1  473.95   60.89
   9   9  -1  119.39   19.50
   9   9  -1  135.59   23.50
   9   9  -1  161.08   28.00
   9   9  -1  147.69   21.50
   9   9  -1  158.88   25.60
   9   9  -1  157.88   22.90
  -9  -9   1  170.38   26.00
  -9  -9   1  140.89   21.20
  -9  -9   1  145.89   15.80
  -9  -9   1  173.68   26.10
  -9  -9   1  124.69   19.70
  -9  -9   1  108.49   18.10
  -9  -9   1  154.98   25.90
  -9  -9   1  158.08   15.60
   8   9  -1 1229.38   67.09
   8   9  -1 1228.18   65.09
   8   9  -1 1191.58   70.59
   8   9  -1 1178.18   67.99
   8   9  -1 1233.98   74.09
   8   9  -1 1091.29   64.99
   8   9  -1 1309.57   68.89
   8   9  -1 1216.08   71.89
  -8  -9   1 1215.98   70.29
  -8  -9   1 1235.68   71.69
  -8  -9   1 1213.98   59.29
  -8  -9   1 1187.48   64.49
  -8  -9   1 1087.49   64.79
  -8  -9   1 1185.38   65.69
  -8  -9   1 1086.79   58.39
   7   9  -1  494.95   31.20
   7   9  -1  428.96   32.50
   7   9  -1  425.36   31.00
   7   9  -1  396.36   35.60
   7   9  -1  485.65   36.20
   7   9  -1  478.55   32.20
   7   9  -1  408.96   31.90
   7   9  -1  425.66   32.30
   7   9  -1  451.45   35.40
  -7  -9   1  464.75   25.70
  -7  -9   1  417.36   29.90
  -7  -9   1  447.46   25.40
   6   9  -1  521.35   32.90
   6   9  -1  560.54   32.60
   6   9  -1  496.85   36.00
   6   9  -1  451.25   39.20
   6   9  -1  496.75   33.60
   6   9  -1  526.75   45.60
   6   9  -1  505.05   32.80
   6   9  -1  488.05   37.10
   6   9  -1  539.65   35.30
  -6  -9   1  459.95   25.90
  -6  -9   1  469.75   31.30
  -6  -9   1  494.65   35.00
  -6  -9   1  518.85   32.40
  -6  -9   1  510.45   36.10
  -6  -9   1  489.25   26.10
   5   9  -1  566.84   33.00
   5   9  -1  543.65   34.40
   5   9  -1  577.34   38.40
   5   9  -1  622.04   38.00
   5   9  -1  509.35   32.60
   5   9  -1  551.74   38.00
   5   9  -1  592.64   37.30
   5   9  -1  585.74   34.80
   5   9  -1  606.34   34.10
  -5  -9   1  489.15   36.90
  -5  -9   1  526.85   32.80
  -5  -9   1  516.15   32.50
  -5  -9   1  545.05   33.10
  -5  -9   1  547.95   36.30
  -5  -9   1  514.75   35.00
   4   9  -1  396.76   24.80
   4   9  -1  373.06   28.10
   4   9  -1  353.66   23.90
   4   9  -1  384.46   25.50
   4   9  -1  427.56   30.10
   4   9  -1  419.86   25.00
   4   9  -1  356.66   27.80
   4   9  -1  403.16   27.90
   4   9  -1  383.06   25.60
  -4  -9   1  374.96   23.90
  -4  -9   1  389.96   29.40
  -4  -9   1  376.06   24.10
  -4  -9   1  393.16   26.90
  -4  -9   1  395.16   24.90
  -4  -9   1  379.06   26.20
  -4  -9   1  371.06   24.00
   3   9  -1  201.28   14.80
   3   9  -1  168.58   18.00
   3   9  -1  179.88   14.40
   3   9  -1  202.88   15.10
   3   9  -1  215.28   15.90
   3   9  -1  198.38   17.40
   3   9  -1  166.18   16.30
   3   9  -1  191.08   15.50
   3   9  -1  187.08   18.50
   3   9  -1  201.68   19.10
  -3  -9   1  192.18   14.40
  -3  -9   1  234.78   15.00
  -3  -9   1  186.48   15.80
  -3  -9   1  184.58   19.00
  -3  -9   1  195.28   16.30
  -3  -9   1  174.28   15.40
  -3  -9   1  204.28   15.70
   2   9  -1 1455.75   70.49
   2   9  -1 1380.06   66.29
   2   9  -1 1357.76   64.49
   2   9  -1 1339.27   64.69
   2   9  -1 1326.27   66.49
   2   9  -1 1243.78   65.69
   2   9  -1 1305.17   63.09
   2   9  -1 1316.37   69.79
   2   9  -1 1296.57   69.59
   2   9  -1 1396.86   64.69
  -2  -9   1 1411.66   65.69
  -2  -9   1 1337.87   62.89
  -2  -9   1 1336.97   67.19
  -2  -9   1 1408.46   62.99
  -2  -9   1 1313.77   64.39
  -2  -9   1 1339.77   64.49
   1   9  -1 1359.86   68.49
   1   9  -1 1370.46   62.89
   1   9  -1 1165.58   71.19
   1   9  -1 1322.77   69.49
   1   9  -1 1394.26   64.59
   1   9  -1 1226.58   66.29
   1   9  -1 1372.06   64.39
   1   9  -1 1413.66   62.99
   1   9  -1 1327.37   61.79
   1   9  -1 1324.07   68.59
   1   9  -1 1420.76   71.69
  -1  -9   1 1392.96   60.99
  -1  -9   1 1418.26   68.29
   0   9  -1  353.16   17.40
   0   9  -1  362.36   20.40
   0   9  -1  330.27   22.90
   0   9  -1  347.77   23.90
   0   9  -1  306.67   25.50
   0   9  -1  345.07   16.90
   0   9  -1  304.47   22.30
   0   9  -1  348.07   24.50
   0   9  -1  344.47   17.30
   0   9  -1  357.16   16.80
   0  -9   1  327.97   23.60
   0  -9   1  332.77   27.40
   0  -9   1  302.57   24.30
  -1   9  -1 1105.19   51.19
  -1   9  -1 1063.69   55.49
  -1   9  -1 1057.29   58.29
  -1   9  -1  917.71   53.69
  -1   9  -1 1064.69   53.29
  -1   9  -1  972.50   54.39
   1  -9   1 1100.19   59.39
   1  -9   1 1065.59   55.79
   1  -9   1 1054.39   55.89
  -2   9  -1  349.47   24.30
  -2   9  -1  333.97   26.70
  -2   9  -1  345.07   24.20
  -2   9  -1  358.16   21.80
  -2   9  -1  332.07   25.30
   2  -9   1  363.96   25.30
   2  -9   1  372.76   27.20
   2  -9   1  389.66   26.20
  -3   9  -1  321.67   24.20
  -3   9  -1  362.66   26.70
  -3   9  -1  373.66   21.00
  -3   9  -1  352.86   23.60
  -3   9  -1  328.77   24.20
   3  -9   1  330.17   25.40
   3  -9   1  344.97   25.50
   3  -9   1  323.57   24.30
  -4   9  -1 1076.79   61.49
  -4   9  -1 1198.28   59.79
  -4   9  -1 1222.88   54.29
  -4   9  -1 1179.58   53.89
  -4   9  -1 1190.58   54.39
  -4   9  -1 1160.88   61.29
   4  -9   1 1182.18   63.49
   4  -9   1 1157.48   61.79
   4  -9   1 1204.18   62.59
  -5   9  -1 1850.41   95.09
  -5   9  -1 1906.41   98.69
   5  -9   1 2061.39   99.59
   5  -9   1 2107.09   98.49
  -6   9  -1   14.40    6.60
  -6   9  -1   18.80    5.40
  -6   9  -1    8.60    4.90
  -6   9  -1   16.10    5.00
  -6   9  -1   17.70    3.50
  -6   9  -1   10.60    5.40
  -6   9  -1    8.80    5.00
   6  -9   1   25.10    5.60
   6  -9   1   10.70    6.10
   6  -9   1    7.30    5.10
   6  -9   1   14.80    7.30
   6  -9   1   11.30    4.90
   6  -9   1   12.50    8.00
  -7   9  -1 1706.63   82.89
  -7   9  -1 1745.63   85.19
  -7   9  -1 1664.53   79.69
  -7   9  -1 1694.73   79.39
  -7   9  -1 1831.92   81.69
  -7   9  -1 1742.73   80.49
  -7   9  -1 1628.54   79.89
   7  -9   1 1749.92   87.29
   7  -9   1 1534.15   87.69
   7  -9   1 1623.54   81.59
   7  -9   1 1617.84   79.89
   7  -9   1 1602.04   86.69
   7  -9   1 1603.14   82.89
   7  -9   1 1665.53   82.49
  -8   9  -1  185.68   17.40
  -8   9  -1  188.98   13.80
  -8   9  -1  185.08   16.50
  -8   9  -1  188.78   16.10
  -8   9  -1  174.28   18.00
  -8   9  -1  191.78   20.30
  -8   9  -1  183.48   16.10
   8  -9   1  168.58   23.10
   8  -9   1  194.58   17.90
   8  -9   1  195.18   16.80
   8  -9   1  188.98   21.00
   8  -9   1  184.68   16.20
   8  -9   1  198.58   26.80
   8  -9   1  160.08   15.40
  -9   9  -1  196.48   18.30
  -9   9  -1  207.88   22.60
  -9   9  -1  186.48   12.80
  -9   9  -1  168.08   18.80
  -9   9  -1  231.38   19.90
  -9   9  -1  177.88   17.00
  -9   9  -1  175.48   17.10
   9  -9   1  206.48   16.80
   9  -9   1  175.48   18.70
   9  -9   1  183.68   13.70
   9  -9   1  229.08   27.90
   9  -9   1  171.48   12.00
   9  -9   1  160.68   21.10
   9  -9   1  178.08   17.20
   9  -9   1  148.19   21.50
   9  -9   1  213.08   18.10
 -10   9  -1  767.52   49.30
 -10   9  -1  847.42   49.90
 -10   9  -1  857.61   47.70
 -10   9  -1  838.22   54.89
 -10   9  -1  806.92   51.79
 -10   9  -1  840.82   48.70
 -10   9  -1  937.81   49.70
  10  -9   1  851.91   54.19
  10  -9   1  896.21   52.29
  10  -9   1  833.42   42.50
  10  -9   1  839.02   45.10
  10  -9   1  817.82   48.70
  10  -9   1  843.02   53.49
  10  -9   1  837.52   53.19
 -11   9  -1   81.79   19.10
 -11   9  -1   82.09   18.10
 -11   9  -1  114.99   18.70
 -11   9  -1  116.69   19.30
 -11   9  -1   76.59   14.90
 -11   9  -1   84.29   14.70
 -11   9  -1   82.29   15.00
  11  -9   1   66.69   15.60
  11  -9   1   97.49   18.40
  11  -9   1   84.49   11.60
  11  -9   1   73.49   10.80
  11  -9   1   94.99   20.20
  11  -9   1  103.09   19.20
  11  -9   1  109.89   12.70
 -12   9  -1   18.00   10.10
 -12   9  -1   17.60   10.10
 -12   9  -1   11.80   12.70
 -12   9  -1   13.50   10.80
 -12   9  -1   40.80   13.30
 -12   9  -1   17.80   10.10
 -12   9  -1   25.80   13.10
  12  -9   1   32.40   14.60
  12  -9   1   35.00   13.90
  12  -9   1   37.70    9.20
  12  -9   1   37.90    7.90
  12  -9   1   11.20    7.50
  12  -9   1   29.80   11.00
  12  -9   1   18.60   11.40
  12  -9   1   17.50   11.70
  12  -9   1   23.20   13.90
 -13   9  -1   85.79   17.30
 -13   9  -1   97.89   19.20
 -13   9  -1   95.39   23.60
 -13   9  -1   86.49   19.20
 -13   9  -1  102.79   21.80
 -13   9  -1   68.39   17.30
 -13   9  -1   97.89   18.30
  13  -9   1  112.09   21.10
  13  -9   1   90.09   14.40
  13  -9   1   91.39   17.50
  13  -9   1   77.49   18.30
  13  -9   1   93.39   14.10
  13  -9   1   87.19   20.00
  13  -9   1  121.09   19.90
  13  -9   1  150.58   27.50
  13  -9   1   77.69   10.40
 -14   9  -1   97.09   24.00
 -14   9  -1   92.09   20.40
 -14   9  -1  148.49   22.20
 -14   9  -1   92.59   20.00
 -14   9  -1  122.79   21.20
 -14   9  -1  124.09   25.50
  14  -9   1  111.79   16.30
  14  -9   1  112.39   21.20
  14  -9   1  108.39   16.30
  14  -9   1  165.48   26.30
  14  -9   1  118.29   23.00
  14  -9   1  118.39   23.10
 -15   9  -1   14.80   13.20
 -15   9  -1   -6.30   11.60
 -15   9  -1    6.60   13.90
 -15   9  -1   16.70   12.60
  15  -9   1   10.50   11.50
  15  -9   1   18.60   13.70
  15  -9   1   19.70    9.70
  15  -9   1    6.20   12.10
  12   8  -1  577.24   51.19
  12   8  -1  636.94   54.49
  12   8  -1  614.64   51.79
  12   8  -1  642.74   48.10
  12   8  -1  545.05   47.60
  12   8  -1  586.04   52.19
 -12  -8   1  672.33   41.50
 -12  -8   1  593.64   43.40
 -12  -8   1  607.84   39.80
 -12  -8   1  660.03   48.00
  11   8  -1  319.47   31.40
  11   8  -1  289.87   34.60
  11   8  -1  249.58   32.20
  11   8  -1  265.47   30.70
  11   8  -1  337.87   35.60
  11   8  -1  386.26   50.79
 -11  -8   1  314.97   35.40
 -11  -8   1  252.27   31.90
 -11  -8   1  289.27   24.60
 -11  -8   1  245.88   40.50
  10   8  -1   39.70   14.70
  10   8  -1   71.09   16.60
  10   8  -1   69.79   16.10
  10   8  -1   73.29   17.40
  10   8  -1   66.49   20.60
  10   8  -1   81.39   19.50
  10   8  -1   56.99   15.60
 -10  -8   1   53.59   14.80
 -10  -8   1   66.19   13.10
 -10  -8   1  106.79   24.00
 -10  -8   1   90.29   19.10
 -10  -8   1   71.19   17.40
 -10  -8   1   72.79   12.90
 -10  -8   1   70.19   16.40
 -10  -8   1   77.19   19.70
   9   8  -1  764.02   51.49
   9   8  -1  739.73   54.59
   9   8  -1  725.13   47.30
   9   8  -1  789.62   48.40
   9   8  -1  727.93   49.30
   9   8  -1  714.43   48.90
   9   8  -1  855.41   55.39
   9   8  -1  744.23   46.30
  -9  -8   1  806.72   54.19
  -9  -8   1  753.22   45.70
  -9  -8   1  738.73   42.50
  -9  -8   1  676.53   50.39
  -9  -8   1  744.83   55.49
  -9  -8   1  779.62   43.00
  -9  -8   1  794.12   48.60
  -9  -8   1  705.73   47.70
   8   8  -1  361.36   27.40
   8   8  -1  362.86   28.40
   8   8  -1  327.77   32.70
   8   8  -1  389.16   32.10
   8   8  -1  385.86   30.40
   8   8  -1  357.36   32.40
   8   8  -1  399.96   29.60
   8   8  -1  343.37   29.30
   8   8  -1  365.66   28.10
  -8  -8   1  306.47   29.30
  -8  -8   1  331.37   23.70
  -8  -8   1  319.07   27.80
  -8  -8   1  393.76   27.70
  -8  -8   1  373.86   24.50
  -8  -8   1  355.56   32.30
   7   8  -1   69.29   16.10
   7   8  -1   65.99   17.00
   7   8  -1   39.80   17.70
   7   8  -1   62.89   13.60
   7   8  -1   42.10   10.90
   7   8  -1   85.49   15.00
   7   8  -1   88.39   14.90
   7   8  -1   50.09   10.30
  -7  -8   1   60.09   12.50
  -7  -8   1   63.89    9.70
  -7  -8   1   77.39   10.80
  -7  -8   1   76.19   13.90
  -7  -8   1   45.90   13.00
  -7  -8   1   81.99   18.10
   6   8  -1  757.22   44.00
   6   8  -1  818.72   49.00
   6   8  -1  704.53   42.90
   6   8  -1  794.62   46.20
   6   8  -1  857.31   45.00
   6   8  -1  802.52   48.60
   6   8  -1  785.32   45.90
   6   8  -1  837.92   50.79
   6   8  -1  810.12   46.00
  -6  -8   1  716.33   46.30
  -6  -8   1  728.93   43.60
  -6  -8   1  766.72   39.40
  -6  -8   1  827.02   48.80
  -6  -8   1  750.02   43.10
  -6  -8   1  725.63   47.80
  -6  -8   1  803.52   39.80
   5   8  -1  169.48   15.80
   5   8  -1  217.28   17.00
   5   8  -1  214.38   16.40
   5   8  -1  227.78   18.20
   5   8  -1  183.38   18.70
   5   8  -1  192.38   18.30
   5   8  -1  188.48   19.50
   5   8  -1  214.38   24.90
   5   8  -1  186.48   17.30
  -5  -8   1  167.68   12.10
  -5  -8   1  156.98   15.30
  -5  -8   1  194.88   25.60
  -5  -8   1  162.98   12.10
  -5  -8   1  160.18   15.20
  -5  -8   1  172.68   16.20
  -5  -8   1  163.98   18.40
   4   8  -1   15.70    5.70
   4   8  -1    7.50    5.10
   4   8  -1    8.00    6.60
   4   8  -1   11.60    6.70
   4   8  -1   16.60    6.30
   4   8  -1    8.90    6.90
   4   8  -1    9.00    5.40
   4   8  -1    9.10    6.00
   4   8  -1    9.60    5.60
   4   8  -1    8.10    6.50
  -4  -8   1   14.80    7.40
  -4  -8   1   16.70    5.60
  -4  -8   1   13.20    3.00
  -4  -8   1   18.50    3.20
  -4  -8   1   18.70    7.20
  -4  -8   1   29.70    7.20
  -4  -8   1   25.60    6.30
  -4  -8   1   21.40    6.70
  -4  -8   1   22.90    7.80
   3   8  -1  366.26   29.20
   3   8  -1  398.86   23.10
   3   8  -1  407.56   22.90
   3   8  -1  381.76   23.10
   3   8  -1  390.06   25.50
   3   8  -1  422.16   24.40
   3   8  -1  421.86   27.50
   3   8  -1  440.56   27.00
   3   8  -1  368.26   29.40
   3   8  -1  405.96   24.10
   3   8  -1  376.86   27.10
  -3  -8   1  382.96   23.40
  -3  -8   1  416.36   23.10
  -3  -8   1  367.76   24.20
  -3  -8   1  370.66   23.40
  -3  -8   1  355.36   26.80
  -3  -8   1  374.86   22.60
  -3  -8   1  370.56   24.70
   2   8  -1 1004.80   50.19
   2   8  -1 1128.89   56.49
   2   8  -1 1038.60   55.89
   2   8  -1 1027.10   53.39
   2   8  -1 1030.80   51.39
   2   8  -1 1132.79   51.89
   2   8  -1 1077.89   53.29
   2   8  -1 1121.89   51.89
   2   8  -1 1066.49   55.99
   2   8  -1 1091.29   52.69
   2   8  -1 1013.80   49.99
   2   8  -1 1031.10   58.89
  -2  -8   1 1059.29   50.29
  -2  -8   1 1047.70   51.89
  -2  -8   1  943.21   55.19
  -2  -8   1 1053.29   51.89
  -2  -8   1 1073.19   53.39
  -2  -8   1 1067.49   50.29
   1   8  -1  323.27   18.40
   1   8  -1  313.17   20.30
   1   8  -1  322.17   19.00
   1   8  -1  333.37   22.80
   1   8  -1  331.47   18.10
   1   8  -1  319.27   16.70
   1   8  -1  275.37   21.00
   1   8  -1  307.77   21.60
   1   8  -1  264.77   26.40
   1   8  -1  312.07   17.50
   1   8  -1  282.97   17.20
   1   8  -1  275.37   18.20
  -1  -8   1  318.67   17.40
  -1  -8   1  293.87   20.50
  -1  -8   1  307.27   18.90
  -1  -8   1  334.77   16.40
  -1  -8   1  322.27   17.40
  -1  -8   1  272.37   16.10
   0   8  -1 1505.65   81.59
   0   8  -1 1681.63   79.79
   0   8  -1 1653.33   80.09
   0   8  -1 1633.34   78.69
   0  -8   1 1614.84   80.49
   0  -8   1 1682.43   83.89
  -1   8  -1  320.57   18.80
  -1   8  -1  308.37   21.50
  -1   8  -1  305.87   23.20
  -1   8  -1  308.17   21.50
  -1   8  -1  336.77   22.40
   1  -8   1  314.27   24.40
   1  -8   1  375.76   23.50
   1  -8   1  330.07   22.70
  -2   8  -1  120.89   12.50
  -2   8  -1  120.89   12.40
  -2   8  -1  122.79   13.30
  -2   8  -1  136.29   10.90
  -2   8  -1  135.69   12.90
  -2   8  -1  134.99   11.00
   2  -8   1  133.79   14.40
   2  -8   1  147.29   13.60
   2  -8   1  124.99   13.60
  -3   8  -1 2975.70  138.59
  -4   8  -1  964.90   46.70
  -4   8  -1  933.11   49.20
  -4   8  -1  983.50   47.60
  -4   8  -1  906.21   50.39
  -4   8  -1  929.11   55.09
  -4   8  -1  982.50   45.50
   4  -8   1  975.00   51.59
   4  -8   1  978.40   46.40
   4  -8   1  978.70   45.10
   4  -8   1 1012.60   45.90
   4  -8   1  997.30   44.90
   4  -8   1  973.40   51.99
  -5   8  -1  111.79   10.70
  -5   8  -1  100.69    9.90
  -5   8  -1  115.79   16.40
  -5   8  -1   99.99    8.90
  -5   8  -1  112.29   11.10
  -5   8  -1  113.19    9.60
  -5   8  -1   96.39    8.90
  -5   8  -1  104.79    7.50
   5  -8   1  121.59   12.50
   5  -8   1   95.19    8.80
   5  -8   1  107.19    9.20
   5  -8   1   95.69   10.10
   5  -8   1  111.39   15.70
  -6   8  -1  924.91   47.20
  -6   8  -1  971.30   46.10
  -6   8  -1  875.11   49.40
  -6   8  -1  808.72   48.70
  -6   8  -1  890.21   44.80
  -6   8  -1  882.01   44.50
  -6   8  -1  866.81   44.10
   6  -8   1  887.91   47.50
   6  -8   1  922.31   50.59
   6  -8   1  830.12   44.50
   6  -8   1  889.91   44.60
   6  -8   1  898.31   46.30
   6  -8   1  906.91   50.79
   6  -8   1  859.31   46.80
  -7   8  -1  360.46   23.80
  -7   8  -1  350.56   22.90
  -7   8  -1  350.76   20.80
  -7   8  -1  381.86   22.90
  -7   8  -1  320.47   22.40
  -7   8  -1  330.07   24.40
   7  -8   1  340.67   26.80
   7  -8   1  357.06   23.30
   7  -8   1  364.56   24.70
   7  -8   1  338.07   22.70
   7  -8   1  353.16   22.80
   7  -8   1  375.06   17.70
   7  -8   1  357.96   25.70
   7  -8   1  391.96   27.90
  -8   8  -1  219.88   21.40
  -8   8  -1  220.88   18.20
  -8   8  -1  190.88   12.50
  -8   8  -1  160.78   15.60
  -8   8  -1  168.28   17.50
  -8   8  -1  194.98   16.70
  -8   8  -1  181.88   15.90
   8  -8   1  174.08   12.60
   8  -8   1  158.88   17.10
   8  -8   1  177.58   15.20
   8  -8   1  183.88   16.40
   8  -8   1  164.58   15.90
   8  -8   1  194.78   12.90
   8  -8   1  156.68   18.10
   8  -8   1  178.18   19.50
   8  -8   1  203.88   20.60
  -9   8  -1  573.84   34.20
  -9   8  -1  535.35   32.70
  -9   8  -1  564.34   35.30
  -9   8  -1  520.85   33.50
  -9   8  -1  501.75   36.00
  -9   8  -1  566.64   39.90
   9  -8   1  480.15   33.20
   9  -8   1  560.24   38.50
   9  -8   1  541.85   37.80
   9  -8   1  540.15   31.10
   9  -8   1  541.85   29.80
   9  -8   1  524.45   36.90
   9  -8   1  535.95   36.30
   9  -8   1  536.35   29.70
 -10   8  -1  274.87   24.00
 -10   8  -1  302.77   24.10
 -10   8  -1  297.67   29.60
 -10   8  -1  306.47   25.10
 -10   8  -1  323.27   26.20
 -10   8  -1  284.07   23.30
 -10   8  -1  302.07   26.90
  10  -8   1  293.67   24.00
  10  -8   1  286.07   27.70
  10  -8   1  267.27   19.80
  10  -8   1  309.47   27.20
  10  -8   1  322.37   27.50
  10  -8   1  315.97   21.10
  10  -8   1  305.17   20.90
  10  -8   1  271.67   26.90
 -11   8  -1  146.99   21.80
 -11   8  -1  162.48   20.90
 -11   8  -1  140.99   18.00
 -11   8  -1  199.88   24.10
 -11   8  -1  211.08   22.80
 -11   8  -1  210.28   23.70
 -11   8  -1  187.78   27.60
  11  -8   1  167.78   14.50
  11  -8   1  185.68   21.80
  11  -8   1  144.09   17.00
  11  -8   1  160.78   23.50
  11  -8   1  167.88   16.50
  11  -8   1  156.88   22.30
  11  -8   1  179.48   25.80
 -12   8  -1  157.18   21.60
 -12   8  -1  157.18   20.90
 -12   8  -1  162.68   23.00
 -12   8  -1  165.08   25.10
 -12   8  -1  201.98   28.50
 -12   8  -1  180.88   21.70
 -12   8  -1  170.18   21.90
  12  -8   1  174.48   25.00
  12  -8   1  178.88   19.60
  12  -8   1  166.68   14.30
  12  -8   1  168.28   18.80
  12  -8   1  198.58   24.20
  12  -8   1  147.69   23.50
  12  -8   1  136.29   20.90
 -13   8  -1  234.08   27.30
 -13   8  -1  243.98   36.80
 -13   8  -1  307.17   33.30
 -13   8  -1  212.28   24.60
 -13   8  -1  243.08   34.50
 -13   8  -1  228.98   28.10
  13  -8   1  215.58   22.10
  13  -8   1  230.28   33.50
  13  -8   1  229.98   28.30
  13  -8   1  265.17   23.00
  13  -8   1  246.38   17.10
  13  -8   1  281.37   27.80
  13  -8   1  243.48   28.50
  13  -8   1  221.68   27.40
 -14   8  -1    9.60   10.30
 -14   8  -1   -2.40   10.60
 -14   8  -1    8.50   10.40
 -14   8  -1    9.30   11.30
 -14   8  -1   10.80   10.90
 -14   8  -1    7.20   13.80
  14  -8   1    9.00    8.80
  14  -8   1    2.00    8.20
  14  -8   1    6.60   11.80
  14  -8   1    3.30   10.40
  14  -8   1    7.60   11.00
 -15   8  -1  610.24   53.79
 -15   8  -1  575.14   49.40
 -15   8  -1  523.05   44.50
  15  -8   1  595.94   51.19
  15  -8   1  557.04   40.60
  15  -8   1  566.94   45.20
  15  -8   1  601.94   40.60
  13   7  -1  548.45   52.59
  13   7  -1  607.14   47.90
  13   7  -1  594.14   49.00
  13   7  -1  673.73   51.09
  13   7  -1  610.74   54.29
  13   7  -1  673.93   49.70
 -13  -7   1  618.84   48.60
 -13  -7   1  560.24   41.30
 -13  -7   1  603.34   41.40
 -13  -7   1  645.34   55.79
  12   7  -1  268.27   31.80
  12   7  -1  272.27   35.40
  12   7  -1  223.08   34.20
  12   7  -1  285.27   43.10
  12   7  -1  337.07   37.80
  12   7  -1  272.37   34.00
 -12  -7   1  264.77   25.10
 -12  -7   1  266.77   32.70
 -12  -7   1  186.48   23.90
 -12  -7   1  294.97   26.20
  11   7  -1   89.29   19.40
  11   7  -1   65.49   17.40
  11   7  -1   64.49   17.10
  11   7  -1   29.60   15.30
  11   7  -1   71.99   16.30
  11   7  -1   66.99   17.60
  11   7  -1   70.89   18.00
 -11  -7   1   84.89   15.30
 -11  -7   1  111.79   25.70
 -11  -7   1   76.09   17.50
 -11  -7   1   59.49   13.70
 -11  -7   1   85.39   21.30
 -11  -7   1   65.09   18.30
 -11  -7   1   64.39   16.80
 -11  -7   1   78.59   16.50
  10   7  -1  613.54   41.30
  10   7  -1  591.64   46.70
  10   7  -1  545.95   47.10
  10   7  -1  586.54   42.90
  10   7  -1  657.63   45.10
  10   7  -1  641.64   43.80
  10   7  -1  555.14   37.50
  10   7  -1  505.25   39.10
 -10  -7   1  605.54   37.40
 -10  -7   1  566.54   46.60
 -10  -7   1  632.14   61.59
 -10  -7   1  546.15   35.80
 -10  -7   1  511.45   44.50
 -10  -7   1  594.64   41.90
   9   7  -1  194.78   24.00
   9   7  -1  246.88   26.50
   9   7  -1  265.17   25.70
   9   7  -1  246.68   23.60
   9   7  -1  204.08   27.80
   9   7  -1  222.18   26.20
   9   7  -1  274.17   30.70
   9   7  -1  200.88   20.40
  -9  -7   1  208.28   24.20
  -9  -7   1  188.18   20.20
  -9  -7   1  240.88   23.50
  -9  -7   1  178.48   25.20
  -9  -7   1  208.48   19.60
  -9  -7   1  252.37   30.60
  -9  -7   1  208.58   27.30
  -9  -7   1  240.28   21.10
   8   7  -1   49.40   12.50
   8   7  -1   75.49   15.20
   8   7  -1   66.09   15.60
   8   7  -1   37.00    9.50
   8   7  -1   49.30   11.60
   8   7  -1   63.99   17.10
   8   7  -1   55.59   13.50
   8   7  -1   64.39   12.60
  -8  -7   1   77.99   16.90
  -8  -7   1   56.39   10.60
  -8  -7   1   54.79   10.80
  -8  -7   1   51.79   12.40
  -8  -7   1   58.79   12.40
  -8  -7   1   61.69   21.80
  -8  -7   1   59.39   14.70
  -8  -7   1   71.89   14.50
   7   7  -1  437.26   30.40
   7   7  -1  441.16   31.70
   7   7  -1  465.25   33.60
   7   7  -1  450.75   30.40
   7   7  -1  413.96   34.80
   7   7  -1  458.85   30.50
   7   7  -1  454.15   34.60
   7   7  -1  474.15   30.10
   7   7  -1  456.25   32.20
  -7  -7   1  452.55   30.60
  -7  -7   1  442.06   29.20
  -7  -7   1  449.76   31.10
  -7  -7   1  478.75   27.90
  -7  -7   1  471.05   35.40
  -7  -7   1  401.26   26.50
  -7  -7   1  432.66   33.10
  -7  -7   1  440.56   33.90
   6   7  -1 1015.20   53.19
   6   7  -1  947.61   53.89
   6   7  -1  966.20   50.69
   6   7  -1  987.40   55.99
   6   7  -1  930.31   54.29
   6   7  -1  919.61   52.29
   6   7  -1  929.61   50.79
   6   7  -1  874.91   55.59
   6   7  -1  967.80   51.09
  -6  -7   1 1006.20   55.19
  -6  -7   1  888.11   54.19
  -6  -7   1  999.60   51.79
  -6  -7   1  973.00   55.89
  -6  -7   1  864.41   50.49
  -6  -7   1  889.61   49.60
  -6  -7   1  970.00   47.80
  -6  -7   1  929.11   47.20
   5   7  -1   88.89   11.20
   5   7  -1   74.79   11.90
   5   7  -1   99.79   13.00
   5   7  -1   84.49   12.50
   5   7  -1   94.19   15.80
   5   7  -1   77.89   11.30
   5   7  -1  117.39   16.60
   5   7  -1   82.79   12.70
   5   7  -1   95.19   15.70
  -5  -7   1   99.69   12.90
  -5  -7   1   95.09   14.50
  -5  -7   1   96.79   10.00
  -5  -7   1   94.09   11.40
  -5  -7   1   93.59   10.00
  -5  -7   1   91.49   14.10
  -5  -7   1  110.49   15.40
   4   7  -1  629.64   35.30
   4   7  -1  740.03   40.60
   4   7  -1  687.83   37.40
   4   7  -1  673.03   35.80
   4   7  -1  681.23   35.90
   4   7  -1  616.24   41.40
   4   7  -1  717.93   45.00
   4   7  -1  690.93   37.30
   4   7  -1  656.63   39.10
   4   7  -1  639.54   38.20
  -4  -7   1  736.43   36.70
  -4  -7   1  595.94   38.70
  -4  -7   1  677.23   38.90
  -4  -7   1  706.63   32.60
  -4  -7   1  578.84   38.70
  -4  -7   1  630.24   32.20
  -4  -7   1  649.04   35.60
  -4  -7   1  638.94   35.80
  -4  -7   1  668.63   38.30
   3   7  -1  629.84   33.70
   3   7  -1  634.44   36.20
   3   7  -1  606.84   36.70
   3   7  -1  588.74   38.60
   3   7  -1  637.34   36.20
   3   7  -1  635.14   33.70
   3   7  -1  617.34   35.30
   3   7  -1  673.43   34.10
   3   7  -1  647.24   32.50
   3   7  -1  628.34   36.80
  -3  -7   1  627.74   35.10
  -3  -7   1  623.34   28.30
  -3  -7   1  588.74   34.20
  -3  -7   1  643.74   32.90
  -3  -7   1  582.64   32.50
  -3  -7   1  554.04   36.00
  -3  -7   1  630.84   32.60
  -3  -7   1  576.54   32.60
   2   7  -1  494.95   29.80
   2   7  -1  482.75   28.10
   2   7  -1  523.65   30.10
   2   7  -1  476.65   24.90
   2   7  -1  548.85   26.90
   2   7  -1  463.25   27.40
   2   7  -1  430.46   31.10
   2   7  -1  500.55   26.40
   2   7  -1  461.45   29.30
   2   7  -1  486.25   26.60
   2   7  -1  478.05   25.90
   2   7  -1  502.85   25.30
  -2  -7   1  488.25   27.20
  -2  -7   1  462.15   25.30
  -2  -7   1  452.95   26.50
  -2  -7   1  517.95   25.60
  -2  -7   1  460.85   26.10
  -2  -7   1  449.06   29.20
  -2  -7   1  505.65   27.50
   1   7  -1 1867.51   89.29
   1   7  -1 1873.81   92.39
   0   7  -1  421.46   24.80
   0   7  -1  452.35   21.70
   0   7  -1  378.76   27.00
   0   7  -1  396.76   25.60
   0   7  -1  393.66   25.00
   0   7  -1  440.16   20.70
   0   7  -1  419.96   22.40
   0  -7   1  451.35   26.80
   0  -7   1  393.36   27.80
   0  -7   1  429.16   25.50
  -1   7  -1   44.20    7.00
  -1   7  -1   56.49    9.30
  -1   7  -1   63.99    9.60
  -1   7  -1   71.09   10.80
  -1   7  -1   53.69   10.10
  -1   7  -1   51.19    6.50
   1  -7   1   50.09    8.80
   1  -7   1   54.49   10.70
   1  -7   1   75.19   11.00
  -3   7  -1 2258.17  143.39
  -3   7  -1 2102.39  147.49
   3  -7   1 2295.57  103.09
   3  -7   1 2163.18  104.19
   3  -7   1 2262.37  103.49
  -4   7  -1  125.69   10.60
  -4   7  -1  121.19    9.70
  -4   7  -1  120.69    8.60
  -4   7  -1  112.09    7.90
  -4   7  -1  114.29    8.70
  -4   7  -1  109.19   11.00
  -4   7  -1  108.69   11.80
  -4   7  -1  116.99   10.50
  -4   7  -1  127.59    9.60
  -4   7  -1  129.59    8.90
   4  -7   1  120.19   12.50
   4  -7   1  121.89    9.90
   4  -7   1  114.89    8.70
   4  -7   1   85.79   11.60
   4  -7   1  109.29   11.60
   4  -7   1  123.29   11.80
  -5   7  -1  934.31   44.50
  -5   7  -1  874.41   48.60
  -5   7  -1  944.31   44.20
  -5   7  -1  912.91   44.90
  -5   7  -1  892.41   44.40
  -5   7  -1  899.61   47.20
  -5   7  -1  981.50   45.60
  -5   7  -1  877.81   46.10
   5  -7   1  906.21   46.70
   5  -7   1  916.61   47.00
   5  -7   1  887.91   44.30
   5  -7   1  899.91   49.20
   5  -7   1  853.91   45.60
   5  -7   1  849.72   44.30
   5  -7   1  989.60   50.39
  -6   7  -1  422.26   28.50
  -6   7  -1  437.76   28.70
  -6   7  -1  486.45   26.20
  -6   7  -1  427.56   25.00
  -6   7  -1  444.66   25.80
  -6   7  -1  449.36   24.30
  -6   7  -1  429.86   27.50
   6  -7   1  451.35   29.80
   6  -7   1  455.65   27.70
   6  -7   1  442.66   25.80
   6  -7   1  453.25   26.30
   6  -7   1  466.05   22.20
   6  -7   1  437.36   26.00
   6  -7   1  468.95   29.00
   6  -7   1  427.56   22.00
   6  -7   1  462.55   30.00
  -7   7  -1  115.39   13.40
  -7   7  -1  122.79   13.70
  -7   7  -1  125.89   11.90
  -7   7  -1  131.59   15.10
  -7   7  -1  112.09   13.30
  -7   7  -1  133.99   13.20
  -7   7  -1  133.39    9.60
  -7   7  -1  111.29   14.80
   7  -7   1  117.99   13.90
   7  -7   1  116.89   13.80
   7  -7   1  100.29    9.50
   7  -7   1  105.59    9.60
   7  -7   1  116.49   11.30
   7  -7   1  130.99   17.10
   7  -7   1  115.19   13.90
   7  -7   1  161.08   19.70
   7  -7   1  123.79   14.00
  -8   7  -1 1207.58   67.19
  -8   7  -1 1226.58   63.19
  -8   7  -1 1202.48   65.59
  -8   7  -1 1327.27   64.39
  -8   7  -1 1408.66   66.39
  -8   7  -1 1286.47   57.69
  -8   7  -1 1233.68   57.39
  -8   7  -1 1284.87   64.69
   8  -7   1 1301.77   61.99
   8  -7   1 1285.17   61.69
   8  -7   1 1335.77   67.99
   8  -7   1 1262.67   67.39
   8  -7   1 1211.78   68.39
   8  -7   1 1157.58   67.89
   8  -7   1 1210.38   60.89
  -9   7  -1  670.33   42.00
  -9   7  -1  709.13   45.00
  -9   7  -1  746.63   42.00
  -9   7  -1  738.83   41.00
  -9   7  -1  675.03   46.90
  -9   7  -1  727.33   42.00
  -9   7  -1  780.12   43.80
   9  -7   1  724.73   46.10
   9  -7   1  681.23   37.50
   9  -7   1  737.63   38.80
   9  -7   1  728.23   44.00
   9  -7   1  703.33   41.90
   9  -7   1  666.43   45.40
   9  -7   1  674.53   41.60
   9  -7   1  714.43   38.80
 -10   7  -1   16.30    7.50
 -10   7  -1    4.50    6.30
 -10   7  -1   16.30    8.20
 -10   7  -1    4.40    6.40
 -10   7  -1    5.60    3.80
 -10   7  -1    6.10    8.60
 -10   7  -1    9.90    8.10
 -10   7  -1    6.60    8.70
  10  -7   1   12.50    7.90
  10  -7   1   21.10    7.30
  10  -7   1   29.10    7.00
  10  -7   1   24.50   10.40
  10  -7   1   20.50    7.50
  10  -7   1   16.20    9.00
  10  -7   1   22.70    9.50
  10  -7   1   26.70   11.70
 -11   7  -1  960.80   59.59
 -11   7  -1  772.02   49.20
 -11   7  -1  792.62   41.10
 -11   7  -1  829.12   54.09
 -11   7  -1  782.02   49.60
 -11   7  -1  781.32   47.80
 -11   7  -1  929.91   50.39
 -11   7  -1  892.31   52.29
  11  -7   1  699.93   48.60
  11  -7   1  825.42   46.30
  11  -7   1  824.72   50.59
  11  -7   1  828.92   50.39
  11  -7   1  861.41   46.70
  11  -7   1  839.92   53.99
  11  -7   1  795.22   42.30
 -12   7  -1  543.75   30.50
 -12   7  -1  543.15   37.50
 -12   7  -1  539.55   40.80
 -12   7  -1  566.54   39.60
 -12   7  -1  536.45   45.80
 -12   7  -1  543.45   38.80
 -12   7  -1  553.84   43.30
 -12   7  -1  536.85   39.00
  12  -7   1  592.34   36.40
  12  -7   1  613.04   40.20
  12  -7   1  523.35   35.60
  12  -7   1  551.74   39.80
  12  -7   1  504.25   43.50
  12  -7   1  583.44   43.80
  12  -7   1  546.95   30.70
  12  -7   1  572.74   39.80
 -13   7  -1    2.60    9.20
 -13   7  -1    6.10    9.90
 -13   7  -1   10.60   11.20
 -13   7  -1   14.90   13.10
 -13   7  -1   12.10   11.10
 -13   7  -1   26.90   12.50
  13  -7   1    9.60    9.10
  13  -7   1   10.90   10.10
  13  -7   1   26.50   12.60
  13  -7   1   19.10   12.20
  13  -7   1   13.60    9.00
  13  -7   1   28.60   12.00
  13  -7   1    9.70    8.60
  13  -7   1   15.80    5.90
 -14   7  -1 1071.59   63.09
 -14   7  -1  951.40   58.39
 -14   7  -1  870.51   63.89
 -14   7  -1  787.82   56.79
 -14   7  -1  909.31   67.49
 -14   7  -1  798.62   55.39
  14  -7   1  951.30   64.79
  14  -7   1  978.40   60.39
  14  -7   1  973.30   55.29
  14  -7   1  939.51   57.39
  14  -7   1  756.22   60.09
 -15   7  -1  181.68   32.90
 -15   7  -1  207.78   29.30
 -15   7  -1  199.68   30.10
 -15   7  -1  206.18   37.10
 -15   7  -1  211.78   34.30
  15  -7   1  230.98   30.50
  15  -7   1  177.28   24.00
  15  -7   1  158.98   22.90
  15  -7   1  191.28   31.20
  13   6  -1  334.87   39.60
  13   6  -1  299.77   49.40
  13   6  -1  372.66   35.30
  13   6  -1  282.77   38.10
  13   6  -1  367.46   67.59
  13   6  -1  330.57   38.70
 -13  -6   1  343.87   31.00
 -13  -6   1  417.66   42.60
 -13  -6   1  358.06   36.00
 -13  -6   1  366.36   30.20
  12   6  -1  131.59   26.80
  12   6  -1  184.28   27.50
  12   6  -1  163.48   31.90
  12   6  -1   99.39   21.40
  12   6  -1  141.09   22.60
  12   6  -1  122.19   23.50
 -12  -6   1  115.39   27.50
 -12  -6   1  177.18   26.90
 -12  -6   1  141.19   23.90
 -12  -6   1  162.78   45.70
 -12  -6   1  149.88   21.70
 -12  -6   1  158.88   20.80
 -12  -6   1  149.29   22.40
  11   6  -1  336.97   37.20
  11   6  -1  365.46   33.20
  11   6  -1  334.87   30.90
  11   6  -1  349.77   37.00
  11   6  -1  264.27   32.20
  11   6  -1  371.46   32.60
  11   6  -1  374.16   32.00
 -11  -6   1  319.77   28.00
 -11  -6   1  292.77   33.10
 -11  -6   1  301.07   30.50
 -11  -6   1  350.06   28.10
 -11  -6   1  338.57   31.80
 -11  -6   1  299.57   31.00
 -11  -6   1  386.06   37.60
  10   6  -1  303.17   29.00
  10   6  -1  269.07   26.70
  10   6  -1  312.17   33.60
  10   6  -1  281.57   23.90
  10   6  -1  311.27   29.20
  10   6  -1  390.96   31.70
  10   6  -1  341.67   33.30
  10   6  -1  295.37   27.60
 -10  -6   1  317.57   26.10
 -10  -6   1  309.27   29.60
 -10  -6   1  293.57   24.40
 -10  -6   1  362.66   26.60
 -10  -6   1  297.57   36.80
 -10  -6   1  296.67   28.20
 -10  -6   1  286.67   32.30
 -10  -6   1  307.67   37.50
   9   6  -1    5.60    7.20
   9   6  -1    9.30    8.70
   9   6  -1    6.60    8.00
   9   6  -1   15.20    7.10
   9   6  -1    1.20    7.80
   9   6  -1   12.60    9.70
  -9  -6   1   28.00   11.10
  -9  -6   1   18.90   11.90
  -9  -6   1   13.90    9.20
  -9  -6   1   10.50    7.70
  -9  -6   1   12.50    7.80
  -9  -6   1   16.00    9.40
  -9  -6   1    9.60    8.10
   8   6  -1  577.24   36.90
   8   6  -1  638.74   39.90
   8   6  -1  582.54   39.60
   8   6  -1  532.95   39.10
   8   6  -1  594.84   37.60
   8   6  -1  642.74   43.20
   8   6  -1  482.15   37.30
   8   6  -1  609.64   37.10
   8   6  -1  546.15   42.30
  -8  -6   1  579.94   40.90
  -8  -6   1  533.75   35.80
  -8  -6   1  514.95   38.40
  -8  -6   1  591.94   34.80
  -8  -6   1  605.54   38.30
  -8  -6   1  629.04   43.60
  -8  -6   1  551.94   37.40
  -8  -6   1  574.24   34.20
   7   6  -1  738.93   40.70
   7   6  -1  641.44   38.70
   7   6  -1  658.13   41.30
   7   6  -1  651.83   44.00
   7   6  -1  607.14   44.20
   7   6  -1  669.73   42.50
   7   6  -1  727.43   40.00
  -7  -6   1  699.63   37.70
  -7  -6   1  687.43   43.70
  -7  -6   1  595.74   41.40
  -7  -6   1  638.04   36.70
  -7  -6   1  658.83   44.80
  -7  -6   1  754.02   41.70
  -7  -6   1  670.53   38.60
  -7  -6   1  626.94   39.60
   6   6  -1   13.80    6.60
   6   6  -1   12.90    6.50
   6   6  -1   10.80    6.00
   6   6  -1   10.00    7.60
   6   6  -1   10.30    6.30
   6   6  -1   18.00    6.80
   6   6  -1   11.20    7.90
   6   6  -1   14.10    6.90
   6   6  -1   11.50    7.10
   6   6  -1    9.80    6.00
  -6  -6   1   19.40    8.20
  -6  -6   1   12.60    7.60
  -6  -6   1   22.80    7.40
  -6  -6   1   13.90    6.80
  -6  -6   1   20.30    6.70
  -6  -6   1   19.00    5.90
  -6  -6   1   17.30    6.30
   5   6  -1  818.92   48.70
   5   6  -1  832.02   44.90
   5   6  -1  806.82   49.99
   5   6  -1  873.01   45.10
   5   6  -1  932.01   50.99
   5   6  -1  879.61   48.80
   5   6  -1  880.41   46.60
   5   6  -1  949.01   46.00
   5   6  -1  888.41   47.00
   5   6  -1  847.02   46.70
  -5  -6   1  885.01   43.30
  -5  -6   1  807.82   42.60
  -5  -6   1  800.12   47.80
  -5  -6   1  805.12   44.30
  -5  -6   1  825.42   48.20
  -5  -6   1  926.01   46.60
  -5  -6   1  827.32   45.70
  -5  -6   1  933.91   50.39
   4   6  -1  801.92   41.70
   4   6  -1  770.82   40.10
   4   6  -1  795.12   40.40
   4   6  -1  777.82   44.40
   4   6  -1  776.12   40.00
   4   6  -1  746.43   41.30
   4   6  -1  769.82   43.50
   4   6  -1  782.22   43.70
   4   6  -1  810.22   42.60
  -4  -6   1  806.32   38.00
  -4  -6   1  728.93   42.40
  -4  -6   1  715.93   40.30
  -4  -6   1  824.92   38.30
  -4  -6   1  692.43   42.70
  -4  -6   1  772.82   37.50
  -4  -6   1  808.32   44.10
  -4  -6   1  784.82   40.10
   3   6  -1  195.78   13.50
   3   6  -1  184.58   15.50
   3   6  -1  227.38   15.00
   3   6  -1  182.48   14.10
   3   6  -1  181.78   17.60
   3   6  -1  199.28   13.40
   3   6  -1  189.28   16.20
   3   6  -1  203.48   16.20
   3   6  -1  182.88   13.30
   3   6  -1  181.48   15.30
  -3  -6   1  205.78   14.10
  -3  -6   1  206.98   15.80
  -3  -6   1  197.48   12.90
  -3  -6   1  174.98   16.00
  -3  -6   1  200.78   11.50
  -3  -6   1  208.38   14.20
  -3  -6   1  215.28   14.00
  -3  -6   1  172.28   14.70
  -3  -6   1  200.38   11.60
   2   6  -1 3537.85  164.68
   2   6  -1 3433.86  165.18
   2   6  -1 3456.55  165.98
   2   6  -1 3532.25  167.18
  -2  -6   1 3704.23  250.57
  -2  -6   1 3256.57  234.68
   1   6  -1  435.26   23.00
   1   6  -1  388.26   22.00
   1   6  -1  410.06   22.10
   1   6  -1  420.16   21.30
   1   6  -1  425.16   20.20
   1   6  -1  395.76   19.90
   1   6  -1  401.46   24.10
   1   6  -1  392.06   26.10
   1   6  -1  424.56   21.20
   1   6  -1  393.56   24.40
  -1  -6   1  384.36   24.00
  -1  -6   1  383.06   20.20
  -1  -6   1  400.06   20.50
  -1  -6   1  394.86   21.50
  -1  -6   1  406.26   21.40
  -1  -6   1  403.16   23.10
   0   6  -1   54.39    7.80
   0   6  -1   62.19    4.80
   0   6  -1   59.99    5.80
   0   6  -1   45.00    6.80
   0   6  -1   48.40    8.80
   0   6  -1   67.69    5.60
   0   6  -1   60.29    7.90
   0   6  -1   51.79    4.70
   0   6  -1   49.20    7.10
   0   6  -1   53.69    5.20
   0  -6   1   76.49   10.10
   0  -6   1   65.39    8.70
   0  -6   1   59.19    7.60
   0  -6   1   57.79    9.30
   0  -6   1   65.49    4.20
   0  -6   1   61.29    4.20
  -1   6  -1  970.70   50.09
  -1   6  -1  941.31   51.09
  -1   6  -1 1063.89   50.59
  -1   6  -1 1023.40   49.99
   1  -6   1 1059.49   50.99
  -2   6  -1 1385.86   67.29
  -2   6  -1 1521.05   92.89
   2  -6   1 1402.56   92.49
   2  -6   1 1509.65   67.69
  -3   6  -1  198.28   11.60
  -3   6  -1  201.78   13.10
  -3   6  -1  230.38   14.40
  -3   6  -1  217.98   11.80
  -3   6  -1  211.88   12.50
  -3   6  -1  190.28   11.00
  -3   6  -1  208.48   14.80
  -3   6  -1  198.68   12.40
  -3   6  -1  218.18   11.50
  -3   6  -1  244.98   16.40
   3  -6   1  201.48   15.90
   3  -6   1  206.28   11.70
   3  -6   1  201.58   12.70
   3  -6   1  187.28   11.40
   3  -6   1  190.58   15.10
   3  -6   1  193.88   12.10
   3  -6   1  219.38   15.20
  -4   6  -1 2751.32  193.98
   4  -6   1 2582.04  125.19
   4  -6   1 2544.55  126.39
  -5   6  -1 1988.80   94.99
  -6   6  -1   38.20    8.40
  -6   6  -1   64.89    9.00
  -6   6  -1   47.90    5.80
  -6   6  -1   49.50    7.90
  -6   6  -1   52.99    9.70
  -6   6  -1   37.20    7.90
  -6   6  -1   51.49    7.80
  -6   6  -1   51.19    4.30
   6  -6   1   56.19    9.60
   6  -6   1   71.39   10.90
   6  -6   1   52.69    6.90
   6  -6   1   54.69    8.30
   6  -6   1   37.50    8.10
   6  -6   1   60.29    7.10
   6  -6   1   54.79    7.80
  -7   6  -1  655.43   35.20
  -7   6  -1  695.83   40.50
  -7   6  -1  625.64   30.40
  -7   6  -1  567.84   36.30
  -7   6  -1  690.53   36.10
  -7   6  -1  597.14   35.70
  -7   6  -1  645.64   38.60
   7  -6   1  636.34   38.30
   7  -6   1  626.04   39.40
   7  -6   1  602.74   33.50
   7  -6   1  643.84   36.20
   7  -6   1  648.04   33.70
   7  -6   1  648.14   38.10
   7  -6   1  693.53   36.90
   7  -6   1  655.13   35.40
  -8   6  -1  210.48   17.50
  -8   6  -1  255.57   21.50
  -8   6  -1  199.08   18.30
  -8   6  -1  192.38   17.70
  -8   6  -1  228.88   18.60
  -8   6  -1  232.88   18.60
  -8   6  -1  226.58   19.50
   8  -6   1  201.38   18.30
   8  -6   1  219.18   21.20
   8  -6   1  280.77   21.00
   8  -6   1  203.68   15.20
   8  -6   1  214.38   16.70
   8  -6   1  248.88   17.10
   8  -6   1  239.98   21.20
   8  -6   1  231.08   18.80
  -9   6  -1   71.59   12.40
  -9   6  -1   83.49   13.00
  -9   6  -1   75.89   12.30
  -9   6  -1   77.59    8.00
  -9   6  -1   83.39   15.90
  -9   6  -1   79.09   13.50
  -9   6  -1   91.19   14.40
  -9   6  -1   94.69   15.10
   9  -6   1   71.99   11.20
   9  -6   1   68.29   10.90
   9  -6   1   80.29   13.20
   9  -6   1   83.69   14.90
   9  -6   1   58.99   12.50
   9  -6   1   74.79   12.90
   9  -6   1   70.89    9.30
   9  -6   1   87.19   16.30
 -10   6  -1  575.24   37.50
 -10   6  -1  647.04   46.60
 -10   6  -1  649.83   38.90
 -10   6  -1  655.83   33.40
 -10   6  -1  647.84   39.90
 -10   6  -1  680.53   42.10
 -10   6  -1  572.64   39.50
 -10   6  -1  603.24   43.10
 -10   6  -1  626.74   39.70
  10  -6   1  637.64   40.40
  10  -6   1  613.54   40.20
  10  -6   1  679.03   38.10
  10  -6   1  615.34   33.70
  10  -6   1  615.94   37.40
  10  -6   1  611.34   44.40
  10  -6   1  683.03   40.70
  10  -6   1  659.83   43.90
 -11   6  -1  775.02   55.39
 -11   6  -1  743.93   47.10
 -11   6  -1  731.63   51.49
 -11   6  -1  741.43   47.40
 -11   6  -1  807.22   49.80
 -11   6  -1  749.03   45.90
 -11   6  -1  777.42   40.70
 -11   6  -1  716.93   47.50
  11  -6   1  772.82   40.40
  11  -6   1  829.72   46.00
  11  -6   1  853.91   48.30
  11  -6   1  876.91   43.90
  11  -6   1  803.82   49.00
  11  -6   1  838.02   53.09
  11  -6   1  702.93   47.40
  11  -6   1  688.03   55.69
 -12   6  -1  184.08   24.50
 -12   6  -1  206.58   25.80
 -12   6  -1  200.58   22.80
 -12   6  -1  227.28   33.60
 -12   6  -1  173.78   15.80
 -12   6  -1  168.08   22.70
 -12   6  -1  212.68   25.50
 -12   6  -1  247.18   28.60
  12  -6   1  214.88   26.90
  12  -6   1  193.18   25.30
  12  -6   1  159.88   25.20
  12  -6   1  227.08   22.10
  12  -6   1  184.98   16.20
  12  -6   1  205.18   22.90
  12  -6   1  181.38   14.90
  12  -6   1  217.08   23.40
 -13   6  -1  664.13   46.60
 -13   6  -1  594.44   43.20
 -13   6  -1  732.03   45.40
 -13   6  -1  648.74   44.70
 -13   6  -1  638.84   52.09
 -13   6  -1  647.14   49.60
 -13   6  -1  571.04   35.60
  13  -6   1  606.04   33.60
  13  -6   1  616.74   50.49
  13  -6   1  677.43   49.99
  13  -6   1  679.23   46.10
  13  -6   1  646.94   42.60
  13  -6   1  582.94   40.80
  13  -6   1  553.74   44.30
  13  -6   1  652.83   36.90
 -14   6  -1   69.79   21.40
 -14   6  -1   39.10   14.10
 -14   6  -1   98.49   19.60
 -14   6  -1   64.39   18.50
 -14   6  -1   75.29   18.30
 -14   6  -1   88.29   25.10
 -14   6  -1   54.59   15.00
  14  -6   1   69.99   15.40
  14  -6   1   87.29    9.40
  14  -6   1   65.29   19.30
  14  -6   1   81.09   18.20
  14  -6   1   74.79    9.70
  14  -6   1  115.59   15.10
  14  -6   1   87.29   16.70
  14  -6   1  117.79   21.20
 -15   6  -1   65.49   22.50
 -15   6  -1   96.09   22.40
 -15   6  -1  108.69   28.20
 -15   6  -1  120.19   41.50
 -15   6  -1   86.39   20.10
  15  -6   1   92.39   14.20
  15  -6   1   87.39   20.80
  15  -6   1   98.89   19.20
  15  -6   1   61.79   15.40
  15  -6   1   90.99   21.50
 -16   6  -1  260.27   33.70
 -16   6  -1  212.08   29.10
 -16   6  -1  132.79   25.80
  14   5  -1  272.97   34.00
  14   5  -1  219.58   37.80
  14   5  -1  301.17   39.60
  14   5  -1  272.27   35.70
  14   5  -1  303.57   70.09
  14   5  -1  273.37   36.30
 -14  -5   1  220.48   32.70
 -14  -5   1  248.38   39.20
 -14  -5   1  240.48   28.90
  13   5  -1   18.70   14.20
  13   5  -1   24.70   14.20
  13   5  -1    2.60   11.00
  13   5  -1    9.40   12.00
  13   5  -1    1.50   10.30
 -13  -5   1   15.20   14.20
 -13  -5   1    8.20   10.10
 -13  -5   1   21.50   13.00
 -13  -5   1   25.80   15.30
 -13  -5   1   11.80   11.50
  12   5  -1  311.67   30.50
  12   5  -1  285.77   30.80
  12   5  -1  305.97   31.10
  12   5  -1  284.47   39.00
  12   5  -1  376.06   37.50
  12   5  -1  362.86   34.00
  12   5  -1  315.57   35.90
 -12  -5   1  325.47   28.90
 -12  -5   1  309.07   35.10
 -12  -5   1  340.57   32.10
 -12  -5   1  313.57   27.50
 -12  -5   1  373.66   53.99
 -12  -5   1  373.06   54.39
 -12  -5   1  354.76   33.40
  11   5  -1  300.27   41.10
  11   5  -1  273.17   28.40
  11   5  -1  294.97   28.30
  11   5  -1  293.37   40.20
  11   5  -1  282.67   31.90
  11   5  -1  229.38   29.40
  11   5  -1  274.37   31.90
 -11  -5   1  265.87   27.40
 -11  -5   1  308.77   29.40
 -11  -5   1  260.67   27.80
 -11  -5   1  241.38   42.50
 -11  -5   1  318.57   41.80
 -11  -5   1  307.57   26.30
 -11  -5   1  280.97   28.60
  10   5  -1   44.30   12.30
  10   5  -1   46.00   14.50
  10   5  -1   27.70   12.70
  10   5  -1   37.10   12.50
  10   5  -1   44.10   12.00
  10   5  -1   33.00   12.70
  10   5  -1   36.90   14.80
  10   5  -1   34.20   11.40
 -10  -5   1   25.50   12.40
 -10  -5   1   52.89   11.80
 -10  -5   1   38.70   12.30
 -10  -5   1   65.69   13.20
 -10  -5   1   52.79   12.40
 -10  -5   1   62.89   14.90
 -10  -5   1   45.10   13.80
   9   5  -1 1214.38   72.09
   9   5  -1 1251.17   64.49
   9   5  -1 1098.99   62.69
   9   5  -1 1032.00   69.29
   9   5  -1 1112.99   65.19
   9   5  -1 1062.49   59.19
   9   5  -1 1227.88   66.59
   9   5  -1 1137.49   65.49
  -9  -5   1 1214.68   71.69
  -9  -5   1 1093.69   64.79
  -9  -5   1 1164.98   64.29
  -9  -5   1 1188.68   64.99
  -9  -5   1 1123.29   61.69
  -9  -5   1 1101.09   60.09
  -9  -5   1 1223.58   61.49
   8   5  -1  660.13   40.40
   8   5  -1  687.63   42.80
   8   5  -1  584.64   41.10
   8   5  -1  702.83   43.10
   8   5  -1  694.33   41.00
   8   5  -1  666.23   38.10
   8   5  -1  664.33   45.40
   8   5  -1  672.03   46.50
  -8  -5   1  611.64   43.70
  -8  -5   1  707.83   38.90
  -8  -5   1  665.93   39.50
  -8  -5   1  718.93   47.30
  -8  -5   1  675.03   38.30
  -8  -5   1  709.03   42.40
  -8  -5   1  605.54   40.20
  -8  -5   1  574.74   41.10
   7   5  -1   40.00   10.90
   7   5  -1   36.40   10.10
   7   5  -1   42.90   10.50
   7   5  -1   45.00   11.10
   7   5  -1   48.00   10.70
   7   5  -1   30.70    8.60
   7   5  -1   47.60   10.00
   7   5  -1   41.50    9.70
   7   5  -1   44.80   11.30
   7   5  -1   42.80    9.10
  -7  -5   1   42.20   15.10
  -7  -5   1   32.00    8.00
  -7  -5   1   33.10    8.20
  -7  -5   1   18.80    7.60
  -7  -5   1   43.90   11.70
  -7  -5   1   27.30    8.80
  -7  -5   1   34.50    8.10
  -7  -5   1   25.70   10.10
   6   5  -1 1037.30   54.29
   6   5  -1 1092.99   55.29
   6   5  -1 1080.09   57.59
   6   5  -1 1063.19   59.49
   6   5  -1 1089.09   60.79
   6   5  -1 1062.79   54.59
   6   5  -1 1056.09   54.99
   6   5  -1  973.60   58.29
   6   5  -1 1085.19   56.79
   6   5  -1 1072.19   56.79
  -6  -5   1 1030.00   57.19
  -6  -5   1 1006.50   52.59
  -6  -5   1 1055.79   54.29
  -6  -5   1 1103.99   56.09
  -6  -5   1 1083.59   53.39
  -6  -5   1 1003.00   58.09
  -6  -5   1 1126.49   56.39
   5   5  -1 1048.60   54.79
   5   5  -1 1078.89   55.09
   5   5  -1 1062.49   53.29
   5   5  -1 1066.89   53.49
   5   5  -1 1046.70   58.19
   5   5  -1 1066.59   53.99
   5   5  -1 1095.89   56.49
   5   5  -1 1050.49   53.29
   5   5  -1 1003.90   57.59
   5   5  -1 1077.69   57.59
  -5  -5   1 1051.79   54.29
  -5  -5   1 1048.80   51.59
  -5  -5   1 1110.09   58.49
  -5  -5   1 1034.00   54.19
  -5  -5   1 1110.89   52.19
  -5  -5   1 1019.30   52.59
  -5  -5   1 1002.40   55.69
  -5  -5   1 1051.09   56.79
   4   5  -1  183.58   13.60
   4   5  -1  166.68   14.10
   4   5  -1  193.78   14.80
   4   5  -1  167.18   16.30
   4   5  -1  194.98   13.70
   4   5  -1  198.98   15.90
   4   5  -1  158.88   13.90
   4   5  -1  147.19   14.70
   4   5  -1  166.78   15.90
  -4  -5   1  191.68   14.20
  -4  -5   1  195.78   12.70
  -4  -5   1  182.58   12.30
  -4  -5   1  163.58   15.10
  -4  -5   1  168.58   15.00
  -4  -5   1  158.48   13.50
  -4  -5   1  163.48   15.70
  -4  -5   1  157.58   12.70
   3   5  -1 3379.46  161.48
   3   5  -1 3508.75  164.48
   3   5  -1 3249.48  162.08
   3   5  -1 3335.27  164.48
  -3  -5   1 3159.18  251.97
  -3  -5   1 3208.18  248.38
   2   5  -1 1127.89   52.19
   2   5  -1 1045.30   56.29
   2   5  -1 1088.29   54.49
  -2  -5   1 1118.59   51.69
  -2  -5   1 1084.59   51.39
   1   5  -1 1705.63   84.79
   1   5  -1 1838.22  134.99
   1   5  -1 1859.21   84.49
  -1  -5   1 1672.63   83.29
  -1  -5   1 1749.43   84.79
  -1  -5   1 1593.04  128.89
   0   5  -1  752.62   39.40
   0   5  -1  699.93   36.70
   0   5  -1  786.32   35.00
   0   5  -1  699.53   36.90
   0   5  -1  765.32   38.10
   0   5  -1  750.42   37.40
   0  -5   1  721.83   37.30
   0  -5   1  773.32   40.00
  -1   5  -1  246.18   11.50
  -1   5  -1  222.78   14.90
  -1   5  -1  246.18   14.10
  -1   5  -1  232.58   15.30
  -1   5  -1  236.58   16.10
  -1   5  -1  240.18   15.40
  -1   5  -1  251.27   11.90
  -2   5  -1   63.99    7.70
  -2   5  -1   83.29    4.50
  -2   5  -1   78.39    5.50
  -2   5  -1   80.09    8.20
  -2   5  -1   79.99    6.00
  -2   5  -1   75.39    5.20
  -2   5  -1   76.89    6.10
  -2   5  -1   82.69    7.80
  -2   5  -1   68.59    7.40
  -2   5  -1   76.59    5.70
   2  -5   1  106.79   10.90
   2  -5   1   74.09    5.40
   2  -5   1   75.39    7.80
   2  -5   1   80.69    6.10
   2  -5   1   76.79    5.20
   2  -5   1   72.39    5.00
   2  -5   1   80.29   10.70
  -3   5  -1 1491.95   74.39
  -3   5  -1 1488.85   75.39
  -3   5  -1 1544.55  121.79
   3  -5   1 1391.76   73.59
   3  -5   1 1493.55  121.29
   3  -5   1 1570.64   75.69
  -4   5  -1 1851.81  156.78
  -4   5  -1 1845.12   93.39
  -4   5  -1 1801.42   94.69
   4  -5   1 1779.92   94.39
   4  -5   1 1890.21   93.59
   4  -5   1 1814.82  155.78
  -5   5  -1   66.69    6.10
  -5   5  -1   57.49    8.10
  -5   5  -1   63.39    8.80
  -5   5  -1   78.49   10.70
  -5   5  -1   95.19   12.40
  -5   5  -1   60.69    8.50
  -5   5  -1   66.49    4.80
  -5   5  -1   70.69    8.30
  -5   5  -1   50.99    8.60
   5  -5   1   75.69   10.20
   5  -5   1   68.19    7.20
   5  -5   1   65.09    7.30
   5  -5   1   68.19    8.70
   5  -5   1  103.09   13.90
   5  -5   1   88.39    9.70
   5  -5   1   82.49    7.20
  -6   5  -1 1059.49   50.19
  -6   5  -1  944.61   50.59
  -6   5  -1 1005.70   50.89
  -6   5  -1  949.01   52.19
  -6   5  -1  925.01   49.80
  -6   5  -1  996.40   49.30
  -6   5  -1 1023.40   53.89
   6  -5   1  955.30   50.39
   6  -5   1 1005.10   50.39
   6  -5   1  986.20   53.49
   6  -5   1  981.90   48.40
   6  -5   1  975.30   51.49
   6  -5   1 1030.60   52.69
   6  -5   1 1013.30   48.30
  -7   5  -1  203.68   16.40
  -7   5  -1  170.28   12.80
  -7   5  -1  186.78   17.60
  -7   5  -1  218.68   16.40
  -7   5  -1  174.28   15.40
  -7   5  -1  189.08   15.20
  -7   5  -1  191.98   18.80
   7  -5   1  197.28   15.00
   7  -5   1  216.68   12.50
   7  -5   1  195.38   16.30
   7  -5   1  192.08   13.10
   7  -5   1  195.48   16.70
   7  -5   1  208.18   19.20
   7  -5   1  219.68   18.80
   7  -5   1  185.38   16.20
   7  -5   1  186.28   14.70
  -8   5  -1  379.66   28.20
  -8   5  -1  373.26   25.70
  -8   5  -1  438.16   30.70
  -8   5  -1  412.96   26.30
  -8   5  -1  362.06   20.60
  -8   5  -1  359.76   24.40
  -8   5  -1  432.86   26.20
  -8   5  -1  413.86   27.20
  -8   5  -1  362.86   24.40
   8  -5   1  367.36   20.80
   8  -5   1  356.96   25.20
   8  -5   1  350.06   25.60
   8  -5   1  354.26   23.90
   8  -5   1  370.46   29.20
   8  -5   1  355.56   25.70
   8  -5   1  374.56   23.90
   8  -5   1  312.17   26.50
   8  -5   1  340.77   28.20
  -9   5  -1 1060.19   57.89
  -9   5  -1 1062.29   57.99
  -9   5  -1  957.20   55.59
  -9   5  -1 1087.69   59.09
  -9   5  -1 1040.40   51.99
  -9   5  -1 1097.89   61.89
  -9   5  -1 1112.89   57.59
   9  -5   1 1041.30   58.09
   9  -5   1 1019.10   62.69
   9  -5   1 1094.89   61.89
   9  -5   1  930.81   71.69
   9  -5   1 1056.39   55.79
   9  -5   1 1126.39   56.29
   9  -5   1 1107.89   52.49
   9  -5   1 1157.88   57.99
 -10   5  -1  766.42   51.39
 -10   5  -1  692.63   47.70
 -10   5  -1  711.33   38.40
 -10   5  -1  718.13   43.50
 -10   5  -1  757.92   46.00
 -10   5  -1  693.73   44.20
 -10   5  -1  715.23   42.90
 -10   5  -1  698.63   43.70
  10  -5   1  772.62   45.60
  10  -5   1  654.23   48.30
  10  -5   1  787.72   41.20
  10  -5   1  737.73   42.60
  10  -5   1  807.32   44.10
  10  -5   1  685.63   44.70
  10  -5   1  746.73   48.80
  10  -5   1  728.53   42.50
 -11   5  -1    1.20    4.40
 -11   5  -1    6.80    8.90
 -11   5  -1   -2.90    6.90
 -11   5  -1   -0.90    5.80
 -11   5  -1   -2.80    7.00
 -11   5  -1   -9.60    6.50
 -11   5  -1    2.80    7.20
  11  -5   1   -2.50    6.80
  11  -5   1    0.40    7.50
  11  -5   1    1.70    7.60
  11  -5   1    3.10    6.80
  11  -5   1   -1.10    6.30
  11  -5   1   -0.10    4.80
  11  -5   1    3.20    7.00
 -12   5  -1 1123.99   64.49
 -12   5  -1 1175.98   66.39
 -12   5  -1 1108.79   63.39
 -12   5  -1 1088.89   70.19
 -12   5  -1 1222.18   68.49
 -12   5  -1 1076.29   58.19
 -12   5  -1 1059.59   63.99
  12  -5   1 1102.09   70.09
  12  -5   1 1098.29   62.79
  12  -5   1 1245.38   67.89
  12  -5   1 1141.59   58.79
  12  -5   1 1169.88   62.69
  12  -5   1 1078.29   66.09
  12  -5   1 1237.68   64.19
 -13   5  -1  126.69   20.30
 -13   5  -1  139.79   23.30
 -13   5  -1  140.29   16.90
 -13   5  -1  107.39   19.30
 -13   5  -1  115.59   24.70
 -13   5  -1  147.19   22.10
 -13   5  -1  140.69   22.80
  13  -5   1  145.29   17.40
  13  -5   1  155.08   20.70
  13  -5   1  184.78   25.70
  13  -5   1  100.09   21.20
  13  -5   1  136.99   22.20
  13  -5   1  147.09   20.50
  13  -5   1  155.08   28.70
 -14   5  -1   29.00   14.50
 -14   5  -1   35.80   14.50
 -14   5  -1   31.10   12.50
 -14   5  -1   37.20   13.60
 -14   5  -1   28.70   14.70
 -14   5  -1   42.30   10.90
 -14   5  -1   50.29   16.10
 -14   5  -1   66.69   32.20
  14  -5   1   56.59   16.80
  14  -5   1   26.70   12.90
  14  -5   1   29.90   12.40
  14  -5   1   43.80   13.60
  14  -5   1   16.70   15.40
  14  -5   1   34.00    7.20
  14  -5   1   41.50   18.10
  14  -5   1   34.00   10.10
 -15   5  -1  337.27   47.50
 -15   5  -1  297.27   36.60
 -15   5  -1  413.26   38.00
 -15   5  -1  295.87   41.10
 -15   5  -1  293.87   49.00
  15  -5   1  329.77   31.50
  15  -5   1  315.57   37.10
  15  -5   1  322.47   26.40
  15  -5   1  374.86   33.20
  15  -5   1  320.97   37.40
 -16   5  -1  348.67   57.89
 -16   5  -1  246.88   32.90
 -16   5  -1  342.17   33.50
  16  -5   1  300.07   26.30
  16  -5   1  354.66   40.70
  16  -5   1  283.17   37.80
  16  -5   1  273.57   32.90
  14   4  -1   12.90   16.80
  14   4  -1    5.40   12.30
  14   4  -1    5.30   11.50
  14   4  -1    3.80   12.50
  14   4  -1    2.90   12.10
  14   4  -1    7.00   11.10
 -14  -4   1    2.80   11.00
 -14  -4   1    1.00   12.90
 -14  -4   1    8.50   14.30
  13   4  -1  616.04   46.70
  13   4  -1  677.93   49.20
  13   4  -1  613.54   61.39
  13   4  -1  664.73   46.70
  13   4  -1  554.34   46.50
 -13  -4   1  623.04   53.99
 -13  -4   1  539.05   42.00
 -13  -4   1  620.34   47.10
 -13  -4   1  585.54   45.80
 -13  -4   1  566.24   41.60
 -13  -4   1  602.44   46.20
 -13  -4   1  665.13   43.90
  12   4  -1  398.06   41.70
  12   4  -1  459.95   42.20
  12   4  -1  482.55   37.90
  12   4  -1  445.46   36.40
  12   4  -1  534.75   40.20
  12   4  -1  401.86   34.70
  12   4  -1  410.16   37.30
 -12  -4   1  451.75   37.70
 -12  -4   1  386.26   39.00
 -12  -4   1  512.65   50.19
 -12  -4   1  378.06   39.10
 -12  -4   1  435.46   33.80
 -12  -4   1  418.56   36.10
 -12  -4   1  400.46   32.20
 -12  -4   1  446.56   33.90
  11   4  -1    5.20    9.10
  11   4  -1    0.60    9.10
  11   4  -1    3.20    8.60
  11   4  -1    5.80    8.80
  11   4  -1    7.50   12.40
  11   4  -1   -2.20    8.70
  11   4  -1   -1.70    8.40
 -11  -4   1    6.60    9.70
 -11  -4   1   11.00   10.60
 -11  -4   1   16.50    9.90
 -11  -4   1    0.30    8.40
 -11  -4   1    8.70    9.40
 -11  -4   1    0.30    8.80
  10   4  -1  631.34   41.90
  10   4  -1  713.93   45.20
  10   4  -1  597.84   48.20
  10   4  -1  647.94   44.50
  10   4  -1  645.54   44.40
  10   4  -1  633.14   36.90
  10   4  -1  718.63   43.40
  10   4  -1  641.54   47.70
 -10  -4   1  633.94   43.00
 -10  -4   1  660.93   49.50
 -10  -4   1  645.34   40.90
 -10  -4   1  610.94   39.50
 -10  -4   1  631.34   43.60
 -10  -4   1  653.83   43.20
 -10  -4   1  681.03   41.00
   9   4  -1  908.31   54.19
   9   4  -1  869.71   47.40
   9   4  -1  883.21   58.49
   9   4  -1  905.71   54.19
   9   4  -1  937.61   52.49
   9   4  -1  870.81   51.29
   9   4  -1  977.10   58.89
   9   4  -1  912.61   53.69
  -9  -4   1  912.21   54.39
  -9  -4   1  901.21   49.60
  -9  -4   1  852.11   52.79
  -9  -4   1  903.91   50.09
  -9  -4   1  919.91   50.89
  -9  -4   1  853.01   52.19
  -9  -4   1  840.02   55.99
  -9  -4   1  918.31   58.99
   8   4  -1   51.69   10.90
   8   4  -1   46.20   11.10
   8   4  -1   50.19   12.20
   8   4  -1   34.30   10.60
   8   4  -1   27.40    7.10
   8   4  -1   47.50   10.50
   8   4  -1   30.00    9.70
   8   4  -1   42.30   11.90
   8   4  -1   44.10   10.50
  -8  -4   1   49.99   11.50
  -8  -4   1   33.50    9.60
  -8  -4   1   35.10    8.60
  -8  -4   1   52.99   14.30
  -8  -4   1   40.90   10.10
  -8  -4   1   43.40   10.90
  -8  -4   1   37.40    9.10
   7   4  -1 1202.88   61.99
   7   4  -1 1199.98   65.19
   7   4  -1 1206.68   59.59
   7   4  -1 1201.88   63.79
   7   4  -1 1176.88   63.39
   7   4  -1 1213.98   66.99
   7   4  -1 1157.48   63.39
   7   4  -1 1180.98   61.79
   7   4  -1 1242.48   68.39
  -7  -4   1 1191.38   60.89
  -7  -4   1 1117.69   65.19
  -7  -4   1 1116.09   62.09
  -7  -4   1 1187.68   63.39
  -7  -4   1 1256.37   63.69
  -7  -4   1 1300.57   60.99
  -7  -4   1 1137.69   59.59
  -7  -4   1 1169.78   67.59
   6   4  -1 1820.72   93.59
   6   4  -1 1855.91   92.79
   6   4  -1 1736.43   91.19
   6   4  -1 1818.72   87.89
   6   4  -1 1805.72   86.39
  -6  -4   1 1862.91   90.19
  -6  -4   1 1785.42   88.79
  -6  -4   1 1868.21   94.99
  -6  -4   1 1882.01   86.79
   5   4  -1  198.68   14.70
   5   4  -1  189.38   16.10
   5   4  -1  195.58   16.50
   5   4  -1  168.58   16.70
   5   4  -1  206.28   18.00
   5   4  -1  195.98   18.20
   5   4  -1  190.78   14.60
   5   4  -1  181.48   15.90
   5   4  -1  182.58   14.90
   5   4  -1  212.18   15.40
  -5  -4   1  208.48   17.60
  -5  -4   1  200.18   14.30
  -5  -4   1  236.38   17.00
  -5  -4   1  179.28   15.20
  -5  -4   1  185.38   16.40
  -5  -4   1  190.88   14.40
  -5  -4   1  205.68   14.50
  -5  -4   1  206.78   18.70
   4   4  -1 1741.33   81.49
   4   4  -1 1617.54   82.79
  -4  -4   1 1645.04   79.59
  -4  -4   1 1723.63   83.09
   3   4  -1   79.49    9.30
   3   4  -1   90.99   10.70
   3   4  -1   88.29   11.70
   3   4  -1   83.09    7.70
   3   4  -1   75.69    9.60
   3   4  -1   74.19    7.20
   3   4  -1   73.89    8.00
   3   4  -1   68.49   10.80
   3   4  -1   69.49    8.50
  -3  -4   1   79.29    8.00
  -3  -4   1  113.59   12.70
  -3  -4   1   68.29    9.40
  -3  -4   1   76.29    6.90
  -3  -4   1   65.39    8.80
  -3  -4   1   81.89    7.10
  -3  -4   1   73.19    7.10
  -3  -4   1   78.89    5.80
  -3  -4   1   81.19    8.90
   2   4  -1   79.69    9.30
   2   4  -1   77.59    8.30
   2   4  -1   79.19    6.50
   2   4  -1   56.29    7.10
   2   4  -1   74.39    7.70
   2   4  -1   77.39    6.60
   2   4  -1   91.49    6.80
   2   4  -1   79.09    7.20
   2   4  -1   86.19    7.30
  -2  -4   1   75.99    5.70
  -2  -4   1   81.29    8.00
  -2  -4   1   72.69    6.80
  -2  -4   1   78.19    8.30
  -2  -4   1   74.09    7.10
  -2  -4   1   73.49    6.20
  -2  -4   1   72.69    7.50
  -2  -4   1   93.29    6.10
   1   4  -1 2714.63  130.39
   1   4  -1 2818.22  129.79
  -1  -4   1 2882.11  130.69
  -1  -4   1 2889.21  129.69
  -1  -4   1 2721.23  175.48
   0   4  -1 2626.54  143.59
   0   4  -1 2447.16  113.29
   0   4  -1 2444.46  113.79
   0  -4   1 2556.44  113.99
   0  -4   1 2517.25  140.49
   0  -4   1 2564.84  113.39
  -1   4  -1   49.60    3.70
  -1   4  -1   59.29    5.60
  -1   4  -1   53.79    4.70
  -1   4  -1   55.09    7.10
  -1   4  -1   63.29    6.10
  -1   4  -1   53.19    3.70
  -1   4  -1   49.10    3.40
  -1   4  -1   55.39    5.70
  -1   4  -1   56.49    4.20
   1  -4   1   44.20    3.20
   1  -4   1   48.40    3.40
   1  -4   1   57.29    7.40
   1  -4   1   45.80    5.70
  -2   4  -1  912.11   47.40
  -2   4  -1  908.91   48.10
  -2   4  -1  983.00   79.39
   2  -4   1  726.13   84.09
   2  -4   1  962.50   47.50
   2  -4   1 1047.30   48.90
   3  -4   1  864.31   41.10
  -4   4  -1    3.80    3.50
  -4   4  -1    3.20    2.70
  -4   4  -1    3.90    2.70
  -4   4  -1    4.90    1.50
  -4   4  -1    7.50    3.70
  -4   4  -1   10.00    4.30
  -4   4  -1    8.10    2.60
  -4   4  -1    6.30    2.90
  -4   4  -1    3.00    2.80
   4  -4   1   14.20    3.30
   4  -4   1   18.90    5.50
   4  -4   1   14.00    3.20
   4  -4   1   12.20    3.80
   4  -4   1   10.40    4.40
   4  -4   1   20.30    5.50
  -5   4  -1 3765.72  282.87
  -5   4  -1 4031.50  193.68
  -6   4  -1  539.35   27.00
  -6   4  -1  578.74   34.60
  -6   4  -1  541.35   33.00
  -6   4  -1  550.54   31.60
  -6   4  -1  510.45   30.80
  -6   4  -1  552.14   31.10
  -6   4  -1  532.15   29.90
  -6   4  -1  544.05   30.50
  -6   4  -1  518.95   30.20
   6  -4   1  577.74   31.60
   6  -4   1  564.04   31.40
   6  -4   1  594.34   33.80
   6  -4   1  553.64   27.10
   6  -4   1  540.85   29.80
   6  -4   1  529.85   34.00
   6  -4   1  519.55   31.20
  -7   4  -1  195.88   14.90
  -7   4  -1  198.98   15.30
  -7   4  -1  193.38   15.90
  -7   4  -1  194.68   15.80
  -7   4  -1  193.38   17.80
  -7   4  -1  215.08   19.50
  -7   4  -1  198.28   12.50
  -7   4  -1  162.08   15.10
   7  -4   1  170.38   17.30
   7  -4   1  167.48   17.80
   7  -4   1  159.38   14.20
   7  -4   1  169.78   15.80
   7  -4   1  166.98   15.60
   7  -4   1  175.68   12.30
   7  -4   1  176.68   14.60
   7  -4   1  183.58   15.20
  -8   4  -1 1035.40   53.59
  -8   4  -1  953.70   53.59
  -8   4  -1  984.20   49.20
  -8   4  -1  972.90   51.49
  -8   4  -1  926.91   52.89
  -8   4  -1 1026.30   52.69
  -8   4  -1 1047.20   55.19
  -8   4  -1 1063.99   59.29
  -8   4  -1  983.30   56.99
   8  -4   1 1063.39   57.99
   8  -4   1 1041.50   49.60
   8  -4   1 1040.60   52.59
   8  -4   1  969.70   52.29
   8  -4   1 1020.10   52.59
   8  -4   1 1003.00   58.79
   8  -4   1  927.81   53.89
   8  -4   1 1063.69   54.89
  -9   4  -1  454.05   34.90
  -9   4  -1  444.06   34.10
  -9   4  -1  505.05   32.90
  -9   4  -1  497.25   28.20
  -9   4  -1  498.05   33.10
  -9   4  -1  551.74   34.60
  -9   4  -1  505.05   32.40
   9  -4   1  478.95   33.10
   9  -4   1  422.46   35.50
   9  -4   1  510.65   36.40
   9  -4   1  510.95   33.50
   9  -4   1  515.15   31.20
   9  -4   1  500.45   31.50
   9  -4   1  528.95   31.70
 -10   4  -1   -0.70    6.80
 -10   4  -1    7.40    6.40
 -10   4  -1    5.40    5.90
 -10   4  -1    6.30    7.10
 -10   4  -1    1.40    4.20
 -10   4  -1    6.10    8.20
 -10   4  -1    8.80   10.60
 -10   4  -1    3.00    7.00
  10  -4   1    1.70    6.10
  10  -4   1    4.40    8.30
  10  -4   1    8.20    6.70
  10  -4   1    8.50    7.50
  10  -4   1    2.10    6.60
  10  -4   1    3.10    7.10
  10  -4   1    7.10    5.40
 -11   4  -1  574.64   34.40
 -11   4  -1  623.54   47.70
 -11   4  -1  632.94   39.70
 -11   4  -1  612.94   41.60
 -11   4  -1  566.64   39.80
 -11   4  -1  584.14   38.10
  11  -4   1  630.64   36.90
  11  -4   1  612.24   41.00
  11  -4   1  616.14   38.50
  11  -4   1  543.85   34.30
  11  -4   1  594.04   44.10
  11  -4   1  560.04   40.30
  11  -4   1  532.05   37.40
 -12   4  -1  220.28   27.30
 -12   4  -1  223.78   26.70
 -12   4  -1  224.18   19.60
 -12   4  -1  202.58   28.00
 -12   4  -1  248.58   33.60
 -12   4  -1  216.88   24.60
 -12   4  -1  250.47   27.40
  12  -4   1  190.78   23.30
  12  -4   1  272.17   26.80
  12  -4   1  196.78   25.60
  12  -4   1  272.17   25.40
  12  -4   1  254.77   20.30
  12  -4   1  168.68   24.80
  12  -4   1  253.17   21.40
  12  -4   1  225.98   29.80
 -13   4  -1    7.50   10.40
 -13   4  -1   19.50   11.80
 -13   4  -1    3.30    9.90
 -13   4  -1    8.30   12.40
 -13   4  -1    8.60   11.50
 -13   4  -1    3.20    8.90
 -13   4  -1    7.00    6.90
 -13   4  -1    3.10    7.60
  13  -4   1    0.70    9.10
  13  -4   1    9.50   13.20
  13  -4   1    4.00    8.90
  13  -4   1   12.30   10.80
  13  -4   1    2.10    6.50
  13  -4   1   -3.70    7.50
  13  -4   1   -4.70    8.30
  13  -4   1    0.40    4.50
 -14   4  -1  304.17   35.10
 -14   4  -1  259.97   30.80
 -14   4  -1  259.87   37.90
 -14   4  -1  293.47   34.70
 -14   4  -1  302.47   33.90
 -14   4  -1  247.38   30.00
 -14   4  -1  247.18   23.10
 -14   4  -1  216.18   29.90
  14  -4   1  285.17   34.20
  14  -4   1  249.58   31.40
  14  -4   1  237.28   39.70
  14  -4   1  244.48   34.70
  14  -4   1  296.57   40.30
  14  -4   1  275.77   30.70
  14  -4   1  266.37   19.00
  14  -4   1  265.97   23.20
 -15   4  -1  198.28   33.40
 -15   4  -1  248.38   32.70
 -15   4  -1  319.87   44.20
 -15   4  -1  242.28   33.00
  15  -4   1  263.57   24.30
  15  -4   1  272.97   41.10
  15  -4   1  212.58   31.20
  15  -4   1  250.77   30.20
  15  -4   1  232.38   33.00
  15  -4   1  298.07   19.00
 -16   4  -1   -3.00   12.80
 -16   4  -1   -9.70   10.50
 -16   4  -1    0.30   13.40
 -16   4  -1   -2.00   10.80
  16  -4   1   19.20   14.70
  16  -4   1   -6.30   10.10
  16  -4   1    6.40    8.70
  14   3  -1  388.46   36.60
  14   3  -1  444.76   45.80
  14   3  -1  381.36   57.19
  14   3  -1  410.76   39.60
  14   3  -1  412.16   43.40
  14   3  -1  378.16   39.40
 -14  -3   1  508.45   56.69
 -14  -3   1  427.16   38.10
 -14  -3   1  382.66   35.00
 -14  -3   1  449.76   40.40
  13   3  -1  932.71   60.99
  13   3  -1  820.62   66.69
  13   3  -1  777.32   58.49
  13   3  -1  927.71   58.99
  13   3  -1  978.40   59.29
  13   3  -1  964.70   66.69
 -13  -3   1  764.12   53.19
 -13  -3   1  825.52   56.99
 -13  -3   1  896.91   67.19
 -13  -3   1  870.31   59.99
 -13  -3   1  969.10   83.39
 -13  -3   1  860.11   64.49
 -13  -3   1  989.80   56.79
 -13  -3   1  921.71   56.39
  12   3  -1    5.20   10.60
  12   3  -1    5.30   11.10
  12   3  -1   10.20    9.50
  12   3  -1   -1.80    8.40
  12   3  -1   16.20   11.50
  12   3  -1   18.20   12.50
 -12  -3   1   14.10   12.10
 -12  -3   1    5.90   10.90
 -12  -3   1   11.70   10.00
 -12  -3   1   22.80   18.50
 -12  -3   1    0.00    9.20
 -12  -3   1   25.30   11.70
 -12  -3   1   13.80   10.00
 -12  -3   1   11.80   10.40
  11   3  -1  307.17   29.50
  11   3  -1  268.77   31.80
  11   3  -1  285.97   31.20
  11   3  -1  265.07   26.30
  11   3  -1  290.97   34.70
  11   3  -1  297.97   29.00
 -11  -3   1  336.27   27.30
 -11  -3   1  293.77   28.00
 -11  -3   1  354.36   37.80
 -11  -3   1  315.57   33.70
 -11  -3   1  282.07   28.10
 -11  -3   1  326.27   28.10
  10   3  -1  242.38   28.10
  10   3  -1  251.07   29.80
  10   3  -1  217.88   22.60
  10   3  -1  226.88   26.00
  10   3  -1  238.58   33.40
  10   3  -1  230.98   26.80
 -10  -3   1  242.18   24.30
 -10  -3   1  183.18   21.30
 -10  -3   1  264.07   35.70
 -10  -3   1  234.68   23.00
 -10  -3   1  188.78   27.40
 -10  -3   1  240.88   21.80
 -10  -3   1  208.98   25.80
 -10  -3   1  190.08   19.90
   9   3  -1    6.00    7.10
   9   3  -1    0.70    4.90
   9   3  -1   25.00    9.50
   9   3  -1    9.20    5.00
   9   3  -1    5.40    7.40
   9   3  -1    2.80    6.70
   9   3  -1   12.60   12.90
   9   3  -1   -1.40    6.10
   9   3  -1    0.70    5.90
  -9  -3   1    2.90    7.70
  -9  -3   1   13.00   15.40
  -9  -3   1    2.80    6.50
  -9  -3   1    5.90    7.10
  -9  -3   1   -4.50    5.20
  -9  -3   1    4.50    6.80
  -9  -3   1   -0.40    6.40
  -9  -3   1    1.20    5.80
   8   3  -1 1476.95   72.89
   8   3  -1 1418.26   73.09
   8   3  -1 1260.17   72.09
   8   3  -1 1299.27   76.39
   8   3  -1 1362.36   72.49
   8   3  -1 1403.86   70.99
   8   3  -1 1368.16   66.39
  -8  -3   1 1447.86   78.39
  -8  -3   1 1215.88   78.99
  -8  -3   1 1365.96   69.09
  -8  -3   1 1512.65   73.49
  -8  -3   1 1444.26   69.99
  -8  -3   1 1347.17   69.49
  -8  -3   1 1328.27   71.29
  -8  -3   1 1321.97   71.39
   7   3  -1 1094.19   53.69
   7   3  -1 1135.99   57.19
   7   3  -1 1057.69   62.29
   7   3  -1 1105.99   58.79
   7   3  -1 1130.59   61.99
   7   3  -1 1108.09   57.09
   7   3  -1 1124.99   58.49
   7   3  -1 1058.89   58.39
  -7  -3   1 1079.59   55.89
  -7  -3   1 1168.78   58.99
  -7  -3   1 1068.89   57.79
  -7  -3   1 1011.30   57.29
  -7  -3   1 1090.69   55.89
  -7  -3   1 1024.40   60.29
  -7  -3   1 1028.30   54.99
  -7  -3   1 1113.69   62.99
   6   3  -1   32.40    7.60
   6   3  -1   19.30    6.30
   6   3  -1   28.50    8.60
   6   3  -1   36.60    8.30
   6   3  -1   14.30    6.80
   6   3  -1   44.10    9.00
   6   3  -1   45.70    7.20
   6   3  -1   36.00    8.00
  -6  -3   1   29.40    6.00
  -6  -3   1   57.99   18.20
  -6  -3   1   24.50    7.40
  -6  -3   1   45.50    9.20
  -6  -3   1   32.30    7.00
  -6  -3   1   30.40    9.30
  -6  -3   1   31.30    7.20
  -6  -3   1   18.90    6.20
   5   3  -1  558.94   30.70
   5   3  -1  484.35   29.90
   5   3  -1  596.54   32.60
   5   3  -1  522.55   33.60
   5   3  -1  561.54   32.10
   5   3  -1  582.44   35.20
   5   3  -1  551.94   29.50
   5   3  -1  576.74   32.30
   5   3  -1  564.54   30.90
  -5  -3   1  525.55   31.30
  -5  -3   1  508.35   29.60
  -5  -3   1  547.45   32.00
  -5  -3   1  619.54   32.60
  -5  -3   1  568.44   30.20
  -5  -3   1  533.95   33.40
  -5  -3   1  545.15   30.10
  -5  -3   1  586.04   35.30
   4   3  -1  312.77   21.10
   4   3  -1  295.47   21.20
   4   3  -1  308.57   18.40
   4   3  -1  327.17   18.60
   4   3  -1  323.57   20.10
   4   3  -1  297.27   19.40
   4   3  -1  280.97   17.80
   4   3  -1  313.77   18.90
  -4  -3   1  315.87   21.80
  -4  -3   1  285.27   18.90
  -4  -3   1  295.27   19.70
  -4  -3   1  301.87   19.30
  -4  -3   1  293.07   17.80
  -4  -3   1  310.47   20.80
  -4  -3   1  308.17   18.00
  -4  -3   1  272.37   17.70
   3   3  -1   50.19    7.40
   3   3  -1   44.60    5.90
   3   3  -1   67.99    9.50
   3   3  -1   62.09    7.40
   3   3  -1   52.79    6.90
   3   3  -1   44.80    6.00
   3   3  -1   59.09    9.60
   3   3  -1   54.89    8.60
  -3  -3   1   47.30    5.90
  -3  -3   1   63.59    7.30
  -3  -3   1   52.49    8.80
  -3  -3   1   63.19    6.90
  -3  -3   1   74.99    9.20
  -3  -3   1   56.59    8.40
  -3  -3   1   70.39    7.10
  -3  -3   1   51.09    7.30
   2   3  -1 2827.42  199.28
   2   3  -1 2967.50  134.59
  -2  -3   1 2875.51  207.18
  -2  -3   1 2696.83  133.79
  -2  -3   1 2885.01  135.59
   1   3  -1 3607.44  204.78
   1   3  -1 3581.14  158.88
   1   3  -1 3361.26  159.18
  -1  -3   1 3484.55  159.38
  -1  -3   1 3447.95  158.38
  -1  -3   1 3667.63  204.48
   0   3  -1  841.52   42.00
   0   3  -1  933.51   42.00
   0   3  -1  911.11   63.99
   0  -3   1  883.41   41.70
   0  -3   1  851.81   42.00
   0  -3   1  829.22   62.29
  -1   3  -1  347.17   16.90
  -1   3  -1  364.86   17.50
  -1   3  -1  343.97   17.20
  -1   3  -1  348.87   16.00
   1  -3   1  324.77   17.30
   1  -3   1  273.87   16.70
   1  -3   1  305.57   16.60
   1  -3   1  292.87   15.30
   1  -3   1  300.17   15.10
   1  -3   1  292.17   15.50
  -2   3  -1 2672.73  167.68
  -2   3  -1 2958.30  129.59
  -2   3  -1 2971.90  130.59
   2  -3   1 2562.04  129.19
   2  -3   1 2777.02  129.09
   2  -3   1 2891.21  169.88
  -3   3  -1   56.59    7.70
  -3   3  -1   45.90    6.00
  -3   3  -1   41.80    5.70
  -3   3  -1   50.49    5.80
  -3   3  -1   37.80    5.30
  -3   3  -1   39.10    5.50
  -3   3  -1   40.30    5.80
   3  -3   1   43.40    5.50
   3  -3   1   41.20    4.80
   3  -3   1   36.50    4.50
   3  -3   1   32.40    4.90
   3  -3   1   39.50    6.40
   3  -3   1   39.10    3.90
  -4   3  -1 2852.41  137.79
  -4   3  -1 2839.52  213.18
  -4   3  -1 2687.93  135.09
   4  -3   1 2648.03  207.28
  -5   3  -1 1531.95  163.58
  -5   3  -1 1544.35   83.09
  -5   3  -1 1446.56   81.59
  -5   3  -1 1379.56   83.29
   5  -3   1 1224.88  175.18
   5  -3   1 1436.76   81.39
   5  -3   1 1424.16   83.79
   5  -3   1 1477.25   82.19
  -6   3  -1  901.51   49.10
  -6   3  -1 1010.40   51.19
  -6   3  -1  895.61   46.70
  -6   3  -1  929.71   45.70
  -6   3  -1  902.31   44.90
  -6   3  -1  992.90   48.10
  -6   3  -1  950.00   46.40
   6  -3   1  877.31   43.10
   6  -3   1  859.61   45.20
   6  -3   1  913.61   47.30
   6  -3   1  853.31   49.90
   6  -3   1  808.12   46.20
   6  -3   1  873.91   48.90
   6  -3   1  884.41   45.40
   6  -3   1  835.22   45.30
  -7   3  -1  313.17   22.70
  -7   3  -1  327.67   21.90
  -7   3  -1  315.97   20.50
  -7   3  -1  343.47   19.90
  -7   3  -1  322.97   26.00
  -7   3  -1  360.76   23.10
  -7   3  -1  317.57   24.80
   7  -3   1  323.37   25.10
   7  -3   1  302.57   22.60
   7  -3   1  337.97   22.30
   7  -3   1  347.87   21.50
   7  -3   1  368.66   20.30
   7  -3   1  342.87   23.70
   7  -3   1  354.36   22.30
  -8   3  -1  421.16   27.90
  -8   3  -1  478.85   30.30
  -8   3  -1  421.46   27.20
  -8   3  -1  414.56   28.10
  -8   3  -1  419.46   24.90
  -8   3  -1  471.65   33.40
  -8   3  -1  439.36   28.00
  -8   3  -1  373.06   29.90
   8  -3   1  401.86   30.80
   8  -3   1  428.86   29.20
   8  -3   1  445.86   29.20
   8  -3   1  447.06   25.40
   8  -3   1  441.46   26.20
   8  -3   1  402.26   27.30
   8  -3   1  389.06   31.70
   8  -3   1  459.65   27.80
  -9   3  -1   38.80   10.00
  -9   3  -1   30.60    8.80
  -9   3  -1   43.80   10.80
  -9   3  -1   46.30   12.90
  -9   3  -1   46.30   11.80
  -9   3  -1   68.39   10.00
   9  -3   1   50.39    9.90
   9  -3   1   43.70    9.90
   9  -3   1   43.70    9.80
   9  -3   1   51.99   19.00
   9  -3   1   56.99    9.50
   9  -3   1   88.19   19.10
   9  -3   1   52.99   11.60
   9  -3   1   56.39   12.00
 -10   3  -1  591.74   38.10
 -10   3  -1  609.24   39.00
 -10   3  -1  633.54   41.50
 -10   3  -1  615.54   40.30
 -10   3  -1  779.02   51.59
 -10   3  -1  620.74   46.40
 -10   3  -1  607.94   35.90
 -10   3  -1  578.64   38.50
  10  -3   1  644.44   36.40
  10  -3   1  647.74   39.20
  10  -3   1  531.15   43.70
  10  -3   1  581.64   43.90
  10  -3   1  636.24   39.30
  10  -3   1  649.43   41.40
  10  -3   1  654.83   36.50
  10  -3   1  677.53   45.30
 -11   3  -1 1135.09   64.79
 -11   3  -1 1226.98   66.79
 -11   3  -1 1067.09   68.09
 -11   3  -1 1200.18   64.49
 -11   3  -1 1108.19   59.19
  11  -3   1 1153.38   69.59
  11  -3   1 1053.39   69.99
  11  -3   1 1149.58   59.69
  11  -3   1 1185.68   65.69
  11  -3   1 1135.79   58.79
  11  -3   1 1172.88   62.99
  11  -3   1 1131.09   65.59
  11  -3   1 1018.90   61.79
 -12   3  -1    3.00   10.30
 -12   3  -1   21.20   11.90
 -12   3  -1    6.90    9.80
 -12   3  -1   13.80   12.40
 -12   3  -1   15.10    8.20
 -12   3  -1   14.90    9.40
  12  -3   1   14.90    6.30
  12  -3   1   15.90   11.40
  12  -3   1   14.90    9.90
  12  -3   1   15.10   10.10
  12  -3   1   12.10    7.60
  12  -3   1   21.00   11.30
  12  -3   1   10.90   10.10
 -13   3  -1  483.35   38.10
 -13   3  -1  531.15   41.30
 -13   3  -1  590.24   48.70
 -13   3  -1  436.86   37.80
 -13   3  -1  476.55   33.50
 -13   3  -1  519.25   37.80
 -13   3  -1  522.15   44.40
  13  -3   1  443.66   39.10
  13  -3   1  511.15   40.40
  13  -3   1  478.75   33.60
  13  -3   1  466.05   37.00
  13  -3   1  624.84   54.19
  13  -3   1  498.75   37.50
  13  -3   1  468.65   30.20
 -14   3  -1  433.96   45.20
 -14   3  -1  442.86   42.80
 -14   3  -1  509.65   38.00
 -14   3  -1  429.66   37.80
 -14   3  -1  403.46   49.50
 -14   3  -1  413.46   38.20
 -14   3  -1  408.56   42.50
 -14   3  -1  414.06   31.70
  14  -3   1  500.55   44.30
  14  -3   1  376.36   39.60
  14  -3   1  479.85   37.50
  14  -3   1  372.06   42.70
  14  -3   1  427.56   32.60
  14  -3   1  410.46   35.90
  14  -3   1  446.26   38.90
  14  -3   1  435.16   27.60
 -15   3  -1   81.29   35.20
 -15   3  -1   20.90   13.80
 -15   3  -1   38.30   20.80
 -15   3  -1   28.60   15.50
  15  -3   1   19.70    7.50
  15  -3   1   16.00   13.70
  15  -3   1   23.60   13.70
  15  -3   1   24.20   14.90
  15  -3   1   22.00   14.60
  15   2  -1  171.08   28.60
  15   2  -1  158.88   26.20
  15   2  -1  166.58   28.00
  15   2  -1  159.78   29.30
  15   2  -1  135.39   25.10
 -15  -2   1  157.48   34.90
 -15  -2   1  163.78   25.90
 -15  -2   1  191.98   31.30
  14   2  -1  346.67   39.30
  14   2  -1  369.36   34.20
  14   2  -1  368.66   36.60
  14   2  -1  303.77   44.00
  14   2  -1  339.67   33.10
  14   2  -1  301.77   37.00
 -14  -2   1  348.77   32.30
 -14  -2   1  346.47   33.00
 -14  -2   1  261.47   39.00
 -14  -2   1  391.46   35.40
 -14  -2   1  362.96   36.90
  13   2  -1    9.40   12.00
  13   2  -1    9.80   10.60
  13   2  -1    4.00   10.40
  13   2  -1    6.60   11.60
  13   2  -1    9.40   10.10
  13   2  -1   13.00   15.30
  13   2  -1    8.40   11.70
 -13  -2   1    7.10   11.40
 -13  -2   1   -5.20    7.40
 -13  -2   1   -3.80    7.90
 -13  -2   1   11.60   11.10
 -13  -2   1    6.60   10.70
 -13  -2   1    9.30   11.80
 -13  -2   1    9.00    9.40
 -13  -2   1   21.40   13.80
  12   2  -1  399.66   34.40
  12   2  -1  439.46   37.10
  12   2  -1  446.26   40.70
  12   2  -1  411.96   41.10
  12   2  -1  490.15   36.40
  12   2  -1  465.45   35.80
  12   2  -1  417.46   36.50
 -12  -2   1  451.55   34.30
 -12  -2   1  456.95   42.40
 -12  -2   1  421.26   32.90
 -12  -2   1  431.36   33.60
 -12  -2   1  435.46   34.40
 -12  -2   1  447.96   37.20
 -12  -2   1  454.85   36.30
  11   2  -1  272.17   30.80
  11   2  -1  282.87   27.50
  11   2  -1  290.07   30.60
  11   2  -1  294.37   26.00
  11   2  -1  287.77   26.30
  11   2  -1  273.37   27.50
 -11  -2   1  240.28   24.30
 -11  -2   1  210.28   26.40
 -11  -2   1  303.27   28.30
 -11  -2   1  283.87   25.50
 -11  -2   1  263.37   26.60
 -11  -2   1  260.77   29.30
 -11  -2   1  356.16   44.90
  10   2  -1    6.40    7.90
  10   2  -1   13.40    9.90
  10   2  -1   15.60    8.00
  10   2  -1   11.10    9.20
  10   2  -1   12.80    8.20
  10   2  -1   16.70    8.70
  10   2  -1   14.60    9.80
 -10  -2   1    9.20    8.10
 -10  -2   1   14.80    8.30
 -10  -2   1   22.80   12.10
 -10  -2   1   14.40    9.00
 -10  -2   1   32.90   10.00
 -10  -2   1   17.30    8.50
 -10  -2   1   22.20   10.50
 -10  -2   1   15.10    7.50
   9   2  -1  339.87   34.20
   9   2  -1  299.67   24.90
   9   2  -1  216.98   21.50
   9   2  -1  260.27   22.20
   9   2  -1  246.08   25.50
   9   2  -1  251.87   23.70
   9   2  -1  257.07   21.70
   9   2  -1  268.07   17.20
  -9  -2   1  343.47   32.30
  -9  -2   1  224.48   24.30
  -9  -2   1  265.87   21.20
  -9  -2   1  260.97   21.60
  -9  -2   1  250.87   21.30
  -9  -2   1  213.28   22.00
  -9  -2   1  301.37   28.90
  -9  -2   1  233.28   22.70
   8   2  -1  515.85   32.50
   8   2  -1  459.95   33.20
   8   2  -1  516.55   28.10
   8   2  -1  536.35   37.40
   8   2  -1  571.34   35.50
   8   2  -1  547.35   33.80
   8   2  -1  511.15   32.80
   8   2  -1  530.95   38.20
  -8  -2   1  569.14   32.90
  -8  -2   1  561.34   35.10
  -8  -2   1  531.65   38.70
  -8  -2   1  487.25   31.60
  -8  -2   1  497.65   31.40
  -8  -2   1  484.35   32.60
  -8  -2   1  480.65   33.10
   7   2  -1   31.30    7.30
   7   2  -1   27.50    7.90
   7   2  -1   37.60    8.40
   7   2  -1   17.80    8.30
   7   2  -1   20.10    7.10
   7   2  -1   33.00    6.10
   7   2  -1   23.90    7.90
   7   2  -1   20.30    7.80
  -7  -2   1   24.70    8.20
  -7  -2   1   36.40    9.40
  -7  -2   1   23.80    6.80
  -7  -2   1   49.20    9.50
  -7  -2   1   33.10    9.10
  -7  -2   1   30.60    9.50
  -7  -2   1   33.30    7.60
  -7  -2   1   22.30    6.50
   6   2  -1 1595.04   80.19
   6   2  -1 1571.84   74.69
   6   2  -1 1491.95   74.29
   6   2  -1 1440.66   78.09
   6   2  -1 1578.74   76.29
  -6  -2   1 1491.75   74.99
  -6  -2   1 1492.55   75.39
  -6  -2   1 1595.74   76.29
  -6  -2   1 1470.95   73.39
  -6  -2   1 1521.35   78.29
  -6  -2   1 1627.24   74.39
  -5  -2   1 1470.15   71.19
   4   2  -1   57.79    7.60
   4   2  -1   72.19    7.50
   4   2  -1   60.69    8.10
   4   2  -1   80.29   10.20
   4   2  -1   69.59    8.50
   4   2  -1   63.99    6.50
   4   2  -1   93.89   13.40
   4   2  -1   57.69    9.40
   4   2  -1   69.79    9.20
  -4  -2   1   88.49    8.70
  -4  -2   1   86.29    7.80
  -4  -2   1   98.19    9.00
  -4  -2   1   87.59    8.00
  -4  -2   1   67.29    7.10
   3   2  -1 1980.90   96.59
   3   2  -1 1600.14  157.88
   3   2  -1 1934.01   97.99
  -3  -2   1 1872.71   95.49
  -3  -2   1 1863.71  169.78
  -3  -2   1 1932.51   97.49
   2   2  -1 3843.02  252.67
   2   2  -1 4394.06  194.68
   2   2  -1 4438.16  196.08
  -2  -2   1 4046.80  256.67
   1   2  -1   85.89    5.80
   1   2  -1  107.49    6.40
   1   2  -1  102.99    7.10
   1   2  -1   96.19    5.60
   1   2  -1   85.39    6.60
   1   2  -1   86.09    6.20
   1   2  -1   97.29    5.90
  -1  -2   1  115.89    5.90
  -1  -2   1   94.19    6.20
  -1  -2   1  101.89    6.90
  -1  -2   1   93.89    5.80
  -1  -2   1  104.19    6.90
  -1  -2   1  105.49    5.90
  -1  -2   1  111.59    7.20
   0   2  -1 3575.64  183.98
   0   2  -1 3741.93  163.18
   0   2  -1 3749.82  162.78
   0  -2   1 3781.62  184.68
   0  -2   1 3679.63  162.68
   0  -2   1 3559.64  162.88
  -1   2  -1 1349.16   84.99
  -1   2  -1 1317.27   60.89
  -1   2  -1 1269.07   60.19
   1  -2   1 1310.47   60.79
   1  -2   1 1251.87   60.09
   1  -2   1 1217.28   82.49
  -2   2  -1   46.70    4.60
  -2   2  -1   42.40    5.00
  -2   2  -1   45.90    4.70
  -2   2  -1   52.99    4.40
  -2   2  -1   50.29    4.20
   2  -2   1   57.89    4.20
   2  -2   1   50.79    5.20
   2  -2   1   49.90    4.90
   2  -2   1   52.29    4.80
   2  -2   1   48.90    4.20
   2  -2   1   43.60    4.30
   2  -2   1   52.99    3.50
  -3   2  -1 8593.44  379.36
  -3   2  -1 8580.94  380.76
  -3   2  -1 8401.76  450.45
   3  -2   1 8277.97  380.36
   3  -2   1 8606.44  379.36
   3  -2   1 8209.58  450.15
  -4   2  -1 1362.76   76.39
  -4   2  -1 1509.75  146.69
  -4   2  -1 1449.95   75.39
   4  -2   1 1296.47   73.69
   4  -2   1 1312.37   75.89
   4  -2   1 1373.66  145.89
   4  -2   1 1293.87   73.89
  -5   2  -1  380.56   20.10
  -5   2  -1  359.46   24.00
  -5   2  -1  370.06   22.40
  -5   2  -1  421.86   26.00
  -5   2  -1  374.06   22.00
  -5   2  -1  376.26   20.50
  -5   2  -1  387.86   21.60
   5  -2   1  333.97   21.20
   5  -2   1  383.06   24.40
   5  -2   1  357.86   19.90
   5  -2   1  387.76   22.90
   5  -2   1  315.17   21.80
   5  -2   1  376.46   22.80
   5  -2   1  373.06   21.90
  -6   2  -1  863.31   44.80
  -6   2  -1  850.61   44.80
  -6   2  -1  838.02   44.00
  -6   2  -1  816.82   47.50
  -6   2  -1  843.62   45.30
  -6   2  -1  868.31   46.10
  -6   2  -1  920.31   49.50
   6  -2   1  854.01   48.00
   6  -2   1  877.51   46.10
   6  -2   1  894.21   42.80
   6  -2   1  837.12   44.40
   6  -2   1  894.51   44.40
   6  -2   1  896.61   46.00
   6  -2   1  820.92   48.60
  -7   2  -1  524.25   33.40
  -7   2  -1  414.76   26.60
  -7   2  -1  461.35   25.70
  -7   2  -1  443.66   28.30
  -7   2  -1  468.55   28.00
  -7   2  -1  425.66   27.10
   7  -2   1  403.36   28.20
   7  -2   1  441.96   25.10
   7  -2   1  424.96   31.40
   7  -2   1  434.36   27.40
   7  -2   1  467.05   31.20
   7  -2   1  442.16   25.50
   7  -2   1  450.35   27.30
  -8   2  -1   16.60    5.80
  -8   2  -1   20.60    7.60
  -8   2  -1   25.30    7.90
  -8   2  -1   22.30    8.60
  -8   2  -1   16.50    6.30
  -8   2  -1   33.30    8.00
  -8   2  -1   20.70   14.30
  -8   2  -1   32.10   11.30
   8  -2   1   30.80    7.80
   8  -2   1   22.70    7.80
   8  -2   1   26.00    6.90
   8  -2   1   24.20    7.50
   8  -2   1   20.10    7.60
   8  -2   1   17.90    7.80
   8  -2   1   25.80    6.40
   8  -2   1   25.50    9.90
  -9   2  -1 2144.39  109.49
  -9   2  -1 2190.58  106.19
  -9   2  -1 2239.18  114.59
  -9   2  -1 2224.98  112.89
  -9   2  -1 2193.58  110.09
  -9   2  -1 2332.37  109.39
  -9   2  -1 2461.15  112.49
   9  -2   1 2189.28  114.49
   9  -2   1 2384.86  109.49
   9  -2   1 2409.96  111.99
   9  -2   1 2142.69  110.89
   9  -2   1 2197.78  123.99
   9  -2   1 2185.48  108.89
 -10   2  -1 1607.64   83.09
 -10   2  -1 1846.22   96.99
 -10   2  -1 1719.13   86.49
 -10   2  -1 1612.34   87.09
 -10   2  -1 1643.24   85.09
 -10   2  -1 1826.32   86.99
 -10   2  -1 1835.42   89.89
  10  -2   1 1783.32   93.49
  10  -2   1 1701.33   86.09
  10  -2   1 1704.43   83.99
  10  -2   1 1566.64   85.19
  10  -2   1 1647.14   88.09
  10  -2   1 1747.93   81.49
  10  -2   1 1592.54   87.99
  10  -2   1 1595.44   93.69
 -11   2  -1    7.90    6.40
 -11   2  -1   18.90   14.70
 -11   2  -1    4.90    8.00
 -11   2  -1    2.90    9.10
 -11   2  -1   -3.30    6.70
 -11   2  -1   -2.10    8.20
  11  -2   1    3.50    7.70
  11  -2   1   13.80    8.70
  11  -2   1    5.80    8.20
  11  -2   1    4.90    6.90
  11  -2   1    5.50    9.20
  11  -2   1    0.70    8.50
  11  -2   1    9.20    5.80
  11  -2   1    2.80    6.10
 -12   2  -1  909.51   56.79
 -12   2  -1  866.11   55.99
 -12   2  -1  966.30   55.39
 -12   2  -1 1008.20   58.99
 -12   2  -1  924.31   64.79
 -12   2  -1  842.42   60.29
  12  -2   1  827.92   56.29
  12  -2   1 1039.30   56.49
  12  -2   1  962.20   52.89
  12  -2   1  958.50   58.19
  12  -2   1  867.91   60.79
  12  -2   1  855.71   49.10
  12  -2   1  805.72   61.59
 -13   2  -1  504.65   52.79
 -13   2  -1  411.26   35.60
 -13   2  -1  414.86   33.90
 -13   2  -1  433.56   40.80
 -13   2  -1  422.86   31.50
 -13   2  -1  474.85   35.50
 -13   2  -1  432.26   33.20
  13  -2   1  441.66   40.50
  13  -2   1  399.66   36.60
  13  -2   1  418.36   34.50
  13  -2   1  444.56   32.10
  13  -2   1  356.36   27.30
  13  -2   1  480.65   38.30
  13  -2   1  399.56   34.30
 -14   2  -1   98.89   19.80
 -14   2  -1  116.39   31.20
 -14   2  -1   65.99   20.80
 -14   2  -1   77.89   15.60
 -14   2  -1   69.99   18.30
 -14   2  -1   97.89   21.30
  14  -2   1   69.69   21.40
  14  -2   1   71.79   19.00
  14  -2   1   80.09   19.60
  14  -2   1   83.09   15.30
  14  -2   1   86.49   18.80
  14  -2   1   81.99   18.10
  14  -2   1  108.39   25.90
  14  -2   1   74.29   15.70
 -15   2  -1  262.87   41.70
 -15   2  -1  223.98   35.40
 -15   2  -1  219.08   31.40
 -15   2  -1  255.17   33.00
  15  -2   1  268.97   35.60
  15  -2   1  231.78   23.40
  15  -2   1  228.48   26.70
  15  -2   1  223.28   37.90
  15  -2   1  196.18   28.20
  15  -2   1  213.58   31.50
  15   1  -1  148.09   29.00
  15   1  -1  160.78   26.30
  15   1  -1  163.68   28.00
  15   1  -1  121.79   23.10
 -15  -1   1  157.28   24.80
 -15  -1   1  222.08   32.40
 -15  -1   1  209.48   37.60
 -15  -1   1  169.38   26.30
 -15  -1   1  167.88   23.60
  14   1  -1    3.20    9.50
  14   1  -1   -6.30   10.10
  14   1  -1    3.40   10.90
  14   1  -1    6.50   11.80
  14   1  -1    5.50    9.70
  14   1  -1    5.50   12.20
 -14  -1   1   -3.30   10.80
 -14  -1   1    7.90   20.40
 -14  -1   1    5.50   13.50
 -14  -1   1    7.90   18.90
 -14  -1   1   -6.80    9.40
  13   1  -1  561.54   48.20
  13   1  -1  528.35   40.80
  13   1  -1  608.14   42.90
  13   1  -1  673.73   49.60
  13   1  -1  518.15   43.20
  13   1  -1  506.85   48.50
  13   1  -1  593.54   41.80
 -13  -1   1  524.15   39.70
 -13  -1   1  476.85   46.10
 -13  -1   1  538.75   42.60
 -13  -1   1  476.85   38.30
 -13  -1   1  565.14   40.80
 -13  -1   1  636.64   45.50
 -13  -1   1  589.74   50.49
 -13  -1   1  547.65   40.00
  12   1  -1  416.56   32.30
  12   1  -1  345.87   31.00
  12   1  -1  387.26   37.20
  12   1  -1  387.86   34.10
  12   1  -1  337.07   36.80
  12   1  -1  403.46   31.80
  12   1  -1  340.07   32.80
 -12  -1   1  390.36   38.70
 -12  -1   1  396.96   33.20
 -12  -1   1  354.36   30.00
 -12  -1   1  367.16   30.60
 -12  -1   1  360.26   35.90
 -12  -1   1  369.46   30.80
 -12  -1   1  395.86   30.40
 -12  -1   1  398.96   33.90
  11   1  -1   33.80   13.40
  11   1  -1   27.00   10.50
  11   1  -1   28.20   11.40
  11   1  -1   52.39   14.80
  11   1  -1   39.10   12.40
  11   1  -1   42.00   13.00
 -11  -1   1   47.80   15.40
 -11  -1   1   64.09   20.40
 -11  -1   1   41.50   11.20
 -11  -1   1   51.49   14.60
 -11  -1   1   38.50   12.70
 -11  -1   1   74.39   24.00
 -11  -1   1   39.90   11.90
 -11  -1   1   17.60    8.40
  10   1  -1  225.48   26.80
  10   1  -1  135.39   18.80
  10   1  -1  186.98   27.40
  10   1  -1  202.38   23.40
  10   1  -1  182.58   21.10
  10   1  -1  200.08   24.60
  10   1  -1  255.87   37.70
 -10  -1   1  249.28   27.00
 -10  -1   1  249.68   26.30
 -10  -1   1  192.58   19.20
 -10  -1   1  189.08   21.10
 -10  -1   1  194.48   22.10
 -10  -1   1  205.68   20.10
 -10  -1   1  161.08   23.10
   9   1  -1 1148.09   60.99
   9   1  -1 1122.19   66.39
   9   1  -1 1179.88   63.49
   9   1  -1 1054.49   62.09
   9   1  -1 1136.09   60.79
   9   1  -1 1023.10   59.79
   9   1  -1  988.60   65.59
  -9  -1   1 1102.19   59.39
  -9  -1   1 1199.28   60.79
  -9  -1   1 1100.49   61.89
  -9  -1   1 1098.69   63.99
  -9  -1   1 1159.08   60.69
  -9  -1   1 1255.97   63.89
  -9  -1   1 1257.37   69.79
   8   1  -1   10.70    7.60
   8   1  -1   12.80    6.80
   8   1  -1   21.70   14.80
   8   1  -1    8.90    3.60
   8   1  -1   12.90    7.10
   8   1  -1   16.00    6.80
   8   1  -1    8.00    6.50
   8   1  -1   15.20    6.70
  -8  -1   1   12.90    6.10
  -8  -1   1    8.10    5.90
  -8  -1   1    9.30    6.80
  -8  -1   1    3.40    4.00
  -8  -1   1    8.20    5.50
  -8  -1   1    6.30    6.00
  -8  -1   1    9.30    6.20
  -8  -1   1    6.50    8.00
   7   1  -1 2649.33  124.59
   7   1  -1 2590.94  128.69
   6   1  -1 2479.45  129.49
   6   1  -1 2165.38  127.89
   6   1  -1 2232.98  125.99
   6   1  -1 2421.86  125.79
   6   1  -1 2174.68  124.69
   6   1  -1 2446.26  125.69
  -6  -1   1 2272.77  249.28
  -6  -1   1 2438.46  250.97
   5   1  -1   44.60    7.20
   5   1  -1   30.30    7.30
   5   1  -1   25.00    6.50
   5   1  -1   52.09    8.60
   5   1  -1   45.20    8.50
   5   1  -1   47.90    9.80
   5   1  -1   33.50    4.70
   5   1  -1   40.80    7.30
  -5  -1   1   42.80    7.10
  -5  -1   1   32.60    6.00
  -5  -1   1   77.49   16.80
  -5  -1   1   36.40    7.50
  -5  -1   1   43.50    7.60
  -5  -1   1   41.80    7.50
  -5  -1   1   55.59   11.60
  -5  -1   1   45.90    7.40
   4   1  -1 2189.38  113.49
   4   1  -1 2202.18  111.59
  -4  -1   1 2166.38  197.78
   3   1  -1 2363.56  188.18
   3   1  -1 2480.25  119.59
   3   1  -1 2624.54  122.39
  -3  -1   1 2358.36  118.89
  -3  -1   1 2404.96  120.49
  -3  -1   1 2599.84  196.78
   2   1  -1  451.85   23.00
   2   1  -1  438.46   23.00
   2   1  -1  434.86   23.80
  -2  -1   1  462.85   24.00
  -2  -1   1  508.25   22.70
   1   1  -1 5536.45  278.07
  -1  -1   1 5279.87  274.47
  -1   1  -1  248.78   12.10
  -1   1  -1  246.38   13.20
   1  -1   1  246.78   13.20
  -2   1  -1  144.39    9.40
  -2   1  -1  140.59    9.50
  -2   1  -1  212.18   13.20
  -2   1  -1  143.19    9.90
  -2   1  -1  145.69    9.70
  -2   1  -1  149.79    8.80
   2  -1   1  184.08    9.00
   2  -1   1  189.98   10.10
   2  -1   1  165.78   11.20
   2  -1   1  191.98    9.70
   2  -1   1  189.38    9.90
   2  -1   1  189.38   10.30
   2  -1   1  185.18   11.00
   2  -1   1  192.98   10.60
  -3   1  -1   48.90    5.80
  -3   1  -1   59.59    6.50
  -3   1  -1   54.59    6.50
  -3   1  -1   42.90    6.00
  -3   1  -1   60.29    6.20
  -3   1  -1   55.79    5.00
   3  -1   1   76.39    5.50
   3  -1   1   72.69    6.30
   3  -1   1   71.89    6.30
   3  -1   1   66.19    8.30
   3  -1   1   73.99    6.60
   3  -1   1   72.29    5.40
  -4   1  -1  162.28   13.20
  -4   1  -1  168.18   11.90
  -4   1  -1  121.29   11.50
  -4   1  -1  135.69   10.10
  -4   1  -1  155.58   10.80
  -4   1  -1  149.88    7.60
   4  -1   1  127.89   10.70
   4  -1   1  123.09   10.10
   4  -1   1  133.89   10.90
   4  -1   1  114.99   11.80
   4  -1   1  122.29    8.70
   4  -1   1  122.09    9.20
  -5   1  -1 1981.60  104.69
  -5   1  -1 1999.30  107.29
  -5   1  -1 1826.72  190.98
   5  -1   1 1922.21  104.39
   5  -1   1 1801.52  105.19
   5  -1   1 1862.71  103.19
   5  -1   1 1916.61  267.17
  -6   1  -1  851.81   49.30
  -6   1  -1  969.40   46.20
  -6   1  -1  872.21   44.90
  -6   1  -1  856.61   46.30
  -6   1  -1  881.51   44.30
  -6   1  -1  898.81   45.70
   6  -1   1  829.12   45.30
   6  -1   1  947.61   47.40
   6  -1   1  861.71   46.90
   6  -1   1  847.32   49.90
   6  -1   1  864.81   42.40
  -7   1  -1   25.30    8.10
  -7   1  -1   22.20    6.30
  -7   1  -1   48.30   14.10
  -7   1  -1   15.80    7.80
  -7   1  -1   26.60    6.20
  -7   1  -1   16.30    6.40
  -7   1  -1   17.10    6.60
   7  -1   1   19.10    6.10
   7  -1   1   19.40    7.00
   7  -1   1   14.90    6.30
   7  -1   1   13.40    5.80
   7  -1   1   23.80    7.90
   7  -1   1   22.60    6.30
   7  -1   1   39.90   14.30
  -8   1  -1 1109.89   56.19
  -8   1  -1 1081.29   57.99
  -8   1  -1 1015.80   56.39
  -8   1  -1 1103.99   60.79
  -8   1  -1  987.00   53.69
  -8   1  -1 1118.49   56.29
   8  -1   1 1042.20   50.99
   8  -1   1 1001.70   57.29
   8  -1   1 1066.89   57.59
   8  -1   1 1062.49   55.69
   8  -1   1 1036.20   61.89
   8  -1   1 1089.79   54.59
   8  -1   1 1005.40   55.49
  -9   1  -1 1978.40   99.69
  -9   1  -1 2107.99   98.69
  -9   1  -1 2155.48  101.69
  -9   1  -1 1947.51   98.09
  -9   1  -1 1926.51  103.49
  -9   1  -1 1909.31   96.29
  -9   1  -1 1910.31   97.09
   9  -1   1 2050.29   96.89
   9  -1   1 2043.80  100.89
   9  -1   1 1990.10  107.29
   9  -1   1 2094.59   98.69
   9  -1   1 1953.30  104.09
   9  -1   1 1965.00  100.79
 -10   1  -1  136.79   17.70
 -10   1  -1  214.38   23.60
 -10   1  -1  171.28   21.70
 -10   1  -1  126.19   20.00
 -10   1  -1  193.18   29.10
 -10   1  -1  151.18   17.40
 -10   1  -1  182.28   20.40
 -10   1  -1  185.28   23.00
  10  -1   1  151.48   21.20
  10  -1   1  181.38   20.10
  10  -1   1  135.29   14.30
  10  -1   1  143.29   22.30
  10  -1   1  133.69   21.80
  10  -1   1  132.09   19.00
  10  -1   1  130.89   18.00
  10  -1   1  178.48   21.10
 -11   1  -1  701.93   51.29
 -11   1  -1  741.73   45.20
 -11   1  -1  691.53   57.69
 -11   1  -1  690.03   47.30
 -11   1  -1  777.12   55.69
 -11   1  -1  874.11   51.09
  11  -1   1  819.12   51.99
  11  -1   1  725.03   46.30
  11  -1   1  722.93   53.89
  11  -1   1  850.31   50.39
  11  -1   1  810.72   45.80
  11  -1   1  676.43   42.10
  11  -1   1  655.13   47.60
  11  -1   1  789.62   53.49
 -12   1  -1  140.89   19.00
 -12   1  -1  109.19   17.00
 -12   1  -1  125.09   19.30
 -12   1  -1  128.79   21.90
 -12   1  -1  155.48   20.20
 -12   1  -1  164.88   24.40
 -12   1  -1  134.69   26.50
 -12   1  -1  157.58   26.50
  12  -1   1  130.69   22.30
  12  -1   1  338.87   58.79
  12  -1   1  134.99   15.20
  12  -1   1  133.19   24.30
  12  -1   1  164.68   24.00
  12  -1   1  166.08   20.30
  12  -1   1  159.18   22.00
  12  -1   1  170.58   22.80
 -13   1  -1   46.30   15.30
 -13   1  -1   64.19   24.70
 -13   1  -1   29.90   12.60
 -13   1  -1   29.60   18.20
 -13   1  -1   41.20   13.90
 -13   1  -1   40.80   12.20
 -13   1  -1   47.20   17.00
 -13   1  -1   25.20   11.30
  13  -1   1   37.00   14.60
  13  -1   1   28.00   18.40
  13  -1   1   55.29   17.40
  13  -1   1   53.29   10.20
  13  -1   1   24.20   13.80
  13  -1   1   41.90   12.40
  13  -1   1   32.80   15.40
  13  -1   1   14.80   10.40
 -14   1  -1  316.37   35.30
 -14   1  -1  266.77   35.30
 -14   1  -1  310.97   37.00
 -14   1  -1  249.58   30.50
 -14   1  -1  282.07   27.30
 -14   1  -1  226.18   34.10
  14  -1   1  273.97   40.50
  14  -1   1  311.97   30.70
  14  -1   1  304.57   28.20
  14  -1   1  322.77   23.60
  14  -1   1  252.87   33.40
  14  -1   1  280.47   36.80
  14  -1   1  313.07   43.00
  14  -1   1  360.26   37.70
 -15   1  -1  113.49   23.40
 -15   1  -1  108.79   22.90
 -15   1  -1  110.49   28.00
 -15   1  -1  138.69   23.80
  15  -1   1  121.09   20.30
  15  -1   1  115.79   24.40
  15  -1   1   98.59   23.00
  15  -1   1  163.28   28.10
  15   0  -1   -2.00   10.90
  15   0  -1   10.40   14.30
  15   0  -1   -4.50   11.10
  15   0  -1    3.20    9.30
 -15   0   1    4.00    9.00
 -15   0   1   -5.80   11.30
 -15   0   1   12.40   15.40
 -15   0   1   -4.30   10.90
  14   0  -1  537.65   38.10
  14   0  -1  385.76   38.00
  14   0  -1  384.86   49.10
  14   0  -1  553.34   48.70
  14   0  -1  412.46   44.70
  14   0  -1  439.46   37.50
  14   0  -1  438.96   43.60
 -14   0   1  436.46   45.60
 -14   0   1  397.76   38.70
 -14   0   1  446.26   35.60
 -14   0   1  510.15   41.50
 -14   0   1  368.76   37.10
 -14   0   1  401.56   42.10
 -14   0   1  470.25   38.00
  13   0  -1  388.26   41.40
  13   0  -1  456.45   39.10
  13   0  -1  421.46   40.80
  13   0  -1  409.66   37.10
  13   0  -1  336.07   33.10
  13   0  -1  474.55   36.10
  13   0  -1  484.95   38.80
 -13   0   1  402.26   34.50
 -13   0   1  373.46   40.80
 -13   0   1  449.66   37.90
 -13   0   1  421.76   34.50
 -13   0   1  452.75   37.00
 -13   0   1  425.06   33.80
 -13   0   1  441.56   33.50
  12   0  -1   19.10   11.90
  12   0  -1   20.60   11.70
  12   0  -1   45.60   14.10
  12   0  -1   40.30   12.50
  12   0  -1   40.20   11.80
  12   0  -1   44.90   15.30
  12   0  -1   47.60   12.80
 -12   0   1   29.00   10.70
 -12   0   1   34.90   11.50
 -12   0   1   49.10   15.20
 -12   0   1   39.50   12.30
 -12   0   1   37.60   12.70
 -12   0   1   38.60   15.50
 -12   0   1   71.09   32.00
 -12   0   1   35.10   10.60
  11   0  -1   45.30   13.30
  11   0  -1   53.19   13.20
  11   0  -1   49.99   12.30
  11   0  -1   55.49   16.30
  11   0  -1   68.59   13.30
  11   0  -1   41.70   14.50
 -11   0   1   21.90   11.50
 -11   0   1   35.10   10.50
 -11   0   1   47.30   13.50
 -11   0   1   51.39   15.60
 -11   0   1   26.70   12.00
 -11   0   1   28.80    9.40
 -11   0   1   13.60    7.40
  10   0  -1  566.64   36.40
  10   0  -1  557.74   35.90
  10   0  -1  525.35   40.50
  10   0  -1  571.04   38.40
  10   0  -1  514.35   36.90
  10   0  -1  522.05   41.60
  10   0  -1  556.74   35.40
 -10   0   1  593.04   36.40
 -10   0   1  507.45   34.30
 -10   0   1  501.85   34.60
 -10   0   1  583.04   38.70
 -10   0   1  558.94   43.20
 -10   0   1  563.44   40.80
 -10   0   1  511.05   36.30
 -10   0   1  530.75   34.70
   9   0  -1    5.10    8.70
   9   0  -1    3.50    6.50
   9   0  -1    0.00    6.30
   9   0  -1    4.40    7.30
   9   0  -1    2.90    5.80
   9   0  -1    3.60    5.40
   9   0  -1   10.20    7.20
  -9   0   1    3.20    5.50
  -9   0   1    3.40    5.00
  -9   0   1    0.50    6.20
  -9   0   1    3.90    6.60
  -9   0   1    1.10    5.80
  -9   0   1    6.70    6.60
  -9   0   1   -4.00    9.10
  -9   0   1    5.40    7.20
   8   0  -1 1849.52   85.59
   8   0  -1 1656.83   84.89
   8   0  -1 1679.43   87.19
   8   0  -1 1732.93   90.59
   8   0  -1 1871.01   88.19
   8   0  -1 1753.32   85.69
  -8   0   1 1676.23   84.89
  -8   0   1 1676.53   86.59
  -8   0   1 1801.12   87.79
  -8   0   1 1737.63   84.49
  -8   0   1 1664.63   84.29
   7   0  -1 1416.46   67.69
   7   0  -1 1347.47   73.69
   7   0  -1 1386.86   72.09
   7   0  -1 1308.07   68.79
   7   0  -1 1362.76   67.29
   7   0  -1 1417.56   67.29
  -7   0   1 1364.96   68.79
  -7   0   1 1311.17   66.49
  -7   0   1 1384.96   71.89
  -7   0   1 1377.06   69.29
  -7   0   1 1353.66   67.19
  -7   0   1 1225.58   66.49
  -7   0   1 1313.17   66.39
  -7   0   1 1366.66   73.59
   6   0  -1  509.65   31.70
   6   0  -1  505.35   29.40
   6   0  -1  528.25   23.40
   6   0  -1  515.05   28.30
   6   0  -1  457.95   27.60
   6   0  -1  549.65   28.80
   6   0  -1  492.05   29.10
  -6   0   1  451.35   23.90
  -6   0   1  503.05   28.10
  -6   0   1  489.15   29.30
  -6   0   1  456.65   31.90
  -6   0   1  411.56   27.80
  -6   0   1  421.56   27.10
  -6   0   1  443.66   27.00
  -6   0   1  450.15   27.10
  -6   0   1  459.55   30.70
   5   0  -1 2075.69  109.39
   5   0  -1 2138.89  112.39
   5   0  -1 1994.50  110.39
   5   0  -1 2118.59  113.89
  -5   0   1 2219.08  214.68
  -5   0   1 1949.30  197.48
   4   0  -1  727.03   38.60
   4   0  -1  776.72   40.90
   4   0  -1  798.62   40.70
   4   0  -1  785.92   38.00
  -4   0   1  755.72   37.60
  -4   0   1  794.72   41.70
  -4   0   1  745.33   40.20
  -4   0   1  718.43   37.70
  -4   0   1  780.52   37.90
   3   0  -1  565.84   27.50
   3   0  -1  563.34   26.80
  -3   0   1  528.15   25.20
  -3   0   1  547.15   26.60
  -3   0   1  515.15   26.60
  -3   0   1  498.95   27.10
  -3   0   1  510.15   26.40
   2   0  -1  688.53   36.40
   2   0  -1  679.63   73.89
   2   0  -1  683.83   37.10
   2   0  -1  628.34   35.60
  -2   0   1  621.64   70.89
  -2   0   1  622.24   35.60
   1   0  -1 1781.52   86.39
  -1   0   1 1853.41   88.29
  -1   0   1 1882.71  141.79
  -1   0   1 1644.64   87.09
  -1   0  -1 3536.25  158.38
  -1   0  -1 3431.86  189.38
  -1   0  -1 3590.54  157.78
   1   0   1 3443.96  158.28
   1   0   1 3486.25  189.48
   1   0   1 3511.55  157.68
  -2   0  -1  594.24   35.00
  -2   0  -1  602.44   35.90
  -2   0  -1  628.94   86.49
   2   0   1  576.34   34.90
   2   0   1  598.44   36.10
   2   0   1  607.04   35.10
   2   0   1  677.13   73.59
  -3   0  -1   70.29    6.30
  -3   0  -1   71.09    6.40
  -3   0  -1   63.29    6.30
  -3   0  -1   60.59    6.10
  -3   0  -1   98.29    9.60
  -3   0  -1   70.19    8.00
  -3   0  -1   76.39    7.00
  -3   0  -1   71.29    5.10
   3   0   1   69.89    7.40
   3   0   1  100.39   13.30
   3   0   1   75.29    7.20
   3   0   1   66.09    6.30
   3   0   1   59.39    5.90
   3   0   1   65.59    7.30
   3   0   1   64.79    4.70
   3   0   1   67.49    6.40
  -4   0  -1 1628.74   89.49
  -4   0  -1 1472.05  158.58
  -4   0  -1 1593.84   86.89
  -4   0  -1 1608.94   87.39
   4   0   1 1592.84   89.39
   4   0   1 1659.03   88.39
   4   0   1 1809.12  171.28
   4   0   1 1560.44   86.69
  -5   0  -1 1946.91  201.18
   5   0   1 1986.90  110.99
   5   0   1 2169.78  112.69
   5   0   1 2045.50  113.99
  -6   0  -1   29.20    7.60
  -6   0  -1   31.70    6.70
  -6   0  -1   40.10   11.70
  -6   0  -1   41.70   12.20
  -6   0  -1   30.10    7.50
  -6   0  -1   26.10    6.10
  -6   0  -1   34.40    7.60
  -6   0  -1   40.00    5.10
  -6   0  -1   28.10    6.50
   6   0   1   35.20    8.30
   6   0   1   31.60    7.10
   6   0   1   35.00    9.10
   6   0   1   21.30    6.10
   6   0   1   30.20    7.00
   6   0   1   39.60    5.40
   6   0   1   28.20    7.70
   6   0   1   31.30    7.20
  -7   0  -1 1498.95   71.39
  -7   0  -1 1316.07   72.49
  -7   0  -1 1431.76   68.99
  -7   0  -1 1372.66   69.89
  -7   0  -1 1336.87   67.89
  -7   0  -1 1386.76   74.39
  -7   0  -1 1384.76   68.09
  -7   0  -1 1364.56   68.59
   7   0   1 1465.15   70.89
   7   0   1 1319.37   68.29
   7   0   1 1364.46   70.59
   7   0   1 1311.37   68.59
  -8   0  -1 1056.29   54.39
  -8   0  -1 1070.59   56.69
  -8   0  -1  973.70   53.09
  -8   0  -1 1053.29   54.39
  -8   0  -1 1062.69   53.69
  -8   0  -1 1056.49   55.69
   8   0   1 1010.90   54.09
   8   0   1  948.71   52.29
   8   0   1 1034.30   56.49
   8   0   1 1018.40   47.90
   8   0   1  969.90   53.29
   8   0   1  965.90   54.09
   8   0   1  982.30   55.59
   8   0   1 1016.00   60.69
  -9   0  -1   19.60    8.30
  -9   0  -1   14.00    7.00
  -9   0  -1    3.30    8.20
  -9   0  -1   19.20    9.80
  -9   0  -1   13.40    6.20
  -9   0  -1   -3.20   14.10
  -9   0  -1   16.50    7.80
  -9   0  -1   14.70    6.80
   9   0   1   20.00    8.10
   9   0   1    6.50    7.50
   9   0   1   22.50    7.30
   9   0   1   15.00    8.20
   9   0   1   17.00    8.30
   9   0   1   14.90    7.60
   9   0   1   13.70    7.30
   9   0   1    9.10    8.00
 -10   0  -1 1482.55   79.59
 -10   0  -1 1380.86   76.29
 -10   0  -1 1577.84   85.39
 -10   0  -1 1466.15   77.19
 -10   0  -1 1487.35   87.59
 -10   0  -1 1508.35   81.09
 -10   0  -1 1650.23   79.09
  10   0   1 1377.86   75.39
  10   0   1 1575.44   81.59
  10   0   1 1404.26   80.39
  10   0   1 1472.55   78.89
  10   0   1 1490.95   84.99
  10   0   1 1604.14   79.39
  10   0   1 1630.64   78.49
  10   0   1 1469.65   86.99
 -11   0  -1  155.48   20.40
 -11   0  -1  274.47   42.60
 -11   0  -1  119.39   24.50
 -11   0  -1  144.59   22.50
 -11   0  -1  133.99   20.50
 -11   0  -1  160.58   24.20
 -11   0  -1  184.78   22.50
  11   0   1  153.38   26.90
  11   0   1  133.29   22.90
  11   0   1  195.98   22.90
  11   0   1  192.28   21.70
  11   0   1  164.38   17.00
  11   0   1  199.38   27.30
  11   0   1  160.38   22.60
 -12   0  -1   42.30   12.40
 -12   0  -1   18.00    9.50
 -12   0  -1   30.40   12.00
 -12   0  -1   34.40   13.60
 -12   0  -1   23.30   21.90
 -12   0  -1   30.50   13.90
 -12   0  -1   34.60   11.50
 -12   0  -1   33.50   13.40
  12   0   1   59.79   14.50
  12   0   1   64.49   12.10
  12   0   1   54.49   16.90
  12   0   1   31.40   12.80
  12   0   1   51.19   13.70
  12   0   1   51.69   13.60
  12   0   1   62.09   16.50
  12   0   1   29.70   13.00
 -13   0  -1  193.78   27.30
 -13   0  -1  146.49   21.10
 -13   0  -1  174.98   22.70
 -13   0  -1  190.78   27.60
 -13   0  -1  177.38   24.70
 -13   0  -1  170.38   46.00
 -13   0  -1  117.89   19.70
 -13   0  -1  131.09   26.90
  13   0   1  124.89   31.40
  13   0   1  193.48   29.10
  13   0   1  196.88   17.80
  13   0   1  155.18   25.40
  13   0   1  128.99   23.60
  13   0   1  160.38   23.10
  13   0   1  182.98   23.30
  13   0   1  169.08   24.00
 -14   0  -1  218.98   43.70
 -14   0  -1  174.78   30.70
 -14   0  -1  145.19   23.10
 -14   0  -1  175.78   24.50
 -14   0  -1  149.79   25.00
 -14   0  -1  165.38   27.40
  14   0   1  145.29   25.40
  14   0   1  118.09   27.80
  14   0   1  125.49   22.50
  14   0   1  163.88   28.60
  14   0   1  158.68   23.50
  14   0   1  155.58   25.90
 -15   0  -1   23.90   17.00
 -15   0  -1   40.40   17.00
 -15   0  -1   49.00   20.30
 -15   0  -1   33.50   15.00
  15   0   1   37.30   15.70
  15   0   1   56.59   26.60
  15   0   1   52.19   17.90
  15   0   1   34.30   16.40
  15   0   1   50.49   15.70
  15  -1  -1   94.39   21.60
  15  -1  -1  100.89   18.70
  15  -1  -1   81.29   19.00
  15  -1  -1   89.09   22.00
  15  -1  -1   65.99   19.70
 -15   1   1   69.59   21.20
 -15   1   1   78.89   21.30
 -15   1   1  111.09   22.50
 -15   1   1  105.79   19.60
  14  -1  -1  254.07   32.40
  14  -1  -1  217.58   34.40
  14  -1  -1  289.47   27.60
  14  -1  -1  262.47   31.50
  14  -1  -1  316.67   35.80
  14  -1  -1  316.77   30.30
  14  -1  -1  319.67   37.80
 -14   1   1  202.48   25.10
 -14   1   1  248.58   25.80
 -14   1   1  277.97   34.90
 -14   1   1  268.17   30.80
 -14   1   1  267.07   33.10
 -14   1   1  443.26   61.39
 -14   1   1  313.17   38.30
 -14   1   1  271.67   40.50
  13  -1  -1  148.69   22.20
  13  -1  -1  169.58   32.20
  13  -1  -1  157.88   27.60
  13  -1  -1  216.68   25.40
  13  -1  -1  190.08   25.20
  13  -1  -1  133.89   23.20
  13  -1  -1  147.29   24.00
 -13   1   1  182.38   24.40
 -13   1   1  167.48   26.90
 -13   1   1  150.08   23.60
 -13   1   1  187.88   23.50
 -13   1   1  168.98   24.90
 -13   1   1  169.48   25.10
 -13   1   1  176.98   27.90
 -13   1   1  102.89   29.80
  12  -1  -1  114.29   17.60
  12  -1  -1  121.39   18.90
  12  -1  -1  135.69   21.00
  12  -1  -1   97.19   19.00
  12  -1  -1  116.99   24.80
  12  -1  -1   84.89   18.30
 -12   1   1   75.09   19.90
 -12   1   1   50.59   13.90
 -12   1   1   64.09   16.20
 -12   1   1  107.39   20.40
 -12   1   1   84.69   17.90
 -12   1   1  107.59   17.00
 -12   1   1   61.99   24.60
  11  -1  -1  879.81   60.89
  11  -1  -1  895.01   53.69
  11  -1  -1  954.40   52.99
  11  -1  -1 1000.20   55.09
  11  -1  -1  852.11   55.49
  11  -1  -1  898.71   59.89
  11  -1  -1  914.91   56.29
 -11   1   1  993.40   63.79
 -11   1   1  956.70   56.09
 -11   1   1 1028.20   57.89
 -11   1   1  910.11   54.29
 -11   1   1  986.20   55.69
 -11   1   1  881.91   53.29
 -11   1   1  815.32   58.09
  10  -1  -1    4.80    7.80
  10  -1  -1   13.30    8.10
  10  -1  -1    8.50    7.10
  10  -1  -1    4.40    6.70
  10  -1  -1    8.10    7.80
  10  -1  -1   12.90    7.10
  10  -1  -1    6.50    6.80
 -10   1   1    8.40    8.10
 -10   1   1   10.00    6.50
 -10   1   1   11.20    8.80
 -10   1   1    4.00    6.80
 -10   1   1   11.50   10.10
 -10   1   1   15.80    8.40
 -10   1   1    9.50    6.80
   9  -1  -1 1160.08   63.29
   9  -1  -1 1134.59   69.39
   9  -1  -1 1252.17   64.09
   9  -1  -1 1190.58   62.49
   9  -1  -1 1223.38   65.89
   9  -1  -1 1247.88   66.19
  -9   1   1 1226.28   65.29
  -9   1   1 1280.47   66.39
  -9   1   1 1226.68   63.69
  -9   1   1 1296.97   72.09
  -9   1   1 1164.48   61.79
  -9   1   1 1192.28   68.99
  -9   1   1 1187.28   57.89
   8  -1  -1  586.04   33.60
   8  -1  -1  517.55   38.20
   8  -1  -1  584.24   34.50
   8  -1  -1  520.85   33.50
   8  -1  -1  636.44   39.50
   8  -1  -1  574.44   40.00
   8  -1  -1  546.55   35.60
  -8   1   1  529.75   29.60
  -8   1   1  536.85   32.60
  -8   1   1  612.44   34.30
  -8   1   1  633.24   41.30
  -8   1   1  579.74   34.20
  -8   1   1  591.54   36.30
  -8   1   1  692.83   44.80
  -8   1   1  553.74   35.30
  -8   1   1  565.74   34.20
   7  -1  -1   44.70    9.30
   7  -1  -1   40.70    8.10
   7  -1  -1   70.89   13.60
   7  -1  -1   44.60   10.70
   7  -1  -1   50.19    8.50
   7  -1  -1   63.79   10.50
   7  -1  -1   47.80    9.40
  -7   1   1   29.00    6.70
  -7   1   1   32.20    7.70
  -7   1   1   39.10    7.90
  -7   1   1   27.90    7.10
  -7   1   1   55.49   13.90
  -7   1   1   29.60    8.20
  -7   1   1   40.80    6.80
  -7   1   1   43.70   10.70
  -7   1   1   27.40    7.30
   6  -1  -1 3519.75  172.18
   6  -1  -1 3199.08  174.48
   6  -1  -1 3425.36  173.58
   6  -1  -1 3633.14  175.78
  -6   1   1 3400.56  302.17
  -6   1   1 3254.37  288.37
   5  -1  -1 1770.22   94.19
   5  -1  -1 1686.93   95.59
   5  -1  -1 1711.03   93.29
   5  -1  -1 1672.43   91.59
   5  -1  -1 1632.84   93.49
  -5   1   1 1791.82  190.38
  -5   1   1 1899.71  224.78
   4  -1  -1  413.56   21.20
   4  -1  -1  413.66   21.20
   4  -1  -1  406.76   23.90
   4  -1  -1  417.76   22.60
   4  -1  -1  433.16   21.90
   4  -1  -1  424.16   24.40
  -4   1   1  371.86   20.50
  -4   1   1  388.56   21.60
  -4   1   1  359.76   21.20
  -4   1   1  365.26   22.00
  -4   1   1  395.96   24.60
  -4   1   1  395.16   21.10
  -4   1   1  373.96   22.20
   3  -1  -1  884.41   96.69
   3  -1  -1  773.92   43.70
   3  -1  -1  748.23   42.20
   3  -1  -1  701.43   41.30
  -3   1   1  681.23   42.30
  -3   1   1  698.93   41.60
  -3   1   1  845.32   95.99
  -3   1   1  744.83   41.80
   2  -1  -1 2351.86  109.79
   2  -1  -1 2337.07  110.69
  -2   1   1 2605.64  160.28
  -2   1   1 2400.56  110.79
  -2   1   1 2296.97  109.59
   1  -1  -1  259.27   13.30
   1  -1  -1  272.77   13.50
   1  -1  -1  267.87   13.90
   0  -1  -1 6040.40  287.77
   0   1   1 6177.58  287.87
  -1  -1  -1 2878.31  129.29
  -1  -1  -1 2780.82  128.29
   1   1   1 2823.92  129.19
   1   1   1 2727.43  162.28
  -2  -1  -1 1588.14   78.39
  -2  -1  -1 1504.15  123.69
  -2  -1  -1 1606.84   77.19
   2   1   1 1469.25   76.39
   2   1   1 1369.46  120.99
   2   1   1 1526.75   78.09
  -3  -1  -1  363.96   20.60
  -3  -1  -1  342.87   19.90
  -3  -1  -1  353.86   22.50
  -3  -1  -1  374.76   19.40
  -3  -1  -1  336.87   21.50
  -3  -1  -1  369.66   20.30
  -3  -1  -1  332.47   19.50
  -3  -1  -1  365.16   20.60
   3   1   1  373.06   20.60
   3   1   1  410.26   20.80
   3   1   1  388.16   20.20
   3   1   1  406.06   21.50
   3   1   1  383.36   20.40
   3   1   1  395.16   19.50
   3   1   1  415.66   21.10
  -4  -1  -1 3180.28  159.98
  -4  -1  -1 3056.19  244.98
   4   1   1 3184.48  156.88
   4   1   1 3230.38  250.77
   4   1   1 3139.69  167.28
  -5  -1  -1  590.64   33.30
  -5  -1  -1  621.64   35.90
  -5  -1  -1  636.54   36.90
  -5  -1  -1  687.93   33.80
  -5  -1  -1  578.84   32.50
  -5  -1  -1  636.64   32.30
  -5  -1  -1  653.33   33.10
  -5  -1  -1  623.04   30.50
  -5  -1  -1  631.44   34.20
   5   1   1  615.94   33.20
   5   1   1  616.04   32.70
   5   1   1  559.94   32.50
   5   1   1  584.34   33.70
   5   1   1  590.44   35.70
   5   1   1  522.15   33.20
   5   1   1  575.74   32.60
   5   1   1  546.85   36.00
  -6  -1  -1 2102.59   98.69
   6   1   1 2023.90   99.09
  -7  -1  -1 1448.06   71.99
  -7  -1  -1 1483.85   74.19
  -7  -1  -1 1366.76   71.69
  -7  -1  -1 1512.05   72.19
  -7  -1  -1 1527.75   73.69
  -7  -1  -1 1379.26   70.79
   7   1   1 1477.85   72.19
   7   1   1 1405.66   71.69
   7   1   1 1400.46   77.99
   7   1   1 1528.85   73.39
   7   1   1 1493.05   72.69
   7   1   1 1524.15   77.39
   7   1   1 1308.17   73.09
   7   1   1 1427.96   73.69
   7   1   1 1456.45   72.09
  -8  -1  -1    0.00    5.30
  -8  -1  -1   -0.10    6.30
  -8  -1  -1    1.00    4.80
  -8  -1  -1    8.30    6.10
  -8  -1  -1    1.10    5.20
  -8  -1  -1    0.80    4.60
  -8  -1  -1    0.20    4.40
   8   1   1    2.50    5.90
   8   1   1    2.50    5.10
   8   1   1    3.40    5.70
   8   1   1   -0.10    5.00
   8   1   1    2.00    5.90
   8   1   1   -2.80    4.50
   8   1   1    1.30    5.50
   8   1   1    3.90    4.60
  -9  -1  -1  772.12   44.80
  -9  -1  -1  695.93   46.40
  -9  -1  -1  626.54   40.50
  -9  -1  -1  723.23   41.60
  -9  -1  -1  661.33   40.80
  -9  -1  -1  661.03   42.40
  -9  -1  -1  671.13   40.30
  -9  -1  -1  769.82   50.49
   9   1   1  766.02   42.70
   9   1   1  659.73   43.50
   9   1   1  736.33   44.20
   9   1   1  678.23   48.50
   9   1   1  645.94   40.00
   9   1   1  639.24   41.20
 -10  -1  -1  713.13   44.00
 -10  -1  -1  745.33   51.19
 -10  -1  -1  890.71   62.69
 -10  -1  -1  810.42   63.69
 -10  -1  -1  719.13   45.00
 -10  -1  -1  714.83   45.40
 -10  -1  -1  741.93   48.10
 -10  -1  -1  813.32   46.20
  10   1   1  696.03   43.80
  10   1   1  709.93   52.79
  10   1   1  793.82   52.59
  10   1   1  730.23   48.00
  10   1   1  831.92   46.80
  10   1   1  785.32   46.40
  10   1   1  736.43   48.20
 -11  -1  -1  119.99   21.20
 -11  -1  -1   87.89   15.90
 -11  -1  -1   92.19   16.90
 -11  -1  -1  109.19   24.20
 -11  -1  -1   94.69   17.70
 -11  -1  -1   64.79   16.10
  11   1   1   96.39   15.20
  11   1   1  120.19   19.00
  11   1   1  110.79   19.30
  11   1   1   84.99   17.30
  11   1   1  110.39   28.80
  11   1   1  127.59   19.30
  11   1   1   57.59   15.00
 -12  -1  -1   79.89   15.60
 -12  -1  -1   86.39   18.40
 -12  -1  -1   79.69   18.70
 -12  -1  -1   68.39   18.90
 -12  -1  -1   78.19   16.40
 -12  -1  -1   72.39   14.30
 -12  -1  -1   81.79   18.90
 -12  -1  -1   69.99   14.90
  12   1   1  119.59   21.70
  12   1   1   61.09   18.30
  12   1   1   85.59   17.70
  12   1   1   76.99   16.50
  12   1   1   99.59   21.20
  12   1   1  109.49   22.70
  12   1   1  104.29   21.00
  12   1   1   92.19   15.20
 -13  -1  -1  636.14   43.90
 -13  -1  -1  569.64   41.30
 -13  -1  -1  606.84   52.99
 -13  -1  -1  585.14   42.70
 -13  -1  -1  623.44   47.00
 -13  -1  -1  819.72   65.29
 -13  -1  -1  634.44   43.80
 -13  -1  -1  553.74   44.60
  13   1   1  540.85   61.79
  13   1   1  586.04   43.90
  13   1   1  567.24   45.80
  13   1   1  633.64   44.80
  13   1   1  613.94   47.80
  13   1   1  634.54   44.30
  13   1   1  624.74   51.39
 -14  -1  -1   22.50   22.00
 -14  -1  -1   11.00   11.50
 -14  -1  -1   20.60   17.30
  14   1   1    1.60    9.70
  14   1   1    6.90   12.20
  14   1   1   -0.40    8.50
  14   1   1   -6.40    9.60
  14   1   1   26.00   14.20
  14   1   1   15.00   13.40
 -15  -1  -1  158.88   35.30
 -15  -1  -1  188.18   40.60
 -15  -1  -1  144.09   24.50
 -15  -1  -1  146.49   27.50
  15   1   1  113.89   21.70
  15   1   1  115.59   24.90
  15   1   1  112.89   22.20
  15   1   1  180.28   38.70
  16  -2  -1   49.70   19.10
  16  -2  -1   55.89   17.80
  16  -2  -1   38.40   18.30
  16  -2  -1   47.10   15.00
 -16   2   1   50.39   19.70
 -16   2   1   88.39   20.40
 -16   2   1   78.89   15.80
 -16   2   1   77.79   20.10
 -16   2   1   40.00   19.20
  15  -2  -1  215.88   31.20
  15  -2  -1  250.97   30.40
  15  -2  -1  246.88   25.60
  15  -2  -1  212.18   31.90
  15  -2  -1  223.98   35.10
 -15   2   1  284.27   41.10
 -15   2   1  199.38   34.50
 -15   2   1  240.98   28.00
 -15   2   1  250.37   33.70
 -15   2   1  230.18   32.10
 -15   2   1  258.17   40.50
  14  -2  -1   66.89   18.60
  14  -2  -1   75.49   15.30
  14  -2  -1   57.39   15.60
  14  -2  -1   60.79   19.30
  14  -2  -1   62.99   21.60
  14  -2  -1   65.89   16.30
  14  -2  -1   81.79   20.00
 -14   2   1   42.10   14.50
 -14   2   1   38.00   13.10
 -14   2   1   55.19   18.90
 -14   2   1   59.79   18.60
 -14   2   1   52.89   13.10
 -14   2   1   60.29   17.70
 -14   2   1   74.69   17.70
 -14   2   1   59.79   16.70
  13  -2  -1  519.85   50.29
  13  -2  -1  679.03   44.80
  13  -2  -1  681.23   51.69
  13  -2  -1  697.83   42.90
  13  -2  -1  742.53   48.70
  13  -2  -1  564.84   43.10
  13  -2  -1  574.14   45.40
 -13   2   1  653.73   46.10
 -13   2   1  629.14   41.20
 -13   2   1  603.14   57.69
 -13   2   1  683.53   53.89
 -13   2   1  684.73   65.29
 -13   2   1  678.63   44.60
 -13   2   1  612.94   49.70
  12  -2  -1 1313.37   71.99
  12  -2  -1 1166.48   67.59
  12  -2  -1 1150.48   76.09
  12  -2  -1 1249.57   66.39
  12  -2  -1 1085.39   69.19
 -12   2   1 1293.47   72.09
 -12   2   1 1241.78   70.39
 -12   2   1 1157.98   74.29
 -12   2   1 1298.17   68.89
 -12   2   1 1123.19   69.49
 -12   2   1 1335.27   79.79
 -12   2   1 1229.38   65.59
  11  -2  -1   24.40   10.40
  11  -2  -1   35.60    9.70
  11  -2  -1   58.09   12.60
  11  -2  -1   46.60   13.40
  11  -2  -1   50.49   15.40
  11  -2  -1   33.80   10.70
  11  -2  -1   82.69   28.00
 -11   2   1   27.20    8.80
 -11   2   1   45.90   24.50
 -11   2   1   27.90   11.50
 -11   2   1   59.69   14.10
 -11   2   1   39.80   11.30
 -11   2   1   37.20   13.10
 -11   2   1   44.40   11.70
  10  -2  -1  772.52   46.10
  10  -2  -1  739.93   50.89
  10  -2  -1  925.01   47.90
  10  -2  -1  818.22   45.10
  10  -2  -1  718.33   51.79
  10  -2  -1  864.21   49.40
  10  -2  -1  772.02   48.40
 -10   2   1  753.32   47.10
 -10   2   1  803.72   46.80
 -10   2   1  754.52   45.50
 -10   2   1  789.52   44.30
 -10   2   1  782.92   41.40
 -10   2   1  762.32   48.00
 -10   2   1  818.42   51.89
 -10   2   1  855.01   47.50
   9  -2  -1  265.17   20.10
   9  -2  -1  265.17   21.40
   9  -2  -1  275.97   26.70
   9  -2  -1  254.87   25.30
   9  -2  -1  268.47   21.50
   9  -2  -1  237.98   22.10
   9  -2  -1  280.37   25.60
  -9   2   1  252.77   24.40
  -9   2   1  287.67   20.20
  -9   2   1  257.07   22.40
  -9   2   1  318.27   28.30
  -9   2   1  322.77   24.60
  -9   2   1  252.17   21.40
  -9   2   1  265.27   18.00
  -9   2   1  266.67   24.10
   8  -2  -1   35.30    9.00
   8  -2  -1   31.70    7.50
   8  -2  -1   26.60    9.20
   8  -2  -1   31.80    8.10
   8  -2  -1   21.40    7.80
   8  -2  -1   35.30    7.70
   8  -2  -1   32.50    9.20
   8  -2  -1   56.99   10.20
  -8   2   1   28.50    6.70
  -8   2   1   21.40    6.90
  -8   2   1   22.20    8.00
  -8   2   1   29.20    8.70
  -8   2   1   50.59   14.00
  -8   2   1   28.30    7.70
  -8   2   1   34.90    7.30
  -8   2   1   44.30    9.50
  -8   2   1   23.20    8.90
   7  -2  -1  746.03   43.90
   7  -2  -1  798.32   42.10
   7  -2  -1  679.73   39.30
   7  -2  -1  760.82   40.10
   7  -2  -1  880.91   50.99
   7  -2  -1  728.33   38.80
   7  -2  -1  713.53   39.00
   7  -2  -1  651.43   40.60
  -7   2   1  734.43   41.60
  -7   2   1  768.12   40.10
  -7   2   1  700.43   40.20
  -7   2   1  714.43   45.20
  -7   2   1  714.63   38.20
  -7   2   1  729.23   41.20
  -7   2   1  752.92   40.30
  -7   2   1  705.53   37.70
  -7   2   1  874.11   48.80
   6  -2  -1 1266.87   61.59
   6  -2  -1 1185.98   65.89
   6  -2  -1 1321.57   66.09
   6  -2  -1 1195.88   63.09
  -6   2   1 1271.27   61.99
  -6   2   1 1331.47   62.59
  -6   2   1 1331.17   63.99
  -6   2   1 1321.47   67.69
  -6   2   1 1266.77   65.79
   5  -2  -1  591.54   36.20
   5  -2  -1  643.24   36.00
   5  -2  -1  662.23   33.40
   5  -2  -1  657.23   34.40
   5  -2  -1  605.24   34.10
   5  -2  -1  639.44   33.20
   5  -2  -1  645.74   33.50
   5  -2  -1  654.53   32.60
  -5   2   1  647.74   38.20
  -5   2   1  634.54   36.00
  -5   2   1  644.54   32.30
  -5   2   1  628.34   33.20
  -5   2   1  638.04   32.90
  -5   2   1  693.83   35.00
  -5   2   1  649.83   34.50
  -5   2   1  667.93   33.70
   4  -2  -1  359.46   19.80
   4  -2  -1  348.67   20.60
   4  -2  -1  387.26   20.10
   4  -2  -1  379.86   20.90
   4  -2  -1  375.56   22.60
   4  -2  -1  365.36   19.30
   4  -2  -1  377.66   22.20
  -4   2   1  373.96   20.90
  -4   2   1  360.16   21.90
  -4   2   1  365.66   20.00
  -4   2   1  369.96   22.90
  -4   2   1  345.87   20.10
  -4   2   1  380.76   20.90
  -4   2   1  336.87   19.00
  -4   2   1  353.26   19.90
   3  -2  -1 2244.38  102.19
   3  -2  -1 2169.08  102.99
  -3   2   1 2130.79  163.18
  -3   2   1 2001.30  100.89
  -3   2   1 2015.30  101.99
   2  -2  -1  301.07   14.80
   2  -2  -1  303.77   16.50
   2  -2  -1  336.67   17.30
   2  -2  -1  312.17   15.10
   2  -2  -1  290.17   14.70
   2  -2  -1  298.87   16.10
   2  -2  -1  307.97   15.60
  -2   2   1  302.47   15.00
  -2   2   1  312.17   15.60
  -2   2   1  313.37   15.20
  -2   2   1  301.07   16.50
  -2   2   1  302.77   16.20
  -2   2   1  300.67   15.10
  -2   2   1  311.67   16.80
   1  -2  -1  404.96   20.50
   0  -2  -1 4926.61  208.18
   0   2   1 4707.73  207.98
   0   2   1 4447.55  207.38
   0   2   1 4784.72  230.08
  -1  -2  -1  873.81   75.19
   1   2   1  678.43   68.99
   1   2   1  809.52   42.90
   1   2   1  827.42   42.40
  -2  -2  -1 2221.98  107.69
  -2  -2  -1 2183.58  108.79
   2   2   1 2265.07  107.99
   2   2   1 2127.59  162.28
   2   2   1 2254.67  109.39
  -3  -2  -1  506.05   25.50
  -3  -2  -1  516.15   27.50
  -3  -2  -1  529.95   26.50
  -3  -2  -1  560.94   29.40
  -3  -2  -1  530.25   28.30
  -3  -2  -1  543.95   26.30
  -3  -2  -1  531.55   25.90
  -3  -2  -1  511.85   27.00
  -3  -2  -1  498.75   26.50
   3   2   1  471.15   26.50
   3   2   1  447.66   25.50
   3   2   1  453.45   27.70
   3   2   1  488.05   27.10
   3   2   1  472.55   27.20
   3   2   1  507.45   26.50
   3   2   1  473.45   29.10
   3   2   1  478.35   25.60
   3   2   1  482.55   26.00
  -4  -2  -1   12.50    4.10
  -4  -2  -1   27.50    5.90
  -4  -2  -1   17.60    4.40
  -4  -2  -1   33.10    9.30
  -4  -2  -1   20.20    5.60
  -4  -2  -1   17.40    4.00
  -4  -2  -1   19.50    5.10
  -4  -2  -1   25.00    5.00
  -4  -2  -1   19.00    4.90
   4   2   1   23.80    6.40
   4   2   1   53.49   13.60
   4   2   1   24.20    6.00
   4   2   1   40.70    7.40
   4   2   1   27.00    6.10
   4   2   1   28.20    6.50
   4   2   1   16.60    5.20
   4   2   1   18.70    4.90
   4   2   1   13.90    4.50
   4   2   1   20.40    4.40
  -5  -2  -1 3400.86  285.67
  -5  -2  -1 3790.82  304.17
   5   2   1 3421.76  173.28
   5   2   1 3362.96  175.48
   5   2   1 3417.06  170.68
   5   2   1 3385.96  172.98
  -6  -2  -1 2462.75  116.49
  -6  -2  -1 2353.46  112.89
   6   2   1 2403.06  118.19
   6   2   1 2474.65  112.39
   6   2   1 2284.97  112.69
  -7  -2  -1    3.00    5.70
  -7  -2  -1    3.20    4.70
  -7  -2  -1    0.30    4.50
  -7  -2  -1    2.80    4.40
  -7  -2  -1    4.90    5.30
  -7  -2  -1    0.40    4.20
  -7  -2  -1    2.80    7.10
   7   2   1   -0.20    5.10
   7   2   1    2.70    5.00
   7   2   1    6.30    5.60
   7   2   1    2.70    5.30
   7   2   1   -0.30    5.10
   7   2   1    2.10    4.60
   7   2   1    4.90    4.60
   7   2   1    6.80    5.40
   7   2   1   13.00    7.30
  -8  -2  -1  735.53   43.40
  -8  -2  -1  729.83   54.19
  -8  -2  -1  748.93   43.90
  -8  -2  -1  772.12   49.99
  -8  -2  -1  663.73   41.50
  -8  -2  -1  744.33   41.50
  -8  -2  -1  767.82   42.40
  -8  -2  -1  800.32   46.60
   8   2   1  786.62   45.30
   8   2   1  706.73   47.00
   8   2   1  703.43   42.60
   8   2   1  723.83   43.00
   8   2   1  738.23   49.00
   8   2   1  736.43   42.70
   8   2   1  797.72   44.20
   8   2   1  699.53   44.20
  -9  -2  -1  905.71   49.70
  -9  -2  -1  835.32   55.69
  -9  -2  -1  945.31   53.99
  -9  -2  -1  877.61   50.49
  -9  -2  -1  839.72   53.79
  -9  -2  -1  900.71   56.09
  -9  -2  -1  896.61   50.39
   9   2   1  980.10   52.59
   9   2   1  888.41   56.59
   9   2   1  820.92   50.59
   9   2   1  804.72   53.29
   9   2   1 1057.99   67.29
   9   2   1  948.31   51.79
   9   2   1  893.01   53.09
   9   2   1  883.21   53.39
 -10  -2  -1   17.00    8.80
 -10  -2  -1    6.00    8.40
 -10  -2  -1    7.10    7.20
 -10  -2  -1   20.80   11.60
 -10  -2  -1   13.00    8.80
 -10  -2  -1   32.30   12.00
 -10  -2  -1   11.00    7.50
 -10  -2  -1   13.10    8.30
  10   2   1   47.60   18.20
  10   2   1   20.80   15.70
  10   2   1   29.00   10.30
  10   2   1   16.50    7.70
  10   2   1   22.40   10.40
  10   2   1   14.20    9.30
  10   2   1   17.40   10.50
 -11  -2  -1  423.46   39.10
 -11  -2  -1  379.96   31.20
 -11  -2  -1  333.57   34.70
 -11  -2  -1  341.77   31.20
 -11  -2  -1  410.36   31.20
 -11  -2  -1  378.66   33.10
  11   2   1  373.06   37.60
  11   2   1  383.36   33.40
  11   2   1  440.36   34.80
  11   2   1  393.86   36.50
  11   2   1  414.76   32.30
  11   2   1  413.76   32.20
 -12  -2  -1  493.25   39.10
 -12  -2  -1  496.45   36.70
 -12  -2  -1  471.15   51.49
 -12  -2  -1  473.35   35.50
 -12  -2  -1  530.35   40.90
 -12  -2  -1  508.25   36.90
 -12  -2  -1  483.35   37.40
 -12  -2  -1  487.85   45.30
  12   2   1  521.35   38.10
  12   2   1  506.05   43.70
  12   2   1  516.15   38.50
  12   2   1  451.05   44.20
  12   2   1  485.15   40.40
  12   2   1  525.65   41.40
  12   2   1  456.95   39.50
 -13  -2  -1    3.00    8.90
 -13  -2  -1    5.90    9.30
 -13  -2  -1    3.10    9.20
 -13  -2  -1   -4.60    9.40
 -13  -2  -1   12.90   13.00
 -13  -2  -1   18.90   17.50
 -13  -2  -1   -2.10    7.60
 -13  -2  -1   13.70   11.80
  13   2   1   -3.10   15.40
  13   2   1    5.60   12.80
  13   2   1    9.10   12.00
  13   2   1    4.70   11.20
  13   2   1   -7.30    8.40
  13   2   1    5.20    9.50
  13   2   1    2.20   11.70
 -14  -2  -1  301.57   35.50
 -14  -2  -1  273.57   31.10
 -14  -2  -1  343.57   40.60
 -14  -2  -1  264.97   44.20
  14   2   1  281.87   29.70
  14   2   1  211.08   33.90
  14   2   1  250.47   39.20
  14   2   1  230.98   32.30
  14   2   1  284.27   37.30
  16  -3  -1  259.87   26.60
  16  -3  -1  247.38   38.40
  16  -3  -1  222.38   45.90
 -16   3   1  293.87   38.10
 -16   3   1  295.77   47.20
 -16   3   1  243.18   33.00
 -16   3   1  280.27   26.20
  15  -3  -1    6.60   12.60
  15  -3  -1    6.80   10.90
  15  -3  -1   15.00   13.50
  15  -3  -1    0.60   11.30
  15  -3  -1    2.60   11.90
  15  -3  -1    4.70    8.70
 -15   3   1    1.80   12.30
 -15   3   1   -2.40   10.40
 -15   3   1   -9.40    9.00
 -15   3   1    6.20   11.30
 -15   3   1    5.80    8.90
 -15   3   1   -3.50   11.30
  14  -3  -1  226.78   27.30
  14  -3  -1  200.38   36.30
  14  -3  -1  196.38   20.70
  14  -3  -1  173.18   26.60
  14  -3  -1  215.48   29.70
  14  -3  -1  205.58   33.10
  14  -3  -1  228.18   34.90
 -14   3   1  190.78   26.70
 -14   3   1  147.29   20.30
 -14   3   1  210.78   29.80
 -14   3   1  184.18   22.80
 -14   3   1  163.88   23.40
 -14   3   1  289.97   48.70
 -14   3   1  142.19   27.50
 -14   3   1  170.58   26.20
  13  -3  -1  261.77   23.80
  13  -3  -1  325.97   35.70
  13  -3  -1  313.07   30.00
  13  -3  -1  289.27   27.20
  13  -3  -1  282.47   46.90
  13  -3  -1  238.78   27.80
  13  -3  -1  292.07   32.40
 -13   3   1  289.37   27.60
 -13   3   1  281.97   31.90
 -13   3   1  300.27   29.80
 -13   3   1  298.87   34.40
 -13   3   1  348.87   53.09
 -13   3   1  253.97   23.20
  12  -3  -1  136.29   21.80
  12  -3  -1  154.48   22.10
  12  -3  -1  135.99   17.20
  12  -3  -1  125.19   25.60
  12  -3  -1  119.79   21.80
  12  -3  -1  135.29   19.80
  12  -3  -1  171.18   28.10
 -12   3   1  137.79   17.50
 -12   3   1  126.59   20.00
 -12   3   1   85.89   18.50
 -12   3   1  159.48   22.70
 -12   3   1  128.29   22.10
 -12   3   1   86.19   16.30
 -12   3   1  118.09   18.90
  11  -3  -1  453.35   41.00
  11  -3  -1  380.36   30.40
  11  -3  -1  327.07   27.10
  11  -3  -1  348.87   32.20
  11  -3  -1  345.97   25.40
  11  -3  -1  320.07   26.90
  11  -3  -1  347.97   29.50
 -11   3   1  338.77   23.30
 -11   3   1  365.36   34.90
 -11   3   1  388.06   28.90
 -11   3   1  458.95   42.60
 -11   3   1  321.97   26.80
 -11   3   1  376.16   30.40
 -11   3   1  310.37   28.10
 -11   3   1  364.06   25.40
  10  -3  -1  307.87   32.20
  10  -3  -1  218.88   27.60
  10  -3  -1  219.98   18.60
  10  -3  -1  224.58   24.20
  10  -3  -1  229.18   25.50
  10  -3  -1  242.28   20.70
 -10   3   1  245.18   22.90
 -10   3   1  215.08   19.90
 -10   3   1  245.28   18.80
 -10   3   1  230.18   17.70
 -10   3   1  242.28   24.50
 -10   3   1  206.38   20.50
 -10   3   1  243.18   22.10
 -10   3   1  216.68   20.40
   9  -3  -1  177.78   16.40
   9  -3  -1  183.48   20.90
   9  -3  -1  159.98   19.20
   9  -3  -1  163.28   15.90
   9  -3  -1  157.38   15.10
   9  -3  -1  174.38   14.70
  -9   3   1  132.19   13.10
  -9   3   1  182.18   25.10
  -9   3   1  125.59   12.80
  -9   3   1  134.69   18.30
  -9   3   1  125.39   15.80
  -9   3   1  125.19   16.90
  -9   3   1  169.68   18.60
  -9   3   1  147.69   20.00
   8  -3  -1  643.74   40.40
   8  -3  -1  590.64   35.20
   8  -3  -1  681.63   36.30
   8  -3  -1  563.94   36.70
   8  -3  -1  719.93   46.30
   8  -3  -1  614.24   33.90
   8  -3  -1  663.83   38.10
   8  -3  -1  657.73   35.80
  -8   3   1  626.84   36.80
  -8   3   1  618.94   37.70
  -8   3   1  574.54   35.60
  -8   3   1  592.24   41.30
  -8   3   1  598.04   34.10
  -8   3   1  568.44   38.90
  -8   3   1  627.04   37.40
  -8   3   1  610.54   33.50
  -8   3   1  632.04   35.90
   7  -3  -1 1488.65   71.29
   7  -3  -1 1361.76   68.79
   7  -3  -1 1441.36   71.19
   7  -3  -1 1356.16   73.89
   7  -3  -1 1537.05   69.59
   7  -3  -1 1408.56   73.59
  -7   3   1 1451.35   71.39
  -7   3   1 1371.06   74.89
  -7   3   1 1319.37   72.79
  -7   3   1 1470.85   69.99
  -7   3   1 1415.26   69.19
  -7   3   1 1400.96   68.59
  -7   3   1 1426.66   67.29
   6  -3  -1 1587.34   77.59
   6  -3  -1 1576.14   79.69
   6  -3  -1 1542.15   80.29
  -6   3   1 1726.63   78.39
  -6   3   1 1613.24   80.09
   5  -3  -1 2027.40  107.09
   5  -3  -1 2060.09  105.49
  -5   3   1 2099.79  200.58
  -5   3   1 1959.90  187.18
   4  -3  -1 8109.19  357.26
   4  -3  -1 7928.41  358.56
   4  -3  -1 7362.26  359.56
   4  -3  -1 7989.60  361.76
  -4   3   1 8333.37  456.75
  -4   3   1 8133.79  445.56
   3  -3  -1  369.36   19.90
   3  -3  -1  352.56   17.60
   3  -3  -1  349.17   18.70
   3  -3  -1  357.46   17.80
   3  -3  -1  346.77   19.50
   3  -3  -1  344.47   19.80
   3  -3  -1  354.46   17.60
   3  -3  -1  353.06   20.60
   3  -3  -1  372.46   20.70
   3  -3  -1  340.27   18.70
  -3   3   1  350.96   20.10
  -3   3   1  351.36   18.80
  -3   3   1  376.56   17.90
  -3   3   1  363.06   20.40
  -3   3   1  347.37   18.20
  -3   3   1  350.56   18.10
  -3   3   1  376.76   19.00
  -3   3   1  362.26   18.30
  -3   3   1  349.47   19.60
   2  -3  -1 7928.41  341.07
   2  -3  -1 7895.61  340.37
   2  -3  -1 8248.58  384.86
  -2   3   1 7395.06  340.07
  -2   3   1 7413.26  340.57
  -2   3   1 7631.44  380.06
   1  -3  -1 3206.38  152.18
   1  -3  -1 2844.02  132.39
   1  -3  -1 2956.80  132.79
  -1   3   1 3158.08  150.88
  -1   3   1 2950.80  132.49
   0  -3  -1 1497.25   68.89
   0  -3  -1 1534.65   69.49
   0  -3  -1 1410.46   90.69
   0   3   1 1460.85   68.69
   0   3   1 1506.15   69.39
   0   3   1 1551.84   92.39
  -1  -3  -1 6273.77  321.97
  -1  -3  -1 6084.19  274.57
   1   3   1 6455.05  325.87
   1   3   1 5944.41  275.47
   1   3   1 6170.28  274.77
   2   3   1   60.89    8.30
   2   3   1   51.39    4.60
   2   3   1   57.69    9.00
   2   3   1   48.50    5.50
   2   3   1   47.00    5.50
   2   3   1   41.60    6.00
   2   3   1   66.49    7.40
   2   3   1   51.79    7.60
   2   3   1   53.29    6.90
   2   3   1   42.50    5.80
   2   3   1   56.99    6.80
  -3  -3  -1  274.97   17.40
  -3  -3  -1  267.67   16.20
  -3  -3  -1  312.27   16.90
  -3  -3  -1  286.77   17.70
  -3  -3  -1  272.27   18.70
  -3  -3  -1  257.57   18.50
  -3  -3  -1  308.47   18.20
  -3  -3  -1  309.67   18.20
  -3  -3  -1  309.87   19.90
   3   3   1  289.97   20.00
   3   3   1  300.57   17.20
   3   3   1  308.17   14.80
   3   3   1  341.47   18.00
   3   3   1  285.47   18.00
   3   3   1  320.07   18.70
   3   3   1  285.17   19.20
   3   3   1  307.37   17.90
   3   3   1  279.37   19.30
   3   3   1  286.57   19.20
   3   3   1  302.77   18.00
   4   3   1 1807.42   88.69
   5   3   1 2068.49   98.79
  -6  -3  -1    4.40    5.00
  -6  -3  -1   -0.10    4.30
  -6  -3  -1    8.90    5.40
  -6  -3  -1   -0.70    3.50
  -6  -3  -1   -1.00    3.20
  -6  -3  -1    3.40    4.30
  -6  -3  -1    7.20    5.10
  -6  -3  -1    3.70    5.10
   6   3   1    4.10    4.70
   6   3   1    4.20    3.70
   6   3   1   -0.50    3.80
   6   3   1    1.80    4.50
   6   3   1    4.30    4.90
   6   3   1   14.40    6.50
   6   3   1   -1.20    3.90
   6   3   1    5.10    4.70
   6   3   1   -1.70    3.50
   6   3   1    8.00    6.30
  -7  -3  -1 2375.46  116.49
  -7  -3  -1 2350.56  115.59
  -7  -3  -1 2546.85  117.29
  -7  -3  -1 2702.33  114.79
  -7  -3  -1 2299.97  118.99
  -7  -3  -1 2399.06  114.59
  -7  -3  -1 2365.86  112.89
   7   3   1 2434.36  115.29
   7   3   1 2424.86  117.19
   7   3   1 2388.66  121.89
   7   3   1 2307.17  116.09
  -8  -3  -1  257.27   26.10
  -8  -3  -1  220.48   19.00
  -8  -3  -1  241.18   21.30
  -8  -3  -1  253.47   24.20
  -8  -3  -1  258.07   25.20
  -8  -3  -1  244.98   20.00
  -8  -3  -1  258.07   22.70
  -8  -3  -1  245.28   24.90
   8   3   1  250.87   25.80
   8   3   1  193.48   22.40
   8   3   1  249.88   21.80
   8   3   1  254.07   21.20
   8   3   1  262.77   21.50
   8   3   1  260.67   22.50
   8   3   1  234.18   22.30
   8   3   1  239.58   21.00
  -9  -3  -1   24.80    9.20
  -9  -3  -1   19.70    9.60
  -9  -3  -1   49.00   11.20
  -9  -3  -1   20.40    8.20
  -9  -3  -1   14.30   10.20
  -9  -3  -1    6.80    9.60
  -9  -3  -1   17.10    9.20
  -9  -3  -1   10.40    5.90
   9   3   1   14.40    8.20
   9   3   1   14.50    9.50
   9   3   1   30.40   12.00
   9   3   1   33.30    9.70
   9   3   1   23.80    8.50
   9   3   1   17.70   11.00
   9   3   1    5.50    7.40
   9   3   1   16.10    9.20
 -10  -3  -1  328.77   29.50
 -10  -3  -1  398.96   32.00
 -10  -3  -1  395.26   34.70
 -10  -3  -1  334.17   29.30
 -10  -3  -1  401.26   36.90
 -10  -3  -1  426.66   29.80
 -10  -3  -1  369.06   28.70
 -10  -3  -1  354.06   27.60
  10   3   1  391.56   30.10
  10   3   1  381.76   29.80
  10   3   1  431.96   33.00
  10   3   1  344.57   30.80
  10   3   1  340.57   35.20
  10   3   1  387.86   30.70
  10   3   1  372.76   34.70
 -11  -3  -1  692.43   45.70
 -11  -3  -1  598.74   42.50
 -11  -3  -1  560.74   41.40
 -11  -3  -1  602.44   41.60
 -11  -3  -1  666.73   41.10
 -11  -3  -1  587.14   46.70
 -11  -3  -1  590.34   48.80
  11   3   1  580.54   41.50
  11   3   1  544.95   43.10
  11   3   1  596.94   41.90
  11   3   1  666.53   48.90
  11   3   1  603.84   42.40
  11   3   1  561.44   48.20
 -12  -3  -1    2.50    9.10
 -12  -3  -1    4.10   10.00
 -12  -3  -1    7.10   15.10
 -12  -3  -1   13.50   12.30
 -12  -3  -1   14.90   11.00
 -12  -3  -1   -1.40    7.70
 -12  -3  -1    2.10   10.60
 -12  -3  -1    8.00   10.30
  12   3   1   11.10   11.40
  12   3   1   11.70   11.40
  12   3   1   -5.40   11.00
  12   3   1    9.30   10.10
  12   3   1    2.90    9.40
  12   3   1   -3.30    7.80
  12   3   1    6.10    9.60
 -13  -3  -1  505.35   37.20
 -13  -3  -1  442.56   40.50
 -13  -3  -1  422.46   34.80
 -13  -3  -1  443.66   37.30
 -13  -3  -1  467.25   46.20
 -13  -3  -1  457.25   39.10
  13   3   1  474.95   41.20
  13   3   1  431.76   37.50
  13   3   1  412.06   39.70
  13   3   1  483.95   38.30
  13   3   1  460.85   44.10
 -14  -3  -1  246.18   32.80
 -14  -3  -1  233.88   29.10
 -14  -3  -1  232.88   38.20
  14   3   1  231.98   32.70
  14   3   1  225.88   38.60
  14   3   1  247.98   41.70
  14   3   1  239.18   32.20
  14   3   1  256.47   32.40
  14   3   1  256.07   32.90
  16  -4  -1    5.70    9.40
  16  -4  -1    9.80   13.50
  16  -4  -1   12.10   14.00
  16  -4  -1   12.70   12.10
 -16   4   1   13.20   17.30
 -16   4   1   15.60    9.40
 -16   4   1   16.20   13.60
 -16   4   1   -1.80   11.80
 -16   4   1   12.20   15.10
  15  -4  -1  176.18   28.40
  15  -4  -1  183.58   26.30
  15  -4  -1  229.58   33.60
  15  -4  -1  200.48   24.20
  15  -4  -1  214.68   27.90
 -15   4   1  209.48   27.30
 -15   4   1  197.68   23.80
 -15   4   1  182.28   28.20
 -15   4   1  184.18   27.70
 -15   4   1  182.48   31.00
 -15   4   1  221.58   34.60
  14  -4  -1  319.67   26.40
  14  -4  -1  295.57   34.70
  14  -4  -1  321.67   29.70
  14  -4  -1  341.27   37.60
  14  -4  -1  230.08   34.00
  14  -4  -1  314.77   29.60
  14  -4  -1  348.17   36.50
 -14   4   1  285.77   28.50
 -14   4   1  301.07   40.10
 -14   4   1  314.77   30.00
 -14   4   1  332.87   26.50
 -14   4   1  338.37   38.00
 -14   4   1  315.87   36.90
 -14   4   1  369.46   33.90
 -14   4   1  345.47   30.90
  13  -4  -1   45.90   14.00
  13  -4  -1   52.49   12.00
  13  -4  -1   37.30   12.10
  13  -4  -1   39.00   15.20
  13  -4  -1   38.50   14.40
 -13   4   1   36.60   15.10
 -13   4   1   46.50   13.10
 -13   4   1   46.90   14.70
 -13   4   1   45.30   15.80
 -13   4   1   39.20   13.40
 -13   4   1   43.90   17.60
 -13   4   1   41.40   13.10
  12  -4  -1  157.78   20.70
  12  -4  -1  158.28   23.10
  12  -4  -1  145.89   22.80
  12  -4  -1  157.28   20.70
  12  -4  -1  198.58   25.10
  12  -4  -1  170.98   19.30
 -12   4   1  167.08   22.30
 -12   4   1  262.37   34.30
 -12   4   1  170.38   23.30
 -12   4   1  160.78   26.80
 -12   4   1  176.18   27.70
 -12   4   1  156.48   16.50
 -12   4   1  194.48   22.40
  11  -4  -1  765.42   47.10
  11  -4  -1  827.92   47.90
  11  -4  -1  825.62   56.59
  11  -4  -1  805.92   45.20
  11  -4  -1  859.61   54.89
  11  -4  -1  821.22   50.49
 -11   4   1  777.22   47.60
 -11   4   1  863.51   57.49
 -11   4   1  754.42   49.20
 -11   4   1  828.02   54.39
 -11   4   1  767.82   44.70
 -11   4   1  808.72   44.80
 -11   4   1  825.52   48.80
 -11   4   1  954.20   52.89
  10  -4  -1   30.50    9.70
  10  -4  -1   18.30    7.80
  10  -4  -1   33.30    9.40
  10  -4  -1   38.30   11.10
  10  -4  -1   23.90    8.90
  10  -4  -1   22.10    8.60
  10  -4  -1   45.20    9.20
  10  -4  -1   29.40   10.20
 -10   4   1   11.90    7.00
 -10   4   1   16.40   10.60
 -10   4   1   16.50    9.80
 -10   4   1    5.30    7.60
 -10   4   1   12.60    8.60
 -10   4   1   20.40    8.70
 -10   4   1   11.90    6.10
 -10   4   1   23.80    7.80
 -10   4   1   15.10    7.80
   9  -4  -1  364.66   25.60
   9  -4  -1  384.66   23.30
   9  -4  -1  294.17   23.40
   9  -4  -1  336.57   26.10
   9  -4  -1  410.76   30.20
   9  -4  -1  311.57   29.90
   9  -4  -1  392.86   27.20
   9  -4  -1  360.36   24.60
  -9   4   1  332.17   21.90
  -9   4   1  334.37   28.20
  -9   4   1  382.36   27.50
  -9   4   1  333.27   23.50
  -9   4   1  371.16   25.10
  -9   4   1  356.26   30.50
  -9   4   1  331.77   24.80
  -9   4   1  363.86   26.50
  -9   4   1  394.36   29.80
   8  -4  -1 1796.12   90.79
   8  -4  -1 1666.53   84.99
   8  -4  -1 1740.73   91.39
   8  -4  -1 1840.62   87.79
   8  -4  -1 1815.12   85.49
   8  -4  -1 1701.33   87.29
  -8   4   1 1715.03   90.39
  -8   4   1 1763.52   85.79
  -8   4   1 1850.41   93.19
  -8   4   1 1844.42   88.29
  -8   4   1 1795.82   85.79
   7  -4  -1  139.39   11.30
   7  -4  -1  117.59   13.00
   7  -4  -1  129.59   13.10
   7  -4  -1  133.69   13.30
   7  -4  -1  132.09   14.70
   7  -4  -1  134.89   17.80
   7  -4  -1  143.09   12.30
   7  -4  -1  137.79   12.50
  -7   4   1  132.69   14.50
  -7   4   1  149.39   16.80
  -7   4   1  126.79   12.30
  -7   4   1  124.79   12.90
  -7   4   1  165.08   14.60
  -7   4   1  150.48   13.30
  -7   4   1  132.09   10.90
  -7   4   1  152.98   13.60
   6  -4  -1 2668.93  137.79
   6  -4  -1 2788.82  141.19
  -6   4   1 2790.22  256.17
  -6   4   1 2574.34  243.38
   5  -4  -1 5373.36  250.67
   5  -4  -1 5401.86  248.98
   5  -4  -1 5479.95  252.67
   5  -4  -1 5264.37  249.88
  -5   4   1 5167.08  347.37
  -5   4   1 5307.47  358.96
   4  -4  -1  344.77   21.30
   4  -4  -1  353.66   18.20
   4  -4  -1  355.86   18.30
   4  -4  -1  350.86   22.20
   4  -4  -1  336.27   19.70
   4  -4  -1  346.57   20.80
   4  -4  -1  334.57   20.70
   4  -4  -1  352.86   18.50
   4  -4  -1  339.77   19.80
  -4   4   1  388.86   18.70
  -4   4   1  371.06   19.50
  -4   4   1  358.86   21.80
  -4   4   1  354.26   20.00
  -4   4   1  372.96   19.40
  -4   4   1  371.96   21.30
  -4   4   1  385.66   22.20
  -4   4   1  389.06   22.50
  -4   4   1  359.16   19.00
   3  -4  -1  387.56   24.40
   3  -4  -1  419.56   21.50
   3  -4  -1  436.86   22.20
   3  -4  -1  425.86   22.70
   3  -4  -1  407.96   21.40
   3  -4  -1  399.06   25.70
  -3   4   1  465.85   21.90
  -3   4   1  396.96   22.30
  -3   4   1  439.16   24.40
  -3   4   1  463.65   22.30
  -3   4   1  404.86   24.10
  -3   4   1  420.66   21.00
  -3   4   1  475.25   23.40
  -3   4   1  425.06   21.70
  -3   4   1  453.75   21.20
  -2   4   1 1235.98   59.19
   1  -4  -1  618.64   29.00
   1  -4  -1  555.14   29.20
   1  -4  -1  636.54   30.00
  -1   4   1  517.05   28.20
  -1   4   1  511.25   28.70
  -1   4   1  543.45   28.90
  -1   4   1  503.65   29.30
   0  -4  -1 1977.40  115.49
   0  -4  -1 1771.92   88.59
   0   4   1 2027.00  116.59
   0   4   1 2041.10   88.69
  -1  -4  -1 3924.31  184.48
  -1  -4  -1 4110.39  183.78
  -1  -4  -1 4192.88  233.88
   1   4   1 3876.51  184.58
   1   4   1 4207.18  237.28
   1   4   1 4070.79  183.98
  -2  -4  -1  321.67   14.90
  -2  -4  -1  313.57   17.40
  -2  -4  -1  339.47   21.10
  -2  -4  -1  285.47   14.60
  -2  -4  -1  322.67   16.60
  -2  -4  -1  299.47   18.30
  -2  -4  -1  319.17   18.40
   2   4   1  276.77   16.80
   2   4   1  272.77   17.60
   2   4   1  247.68   18.20
   2   4   1  284.27   18.30
   2   4   1  246.08   18.90
   2   4   1  270.47   16.70
   2   4   1  273.47   15.80
   2   4   1  282.27   15.60
   2   4   1  252.57   17.50
   2   4   1  276.97   16.90
   2   4   1  252.47   15.50
  -3  -4  -1  145.09   12.10
  -3  -4  -1  170.68   12.00
  -3  -4  -1  163.28   13.30
  -3  -4  -1  149.09   10.10
  -3  -4  -1  162.08   13.40
  -3  -4  -1  165.28   10.20
  -3  -4  -1  154.08   12.70
  -3  -4  -1  153.08   11.40
   3   4   1  146.19    9.10
   3   4   1  139.49   11.50
   3   4   1  132.19   12.90
   3   4   1  139.89   10.90
   3   4   1  157.08   11.70
   3   4   1  141.49   12.50
   3   4   1  123.69   10.30
   3   4   1  117.29   11.00
   3   4   1  149.19   12.00
   3   4   1  107.59   12.30
  -4  -4  -1 2823.52  261.17
   4   4   1 3122.29  151.98
   4   4   1 3061.79  153.58
   4   4   1 2997.30  156.08
   4   4   1 2983.90  153.38
   4   4   1 3052.99  153.98
  -5  -4  -1  109.89   14.00
  -5  -4  -1  134.09   14.70
  -5  -4  -1  111.99   15.10
  -5  -4  -1  132.69   11.60
  -5  -4  -1  141.09   12.70
  -5  -4  -1  126.49   12.20
  -5  -4  -1  127.49   11.10
  -5  -4  -1  124.09   12.40
   5   4   1  119.79   12.10
   5   4   1  131.99   14.40
   5   4   1  127.49   12.40
   5   4   1  125.19   13.90
   5   4   1  158.48   16.30
   5   4   1  126.49   15.40
   5   4   1  141.89   14.20
   5   4   1  153.48   13.70
   5   4   1  126.59   12.00
   5   4   1  146.29   12.50
  -6  -4  -1 1584.34   76.89
  -6  -4  -1 1651.13   84.99
  -6  -4  -1 1477.45   77.39
  -6  -4  -1 1547.95   79.49
  -6  -4  -1 1590.84   75.39
  -6  -4  -1 1624.54   75.99
  -6  -4  -1 1584.24   81.29
  -6  -4  -1 1644.34   79.09
  -6  -4  -1 1566.64   77.09
   6   4   1 1567.94   76.29
   6   4   1 1651.63   79.29
   6   4   1 1531.55   79.19
   6   4   1 1542.55   83.19
   6   4   1 1683.43   77.69
   6   4   1 1448.36   79.39
   6   4   1 1565.34   84.49
   6   4   1 1466.05   76.79
   6   4   1 1593.74   81.99
  -7  -4  -1 1002.70   59.59
  -7  -4  -1  926.61   50.49
  -7  -4  -1  946.21   53.29
  -7  -4  -1 1003.60   51.59
  -7  -4  -1  955.50   54.19
  -7  -4  -1  914.51   54.29
  -7  -4  -1  999.70   52.69
   7   4   1  902.21   54.49
   7   4   1 1015.90   58.09
   7   4   1  963.80   52.99
   7   4   1  992.60   53.49
   7   4   1 1056.29   55.49
   7   4   1 1040.00   55.29
   7   4   1  966.10   50.89
   7   4   1  986.70   55.09
   7   4   1 1012.40   59.79
   7   4   1 1029.30   53.19
  -8  -4  -1   11.70    7.90
  -8  -4  -1   11.80    6.50
  -8  -4  -1   12.50    8.50
  -8  -4  -1   13.70    8.20
  -8  -4  -1   23.00   11.90
  -8  -4  -1   32.20    8.70
  -8  -4  -1   13.00    8.10
  -8  -4  -1   12.90    7.40
   8   4   1    8.90    7.50
   8   4   1   24.60    8.80
   8   4   1   17.80    8.80
   8   4   1    8.30    6.80
   8   4   1   11.00    8.10
   8   4   1   18.90    7.90
   8   4   1   25.90    9.50
   8   4   1   23.60   11.20
   8   4   1   19.80    8.40
  -9  -4  -1  205.38   22.10
  -9  -4  -1  216.68   20.70
  -9  -4  -1  227.18   25.40
  -9  -4  -1  196.18   28.20
  -9  -4  -1  184.68   27.70
  -9  -4  -1  231.68   20.00
  -9  -4  -1  224.98   20.70
   9   4   1  226.08   22.60
   9   4   1  235.48   25.70
   9   4   1  231.48   23.30
   9   4   1  247.18   22.60
   9   4   1  265.77   35.10
   9   4   1  263.97   22.60
   9   4   1  218.68   24.50
   9   4   1  234.88   23.80
 -10  -4  -1  983.60   53.69
 -10  -4  -1  887.91   56.09
 -10  -4  -1  941.41   56.09
 -10  -4  -1  908.81   52.09
 -10  -4  -1  937.21   57.19
 -10  -4  -1  943.91   63.49
  10   4   1  892.91   57.29
  10   4   1  907.31   55.39
  10   4   1  956.90   58.99
  10   4   1  921.21   55.29
  10   4   1  877.41   61.19
  10   4   1  933.11   63.69
  10   4   1 1002.40   62.59
 -11  -4  -1   88.89   25.20
 -11  -4  -1   82.59   18.20
 -11  -4  -1   95.39   18.30
 -11  -4  -1   90.99   16.70
 -11  -4  -1   73.09   16.80
 -11  -4  -1  112.79   17.60
 -11  -4  -1  112.59   25.40
  11   4   1   78.89   17.40
  11   4   1   80.99   18.60
  11   4   1   66.89   18.20
  11   4   1   81.19   18.00
  11   4   1   98.79   24.20
  11   4   1   69.79   17.20
  11   4   1   94.99   19.30
 -12  -4  -1  335.57   36.60
 -12  -4  -1  386.56   34.90
 -12  -4  -1  340.07   29.20
 -12  -4  -1  350.26   30.70
 -12  -4  -1  331.07   39.00
 -12  -4  -1  347.57   30.60
 -12  -4  -1  411.56   41.10
  12   4   1  401.06   35.70
  12   4   1  406.86   34.20
  12   4   1  395.46   37.00
  12   4   1  387.16   33.40
  12   4   1  348.87   39.20
  12   4   1  304.37   31.60
  12   4   1  373.86   37.70
 -13  -4  -1  129.49   23.90
 -13  -4  -1  110.19   20.00
 -13  -4  -1  146.79   26.80
 -13  -4  -1  168.08   22.00
 -13  -4  -1  192.38   35.40
  13   4   1  107.39   20.90
  13   4   1  124.09   33.00
  13   4   1  115.19   21.70
  13   4   1  133.09   29.10
  13   4   1  135.79   25.10
  13   4   1  143.39   26.60
 -14  -4  -1   28.80   19.70
 -14  -4  -1   13.80   14.20
 -14  -4  -1   30.30   14.00
  14   4   1   19.40   14.10
  14   4   1    8.90   13.30
  14   4   1   14.90   12.90
  14   4   1    4.70   11.40
  14   4   1   21.70   16.40
  16  -5  -1   92.89   16.50
  16  -5  -1   83.69   21.10
  16  -5  -1   94.39   19.20
  16  -5  -1  106.89   25.50
 -16   5   1   82.09   23.10
 -16   5   1   65.09   18.20
 -16   5   1  142.89   26.80
 -16   5   1  128.99   22.80
 -16   5   1  111.39   16.40
  15  -5  -1  212.78   26.50
  15  -5  -1  281.87   39.70
  15  -5  -1  234.68   23.00
  15  -5  -1  238.88   28.70
  15  -5  -1  226.78   30.80
 -15   5   1  256.87   33.80
 -15   5   1  229.28   22.10
 -15   5   1  231.88   36.30
 -15   5   1  259.37   31.80
 -15   5   1  254.17   41.80
  14  -5  -1   37.90   13.30
  14  -5  -1   10.60   11.00
  14  -5  -1   10.30   11.40
  14  -5  -1   37.10   13.50
  14  -5  -1   15.90   12.00
  14  -5  -1   34.00   10.30
  14  -5  -1   23.10   14.60
 -14   5   1   37.70   14.00
 -14   5   1   27.30   14.30
 -14   5   1   24.90   13.00
 -14   5   1   34.90   16.10
 -14   5   1   51.59   14.50
 -14   5   1   32.70   13.70
 -14   5   1   43.70   12.10
 -14   5   1   32.30   15.40
  13  -5  -1  259.87   29.50
  13  -5  -1  219.38   20.50
  13  -5  -1  307.97   42.40
  13  -5  -1  222.58   25.50
  13  -5  -1  243.18   29.40
  13  -5  -1  209.58   25.10
  13  -5  -1  220.68   28.30
 -13   5   1  181.48   28.80
 -13   5   1  305.87   41.40
 -13   5   1  222.48   26.10
 -13   5   1  230.98   28.00
 -13   5   1  229.18   27.90
 -13   5   1  193.38   28.50
 -13   5   1  197.68   27.30
 -13   5   1  230.28   20.00
  12  -5  -1  627.04   37.50
  12  -5  -1  678.73   41.10
  12  -5  -1  713.13   49.20
  12  -5  -1  504.35   41.20
  12  -5  -1  591.04   39.80
 -12   5   1  648.34   44.40
 -12   5   1  680.53   42.30
 -12   5   1  597.74   40.20
 -12   5   1  634.64   36.90
 -12   5   1  601.04   42.50
 -12   5   1  667.03   50.19
 -12   5   1  587.64   45.80
  11  -5  -1  148.19   22.30
  11  -5  -1  175.38   21.90
  11  -5  -1  142.69   15.40
  11  -5  -1  172.38   22.60
  11  -5  -1  171.38   22.80
  11  -5  -1  142.69   18.50
  11  -5  -1  184.38   20.60
 -11   5   1  197.88   24.40
 -11   5   1  151.78   16.20
 -11   5   1  171.08   21.50
 -11   5   1  175.58   15.50
 -11   5   1  187.48   36.30
 -11   5   1  215.08   20.70
 -11   5   1  145.39   20.90
 -11   5   1  177.88   21.50
  10  -5  -1  152.08   20.00
  10  -5  -1  205.68   16.50
  10  -5  -1  236.18   21.20
  10  -5  -1  182.68   18.00
  10  -5  -1  205.18   22.80
  10  -5  -1  193.78   20.00
  10  -5  -1  177.98   24.50
  10  -5  -1  215.48   18.70
 -10   5   1  198.28   19.10
 -10   5   1  200.18   19.90
 -10   5   1  204.28   19.60
 -10   5   1  238.18   21.10
 -10   5   1  213.38   22.70
 -10   5   1  193.38   17.70
 -10   5   1  211.18   16.10
 -10   5   1  216.88   24.70
 -10   5   1  213.88   21.50
   9  -5  -1  528.35   30.10
   9  -5  -1  478.65   34.30
   9  -5  -1  487.75   32.10
   9  -5  -1  424.56   34.10
   9  -5  -1  500.55   29.70
   9  -5  -1  447.06   31.70
   9  -5  -1  495.85   31.90
  -9   5   1  458.05   26.90
  -9   5   1  470.05   30.30
  -9   5   1  516.45   37.10
  -9   5   1  444.76   29.90
  -9   5   1  544.65   32.00
  -9   5   1  439.56   33.50
  -9   5   1  475.15   32.20
   8  -5  -1   16.70    5.90
   8  -5  -1   18.30    8.00
   8  -5  -1   34.30    8.50
   8  -5  -1   25.20    7.60
   8  -5  -1   13.90    5.60
   8  -5  -1   21.30    7.60
   8  -5  -1   34.40    8.80
  -8   5   1    9.80    6.00
  -8   5   1    9.10    4.10
  -8   5   1    7.50    5.40
  -8   5   1   10.30    6.80
  -8   5   1    5.50    6.00
  -8   5   1    3.10    5.70
  -8   5   1    9.70    6.10
  -8   5   1   13.50    6.40
   7  -5  -1 1441.46   69.79
   7  -5  -1 1380.56   67.09
   7  -5  -1 1347.27   72.69
   7  -5  -1 1430.46   72.19
   7  -5  -1 1307.87   69.19
  -7   5   1 1463.05   69.09
  -7   5   1 1512.95   70.69
  -7   5   1 1444.76   74.09
  -7   5   1 1391.26   69.69
  -7   5   1 1335.77   69.79
  -7   5   1 1378.46   68.29
  -7   5   1 1455.65   72.59
   6  -5  -1  732.73   35.70
   6  -5  -1  742.33   41.00
   6  -5  -1  694.73   37.70
   6  -5  -1  735.53   40.50
   6  -5  -1  666.73   39.90
   6  -5  -1  660.13   37.60
   6  -5  -1  695.03   35.60
   6  -5  -1  734.13   39.90
  -6   5   1  659.23   37.50
  -6   5   1  816.32   42.30
  -6   5   1  723.53   35.20
  -6   5   1  747.93   38.50
  -6   5   1  681.93   39.00
  -6   5   1  700.93   44.10
  -6   5   1  690.93   36.80
  -6   5   1  732.83   37.40
   5  -5  -1    6.10    3.80
   5  -5  -1    2.00    3.50
   5  -5  -1    3.80    3.90
   5  -5  -1    1.30    2.80
   5  -5  -1    2.40    2.40
   5  -5  -1    6.50    5.00
   5  -5  -1    4.00    2.50
   5  -5  -1    2.30    3.30
   5  -5  -1    0.30    2.90
  -5   5   1   11.30    4.90
  -5   5   1   10.50    5.00
  -5   5   1   10.40    4.00
  -5   5   1   15.80    4.90
  -5   5   1   16.20    3.50
  -5   5   1   16.10    4.20
  -5   5   1   16.70    4.80
  -5   5   1   16.20    4.80
  -5   5   1   11.80    4.10
   4  -5  -1  850.61   44.70
   4  -5  -1  803.22   41.80
   4  -5  -1  824.22   40.40
   4  -5  -1  885.61   44.50
   4  -5  -1  806.02   40.10
  -4   5   1  865.61   42.70
  -4   5   1  864.91   40.70
  -4   5   1  806.82   43.60
  -4   5   1  836.82   39.80
   3  -5  -1 1026.90   50.29
  -3   5   1  969.00   49.10
  -3   5   1  964.60   49.30
  -3   5   1  939.71   48.60
   2  -5  -1   66.79    9.20
   2  -5  -1   47.20    7.30
   2  -5  -1   58.19    8.40
   2  -5  -1   48.50    6.20
  -2   5   1   54.59    8.50
  -2   5   1   49.10    3.60
  -2   5   1   37.60    3.40
  -2   5   1   49.50    7.10
  -2   5   1   48.50    8.10
  -1   5   1  925.21   47.60
  -1   5   1  929.91   46.50
   0  -5  -1 1548.15  100.29
   0   5   1 1452.65   71.29
   0   5   1 1396.56   70.59
   0   5   1 1598.64   71.69
   0   5   1 1642.34   70.99
  -1  -5  -1  282.27   16.00
  -1  -5  -1  323.07   20.00
  -1  -5  -1  298.97   17.10
  -1  -5  -1  288.67   18.50
  -1  -5  -1  332.37   16.60
  -1  -5  -1  314.57   18.40
   1   5   1  329.57   18.20
   1   5   1  335.77   18.40
   1   5   1  327.57   15.80
   1   5   1  292.47   20.80
   1   5   1  344.57   17.20
   1   5   1  291.67   18.10
   1   5   1  313.27   15.90
   1   5   1  299.07   17.50
   1   5   1  299.47   19.70
   1   5   1  296.67   20.20
   1   5   1  294.37   21.90
   1   5   1  311.07   18.10
   2   5   1 1397.96   70.29
  -3  -5  -1  851.21   42.00
  -3  -5  -1  790.22   40.90
  -3  -5  -1  863.11   43.70
  -3  -5  -1  890.01   44.60
  -3  -5  -1  811.02   44.20
  -3  -5  -1  917.31   42.10
  -3  -5  -1  820.12   43.00
   3   5   1  792.52   39.10
   3   5   1  784.52   41.50
   3   5   1  763.72   42.60
   3   5   1  796.22   45.40
   3   5   1  773.62   40.10
   3   5   1  814.92   40.70
   3   5   1  858.11   44.80
   3   5   1  774.32   43.10
   3   5   1  829.22   42.10
   3   5   1  780.62   41.50
  -4  -5  -1  440.86   22.60
  -4  -5  -1  426.06   27.80
  -4  -5  -1  413.46   22.00
  -4  -5  -1  414.36   25.70
  -4  -5  -1  408.96   26.80
  -4  -5  -1  398.66   26.20
  -4  -5  -1  387.86   24.10
  -4  -5  -1  348.57   37.30
  -4  -5  -1  385.96   24.10
   4   5   1  408.16   25.00
   4   5   1  421.06   24.20
   4   5   1  412.36   23.70
   4   5   1  396.16   26.50
   4   5   1  395.36   26.50
   4   5   1  379.46   27.20
   4   5   1  408.36   27.70
   4   5   1  391.76   25.00
   4   5   1  387.86   24.30
   4   5   1  413.46   25.30
   4   5   1  386.56   20.30
  -5  -5  -1 1414.06   73.69
  -5  -5  -1 1329.07   67.99
  -5  -5  -1 1515.95   68.89
  -5  -5  -1 1442.96   71.29
  -5  -5  -1 1388.56   73.59
  -5  -5  -1 1475.25   75.99
  -5  -5  -1 1498.05   72.19
[truncated: 4,853,782 more chars]
