# Supplementary material for: Supramolecular trapping of a cationic all-metal σ-aromatic {Bi4} ring
Source: Nat Chem. 2024 May 17;16(9):1523–30. doi: 10.1038/s41557-024-01530-z (PMC11374680; doi:10.1038/s41557-024-01530-z)
Supplement: Supplementary file 4 — Crystallographic data for compound 3; CCDC reference no. 2264829. [file 41557_2024_1530_MOESM4_ESM.cif]

data_mo_RY203_0m_a
_publ_section_references
;
Sheldrick, G.M. (2015). Acta Cryst. A71, 3-8.
Sheldrick, G.M. (2015). Acta Cryst. C71, 3-8.
;
_audit_contact_author_name        'Marcel Schorpp'
_audit_contact_author_email       Marcel.Schorpp@chem.ox.ac.uk
_audit_contact_author_address     ?
_audit_contact_author_phone       ?
_publ_contact_author_id_orcid     0000-0003-1690-8534
_audit_creation_method
;
FinalCif V105 by Daniel Kratzert, Freiburg 2022,
https://dkratzert.de/finalcif.html
;
_shelx_SHELXL_version_number      '2018/3'
_chemical_name_systematic         ?
_chemical_name_common             ?
_chemical_formula_sum             'C73 H98 Bi4 Br2 Cl2 In2 N8'
_chemical_formula_moiety          '2(C36 H48 Br In N4), C H2 Cl2, 4(Bi)'
_chemical_formula_weight          2383.87
_chemical_melting_point           ?
_space_group_crystal_system       monoclinic
_space_group_IT_number            14
_space_group_name_H-M_alt         'P 21/n'
_space_group_name_Hall            '-P 2yn'
_shelx_space_group_comment
;
The symmetry employed for this shelxl refinement is uniquely defined
by the following loop, which should always be used as a source of
symmetry information in preference to the above space-group names.
They are only intended as comments.
;

loop_
_space_group_symop_operation_xyz
'x, y, z'
'-x+1/2, y+1/2, -z+1/2'
'-x, -y, -z'
'x-1/2, -y-1/2, z-1/2'

_cell_length_a                    11.6549(10)
_cell_length_b                    18.5943(19)
_cell_length_c                    16.9971(17)
_cell_angle_alpha                 90
_cell_angle_beta                  97.747(4)
_cell_angle_gamma                 90
_cell_volume                      3649.9(6)
_cell_formula_units_Z             2
_cell_measurement_temperature     100(2)
_cell_measurement_reflns_used     9772
_cell_measurement_theta_min       2.1905
_cell_measurement_theta_max       28.7045
_exptl_crystal_description        needle
_exptl_crystal_colour             red
_exptl_crystal_recrystallization_method ?
_exptl_crystal_density_meas       ?
_exptl_crystal_density_method     ?
_exptl_crystal_density_diffrn     2.169
_exptl_crystal_F_000              2252
_exptl_crystal_size_max           0.236
_exptl_crystal_size_mid           0.054
_vrf_PLAT307_mo_RY203_0m_a
;
PROBLEM: Isolated Metal Atom found in Structure (Unusual)        Bi1 Check 
RESPONSE: This is a structural feature in this compound. The central Bi4_4+ is
coordinated between two [calixpyrrole(InBr)]2- ligands via pi-interactions to
the pyrrole moieties.
;
_exptl_crystal_size_min           0.039
_exptl_absorpt_coefficient_mu     11.445
_exptl_absorpt_correction_type    multi-scan
_exptl_absorpt_correction_T_min   0.5181
_exptl_absorpt_correction_T_max   0.7458
_exptl_absorpt_process_details
;
SADABS-2016/2 - Bruker AXS area detector scaling and absorption correction:
Krause, L., Herbst-Irmer, R., Sheldrick G.M. & Stalke D., J. Appl. Cryst. 48
(2015) 3-10
;
_exptl_absorpt_special_details    ?
_shelx_estimated_absorpt_T_min    0.173
_shelx_estimated_absorpt_T_max    0.664
_exptl_transmission_factor_min    ?
_exptl_transmission_factor_max    ?
_exptl_special_details            ?
_diffrn_ambient_temperature       100(2)
_diffrn_ambient_environment       N~2~
_diffrn_radiation_type            MoK\a
_diffrn_radiation_wavelength      0.71073
_diffrn_radiation_monochromator   'mirror optics'
_olex2_diffrn_ambient_temperature_device 'Oxford Cryostream 800'
_diffrn_measurement_ambient_temperature_device_make ?
_diffrn_radiation_probe           x-ray
_diffrn_source                    'microfocus sealed X-ray tube'
_diffrn_source_type               'Incoatec I\ms'
_diffrn_source_voltage            50.0
_diffrn_source_current            1.4
_diffrn_detector                  CPAD
_diffrn_detector_type             'Bruker PHOTON III'
_diffrn_detector_area_resol_mean  7.41
_diffrn_measurement_device        'three-circle diffractometer'
_diffrn_measurement_device_type   'Bruker D8 VENTURE dual wavelength Mo/Cu'
_diffrn_measurement_method        '\w and \f scans'
_diffrn_measurement_specimen_support 'MiTeGen micromount'
_diffrn_reflns_number             176369
_diffrn_reflns_av_unetI/netI      0.0274
_diffrn_reflns_av_R_equivalents   0.0874
_diffrn_reflns_theta_min          1.999
_diffrn_reflns_theta_max          28.758
_diffrn_reflns_theta_full         25.242
_diffrn_reflns_limit_h_min        -15
_diffrn_reflns_limit_h_max        15
_diffrn_reflns_limit_k_min        -25
_diffrn_reflns_limit_k_max        25
_diffrn_reflns_limit_l_min        -22
_diffrn_reflns_limit_l_max        22
_diffrn_measured_fraction_theta_max 0.997
_diffrn_measured_fraction_theta_full 1.000
_diffrn_reflns_Laue_measured_fraction_max 0.997
_diffrn_reflns_Laue_measured_fraction_full 1.000
_diffrn_reflns_point_group_measured_fraction_max 0.997
_diffrn_reflns_point_group_measured_fraction_full 1.000
_reflns_number_total              9460
_reflns_number_gt                 8588
_reflns_threshold_expression      'I > 2\s(I)'
_reflns_Friedel_coverage          0.000
_reflns_Friedel_fraction_max      .
_reflns_Friedel_fraction_full     .
_reflns_special_details
;
 Reflections were merged by SHELXL according to the crystal
 class for the calculation of statistics and refinement.
 
 _reflns_Friedel_fraction is defined as the number of unique
 Friedel pairs measured divided by the number that would be
 possible theoretically, ignoring centric projections and
 systematic absences.
;
_computing_data_collection        'Bruker BIS V6.2.15/2021-03-15 && APEX4 2021.10-0'
_computing_cell_refinement        'SAINT V8.40B'
_computing_data_reduction         'SAINT V8.40B'
_computing_structure_solution     'SHELXT 2018/2 (Sheldrick, 2018)'
_computing_structure_refinement   'SHELXL-2018/3 (Sheldrick, 2018)'
_computing_molecular_graphics     ?
_computing_publication_material   ?
_refine_special_details           ?
_refine_ls_structure_factor_coef  Fsqd
_refine_ls_matrix_type            full
_refine_ls_weighting_scheme       calc
_refine_ls_weighting_details      'w=1/[\s^2^(Fo^2^)+(0.0211P)^2^+7.2549P] where P=(Fo^2^+2Fc^2^)/3'
_atom_sites_solution_primary      direct
_atom_sites_solution_secondary    ?
_atom_sites_solution_hydrogens    geom
_refine_ls_hydrogen_treatment     constr
_refine_ls_number_reflns          9460
_refine_ls_number_parameters      463
_refine_ls_number_restraints      43
_refine_ls_R_factor_all           0.0283
_refine_ls_R_factor_gt            0.0240
_refine_ls_wR_factor_ref          0.0549
_refine_ls_wR_factor_gt           0.0529
_refine_ls_goodness_of_fit_ref    1.114
_refine_ls_restrained_S_all       1.112
_refine_ls_shift/su_max           0.003
_refine_ls_shift/su_mean          0.000
_refine_diff_density_max          1.259
_refine_diff_density_min          -1.168
_refine_diff_density_rms          0.182
_refine_ls_extinction_method      none
_refine_ls_extinction_coef        .

loop_
_atom_type_symbol
_atom_type_description
_atom_type_scat_dispersion_real
_atom_type_scat_dispersion_imag
_atom_type_scat_source
'Bi' 'Bi' -4.1077 10.2566 'International Tables Vol C Tables 4.2.6.8 and 6.1.1.4'
'Br' 'Br' -0.2901 2.4595 'International Tables Vol C Tables 4.2.6.8 and 6.1.1.4'
'C' 'C' 0.0033 0.0016 'International Tables Vol C Tables 4.2.6.8 and 6.1.1.4'
'N' 'N' 0.0061 0.0033 'International Tables Vol C Tables 4.2.6.8 and 6.1.1.4'
'In' 'In' -0.7276 1.3100 'International Tables Vol C Tables 4.2.6.8 and 6.1.1.4'
'H' 'H' 0.0000 0.0000 'International Tables Vol C Tables 4.2.6.8 and 6.1.1.4'
'Cl' 'Cl' 0.1484 0.1585 'International Tables Vol C Tables 4.2.6.8 and 6.1.1.4'

_geom_special_details
;
 All esds (except the esd in the dihedral angle between two l.s. planes)
 are estimated using the full covariance matrix.  The cell esds are taken
 into account individually in the estimation of esds in distances, angles
 and torsion angles; correlations between esds in cell parameters are only
 used when they are defined by crystal symmetry.  An approximate (isotropic)
 treatment of cell esds is used for estimating esds involving l.s. planes.
;

loop_
_atom_site_label
_atom_site_type_symbol
_atom_site_fract_x
_atom_site_fract_y
_atom_site_fract_z
_atom_site_U_iso_or_equiv
_atom_site_adp_type
_atom_site_occupancy
_atom_site_site_symmetry_order
_atom_site_calc_flag
_atom_site_refinement_flags_posn
_atom_site_refinement_flags_adp
_atom_site_refinement_flags_occupancy
_atom_site_disorder_assembly
_atom_site_disorder_group
Bi1 Bi 0.37602(2) 0.45347(2) 0.47613(2) 0.01185(5) Uani 0.9534(7) 1 d . U P A 1
Bi2 Bi 0.40335(2) 0.57635(2) 0.59355(2) 0.01224(5) Uani 0.9534(7) 1 d . U P A 1
Br1 Br 0.35338(3) 0.72359(2) 0.22727(2) 0.01486(7) Uani 1 1 d . . . . .
N4 N 0.4796(2) 0.70016(15) 0.44356(16) 0.0104(5) Uani 1 1 d . . . . .
C4 C 0.1820(3) 0.55832(19) 0.3900(2) 0.0134(7) Uani 1 1 d . . . . .
C5 C 0.1646(3) 0.5155(2) 0.3131(2) 0.0136(7) Uani 1 1 d . . . . .
C6 C 0.2781(3) 0.48165(19) 0.2985(2) 0.0120(6) Uani 1 1 d . . . . .
C7 C 0.3022(3) 0.41008(19) 0.2856(2) 0.0153(7) Uani 1 1 d . . . . .
H7 H 0.253107 0.370248 0.291676 0.018 Uiso 1 1 calc R U . . .
C8 C 0.4129(3) 0.40749(19) 0.2617(2) 0.0148(7) Uani 1 1 d . . . . .
H8 H 0.453168 0.365621 0.248749 0.018 Uiso 1 1 calc R U . . .
C9 C 0.4524(3) 0.47861(19) 0.2606(2) 0.0117(6) Uani 1 1 d . . . . .
C10 C 0.5551(3) 0.50848(18) 0.2251(2) 0.0113(6) Uani 1 1 d . . . . .
C11 C 0.6315(3) 0.54645(18) 0.2909(2) 0.0105(6) Uani 1 1 d . . . . .
C12 C 0.7463(3) 0.5307(2) 0.3218(2) 0.0134(7) Uani 1 1 d . . . . .
H12 H 0.790841 0.491072 0.307738 0.016 Uiso 1 1 calc R U . . .
C13 C 0.7831(3) 0.5845(2) 0.3777(2) 0.0146(7) Uani 1 1 d . . . . .
H13 H 0.857597 0.588400 0.407891 0.018 Uiso 1 1 calc R U . . .
C14 C 0.6905(3) 0.63070(18) 0.3805(2) 0.0107(6) Uani 1 1 d . . . . .
C15 C 0.6897(3) 0.70348(19) 0.4199(2) 0.0120(6) Uani 1 1 d . . . . .
C16 C 0.5961(3) 0.70642(18) 0.4738(2) 0.0118(6) Uani 1 1 d . . . . .
C17 C 0.6060(3) 0.72427(19) 0.5541(2) 0.0140(7) Uani 1 1 d . . . . .
H17 H 0.676181 0.731010 0.588861 0.017 Uiso 1 1 calc R U . . .
C18 C 0.4941(3) 0.73043(19) 0.5743(2) 0.0145(7) Uani 1 1 d . . . . .
H18 H 0.473858 0.742005 0.625117 0.017 Uiso 1 1 calc R U . . .
C19 C 0.4175(3) 0.71626(18) 0.5053(2) 0.0111(6) Uani 1 1 d . . . . .
C20 C 0.2862(3) 0.7238(2) 0.4922(2) 0.0151(7) Uani 1 1 d . . . . .
C21 C 0.1264(3) 0.5681(2) 0.2424(2) 0.0172(7) Uani 1 1 d . . . . .
H21A H 0.189885 0.602692 0.238458 0.021 Uiso 1 1 calc R U . . .
H21B H 0.114660 0.539980 0.192517 0.021 Uiso 1 1 calc R U . . .
C22 C 0.0155(3) 0.6101(2) 0.2500(3) 0.0259(9) Uani 1 1 d . . . . .
H22A H -0.000358 0.643666 0.205403 0.039 Uiso 1 1 calc R U . . .
H22B H 0.025272 0.637072 0.300019 0.039 Uiso 1 1 calc R U . . .
H22C H -0.049424 0.576547 0.249468 0.039 Uiso 1 1 calc R U . . .
C23 C 0.0712(3) 0.4568(2) 0.3189(2) 0.0186(7) Uani 1 1 d . . . . .
H23A H 0.104893 0.419356 0.356545 0.022 Uiso 1 1 calc R U . . .
H23B H 0.005834 0.478962 0.341661 0.022 Uiso 1 1 calc R U . . .
C24 C 0.0236(3) 0.4204(2) 0.2416(3) 0.0259(9) Uani 1 1 d . . . . .
H24A H -0.021094 0.455218 0.206596 0.039 Uiso 1 1 calc R U . . .
H24B H -0.026776 0.380406 0.252458 0.039 Uiso 1 1 calc R U . . .
H24C H 0.087783 0.401985 0.215621 0.039 Uiso 1 1 calc R U . . .
C25 C 0.5101(3) 0.56150(19) 0.1577(2) 0.0126(6) Uani 1 1 d . . . . .
H25A H 0.473672 0.603087 0.180976 0.015 Uiso 1 1 calc R U . . .
H25B H 0.576804 0.579756 0.133183 0.015 Uiso 1 1 calc R U . . .
C26 C 0.4223(3) 0.5281(2) 0.0929(2) 0.0196(8) Uani 1 1 d . . . . .
H26A H 0.399198 0.563854 0.051460 0.029 Uiso 1 1 calc R U . . .
H26B H 0.353927 0.512276 0.116086 0.029 Uiso 1 1 calc R U . . .
H26C H 0.457435 0.486645 0.069683 0.029 Uiso 1 1 calc R U . . .
C27 C 0.6217(3) 0.44598(19) 0.1913(2) 0.0148(7) Uani 1 1 d . . . . .
H27A H 0.659647 0.416787 0.236103 0.018 Uiso 1 1 calc R U . . .
H27B H 0.565246 0.414672 0.158717 0.018 Uiso 1 1 calc R U . . .
C28 C 0.7145(3) 0.4700(2) 0.1401(2) 0.0162(7) Uani 1 1 d . . . . .
H28A H 0.764120 0.429007 0.131277 0.024 Uiso 1 1 calc R U . . .
H28B H 0.761777 0.508340 0.167530 0.024 Uiso 1 1 calc R U . . .
H28C H 0.676635 0.487896 0.088822 0.024 Uiso 1 1 calc R U . . .
C29 C 0.6622(3) 0.7615(2) 0.3544(2) 0.0159(7) Uani 1 1 d . . . . .
H29A H 0.583687 0.752632 0.325893 0.019 Uiso 1 1 calc R U . . .
H29B H 0.661508 0.809347 0.379988 0.019 Uiso 1 1 calc R U . . .
C30 C 0.7485(4) 0.7631(2) 0.2940(2) 0.0235(8) Uani 1 1 d . . . . .
H30A H 0.749123 0.716226 0.267756 0.035 Uiso 1 1 calc R U . . .
H30B H 0.826116 0.773830 0.321317 0.035 Uiso 1 1 calc R U . . .
H30C H 0.725502 0.800388 0.254160 0.035 Uiso 1 1 calc R U . . .
C31 C 0.8093(3) 0.7176(2) 0.4691(2) 0.0191(8) Uani 1 1 d . . . . .
H31A H 0.817306 0.685887 0.516220 0.023 Uiso 1 1 calc R U . . .
H31B H 0.870146 0.703813 0.436566 0.023 Uiso 1 1 calc R U . . .
C32 C 0.8314(4) 0.7949(2) 0.4971(2) 0.0258(9) Uani 1 1 d . . . . .
H32A H 0.846505 0.824918 0.452195 0.039 Uiso 1 1 calc R U . . .
H32B H 0.898624 0.796287 0.538436 0.039 Uiso 1 1 calc R U . . .
H32C H 0.763196 0.813271 0.518647 0.039 Uiso 1 1 calc R U . . .
C33 C 0.2503(3) 0.7788(2) 0.4246(2) 0.0208(7) Uani 1 1 d D . . . .
H33A H 0.289024 0.825309 0.438944 0.025 Uiso 0.535(7) 1 calc R U P B 1
H33B H 0.277737 0.761430 0.375356 0.025 Uiso 0.535(7) 1 calc R U P B 1
H33C H 0.277895 0.761097 0.375545 0.025 Uiso 0.465(7) 1 calc R U P B 2
H33D H 0.164687 0.780895 0.414512 0.025 Uiso 0.465(7) 1 calc R U P B 2
C34 C 0.1217(6) 0.7909(4) 0.4087(4) 0.0208(7) Uani 0.535(7) 1 d D . P B 1
H34A H 0.103304 0.820417 0.360897 0.031 Uiso 0.535(7) 1 calc R U P B 1
H34B H 0.095802 0.815667 0.454075 0.031 Uiso 0.535(7) 1 calc R U P B 1
H34C H 0.082023 0.744454 0.400762 0.031 Uiso 0.535(7) 1 calc R U P B 1
C35 C 0.2475(15) 0.7518(8) 0.5713(15) 0.0190(14) Uani 0.535(7) 1 d D U P B 1
H35A H 0.163058 0.743836 0.568744 0.023 Uiso 0.535(7) 1 calc R U P B 1
H35B H 0.286149 0.722204 0.615520 0.023 Uiso 0.535(7) 1 calc R U P B 1
C36 C 0.2723(6) 0.8305(4) 0.5913(4) 0.0190(14) Uani 0.535(7) 1 d D . P B 1
H36A H 0.352883 0.841428 0.585380 0.029 Uiso 0.535(7) 1 calc R U P B 1
H36B H 0.259362 0.839735 0.646189 0.029 Uiso 0.535(7) 1 calc R U P B 1
H36C H 0.220498 0.860899 0.555238 0.029 Uiso 0.535(7) 1 calc R U P B 1
Bi1B Bi 0.3179(3) 0.43099(19) 0.46097(19) 0.0173(10) Uani 0.0466(7) 1 d . U P A 2
Bi2B Bi 0.4327(3) 0.5505(2) 0.5627(2) 0.0174(10) Uani 0.0466(7) 1 d . U P A 2
In1 In 0.41107(2) 0.63384(2) 0.33785(2) 0.00851(5) Uani 1 1 d . . . . .
N1 N 0.2530(2) 0.61815(16) 0.39819(17) 0.0112(5) Uani 1 1 d . . . . .
C1 C 0.2359(3) 0.6507(2) 0.4691(2) 0.0144(7) Uani 1 1 d . . . . .
N2 N 0.3712(2) 0.52453(16) 0.28549(17) 0.0106(5) Uani 1 1 d . . . . .
C2 C 0.1562(3) 0.6105(2) 0.5053(2) 0.0196(8) Uani 1 1 d . . . . .
H2 H 0.129610 0.620869 0.554534 0.023 Uiso 1 1 calc R U . . .
N3 N 0.5959(2) 0.60738(16) 0.32778(17) 0.0102(5) Uani 1 1 d . . . . .
C3 C 0.1230(3) 0.5520(2) 0.4551(2) 0.0171(7) Uani 1 1 d . . . . .
H3 H 0.070080 0.515050 0.464179 0.020 Uiso 1 1 calc R U . . .
C34B C 0.2949(8) 0.8524(5) 0.4406(6) 0.027(2) Uani 0.465(7) 1 d . . P B 2
H34D H 0.379431 0.850932 0.452978 0.040 Uiso 0.465(7) 1 calc R U P B 2
H34E H 0.261747 0.872548 0.485829 0.040 Uiso 0.465(7) 1 calc R U P B 2
H34F H 0.273048 0.882494 0.393667 0.040 Uiso 0.465(7) 1 calc R U P B 2
C35B C 0.2413(16) 0.7475(12) 0.569(2) 0.0240(17) Uani 0.465(7) 1 d D U P B 2
H35C H 0.254091 0.707347 0.607170 0.029 Uiso 0.465(7) 1 calc R U P B 2
H35D H 0.289640 0.788231 0.591145 0.029 Uiso 0.465(7) 1 calc R U P B 2
C36B C 0.1153(7) 0.7701(5) 0.5635(5) 0.0240(17) Uani 0.465(7) 1 d D . P B 2
H36D H 0.103928 0.815670 0.534509 0.036 Uiso 0.465(7) 1 calc R U P B 2
H36E H 0.094785 0.776234 0.617121 0.036 Uiso 0.465(7) 1 calc R U P B 2
H36F H 0.065906 0.733007 0.535436 0.036 Uiso 0.465(7) 1 calc R U P B 2
Cl1_1 Cl 0.5486(4) 0.9068(2) 0.5029(2) 0.0715(11) Uani 0.5 1 d D U P C -1
Cl2_1 Cl 0.4127(4) 1.0379(4) 0.4954(3) 0.0953(18) Uani 0.5 1 d D U P C -1
C1_1 C 0.5527(11) 1.0012(5) 0.4948(13) 0.106(8) Uani 0.5 1 d D U P C -1
H1A_1 H 0.582198 1.014576 0.444781 0.127 Uiso 0.5 1 calc R U P C -1
H1B_1 H 0.606213 1.021201 0.539605 0.127 Uiso 0.5 1 calc R U P C -1

loop_
_atom_site_aniso_label
_atom_site_aniso_U_11
_atom_site_aniso_U_22
_atom_site_aniso_U_33
_atom_site_aniso_U_23
_atom_site_aniso_U_13
_atom_site_aniso_U_12
Bi1 0.01059(9) 0.01250(7) 0.01250(7) 0.00291(5) 0.00173(5) -0.00044(6)
Bi2 0.01258(7) 0.01187(8) 0.01255(8) 0.00307(6) 0.00274(5) 0.00160(5)
Br1 0.01949(16) 0.01236(16) 0.01227(16) 0.00370(12) 0.00043(12) 0.00341(12)
N4 0.0133(13) 0.0089(13) 0.0092(13) -0.0005(10) 0.0017(10) 0.0011(10)
C4 0.0103(15) 0.0135(17) 0.0164(17) 0.0027(13) 0.0010(12) 0.0007(12)
C5 0.0103(15) 0.0144(17) 0.0157(17) 0.0041(13) 0.0004(12) -0.0027(12)
C6 0.0115(15) 0.0131(16) 0.0110(15) -0.0002(13) 0.0007(12) -0.0036(12)
C7 0.0155(16) 0.0107(17) 0.0200(18) 0.0014(13) 0.0039(13) -0.0031(13)
C8 0.0150(16) 0.0105(16) 0.0196(18) -0.0015(13) 0.0042(13) 0.0009(13)
C9 0.0116(15) 0.0138(17) 0.0096(15) 0.0007(12) 0.0009(12) 0.0004(12)
C10 0.0121(15) 0.0088(15) 0.0129(16) 0.0002(12) 0.0014(12) 0.0009(12)
C11 0.0081(14) 0.0108(16) 0.0132(16) 0.0010(12) 0.0037(12) -0.0010(12)
C12 0.0100(15) 0.0177(18) 0.0127(16) 0.0005(13) 0.0018(12) 0.0011(12)
C13 0.0096(15) 0.0220(19) 0.0122(16) -0.0002(14) 0.0008(12) 0.0005(13)
C14 0.0106(15) 0.0104(16) 0.0113(15) 0.0019(12) 0.0022(12) 0.0001(12)
C15 0.0121(15) 0.0128(16) 0.0110(15) -0.0008(12) 0.0017(12) -0.0068(12)
C16 0.0144(16) 0.0096(16) 0.0115(16) 0.0011(12) 0.0017(12) -0.0012(12)
C17 0.0203(17) 0.0095(16) 0.0118(16) -0.0005(12) 0.0004(13) -0.0033(13)
C18 0.0228(18) 0.0133(17) 0.0076(15) -0.0018(13) 0.0032(13) -0.0001(13)
C19 0.0144(15) 0.0084(15) 0.0110(15) -0.0005(12) 0.0030(12) 0.0013(12)
C20 0.0133(16) 0.0179(18) 0.0148(17) 0.0014(14) 0.0051(13) 0.0066(13)
C21 0.0120(16) 0.0223(19) 0.0164(17) 0.0025(14) -0.0019(13) -0.0019(14)
C22 0.0166(18) 0.031(2) 0.030(2) 0.0117(18) 0.0020(16) 0.0051(16)
C23 0.0100(15) 0.022(2) 0.0234(19) 0.0027(15) 0.0019(13) -0.0045(14)
C24 0.0157(18) 0.026(2) 0.034(2) -0.0019(18) -0.0016(16) -0.0042(15)
C25 0.0168(16) 0.0116(16) 0.0100(15) 0.0007(12) 0.0038(12) 0.0017(12)
C26 0.0248(19) 0.0185(19) 0.0141(17) 0.0010(14) -0.0021(14) 0.0011(15)
C27 0.0166(16) 0.0114(17) 0.0171(17) -0.0027(13) 0.0049(13) -0.0001(13)
C28 0.0144(16) 0.0193(18) 0.0158(17) -0.0050(14) 0.0052(13) 0.0009(13)
C29 0.0207(17) 0.0141(17) 0.0130(16) 0.0023(13) 0.0027(13) -0.0055(14)
C30 0.032(2) 0.022(2) 0.0183(19) 0.0034(16) 0.0095(16) -0.0085(16)
C31 0.0158(17) 0.026(2) 0.0149(17) -0.0025(15) -0.0002(13) -0.0104(14)
C32 0.031(2) 0.027(2) 0.0188(19) -0.0040(16) 0.0009(16) -0.0148(17)
C33 0.0199(17) 0.0219(18) 0.0203(17) 0.0049(13) 0.0017(13) 0.0099(13)
C34 0.0199(17) 0.0219(18) 0.0203(17) 0.0049(13) 0.0017(13) 0.0099(13)
C35 0.027(3) 0.019(3) 0.014(3) 0.000(2) 0.010(2) 0.012(2)
C36 0.027(3) 0.019(3) 0.014(3) 0.000(2) 0.010(2) 0.012(2)
Bi1B 0.016(2) 0.0168(16) 0.0193(16) 0.0039(12) 0.0044(13) -0.0035(14)
Bi2B 0.0179(15) 0.0186(17) 0.0161(17) 0.0006(14) 0.0039(12) 0.0045(12)
In1 0.00848(10) 0.00821(11) 0.00886(11) 0.00060(8) 0.00122(8) 0.00027(8)
N1 0.0105(13) 0.0124(14) 0.0112(13) 0.0020(11) 0.0036(10) 0.0017(10)
C1 0.0130(15) 0.0181(18) 0.0123(16) 0.0013(13) 0.0020(12) 0.0053(13)
N2 0.0101(12) 0.0103(14) 0.0110(13) 0.0019(11) -0.0003(10) -0.0007(10)
C2 0.0110(16) 0.029(2) 0.0199(18) 0.0035(16) 0.0051(13) 0.0034(14)
N3 0.0093(12) 0.0114(14) 0.0102(13) -0.0005(11) 0.0024(10) -0.0009(10)
C3 0.0101(15) 0.025(2) 0.0172(18) 0.0039(15) 0.0053(13) 0.0005(13)
C34B 0.034(5) 0.019(4) 0.026(5) 0.000(4) 0.000(4) 0.008(4)
C35B 0.017(3) 0.032(4) 0.023(4) -0.009(3) 0.002(3) 0.003(3)
C36B 0.017(3) 0.032(4) 0.023(4) -0.009(3) 0.002(3) 0.003(3)
Cl1_1 0.082(3) 0.071(3) 0.069(2) 0.004(2) 0.035(2) -0.021(2)
Cl2_1 0.071(3) 0.140(5) 0.080(3) -0.028(3) 0.026(2) 0.034(3)
C1_1 0.120(16) 0.077(13) 0.143(17) 0.006(12) 0.101(14) 0.032(11)

loop_
_geom_bond_atom_site_label_1
_geom_bond_atom_site_label_2
_geom_bond_distance
_geom_bond_site_symmetry_2
_geom_bond_publ_flag
Bi1 Bi2 3.0223(3) . ?
Bi1 Bi2 3.0238(3) 3_666 ?
Bi1 Bi1 3.3722(5) 3_666 ?
Br1 In1 2.5355(4) . ?
N4 C19 1.384(4) . ?
N4 C16 1.390(4) . ?
N4 In1 2.236(3) . ?
C4 N1 1.383(4) . ?
C4 C3 1.385(5) . ?
C4 C5 1.520(5) . ?
C5 C6 1.516(5) . ?
C5 C23 1.554(5) . ?
C5 C21 1.566(5) . ?
C6 C7 1.384(5) . ?
C6 N2 1.388(4) . ?
C7 C8 1.405(5) . ?
C8 C9 1.401(5) . ?
C9 N2 1.382(4) . ?
C9 C10 1.517(5) . ?
C10 C11 1.508(5) . ?
C10 C25 1.548(5) . ?
C10 C27 1.551(5) . ?
C11 N3 1.385(4) . ?
C11 C12 1.401(5) . ?
C12 C13 1.406(5) . ?
C13 C14 1.386(5) . ?
C14 N3 1.393(4) . ?
C14 C15 1.511(5) . ?
C15 C16 1.518(5) . ?
C15 C31 1.548(5) . ?
C15 C29 1.553(5) . ?
C16 C17 1.395(5) . ?
C17 C18 1.397(5) . ?
C18 C19 1.400(5) . ?
C19 C20 1.524(5) . ?
C20 C1 1.511(5) . ?
C20 C35B 1.53(3) . ?
C20 C33 1.554(5) . ?
C20 C35 1.56(2) . ?
C21 C22 1.531(5) . ?
C23 C24 1.515(6) . ?
C25 C26 1.531(5) . ?
C27 C28 1.543(5) . ?
C29 C30 1.532(5) . ?
C31 C32 1.525(6) . ?
C33 C34B 1.475(10) . ?
C33 C34 1.504(7) . ?
C35 C36 1.520(15) . ?
Bi1B Bi2B 3.008(5) 3_666 ?
Bi1B Bi2B 3.016(5) . ?
Bi1B Bi1B 4.985(9) 3_666 ?
Bi2B Bi2B 3.382(9) 3_666 ?
In1 N3 2.238(3) . ?
In1 N2 2.242(3) . ?
In1 N1 2.245(3) . ?
N1 C1 1.387(4) . ?
C1 C2 1.398(5) . ?
C2 C3 1.405(6) . ?
C35B C36B 1.518(16) . ?
Cl1_1 C1_1 1.762(9) . ?
Cl2_1 C1_1 1.771(9) . ?

loop_
_geom_angle_atom_site_label_1
_geom_angle_atom_site_label_2
_geom_angle_atom_site_label_3
_geom_angle
_geom_angle_site_symmetry_1
_geom_angle_site_symmetry_3
_geom_angle_publ_flag
Bi2 Bi1 Bi2 112.200(9) . 3_666 ?
Bi2 Bi1 Bi1 56.121(7) . 3_666 ?
Bi2 Bi1 Bi1 56.078(8) 3_666 3_666 ?
Bi1 Bi2 Bi1 67.800(9) . 3_666 ?
C19 N4 C16 106.6(3) . . ?
C19 N4 In1 124.2(2) . . ?
C16 N4 In1 124.6(2) . . ?
N1 C4 C3 110.0(3) . . ?
N1 C4 C5 121.1(3) . . ?
C3 C4 C5 128.3(3) . . ?
C6 C5 C4 109.9(3) . . ?
C6 C5 C23 110.7(3) . . ?
C4 C5 C23 109.1(3) . . ?
C6 C5 C21 107.3(3) . . ?
C4 C5 C21 108.9(3) . . ?
C23 C5 C21 110.9(3) . . ?
C7 C6 N2 110.3(3) . . ?
C7 C6 C5 128.7(3) . . ?
N2 C6 C5 120.4(3) . . ?
C6 C7 C8 107.0(3) . . ?
C9 C8 C7 106.7(3) . . ?
N2 C9 C8 109.8(3) . . ?
N2 C9 C10 120.3(3) . . ?
C8 C9 C10 129.0(3) . . ?
C11 C10 C9 107.1(3) . . ?
C11 C10 C25 111.0(3) . . ?
C9 C10 C25 108.7(3) . . ?
C11 C10 C27 110.5(3) . . ?
C9 C10 C27 109.6(3) . . ?
C25 C10 C27 109.9(3) . . ?
N3 C11 C12 109.3(3) . . ?
N3 C11 C10 122.4(3) . . ?
C12 C11 C10 128.2(3) . . ?
C11 C12 C13 107.1(3) . . ?
C14 C13 C12 107.2(3) . . ?
C13 C14 N3 109.7(3) . . ?
C13 C14 C15 128.5(3) . . ?
N3 C14 C15 120.8(3) . . ?
C14 C15 C16 110.4(3) . . ?
C14 C15 C31 109.5(3) . . ?
C16 C15 C31 109.7(3) . . ?
C14 C15 C29 108.5(3) . . ?
C16 C15 C29 108.2(3) . . ?
C31 C15 C29 110.6(3) . . ?
N4 C16 C17 109.3(3) . . ?
N4 C16 C15 121.3(3) . . ?
C17 C16 C15 128.9(3) . . ?
C16 C17 C18 107.6(3) . . ?
C17 C18 C19 106.8(3) . . ?
N4 C19 C18 109.7(3) . . ?
N4 C19 C20 121.8(3) . . ?
C18 C19 C20 128.2(3) . . ?
C1 C20 C19 107.6(3) . . ?
C1 C20 C35B 108.4(10) . . ?
C19 C20 C35B 110.8(8) . . ?
C1 C20 C33 110.1(3) . . ?
C19 C20 C33 109.4(3) . . ?
C35B C20 C33 110.5(10) . . ?
C1 C20 C35 112.2(7) . . ?
C19 C20 C35 107.8(7) . . ?
C33 C20 C35 109.6(8) . . ?
C22 C21 C5 114.2(3) . . ?
C24 C23 C5 115.9(3) . . ?
C26 C25 C10 113.6(3) . . ?
C28 C27 C10 114.6(3) . . ?
C30 C29 C15 113.8(3) . . ?
C32 C31 C15 115.5(3) . . ?
C34B C33 C20 114.9(5) . . ?
C34 C33 C20 113.2(4) . . ?
C36 C35 C20 116.4(16) . . ?
Bi2B Bi1B Bi2B 68.31(19) 3_666 . ?
Bi1B Bi2B Bi1B 111.69(19) 3_666 . ?
Bi1B Bi2B Bi2B 55.96(13) 3_666 3_666 ?
Bi1B Bi2B Bi2B 55.73(13) . 3_666 ?
N4 In1 N3 86.55(10) . . ?
N4 In1 N2 148.35(10) . . ?
N3 In1 N2 85.43(10) . . ?
N4 In1 N1 86.02(10) . . ?
N3 In1 N1 149.74(10) . . ?
N2 In1 N1 85.68(10) . . ?
N4 In1 Br1 105.25(7) . . ?
N3 In1 Br1 104.46(7) . . ?
N2 In1 Br1 106.40(7) . . ?
N1 In1 Br1 105.80(7) . . ?
C4 N1 C1 106.5(3) . . ?
C4 N1 In1 125.1(2) . . ?
C1 N1 In1 124.3(2) . . ?
N1 C1 C2 109.4(3) . . ?
N1 C1 C20 121.5(3) . . ?
C2 C1 C20 128.5(3) . . ?
C9 N2 C6 106.0(3) . . ?
C9 N2 In1 124.6(2) . . ?
C6 N2 In1 125.6(2) . . ?
C1 C2 C3 106.9(3) . . ?
C11 N3 C14 106.6(3) . . ?
C11 N3 In1 124.4(2) . . ?
C14 N3 In1 124.7(2) . . ?
C4 C3 C2 107.1(3) . . ?
C36B C35B C20 118.0(19) . . ?
Cl1_1 C1_1 Cl2_1 110.4(7) . . ?

_shelx_res_file
;
TITL mo_RY203_0m_a.res in P2(1)/n
    mo_RY203_0m_a.res
    created by SHELXL-2018/3 at 14:20:34 on 07-Jun-2022
REM Old TITL mo_RY203_0m in P2(1)/n
REM SHELXT solution in P2(1)/n: R1 0.103, Rweak 0.006, Alpha 0.047
REM <I/s> 0.267 for 253 systematic absences, Orientation as input
REM Formula found by SHELXT: C38 Bi2 Br2 N5
CELL 0.71073 11.6549 18.5943 16.9971 90 97.747 90
ZERR 2 0.001 0.0019 0.0017 0 0.004 0
LATT 1
SYMM 0.5-X,0.5+Y,0.5-Z
SFAC  BI  BR  C  N  IN  H  CL
UNIT 8 4 146 16 4 196 4
DFIX_CCL2 1.771 0.01 CL1 C1 CL2 C1
DFIX_CCL2 2.916 0.03 CL1 CL2
SIMU_CCL2 CL1 > C1
RIGU_CCL2 CL1 > C1
SAME_CCL2 CL1 > C1
SADI C33 C34  C35 C36 C35 C36 C35B C36B
EADP C35 C36
EADP C35B C36B
EADP C33 C34
REM EADP C33B C34B
EQIV_$1 1-x, 1-y, 1-z
BIND BI1 BI1_$1
BIND BI1 BI2_$1
BIND BI1B BI1B_$1
BIND BI1B BI2B_$1
SIMU 0.04 0.08 1
L.S. 20
ACTA
PLAN  20
SIZE 0.039 0.054 0.236
TEMP -173.15
LIST 4
fmap 2
WGHT    0.021100    7.254900
FVAR       0.15160   0.53543   0.95337
Part 1 31
BI1   1    0.376024    0.453470    0.476128    31.00000    0.01059    0.01250 =
         0.01250    0.00291    0.00173   -0.00044
BI2   1    0.403346    0.576350    0.593554    31.00000    0.01258    0.01187 =
         0.01255    0.00307    0.00274    0.00160
Part 0

BR1   2    0.353384    0.723587    0.227268    11.00000    0.01949    0.01236 =
         0.01227    0.00370    0.00043    0.00341
N4    4    0.479566    0.700163    0.443565    11.00000    0.01326    0.00895 =
         0.00919   -0.00048    0.00175    0.00108
C4    3    0.181978    0.558317    0.389984    11.00000    0.01027    0.01347 =
         0.01637    0.00272    0.00099    0.00065
C5    3    0.164608    0.515493    0.313141    11.00000    0.01031    0.01435 =
         0.01566    0.00408    0.00036   -0.00266
C6    3    0.278111    0.481654    0.298469    11.00000    0.01154    0.01312 =
         0.01100   -0.00018    0.00068   -0.00356
C7    3    0.302170    0.410084    0.285556    11.00000    0.01551    0.01071 =
         0.02002    0.00137    0.00387   -0.00310
AFIX  43
H7    6    0.253107    0.370248    0.291676    11.00000   -1.20000
AFIX   0
C8    3    0.412889    0.407485    0.261682    11.00000    0.01497    0.01049 =
         0.01958   -0.00149    0.00425    0.00094
AFIX  43
H8    6    0.453168    0.365621    0.248749    11.00000   -1.20000
AFIX   0
C9    3    0.452413    0.478614    0.260642    11.00000    0.01162    0.01380 =
         0.00957    0.00067    0.00092    0.00042
C10   3    0.555132    0.508477    0.225070    11.00000    0.01205    0.00878 =
         0.01288    0.00020    0.00139    0.00087
C11   3    0.631519    0.546452    0.290901    11.00000    0.00805    0.01082 =
         0.01322    0.00097    0.00374   -0.00100
C12   3    0.746294    0.530664    0.321836    11.00000    0.01000    0.01768 =
         0.01267    0.00054    0.00180    0.00109
AFIX  43
H12   6    0.790841    0.491072    0.307738    11.00000   -1.20000
AFIX   0
C13   3    0.783108    0.584470    0.377684    11.00000    0.00955    0.02197 =
         0.01220   -0.00018    0.00077    0.00049
AFIX  43
H13   6    0.857597    0.588400    0.407891    11.00000   -1.20000
AFIX   0
C14   3    0.690505    0.630701    0.380459    11.00000    0.01064    0.01037 =
         0.01126    0.00187    0.00222    0.00014
C15   3    0.689706    0.703482    0.419906    11.00000    0.01214    0.01279 =
         0.01102   -0.00078    0.00172   -0.00680
C16   3    0.596059    0.706424    0.473811    11.00000    0.01438    0.00960 =
         0.01149    0.00110    0.00168   -0.00123
C17   3    0.606019    0.724267    0.554145    11.00000    0.02029    0.00954 =
         0.01184   -0.00052    0.00045   -0.00334
AFIX  43
H17   6    0.676181    0.731010    0.588861    11.00000   -1.20000
AFIX   0
C18   3    0.494109    0.730428    0.574318    11.00000    0.02281    0.01328 =
         0.00762   -0.00180    0.00316   -0.00011
AFIX  43
H18   6    0.473858    0.742005    0.625117    11.00000   -1.20000
AFIX   0
C19   3    0.417536    0.716257    0.505257    11.00000    0.01442    0.00836 =
         0.01096   -0.00049    0.00304    0.00128
C20   3    0.286161    0.723773    0.492244    11.00000    0.01334    0.01794 =
         0.01481    0.00139    0.00514    0.00658
C21   3    0.126409    0.568059    0.242442    11.00000    0.01201    0.02228 =
         0.01640    0.00250   -0.00189   -0.00194
AFIX  23
H21A  6    0.189885    0.602692    0.238458    11.00000   -1.20000
H21B  6    0.114660    0.539980    0.192517    11.00000   -1.20000
AFIX   0
C22   3    0.015494    0.610121    0.250014    11.00000    0.01657    0.03074 =
         0.02993    0.01174    0.00200    0.00506
AFIX 137
H22A  6   -0.000358    0.643666    0.205403    11.00000   -1.50000
H22B  6    0.025272    0.637072    0.300019    11.00000   -1.50000
H22C  6   -0.049424    0.576547    0.249468    11.00000   -1.50000
AFIX   0
C23   3    0.071197    0.456766    0.318883    11.00000    0.00998    0.02229 =
         0.02335    0.00272    0.00191   -0.00451
AFIX  23
H23A  6    0.104893    0.419356    0.356545    11.00000   -1.20000
H23B  6    0.005834    0.478962    0.341661    11.00000   -1.20000
AFIX   0
C24   3    0.023571    0.420380    0.241559    11.00000    0.01566    0.02646 =
         0.03431   -0.00193   -0.00164   -0.00425
AFIX 137
H24A  6   -0.021094    0.455218    0.206596    11.00000   -1.50000
H24B  6   -0.026776    0.380406    0.252458    11.00000   -1.50000
H24C  6    0.087783    0.401985    0.215621    11.00000   -1.50000
AFIX   0
C25   3    0.510138    0.561504    0.157714    11.00000    0.01684    0.01161 =
         0.01005    0.00069    0.00384    0.00166
AFIX  23
H25A  6    0.473672    0.603087    0.180976    11.00000   -1.20000
H25B  6    0.576804    0.579756    0.133183    11.00000   -1.20000
AFIX   0
C26   3    0.422265    0.528059    0.092902    11.00000    0.02484    0.01851 =
         0.01406    0.00098   -0.00208    0.00115
AFIX 137
H26A  6    0.399198    0.563854    0.051460    11.00000   -1.50000
H26B  6    0.353927    0.512276    0.116086    11.00000   -1.50000
H26C  6    0.457435    0.486645    0.069683    11.00000   -1.50000
AFIX   0
C27   3    0.621747    0.445977    0.191251    11.00000    0.01662    0.01144 =
         0.01706   -0.00270    0.00488   -0.00014
AFIX  23
H27A  6    0.659647    0.416787    0.236103    11.00000   -1.20000
H27B  6    0.565246    0.414672    0.158717    11.00000   -1.20000
AFIX   0
C28   3    0.714530    0.469995    0.140051    11.00000    0.01438    0.01928 =
         0.01582   -0.00501    0.00524    0.00085
AFIX 137
H28A  6    0.764120    0.429007    0.131277    11.00000   -1.50000
H28B  6    0.761777    0.508340    0.167530    11.00000   -1.50000
H28C  6    0.676635    0.487896    0.088822    11.00000   -1.50000
AFIX   0
C29   3    0.662203    0.761549    0.354398    11.00000    0.02072    0.01411 =
         0.01297    0.00229    0.00268   -0.00547
AFIX  23
H29A  6    0.583687    0.752632    0.325893    11.00000   -1.20000
H29B  6    0.661508    0.809347    0.379988    11.00000   -1.20000
AFIX   0
C30   3    0.748508    0.763142    0.293965    11.00000    0.03163    0.02240 =
         0.01830    0.00338    0.00949   -0.00855
AFIX 137
H30A  6    0.749123    0.716226    0.267756    11.00000   -1.50000
H30B  6    0.826116    0.773830    0.321317    11.00000   -1.50000
H30C  6    0.725502    0.800388    0.254160    11.00000   -1.50000
AFIX   0
C31   3    0.809269    0.717649    0.469052    11.00000    0.01583    0.02605 =
         0.01486   -0.00246   -0.00024   -0.01039
AFIX  23
H31A  6    0.817306    0.685887    0.516220    11.00000   -1.20000
H31B  6    0.870146    0.703813    0.436566    11.00000   -1.20000
AFIX   0
C32   3    0.831373    0.794936    0.497087    11.00000    0.03122    0.02682 =
         0.01878   -0.00398    0.00086   -0.01479
AFIX 137
H32A  6    0.846505    0.824918    0.452195    11.00000   -1.50000
H32B  6    0.898624    0.796287    0.538436    11.00000   -1.50000
H32C  6    0.763196    0.813271    0.518647    11.00000   -1.50000
AFIX   0
C33   3    0.250289    0.778841    0.424606    11.00000    0.01994    0.02187 =
         0.02028    0.00492    0.00166    0.00992
Part 1 21
AFIX  23
H33A  6    0.289024    0.825309    0.438944    21.00000   -1.20000
H33B  6    0.277737    0.761430    0.375356    21.00000   -1.20000
AFIX  23
Part 2 -21
H33C  6    0.277895    0.761097    0.375545   -21.00000   -1.20000
H33D  6    0.164687    0.780895    0.414512   -21.00000   -1.20000
AFIX   0
Part 0

Part 1 21

C34   3    0.121651    0.790894    0.408699    21.00000    0.01994    0.02187 =
         0.02028    0.00492    0.00166    0.00992
AFIX 137
H34A  6    0.103304    0.820417    0.360897    21.00000   -1.50000
H34B  6    0.095802    0.815667    0.454075    21.00000   -1.50000
H34C  6    0.082023    0.744454    0.400762    21.00000   -1.50000
AFIX   0
C35   3    0.247460    0.751829    0.571309    21.00000    0.02697    0.01855 =
         0.01358   -0.00024    0.01029    0.01168
AFIX  23
H35A  6    0.163058    0.743836    0.568744    21.00000   -1.20000
H35B  6    0.286149    0.722204    0.615520    21.00000   -1.20000
AFIX   0
C36   3    0.272252    0.830455    0.591305    21.00000    0.02697    0.01855 =
         0.01358   -0.00024    0.01029    0.01168
AFIX 137
H36A  6    0.352883    0.841428    0.585380    21.00000   -1.50000
H36B  6    0.259362    0.839735    0.646189    21.00000   -1.50000
H36C  6    0.220498    0.860899    0.555238    21.00000   -1.50000
AFIX   0
Part 0
Part 2 -31
BI1B  1    0.317877    0.430990    0.460973   -31.00000    0.01636    0.01678 =
         0.01929    0.00385    0.00437   -0.00353
BI2B  1    0.432683    0.550535    0.562694   -31.00000    0.01790    0.01864 =
         0.01612    0.00057    0.00393    0.00454
Part 0
IN1   5    0.411072    0.633844    0.337851    11.00000    0.00848    0.00821 =
         0.00886    0.00060    0.00122    0.00027
N1    4    0.253007    0.618153    0.398186    11.00000    0.01052    0.01242 =
         0.01122    0.00202    0.00364    0.00165
C1    3    0.235911    0.650703    0.469073    11.00000    0.01300    0.01808 =
         0.01228    0.00130    0.00199    0.00527

N2    4    0.371228    0.524526    0.285489    11.00000    0.01006    0.01033 =
         0.01096    0.00186   -0.00035   -0.00071
C2    3    0.156230    0.610546    0.505330    11.00000    0.01101    0.02856 =
         0.01995    0.00348    0.00507    0.00342
AFIX  43
H2    6    0.129610    0.620869    0.554534    11.00000   -1.20000
AFIX   0
N3    4    0.595870    0.607376    0.327779    11.00000    0.00930    0.01140 =
         0.01017   -0.00050    0.00238   -0.00093
C3    3    0.123030    0.552013    0.455129    11.00000    0.01011    0.02490 =
         0.01718    0.00388    0.00528    0.00047
AFIX  43
H3    6    0.070080    0.515050    0.464179    11.00000   -1.20000
AFIX   0
PART 2 -21

C34B  3    0.294868    0.852372    0.440613   -21.00000    0.03446    0.01922 =
         0.02559    0.00029   -0.00030    0.00756
AFIX 137
H34D  6    0.379431    0.850932    0.452978   -21.00000   -1.50000
H34E  6    0.261747    0.872548    0.485829   -21.00000   -1.50000
H34F  6    0.273048    0.882494    0.393667   -21.00000   -1.50000
AFIX   0
C35B  3    0.241280    0.747460    0.568689   -21.00000    0.01675    0.03229 =
         0.02282   -0.00909    0.00238    0.00334
AFIX  23
H35C  6    0.254091    0.707347    0.607170   -21.00000   -1.20000
H35D  6    0.289640    0.788231    0.591145   -21.00000   -1.20000
AFIX   0
C36B  3    0.115307    0.770099    0.563477   -21.00000    0.01675    0.03229 =
         0.02282   -0.00909    0.00238    0.00334
AFIX 137
H36D  6    0.103928    0.815670    0.534509   -21.00000   -1.50000
H36E  6    0.094785    0.776234    0.617121   -21.00000   -1.50000
H36F  6    0.065906    0.733007    0.535436   -21.00000   -1.50000
AFIX   0
RESI CCL2 1
PART -1  10.5
CL1   7    0.548593    0.906801    0.502948    10.50000    0.08166    0.07124 =
         0.06854    0.00352    0.03513   -0.02149
CL2   7    0.412663    1.037932    0.495430    10.50000    0.07064    0.13970 =
         0.07998   -0.02767    0.02605    0.03445
C1    3    0.552741    1.001175    0.494755    10.50000    0.12004    0.07692 =
         0.14322    0.00587    0.10127    0.03228
AFIX  23
H1A   6    0.582198    1.014576    0.444781    10.50000   -1.20000
H1B   6    0.606213    1.021201    0.539605    10.50000   -1.20000
PART 0
RESI 0
AFIX   0
HKLF 4


REM  mo_RY203_0m_a.res in P2(1)/n
REM wR2 = 0.054854, GooF = S = 1.11380, Restrained GooF = 1.11188 for all data
REM R1 = 0.023994 for 8588 Fo > 4sig(Fo) and 0.028315 for all 9460 data
REM 463 parameters refined using 43 restraints

END

WGHT      0.0210      7.3300

REM Highest difference peak  1.259,  deepest hole -1.168,  1-sigma level  0.182
Q1    1   0.4061  0.6554  0.3059  11.00000  0.05    1.26
Q2    1   0.4060  0.7560  0.1917  11.00000  0.05    1.18
Q3    1   0.3353  0.5807  0.6048  11.00000  0.05    0.83
Q4    1   0.4794  1.0510  0.4823  11.00000  0.05    0.76
Q5    1   0.9170  0.7337  0.2577  11.00000  0.05    0.75
Q6    1   0.3600  0.5363  0.5992  11.00000  0.05    0.74
Q7    1   0.8252  0.5444  0.4615  11.00000  0.05    0.73
Q8    1   0.3972  1.0706  0.4783  11.00000  0.05    0.72
Q9    1   0.7327  0.7596  0.3253  11.00000  0.05    0.71
Q10   1   0.8806  0.5489  0.4479  11.00000  0.05    0.69
Q11   1   0.3109  0.4680  0.4898  11.00000  0.05    0.69
Q12   1   0.1927  0.6163  0.6211  11.00000  0.05    0.68
Q13   1   0.6011  0.5822  0.2974  11.00000  0.05    0.67
Q14   1   0.4114  0.4145  0.4789  11.00000  0.05    0.67
Q15   1   0.3989  0.4890  0.4649  11.00000  0.05    0.66
Q16   1   0.6919  0.5461  0.2954  11.00000  0.05    0.66
Q17   1   0.4402  0.4470  0.4562  11.00000  0.05    0.65
Q18   1   0.4185  0.5824  0.6408  11.00000  0.05    0.65
Q19   1   0.1056  0.5541  0.4060  11.00000  0.05    0.63
Q20   1   0.3611  0.6309  0.3433  11.00000  0.05    0.63
;
_shelx_res_checksum               34121
_shelx_hkl_file
;
   2   0   0   75.49    6.10
   2   0   0   69.59    5.30
   2   0   0   69.89    6.90
   2   0   0   82.29    9.90
   2   0   0   76.09    6.00
   2   0   0   88.79    8.10
  -2   0   0   61.89    8.20
  -2   0   0   67.79    5.80
  -2   0   0   76.79    9.10
  -2   0   0   61.39    5.70
  -2   0   0   60.59    7.50
  -2   0   0   76.59    5.20
   3   0   0    3.80    2.40
  -3   0   0    0.60    1.50
  -3   0   0    3.30    2.20
  -3   0   0    1.00    2.80
  -3   0   0    1.10    3.30
  -3   0   0    2.30    2.40
  -3   0   0   -4.90    1.90
   3   0   0    1.00    2.50
   3   0   0    1.50    3.10
   3   0   0    0.00    2.60
   3   0   0    0.90    2.00
   3   0   0    3.40    2.10
  -4   0   0 8390.86  392.96
  -4   0   0 8834.52  390.36
  -5   0   0    9.10    6.30
  -5   0   0   -1.80    4.20
  -5   0   0    6.00    8.00
   5   0   0    1.30    4.10
  -5   0   0    0.70    2.70
   5   0   0    0.90    3.00
   5   0   0    1.90    2.70
   5   0   0    1.20    3.30
   5   0   0    8.20    6.00
   5   0   0    2.40    5.00
  -6   0   0 2385.56  127.29
  -6   0   0 2486.45  131.39
   6   0   0 2512.85  124.09
   6   0   0 2413.46  125.89
   6   0   0 2588.34  129.29
  -7   0   0   -2.40    5.10
  -7   0   0   -6.60    4.70
   7   0   0    0.50    4.80
   7   0   0    0.00    3.30
  -7   0   0    0.50    6.90
   7   0   0   -0.70    2.80
   7   0   0    1.20    4.60
   7   0   0    2.70    6.10
   7   0   0   -0.90    4.50
   7   0   0    0.60    2.90
   7   0   0    3.20    2.60
   8   0   0 1443.16   68.19
   8   0   0 1402.86   70.29
   8   0   0 1230.58   85.79
   8   0   0 1474.55   74.79
   8   0   0 1299.17   67.89
   8   0   0 1391.46   66.19
   8   0   0 1358.16   82.29
  -8   0   0 1443.56   86.29
   8   0   0 1331.97   79.29
   8   0   0 1289.07   83.49
  -8   0   0 1506.15   93.59
  -8   0   0 1499.65   82.79
   9   0   0   -0.70    4.20
   9   0   0   -1.90    3.30
  -9   0   0   -1.30    9.00
  -9   0   0   -4.80    7.20
   9   0   0    2.20    7.80
   9   0   0    0.90    3.50
   9   0   0   -4.30    4.90
   9   0   0   -0.50    6.00
  -9   0   0   -0.50    9.50
 -10   0   0  804.92   60.59
  10   0   0  904.21   48.70
 -10   0   0  686.23   61.89
 -10   0   0  944.41   74.29
  10   0   0  889.61   53.99
  10   0   0  876.81   45.00
  10   0   0  855.21   60.29
  11   0   0    2.10    4.70
  11   0   0    4.20    8.00
 -11   0   0    3.40   11.80
 -11   0   0   10.80   13.40
  11   0   0   -2.30    7.60
  11   0   0    1.80    5.80
 -11   0   0   -1.20   11.30
  11   0   0    1.00    9.20
  12   0   0   32.30   12.90
 -12   0   0   27.30   19.60
 -12   0   0   36.00   17.40
 -12   0   0   42.00   23.70
  12   0   0   44.30   17.90
  12   0   0   16.70    7.20
  12   0   0   23.60   13.20
  12   0   0   22.90    8.80
 -13   0   0   -0.50   14.90
  13   0   0    6.10    8.40
  13   0   0    6.60    9.90
  13   0   0   -4.10    5.30
  13   0   0  -10.30    7.00
 -13   0   0   -5.40   12.00
  13   0   0   17.10   14.60
 -13   0   0   16.40   20.40
 -14   0   0   54.89   22.80
  14   0   0   64.09   11.50
 -14   0   0   50.49   30.40
 -14   0   0   45.10   24.20
  14   0   0   47.40   17.00
  14   0   0   34.40   17.80
  14   0   0   69.39   15.30
  15   0   0   -2.80    9.70
  15   0   0   10.50   15.10
  15   0   0   -3.30    7.10
 -15   0   0    7.50   16.90
 -15   0   0   22.60   21.60
  15   0   0   -5.00    5.90
   1  -1   0 6888.31  294.37
  -1  -1   0 6400.36  289.47
  -1   1   0 5682.73  296.47
   1   1   0 6599.54  289.97
  -2  -1   0  748.43   40.30
   2  -1   0  808.42   39.60
   2  -1   0  799.82   42.50
  -2  -1   0  793.12   37.50
   2  -1   0  755.32   41.10
   2  -1   0  804.92   41.90
   2   1   0  832.22   40.80
   2   1   0  808.62   37.50
  -2   1   0  834.32   41.90
   2   1   0  804.72   41.50
  -2   1   0  831.72   40.80
  -2   1   0  788.72   42.90
   3  -1   0 1866.21   96.99
   3   1   0 1990.20   94.89
   4  -1   0  275.47   21.30
   4  -1   0  224.08   14.50
   4  -1   0  262.77   13.80
   4  -1   0  254.27   16.40
   4  -1   0  239.98   19.00
   4  -1   0  249.08   21.80
   4  -1   0  254.97   19.20
  -4  -1   0  242.48   19.40
  -4  -1   0  222.38   19.70
  -4  -1   0  236.68   21.40
   4  -1   0  269.97   16.90
   4   1   0  259.57   14.10
  -4   1   0  214.18   18.70
   4   1   0  272.87   17.90
  -4   1   0  247.88   21.20
   4   1   0  233.48   19.50
  -4   1   0  237.38   22.20
   4   1   0  247.48   14.60
   4   1   0  250.27   19.30
   4   1   0  269.67   21.30
  -4   1   0  230.08   16.10
   4   1   0  229.68   19.10
  -5  -1   0 5515.65  248.78
  -5  -1   0 5322.87  248.68
  -5   1   0 5438.26  263.77
   6  -1   0   21.20    4.40
   6  -1   0    9.50    7.20
   6  -1   0   17.50    5.40
   6  -1   0    8.40    5.30
  -6  -1   0   15.70    7.50
   6  -1   0    3.00    4.70
  -6  -1   0   21.90   10.00
   6  -1   0   17.20    6.80
   6  -1   0   13.20    7.40
   6  -1   0   18.50    5.20
  -6  -1   0   18.10    9.40
  -6   1   0    8.00    7.00
  -6   1   0   21.20    6.80
   6   1   0   15.90    4.10
   6   1   0   10.80    3.80
   6   1   0   15.90    7.50
   6   1   0   13.80    6.70
   6   1   0    8.10    7.00
   6   1   0    8.90    5.70
  -6   1   0    9.80    9.60
  -6   1   0   15.00    7.90
  -6   1   0   24.80    7.20
  -6   1   0   18.90    5.50
   6   1   0    7.30    6.40
   7  -1   0   13.50    7.30
   7  -1   0    9.80    3.90
  -7  -1   0   17.90    9.60
   7  -1   0   20.00    6.60
  -7  -1   0   16.00    8.20
   7  -1   0   17.40    7.60
   7  -1   0   15.20    8.90
   7  -1   0   32.60   11.70
   7  -1   0   23.50    6.10
   7  -1   0   15.40    5.40
  -7  -1   0   23.70   11.80
  -7   1   0   17.50   10.60
   7   1   0   18.60    7.80
  -7   1   0   22.00    5.80
  -7   1   0   18.70    6.30
   7   1   0   19.10    4.80
  -7   1   0   19.00   10.00
   7   1   0   16.80    8.30
   7   1   0   25.10    8.00
  -7   1   0   22.50    9.10
   7   1   0   18.70    9.10
   7   1   0   23.70    9.90
   8  -1   0  215.98   17.20
   8  -1   0  195.78   19.10
   8  -1   0  212.58   17.20
   8  -1   0  208.68   14.90
  -8  -1   0  172.18   25.00
  -8  -1   0  214.38   33.50
   8  -1   0  178.78   26.50
   8  -1   0  215.08   19.70
   8  -1   0  283.77   34.50
  -8  -1   0  203.48   29.50
   8   1   0  203.38   27.10
  -8   1   0  212.28   31.70
   8   1   0  210.88   14.00
   8   1   0  203.08   13.00
   8   1   0  270.57   26.40
  -8   1   0  212.58   28.50
   8   1   0  232.68   31.20
  -8   1   0  224.18   36.00
   8   1   0  176.78   25.20
   9  -1   0 1524.05   80.59
  -9  -1   0 1481.65   90.29
   9  -1   0 1549.94   77.19
  -9  -1   0 1530.65   94.89
   9  -1   0 1563.34   78.99
   9  -1   0 1598.34   75.09
  -9  -1   0 1707.63  104.99
   9  -1   0 1435.16   81.19
   9   1   0 1520.75   83.09
  -9   1   0 1615.54  102.99
   9   1   0 1381.06   87.29
   9   1   0 1493.25   74.89
   9   1   0 1630.94   90.19
  -9   1   0 1540.35   91.39
   9   1   0 1589.04   73.29
  -9   1   0 1524.95   95.89
  10  -1   0  193.68   21.30
  10  -1   0  148.29   22.30
 -10  -1   0  214.48   32.20
 -10  -1   0  144.89   30.00
 -10  -1   0  118.09   29.80
  10  -1   0  189.48   15.30
  10  -1   0  182.68   15.40
  10  -1   0  174.38   29.40
  10  -1   0  161.58   16.20
  10   1   0  165.48   13.40
  10   1   0  189.38   28.50
  10   1   0  176.38   23.70
  10   1   0  174.28   15.60
 -10   1   0  173.38   33.40
 -10   1   0  166.78   28.80
  10   1   0  194.68   29.20
 -10   1   0  212.58   39.30
 -11  -1   0  102.39   24.10
 -11  -1   0  137.19   29.50
  11  -1   0  159.68   22.90
  11  -1   0  137.89   15.70
 -11  -1   0  148.59   36.00
  11  -1   0  125.89   25.60
  11  -1   0  141.39   27.10
  11  -1   0  141.49   19.00
  11   1   0  116.29   23.10
 -11   1   0  110.39   24.10
  11   1   0   83.29   20.70
 -11   1   0  177.88   35.40
  11   1   0  141.79   16.70
  11   1   0  142.29   12.70
 -11   1   0  144.19   36.10
  12  -1   0   -5.40    8.00
  12  -1   0    1.60    5.80
 -12  -1   0    2.90   14.40
 -12  -1   0    0.20   11.10
  12  -1   0    1.20   11.20
  12  -1   0    2.80    7.10
 -12  -1   0   -7.00   13.10
  12   1   0   15.00   11.40
  12   1   0   -5.80    5.40
 -12   1   0   17.30   17.40
  12   1   0    6.20   10.80
 -12   1   0    0.40   15.00
  12   1   0    2.60    5.20
  12   1   0    5.80    9.30
 -12   1   0   18.10   15.10
  13  -1   0  141.49   17.00
  13  -1   0  117.79   27.30
 -13  -1   0  119.29   33.50
 -13  -1   0  130.19   37.20
 -13  -1   0  103.69   28.00
  13  -1   0  121.39   25.00
  13  -1   0  169.68   22.50
  13   1   0  106.99   24.40
 -13   1   0  107.69   28.10
 -13   1   0  118.69   36.70
  13   1   0  125.39   23.10
  13   1   0  121.09   17.10
  13   1   0  172.08   20.10
 -13   1   0  126.79   33.10
 -14  -1   0  390.76   65.69
 -14  -1   0  388.66   54.99
  14  -1   0  366.86   33.70
 -14  -1   0  402.46   62.29
  14  -1   0  420.86   53.79
  14  -1   0  474.15   53.19
  14  -1   0  399.56   29.20
  14   1   0  456.05   32.50
  14   1   0  432.56   28.00
  14   1   0  436.86   41.20
  14   1   0  430.76   38.50
 -14   1   0  522.55   60.89
  14   1   0  387.96   48.60
 -14   1   0  327.37   55.29
  15  -1   0   -0.40    8.40
  15  -1   0    6.40    7.30
 -15  -1   0   32.80   23.90
 -15  -1   0    9.70   24.40
  15  -1   0   25.00   15.60
  15  -1   0   20.10   16.90
 -15  -1   0   10.40   18.10
 -15   1   0    6.80   17.10
  15   1   0    5.00    9.20
  15   1   0    5.60    6.70
  15   1   0   15.00   14.50
  15   1   0    3.40    7.60
 -15   1   0   32.80   23.60
   0  -2   0 3189.88  157.38
   0   2   0 3221.48  157.68
   1  -2   0  507.45   27.60
  -1  -2   0  520.55   27.90
   1  -2   0  527.65   27.30
  -1  -2   0  463.55   25.90
   1  -2   0  563.94   31.10
  -1  -2   0  474.35   25.20
  -1  -2   0  532.75   28.60
   1   2   0  508.25   28.30
   1   2   0  480.05   24.20
   1   2   0  505.45   27.40
  -1   2   0  519.75   26.20
  -1   2   0  493.85   26.80
  -1   2   0  502.85   30.30
  -1   2   0  474.45   27.00
   2  -2   0  918.81   50.59
  -2  -2   0  921.11   47.20
   2  -2   0  981.70   46.40
   2  -2   0  852.21   46.60
  -2  -2   0  892.21   45.50
   2  -2   0  874.91   46.50
   2  -2   0  881.91   48.90
  -2  -2   0  937.01   47.50
  -2   2   0 1015.80   48.00
   2   2   0  934.91   46.80
  -2   2   0  887.11   49.99
  -2   2   0  915.71   46.80
   2   2   0  880.71   46.90
   2   2   0  944.61   47.10
   2   2   0  937.81   46.20
   3   2   0 1676.43   89.39
   4  -2   0 1934.41   99.89
   4  -2   0 1904.91   97.09
  -4  -2   0 2001.60   99.19
  -4   2   0 2111.29  104.19
   4   2   0 1831.62   95.39
   4   2   0 1880.81   96.79
   4   2   0 1906.81   95.49
   4   2   0 1909.91   88.79
   5  -2   0  339.27   27.70
   5  -2   0  375.36   30.30
   5  -2   0  364.86   24.30
   5  -2   0  346.67   27.90
  -5  -2   0  411.66   28.40
   5  -2   0  376.26   20.90
   5  -2   0  351.96   22.70
  -5  -2   0  352.76   29.80
  -5  -2   0  404.46   29.30
   5  -2   0  364.06   23.20
  -5   2   0  403.96   28.20
   5   2   0  372.96   27.50
   5   2   0  362.86   28.40
   5   2   0  336.57   24.00
  -5   2   0  384.36   23.30
   5   2   0  387.06   20.10
  -5   2   0  336.47   28.60
  -5   2   0  385.06   32.80
   5   2   0  326.27   26.00
   5   2   0  340.87   19.60
   5   2   0  357.06   26.80
  -6  -2   0  705.53   47.00
   6  -2   0  692.93   40.60
   6  -2   0  736.53   39.90
  -6  -2   0  691.53   45.40
   6  -2   0  695.43   45.70
  -6  -2   0  756.12   51.69
   6  -2   0  698.33   36.60
   6  -2   0  709.83   46.90
   6  -2   0  744.33   40.10
   6  -2   0  738.53   49.99
  -6   2   0  695.13   39.80
  -6   2   0  722.63   40.20
  -6   2   0  728.63   46.20
   6   2   0  697.53   45.90
  -6   2   0  756.92   49.40
   6   2   0  720.13   44.90
   6   2   0  646.64   46.10
  -6   2   0  561.84   47.00
   6   2   0  730.93   45.40
   6   2   0  743.23   42.10
  -7  -2   0  474.95   37.30
   7  -2   0  522.35   37.10
   7  -2   0  502.35   70.79
   7  -2   0  510.65   31.70
   7  -2   0  490.35   27.80
  -7  -2   0  505.25   39.80
   7  -2   0  511.55   32.00
  -7  -2   0  466.25   42.00
   7   2   0  488.05   36.60
   7   2   0  516.95   33.60
   7   2   0  505.15   36.60
   7   2   0  451.15   36.60
  -7   2   0  539.25   39.00
  -7   2   0  520.35   45.20
  -7   2   0  468.45   33.60
  -7   2   0  485.15   30.70
  -7   2   0  467.05   31.20
  -7   2   0  499.45   40.70
   7   2   0  491.85   38.90
   8  -2   0  233.38   32.90
   8  -2   0  321.67   24.50
   8  -2   0  336.07   28.90
   8  -2   0  333.07   24.80
   8  -2   0  338.07   31.80
  -8  -2   0  432.36   48.30
   8  -2   0  312.57   24.90
  -8  -2   0  365.56   32.40
  -8  -2   0  371.26   34.80
   8  -2   0  344.87   21.70
  -8   2   0  370.26   26.60
  -8   2   0  318.77   31.40
   8   2   0  368.96   27.90
   8   2   0  314.37   29.20
   8   2   0  434.66   52.29
   8   2   0  236.78   31.40
   8   2   0  335.47   32.50
  -8   2   0  345.77   40.90
  -8   2   0  330.57   42.90
  -8   2   0  338.17   23.50
  -9  -2   0  887.31   67.49
   9  -2   0  876.21   46.10
  -9  -2   0  869.91   60.29
   9  -2   0  877.41   54.59
   9  -2   0  845.02   49.20
   9  -2   0  854.91   50.89
  -9  -2   0  884.61   63.19
   9  -2   0  838.92   50.09
   9   2   0  853.21   57.29
   9   2   0  867.01   56.59
   9   2   0  795.32   52.19
  -9   2   0  902.81   60.89
  -9   2   0  853.11   48.40
   9   2   0  820.02   43.60
   9   2   0  854.11   42.70
  -9   2   0  877.41   46.70
   9   2   0  839.72   57.49
  -9   2   0  865.61   64.59
  -9   2   0  926.01   73.99
 -10  -2   0  408.06   47.20
  10  -2   0  375.26   25.20
 -10  -2   0  396.96   53.09
  10  -2   0  382.86   30.70
  10  -2   0  397.36   29.80
 -10  -2   0  370.26   37.90
  10  -2   0  368.66   26.80
  10   2   0  367.56   22.20
  10   2   0  326.97   30.80
  10   2   0  422.16   36.40
 -10   2   0  392.26   50.09
  10   2   0  370.46   35.30
 -10   2   0  407.26   54.69
 -10   2   0  406.76   39.70
  10   2   0  354.36   23.70
 -11  -2   0   64.89   25.60
  11  -2   0   84.99   14.80
 -11  -2   0   49.99   20.80
 -11  -2   0  101.09   23.20
  11  -2   0   99.59   17.50
  11  -2   0  112.79   15.00
  11  -2   0   93.99   13.80
  11   2   0  103.99   21.80
  11   2   0  124.49   12.60
 -11   2   0  135.49   33.60
 -11   2   0  146.19   28.40
  11   2   0  125.19   23.90
  11   2   0  105.59   19.80
 -11   2   0   96.59   25.70
  12  -2   0  297.87   23.30
  12  -2   0  362.66   45.20
 -12  -2   0  363.46   47.60
 -12  -2   0  313.97   51.49
  12  -2   0  265.97   30.40
  12  -2   0  276.07   40.10
 -12  -2   0  334.97   48.90
 -12   2   0  322.37   49.60
 -12   2   0  292.27   51.89
 -12   2   0  234.38   37.60
  12   2   0  290.87   37.50
  12   2   0  354.26   41.50
  12   2   0  420.76   41.10
  12   2   0  277.47   22.50
  12   2   0  256.97   19.60
  13  -2   0  860.51   49.90
 -13  -2   0  952.90   78.89
  13  -2   0  792.42   68.09
  13  -2   0  900.51   57.19
  13  -2   0  884.11   66.59
 -13  -2   0  847.32   82.89
 -13  -2   0  825.92   70.39
 -13   2   0  997.10   73.69
  13   2   0  859.01   62.89
  13   2   0  698.03   56.69
  13   2   0  797.82   63.69
 -13   2   0  931.01   79.59
  13   2   0  918.21   47.10
  13   2   0  843.82   49.80
  14  -2   0   38.00   19.80
  14  -2   0   84.39   21.90
 -14  -2   0   58.79   32.10
  14  -2   0   85.79   18.40
 -14  -2   0   85.09   26.90
  14  -2   0  105.99   15.80
 -14  -2   0   70.49   29.50
 -14   2   0   77.49   26.20
  14   2   0   86.39   23.80
  14   2   0   76.49   19.30
 -14   2   0   71.99   33.40
  14   2   0   97.09   14.80
  14   2   0   77.09   19.80
  15  -2   0  433.26   37.80
 -15  -2   0  349.87   53.19
  15  -2   0  367.76   49.00
  15  -2   0  406.06   29.70
 -15  -2   0  399.06   62.79
 -15  -2   0  267.67   58.79
  15   2   0  435.16   27.10
 -15   2   0  425.66   56.59
  15   2   0  404.16   39.30
  15   2   0  406.96   53.19
  15   2   0  410.16   29.50
  15   2   0  372.16   48.10
 -15   2   0  393.76   63.29
   0  -3   0    3.30    3.10
   0  -3   0   -1.60    4.70
   0  -3   0    0.90    1.60
   0  -3   0    0.60    2.60
   0  -3   0   -0.90    1.90
   0   3   0    0.10    1.60
   0   3   0   -0.50    2.60
   0   3   0   -0.20    2.60
   0   3   0    0.70    2.30
   0   3   0   -0.70    1.80
   1  -3   0   33.20    5.00
   1  -3   0   41.70    8.30
  -1  -3   0   25.70    6.80
   1  -3   0   25.10    5.50
  -1  -3   0   30.30    6.00
   1  -3   0   28.60    7.50
   1  -3   0   37.80    6.90
  -1  -3   0   20.10    4.50
  -1  -3   0   26.10    3.80
  -1  -3   0   28.70    6.80
  -1   3   0   31.90    5.00
   1   3   0   36.60    6.40
  -1   3   0   24.60    5.50
   1   3   0   33.10    6.50
  -1   3   0   18.90    6.80
   1   3   0   25.00    3.80
   1   3   0   32.10    3.70
  -1   3   0   19.30    4.90
   1   3   0   31.30    5.90
   1   3   0   30.90    7.20
  -1   3   0   28.20    6.40
  -1   3   0   29.00    4.60
  -2  -3   0   64.99    8.60
  -2  -3   0   74.19    6.30
   2  -3   0   72.59    7.40
  -2  -3   0   60.49    9.00
   2  -3   0   64.19    9.60
  -2  -3   0   76.89   11.00
  -2  -3   0   66.29    5.40
  -2  -3   0   66.19    7.70
  -2  -3   0   95.99   12.50
   2  -3   0   93.39   11.20
   2  -3   0   67.29    9.60
   2   3   0   77.29    8.10
  -2   3   0   79.79   11.00
   2   3   0   66.59    8.30
  -2   3   0   69.69    9.50
   2   3   0   71.99    5.90
  -2   3   0   66.79    7.40
   2   3   0   76.49    7.00
   2   3   0   73.29    4.70
   2   3   0   94.79   12.60
   2   3   0   57.99    9.50
  -2   3   0   85.89   10.80
  -2   3   0   85.39   14.70
  -3  -3   0   73.99   10.80
  -3  -3   0   61.99    9.00
  -3  -3   0   58.29    9.80
   3  -3   0   66.99    7.60
   3  -3   0   61.69   10.10
  -3  -3   0   74.59   11.60
   3  -3   0   64.79   10.00
   3  -3   0   92.19   14.70
   3  -3   0   74.39   15.00
   3  -3   0   70.69   10.50
   3   3   0   75.69   10.50
  -3   3   0   60.49    7.00
  -3   3   0   45.10    8.10
  -3   3   0   77.39   14.70
   3   3   0   62.99    9.80
   3   3   0   58.99    9.20
   3   3   0   61.49    6.00
   3   3   0   57.79    5.20
   3   3   0   69.09   11.70
  -3   3   0   67.19    9.00
  -3   3   0   56.29   10.10
   3   3   0   63.19    7.80
   3   3   0   71.69    6.30
  -4  -3   0 1954.10   92.79
   4  -3   0 1997.30  104.29
   4  -3   0 2029.40  103.49
   4  -3   0 2067.19  100.19
  -4  -3   0 1913.41   98.89
   4   3   0 2034.20   98.99
   4   3   0 2004.90   99.29
   4   3   0 1777.72   97.49
   4   3   0 2042.60   97.79
  -4   3   0 1976.70  103.19
   5  -3   0   13.60    7.80
   5  -3   0    8.30    7.00
  -5  -3   0    9.80    6.90
  -5  -3   0   16.50    7.40
   5  -3   0    9.80    6.40
  -5  -3   0   10.00    6.10
   5  -3   0   21.50    5.20
   5   3   0    7.70    5.50
   5   3   0   18.90    7.70
  -5   3   0   17.60    9.10
   5   3   0    9.70    5.80
   5   3   0    7.80    3.10
  -5   3   0   17.00    6.60
   5   3   0   20.40    8.30
   5   3   0   16.90    5.10
  -5   3   0    9.30    4.30
  -5   3   0    5.60    5.90
   5   3   0    8.90    5.80
  -5   3   0   10.30    7.20
  -5   3   0    4.80    5.40
   6  -3   0   84.89   16.20
  -6  -3   0   81.49   16.70
   6  -3   0   93.79   11.00
   6  -3   0  103.69   15.10
   6  -3   0  103.89   18.40
  -6  -3   0   74.89   15.30
  -6  -3   0   66.89   14.10
   6  -3   0   83.39   16.50
   6  -3   0   77.59   12.60
   6   3   0  119.39   18.00
   6   3   0  108.19   18.50
  -6   3   0  105.89   13.50
   6   3   0   79.99   15.00
   6   3   0   81.19    7.40
  -6   3   0  101.09   21.70
  -6   3   0   60.19   15.40
   6   3   0   84.59   14.70
  -6   3   0   81.49   14.60
   6   3   0   88.89    8.20
   6   3   0   94.59   14.30
   7  -3   0  212.98   30.40
  -7  -3   0  192.78   26.10
   7  -3   0  226.68   20.50
   7  -3   0  252.37   17.70
   7  -3   0  251.47   21.50
   7  -3   0  280.57   33.00
   7  -3   0  263.27   33.20
  -7  -3   0  260.87   26.00
  -7  -3   0  288.77   35.90
   7   3   0  225.18   27.40
  -7   3   0  248.58   20.70
   7   3   0  227.08   28.50
   7   3   0  196.48   22.30
  -7   3   0  231.78   19.50
  -7   3   0  265.47   33.90
   7   3   0  263.37   24.80
  -7   3   0  363.76   51.49
  -7   3   0  264.27   31.10
   7   3   0  241.28   28.40
  -8  -3   0 2281.37  127.99
   8  -3   0 2313.47  112.39
   8  -3   0 1982.50  122.49
   8  -3   0 1903.11  118.49
  -8  -3   0 2204.98  121.59
   8  -3   0 2193.88  119.79
  -8  -3   0 2327.67  120.99
   8  -3   0 2239.78  111.99
   8   3   0 2045.20  122.79
   8   3   0 2119.29  120.89
   8   3   0 2140.19  118.29
   8   3   0 2332.97  113.79
  -8   3   0 2502.05  122.59
   8   3   0 2287.57  114.89
  -8   3   0 2278.27  116.29
  -8   3   0 2236.28  124.69
  -8   3   0 2270.17  110.79
  -8   3   0 2139.29  130.89
  -8   3   0 2243.98  110.39
  -9  -3   0  216.68   31.40
   9  -3   0  206.58   20.20
   9  -3   0  273.47   33.40
  -9  -3   0  282.57   37.60
   9  -3   0  133.69   20.20
   9  -3   0  188.98   20.90
  -9  -3   0  192.88   33.70
   9   3   0  185.08   27.00
   9   3   0  195.88   13.80
  -9   3   0  305.97   46.70
  -9   3   0  212.58   21.40
   9   3   0  244.88   29.80
  -9   3   0  134.99   24.80
  -9   3   0  189.58   18.30
   9   3   0  158.18   12.60
   9   3   0  185.88   24.70
  -9   3   0  149.19   30.00
   9   3   0  200.88   25.10
  10  -3   0  843.62   47.30
 -10  -3   0  851.61   64.99
  10  -3   0  823.52   56.69
 -10  -3   0  742.13   60.39
  10  -3   0  760.52   51.89
 -10  -3   0  914.31   72.09
  10  -3   0  871.31   51.59
  10   3   0  922.01   55.99
 -10   3   0  845.12   50.49
 -10   3   0  942.41   64.39
 -10   3   0  829.02   47.70
 -10   3   0  850.41   67.29
  10   3   0  812.72   56.29
  10   3   0  799.42   57.49
  10   3   0  872.91   43.60
  10   3   0  849.91   44.60
 -11  -3   0  418.26   57.99
  11  -3   0  508.45   32.30
  11  -3   0  467.95   37.80
 -11  -3   0  521.95   48.00
  11  -3   0  439.16   36.40
  11  -3   0  559.14   35.70
  11   3   0  490.55   41.90
  11   3   0  475.85   41.00
 -11   3   0  404.86   52.39
  11   3   0  481.95   29.60
  11   3   0  469.05   28.00
 -11   3   0  462.85   46.40
  11   3   0  479.05   39.10
 -12  -3   0  463.25   62.89
  12  -3   0  409.36   29.40
  12  -3   0  371.46   31.30
  12  -3   0  383.26   29.20
 -12  -3   0  305.77   46.70
  12  -3   0  412.76   50.99
  12  -3   0  412.86   34.90
 -12  -3   0  405.96   49.70
 -12   3   0  416.96   51.69
  12   3   0  380.36   37.30
  12   3   0  401.26   25.10
  12   3   0  411.96   37.10
  12   3   0  410.46   26.90
  12   3   0  427.36   39.80
 -12   3   0  422.06   56.09
  13  -3   0  212.18   23.70
  13  -3   0  296.67   33.20
  13  -3   0  171.78   34.10
 -13  -3   0  259.87   45.40
 -13  -3   0  267.87   41.80
 -13  -3   0  198.48   45.20
  13  -3   0  256.77   38.70
 -13   3   0  226.48   38.80
  13   3   0  263.17   35.20
  13   3   0  256.87   18.50
  13   3   0  218.88   19.20
  13   3   0  217.58   33.50
 -13   3   0  198.78   40.80
  13   3   0  210.68   31.70
  14  -3   0  839.22   59.29
  14  -3   0  839.12   67.49
 -14  -3   0  732.83   74.39
 -14  -3   0  900.11   75.89
  14  -3   0  783.42   70.89
  14  -3   0  873.81   51.69
 -14  -3   0  646.74   87.69
  14  -3   0  841.22   66.69
 -14   3   0  922.91   74.99
  14   3   0  843.02   61.09
  14   3   0  870.91   62.49
  14   3   0  893.91   48.90
  14   3   0  821.12   64.89
  14   3   0  892.01   46.70
 -14   3   0  835.12   80.69
  15  -3   0  103.29   25.90
 -15  -3   0   89.59   37.30
 -15  -3   0   13.40   21.00
  15  -3   0  105.09   15.90
  15  -3   0   83.09   19.50
  15  -3   0  103.49   22.60
  15  -3   0   58.09   23.70
  15   3   0   83.99   21.40
  15   3   0   99.79   13.80
 -15   3   0  102.99   36.10
  15   3   0  139.89   27.00
  15   3   0  103.59   12.70
  15   3   0  102.69   21.80
 -15   3   0   71.39   27.90
   0  -4   0  473.15   34.10
   0  -4   0  493.75   30.90
   0  -4   0  449.26   25.70
   0   4   0  510.35   30.90
   0   4   0  513.45   29.90
   0   4   0  474.65   25.80
   0   4   0  482.15   34.10
  -1  -4   0   88.59   11.20
  -1  -4   0   95.39   15.20
  -1  -4   0   87.59   13.00
   1  -4   0   97.79   14.00
   1  -4   0   96.59   17.10
   1  -4   0   86.89   12.50
   1  -4   0   89.89    8.00
  -1  -4   0   97.99    7.80
  -1  -4   0   76.39   10.30
   1  -4   0   61.39   10.10
  -1   4   0   99.69   21.80
   1   4   0   79.69   10.90
  -1   4   0  102.19   13.30
  -1   4   0  102.99   13.40
   1   4   0   90.69   14.40
   1   4   0   93.19    6.00
   1   4   0  121.19   13.30
  -1   4   0   97.49   12.90
   1   4   0   84.19    7.50
   1   4   0   68.59   10.90
  -1   4   0   86.89    7.90
   2  -4   0  562.54   28.60
  -2  -4   0  470.95   32.60
   2  -4   0  489.85   37.00
  -2  -4   0  532.25   28.80
   2  -4   0  488.15   36.50
  -2  -4   0  510.85   27.30
   2  -4   0  517.65   29.90
  -2  -4   0  503.05   26.70
  -2  -4   0  495.15   30.10
   2  -4   0  532.15   32.70
   2   4   0  474.25   29.70
   2   4   0  511.15   26.90
  -2   4   0  524.95   37.50
  -2   4   0  515.15   32.40
  -2   4   0  572.54   30.90
   2   4   0  494.55   26.90
   2   4   0  533.45   32.80
   2   4   0  502.25   29.70
  -2   4   0  552.44   32.20
  -2   4   0  560.34   28.50
   2   4   0  501.95   33.90
  -3  -4   0   77.79   10.30
   3  -4   0   62.19   11.10
   3  -4   0   97.89   14.60
  -3  -4   0   83.99   13.20
   3  -4   0   79.79   14.10
   3  -4   0   63.49   14.40
  -3  -4   0   87.59   13.60
  -3  -4   0   60.39   11.20
   3  -4   0   79.19    9.40
   3  -4   0   77.79   11.70
  -3  -4   0  103.69   15.00
   3   4   0   78.99    7.00
  -3   4   0   65.69   11.10
   3   4   0  116.99   15.60
  -3   4   0   63.29   13.50
  -3   4   0   88.99   12.80
   3   4   0   80.79   11.20
  -3   4   0   81.49   13.20
   3   4   0   84.49   13.20
   3   4   0   97.49   11.40
   3   4   0   77.79    5.90
   3   4   0   83.39   10.10
   3   4   0   53.99   10.40
  -3   4   0   88.79   10.00
  -4  -4   0   29.90   10.20
  -4  -4   0   26.90    6.80
   4  -4   0   43.00   12.40
  -4  -4   0   40.00    8.80
  -4  -4   0   24.70    8.30
   4  -4   0   30.10    7.80
   4  -4   0   25.40    6.00
   4  -4   0   31.90    8.30
  -4  -4   0   36.00    8.50
   4  -4   0   33.60    9.70
   4  -4   0   37.40   11.10
   4   4   0   16.70    6.90
  -4   4   0   33.00    8.30
   4   4   0   33.70    8.90
   4   4   0   36.20    7.30
   4   4   0   36.80    6.40
   4   4   0   25.40    4.50
  -4   4   0   33.90    6.10
   4   4   0   30.50    8.20
  -4   4   0   35.10    6.60
  -4   4   0   24.00    6.60
   4   4   0   31.20    5.10
   4   4   0   38.80    8.60
  -4   4   0   36.70   10.00
  -4   4   0   36.70   12.70
   5  -4   0  508.85   37.10
   5  -4   0  548.25   36.00
  -5  -4   0  464.55   35.80
  -5  -4   0  509.65   30.10
  -5  -4   0  565.34   39.70
   5  -4   0  540.45   35.20
   5  -4   0  520.35   40.10
  -5  -4   0  540.35   32.00
   5  -4   0  528.65   30.50
  -5  -4   0  568.54   36.40
   5  -4   0  555.84   42.40
  -5   4   0  505.35   35.50
  -5   4   0  512.65   28.30
   5   4   0  531.15   30.80
  -5   4   0  649.83   41.00
  -5   4   0  520.05   29.80
   5   4   0  516.15   36.30
  -5   4   0  546.35   31.00
   5   4   0  532.15   30.00
   5   4   0  553.44   36.80
   5   4   0  494.25   34.30
  -5   4   0  566.44   41.80
   5   4   0  572.14   37.30
   5   4   0  551.14   27.60
   5   4   0  585.34   33.30
  -5   4   0  588.94   38.20
   5   4   0  527.05   28.50
   6  -4   0 1023.20   51.99
   6  -4   0 1043.50   65.79
  -6  -4   0 1013.70   64.09
   6  -4   0 1058.29   58.59
  -6  -4   0 1060.29   60.49
  -6  -4   0  978.80   60.99
   6  -4   0  929.71   60.39
   6  -4   0  906.51   63.39
   6  -4   0  923.21   55.99
   6   4   0  951.20   48.30
   6   4   0 1016.60   59.69
  -6   4   0  931.11   57.39
  -6   4   0 1036.50   52.89
   6   4   0 1021.30   49.90
  -6   4   0 1005.50   62.99
   6   4   0  958.20   59.39
   6   4   0  997.20   58.49
   6   4   0 1010.50   53.79
  -6   4   0  947.81   62.89
   6   4   0 1017.60   60.59
   6   4   0  970.40   51.79
   6   4   0  988.10   47.70
  -6   4   0  991.80   60.49
   6   4   0 1070.29   56.79
  -7  -4   0   57.09   14.30
   7  -4   0   45.30   12.00
   7  -4   0   75.39   19.60
  -7  -4   0   42.20   13.00
   7  -4   0   74.49   17.90
   7  -4   0   62.99   10.30
   7  -4   0   63.29   13.20
  -7  -4   0   90.49   21.20
   7  -4   0   60.49   14.60
   7   4   0   80.89   13.60
   7   4   0   66.39    7.50
  -7   4   0   84.09   19.30
   7   4   0   71.29   13.70
  -7   4   0   72.99   18.00
   7   4   0  133.79   21.30
   7   4   0   82.79   16.90
  -7   4   0   82.49   18.50
   7   4   0   58.09    7.40
  -7   4   0   66.09   11.40
   7   4   0   64.89   14.40
  -8  -4   0  352.56   34.00
  -8  -4   0  328.17   33.20
   8  -4   0  366.36   29.30
   8  -4   0  321.07   28.10
   8  -4   0  308.87   26.30
   8  -4   0  333.27   41.40
  -8  -4   0  329.57   41.10
   8   4   0  342.27   20.20
   8   4   0  381.76   29.70
   8   4   0  307.47   31.40
  -8   4   0  371.66   28.60
   8   4   0  319.47   30.50
   8   4   0  378.96   32.20
  -8   4   0  337.67   25.90
   8   4   0  377.96   21.00
  -8   4   0  381.86   34.90
  -8   4   0  312.87   39.70
   8   4   0  356.56   35.90
   8   4   0  379.86   28.80
   9  -4   0 1292.67   69.39
   9  -4   0 1382.86   76.29
  -9  -4   0 1464.05   86.79
  -9  -4   0 1395.16   92.09
   9  -4   0 1373.66   76.89
  -9  -4   0 1507.65   86.99
   9  -4   0 1246.38   82.99
   9   4   0 1293.17   65.09
  -9   4   0 1336.27   72.79
   9   4   0 1465.15   77.99
  -9   4   0 1350.46   74.19
   9   4   0 1305.87   86.89
  -9   4   0 1358.06   89.29
   9   4   0 1286.97   79.49
   9   4   0 1240.48   80.29
  -9   4   0 1292.77   78.89
  -9   4   0 1389.56   84.49
   9   4   0 1364.26   76.59
  10  -4   0  645.24   47.10
 -10  -4   0  651.23   61.69
 -10  -4   0  687.33   57.19
  10  -4   0  726.53   47.30
 -10  -4   0  730.33   57.29
  10  -4   0  706.23   42.10
  10  -4   0  705.83   53.79
 -10   4   0  717.73   44.80
 -10   4   0  706.03   55.99
  10   4   0  714.03   49.20
  10   4   0  662.03   37.50
  10   4   0  685.73   51.39
 -10   4   0  693.53   48.40
  10   4   0  727.13   37.90
  10   4   0  689.93   53.69
 -11  -4   0    5.30   13.70
  11  -4   0   20.00   12.40
  11  -4   0   23.70   12.10
  11  -4   0   17.00    9.20
  11  -4   0   11.60    7.90
 -11  -4   0    3.00   20.30
 -11  -4   0    8.60   12.30
  11   4   0   14.90    6.50
 -11   4   0   13.80    7.50
 -11   4   0   -3.60   11.60
 -11   4   0   -1.30   10.80
  11   4   0   18.70   11.90
  11   4   0    5.90    9.30
  11   4   0    6.30    8.70
  11   4   0    7.60    5.20
 -12  -4   0  431.56   52.29
 -12  -4   0  399.66   52.99
  12  -4   0  427.06   34.10
  12  -4   0  518.45   40.50
  12  -4   0  434.46   53.69
 -12  -4   0  506.15   66.39
  12  -4   0  462.15   32.90
  12   4   0  428.76   39.40
  12   4   0  453.95   28.00
 -12   4   0  444.46   53.79
 -12   4   0  453.45   58.09
  12   4   0  479.65   28.80
  12   4   0  454.15   41.30
  12   4   0  427.06   39.60
  13  -4   0  685.93   50.99
  13  -4   0  614.84   42.10
  13  -4   0  585.64   58.89
  13  -4   0  645.14   45.20
 -13  -4   0  870.11   71.09
  13  -4   0  624.44   42.10
 -13  -4   0  699.23   83.59
  13   4   0  646.24   51.49
  13   4   0  641.74   37.00
  13   4   0  699.83   52.89
 -13   4   0  608.64   59.69
  13   4   0  630.74   37.50
  13   4   0  669.23   52.69
 -13   4   0  627.64   73.79
 -14  -4   0   28.60   25.90
 -14  -4   0   39.60   22.50
  14  -4   0   50.49   16.00
  14  -4   0   45.00   17.30
  14  -4   0   58.59   20.50
  14  -4   0   41.40   12.80
  14  -4   0   52.69   23.40
 -14   4   0   11.90   23.40
  14   4   0   34.40    8.80
 -14   4   0   59.19   24.20
  14   4   0   61.39   18.80
  14   4   0   56.19    9.50
  14   4   0   11.80   13.50
  14   4   0   53.89   16.40
  15  -4   0   53.49   21.40
 -15  -4   0   78.29   30.40
  15  -4   0   68.29   14.80
  15  -4   0   83.29   21.10
 -15  -4   0   99.89   38.60
  15  -4   0   40.40   20.00
  15   4   0   63.79   18.90
  15   4   0   90.69   21.20
 -15   4   0   67.79   26.20
 -15   4   0   29.90   25.80
  15   4   0   36.70   17.60
  15   4   0   60.69   11.20
   0  -5   0    1.50    4.30
   0  -5   0    0.40    3.60
   0  -5   0    2.40    3.40
   0  -5   0    1.50    2.50
   0  -5   0    2.80    5.40
   0   5   0    2.90    4.10
   0   5   0    1.70    3.70
   0   5   0    3.20    3.90
   0   5   0    5.50    5.60
   0   5   0    3.20    2.90
  -1  -5   0    4.20    4.40
   1  -5   0   11.80    6.50
  -1  -5   0   10.90    3.80
  -1  -5   0    7.50    6.40
   1  -5   0   16.70   13.00
   1  -5   0   13.40    5.60
  -1  -5   0    6.90    5.30
   1  -5   0    9.30    3.80
  -1  -5   0    8.80    4.20
   1  -5   0   11.70    5.90
  -1   5   0    9.80    3.90
  -1   5   0   13.50    4.30
  -1   5   0    5.10    4.80
   1   5   0    7.70    4.50
  -1   5   0    5.00    5.20
   1   5   0   18.40    8.60
   1   5   0    8.30    6.00
   1   5   0    9.00    5.60
  -1   5   0   10.10    6.30
  -1   5   0   21.70    7.60
   2  -5   0  822.42   42.50
  -2  -5   0  905.41   52.29
  -2  -5   0  781.62   48.70
   2  -5   0  900.61   48.90
  -2  -5   0  792.92   43.80
  -2  -5   0  763.92   45.10
  -2  -5   0  771.72   40.70
   2  -5   0  834.02   47.80
   2  -5   0  759.42   48.10
   2   5   0  835.12   45.20
   2   5   0  838.22   48.40
   2   5   0  802.22   41.10
  -2   5   0  835.72   47.30
  -2   5   0  821.92   48.00
   2   5   0  799.62   45.30
  -2   5   0  693.53   51.99
   2   5   0  800.12   39.80
  -2   5   0  868.21   44.50
   2   5   0  835.22   51.09
  -2   5   0  775.02   42.10
  -3  -5   0    2.90    2.50
  -3  -5   0    6.00    5.60
  -3  -5   0    2.10    3.40
   3  -5   0    3.20    3.30
  -3  -5   0    4.80    3.50
   3  -5   0    0.00    3.80
   3  -5   0    1.20    3.50
   3  -5   0    4.90    5.50
  -3  -5   0    9.30    5.50
   3  -5   0    9.00    6.70
  -3  -5   0    0.60    4.60
  -3  -5   0    3.90    3.10
   3  -5   0    2.30    4.70
   3   5   0    0.70    3.00
   3   5   0    8.70    3.40
   3   5   0    4.70    3.40
   3   5   0   -0.30    4.30
   3   5   0    0.10    3.30
  -3   5   0    7.50    7.00
   3   5   0    8.40    5.80
  -3   5   0    0.20    4.20
  -3   5   0    2.50    3.40
  -3   5   0    7.00    5.30
  -3   5   0    4.00    4.50
   4  -5   0   17.60    9.10
  -4  -5   0    8.60    6.20
   4  -5   0    3.30    5.30
   4  -5   0   16.40    6.90
  -4  -5   0    3.50    5.80
   4  -5   0    9.30    4.90
  -4  -5   0    1.60    4.00
   4  -5   0    7.50    5.40
  -4  -5   0   12.60    6.20
   4  -5   0    3.00    5.20
   4   5   0   10.60    3.80
   4   5   0    9.00    5.50
   4   5   0    9.90    3.00
  -4   5   0    7.40    5.30
  -4   5   0   13.10    8.00
   4   5   0   11.40    6.70
   4   5   0    8.70    4.60
   4   5   0   10.10    4.80
  -4   5   0    9.80    7.20
  -4   5   0    8.70    4.50
   4   5   0    8.10    6.00
  -4   5   0   10.00    5.70
   4   5   0    4.40    5.00
  -5  -5   0 1120.09   61.89
   5  -5   0 1052.09   62.59
   5  -5   0 1166.28   64.89
  -5  -5   0 1106.49   65.09
   5  -5   0 1026.00   67.59
  -5  -5   0 1133.49   61.39
  -5  -5   0 1102.39   58.29
  -5  -5   0 1106.69   66.19
   5  -5   0 1128.59   57.59
   5  -5   0 1129.89   64.59
   5  -5   0  998.50   70.49
  -5   5   0 1092.49   64.09
   5   5   0 1127.59   62.09
   5   5   0 1121.09   54.19
  -5   5   0 1176.78   66.59
   5   5   0 1096.79   64.49
   5   5   0 1163.68   56.89
  -5   5   0 1211.88   73.19
  -5   5   0 1021.60   56.59
   5   5   0 1077.49   63.69
   5   5   0 1178.28   61.29
   5   5   0 1111.69   54.99
   5   5   0 1071.29   57.29
  -6  -5   0  506.05   32.10
   6  -5   0  522.65   37.00
   6  -5   0  607.04   46.90
   6  -5   0  580.34   38.70
  -6  -5   0  538.25   41.50
  -6  -5   0  543.25   37.80
   6  -5   0  523.05   39.30
  -6  -5   0  518.05   39.00
  -6  -5   0  538.85   31.10
   6  -5   0  530.95   42.30
   6   5   0  542.35   38.60
   6   5   0  533.05   36.50
  -6   5   0  525.55   38.10
   6   5   0  516.15   30.00
   6   5   0  521.85   28.30
   6   5   0  532.45   38.10
  -6   5   0  553.44   44.40
   6   5   0  530.55   31.20
  -6   5   0  467.25   39.60
  -6   5   0  460.75   28.00
   6   5   0  530.85   35.00
  -6   5   0  503.25   39.00
  -6   5   0  538.35   32.00
  -6   5   0  532.55   30.10
   6   5   0  489.95   30.20
  -7  -5   0  758.02   56.09
   7  -5   0  811.72   59.29
  -7  -5   0  742.93   51.29
   7  -5   0  710.73   48.70
   7  -5   0  695.93   55.19
   7  -5   0  821.22   50.99
   7  -5   0  758.12   43.50
   7  -5   0  752.32   52.29
   7   5   0  789.42   48.40
   7   5   0  734.23   52.49
   7   5   0  749.13   41.00
   7   5   0  773.82   39.40
   7   5   0  844.82   43.70
   7   5   0  788.72   44.70
  -7   5   0  766.72   53.19
  -7   5   0  767.92   44.10
   7   5   0  711.73   48.90
  -7   5   0  829.42   56.59
   7   5   0  695.53   50.99
  -7   5   0  810.52   57.19
  -7   5   0  805.92   51.09
   7   5   0  758.52   40.70
   8  -5   0    4.50    7.10
  -8  -5   0    5.40    8.50
   8  -5   0    9.20    8.30
   8  -5   0    0.90    7.50
   8  -5   0    9.80    6.50
  -8  -5   0   11.70   10.80
  -8   5   0    9.20    7.60
  -8   5   0    6.60    5.80
   8   5   0    5.00    7.50
  -8   5   0    9.20    9.50
  -8   5   0   -1.30    8.30
   8   5   0    2.00    5.80
   8   5   0   10.00    5.20
   8   5   0   11.60    4.50
  -8   5   0   19.00   11.90
   8   5   0   11.10    7.80
   8   5   0   14.00    9.70
   9  -5   0  168.58   24.90
  -9  -5   0  213.68   32.60
   9  -5   0  185.18   25.80
   9  -5   0  205.48   21.30
   9  -5   0  205.68   33.90
  -9  -5   0  168.48   32.60
   9   5   0  191.98   15.60
   9   5   0  165.28   22.20
  -9   5   0  161.68   20.90
   9   5   0  204.38   14.70
   9   5   0  192.08   27.30
   9   5   0  210.58   30.00
  -9   5   0  177.88   29.90
   9   5   0  206.88   26.90
  -9   5   0  162.48   30.40
  -9   5   0  206.48   26.00
   9   5   0  191.78   27.90
 -10  -5   0  330.47   42.00
 -10  -5   0  333.37   47.40
  10  -5   0  316.87   42.80
  10  -5   0  332.17   36.30
  10  -5   0  337.77   25.90
  10  -5   0  290.07   29.00
  10   5   0  331.97   22.10
 -10   5   0  245.68   40.10
  10   5   0  350.66   39.50
  10   5   0  311.27   21.00
 -10   5   0  336.77   43.00
 -10   5   0  317.07   28.70
  10   5   0  318.67   34.20
  10   5   0  332.97   29.40
 -10   5   0  324.67   27.30
 -10   5   0  327.37   33.10
 -11  -5   0  896.51   77.19
 -11  -5   0 1034.20   74.39
  11  -5   0  882.61   66.49
  11  -5   0  913.81   59.39
  11  -5   0  935.11   53.89
  11  -5   0  783.32   58.99
 -11   5   0  949.71   61.29
  11   5   0  924.31   61.59
  11   5   0  879.41   49.10
  11   5   0  825.32   61.89
  11   5   0  914.91   50.49
 -11   5   0 1036.50   78.19
  11   5   0  948.61   59.89
 -11   5   0 1000.50   57.49
 -11   5   0  829.42   76.09
  12  -5   0   -4.50   10.50
  12  -5   0    7.60   10.10
 -12  -5   0   13.90   18.50
  12  -5   0   -4.30    7.60
  12  -5   0    9.30    8.80
  12  -5   0    2.80    9.70
 -12  -5   0   11.50   15.80
  12  -5   0    1.10    6.90
 -12   5   0    1.40   12.70
  12   5   0   -1.10    8.30
  12   5   0   -1.10    8.80
  12   5   0    3.60    5.60
 -12   5   0   -0.60    6.00
  12   5   0    4.50    5.60
 -12   5   0    8.40   17.10
 -12   5   0    5.00    6.60
  12   5   0   21.30   13.10
  13  -5   0   -1.00    7.40
  13  -5   0   -7.80   11.70
 -13  -5   0   -4.20   13.20
  13  -5   0    1.70    8.70
  13  -5   0   -3.80    7.50
  13  -5   0   17.30   15.20
  13  -5   0    0.50    7.80
 -13  -5   0   -9.40   15.60
 -13   5   0    2.50   14.50
  13   5   0    8.00   11.80
  13   5   0   10.50   12.20
  13   5   0    3.40    5.80
  13   5   0    8.80   10.80
 -13   5   0  -15.20   15.10
  13   5   0   -2.20    4.80
  14  -5   0  340.97   44.30
 -14  -5   0  270.07   53.69
  14  -5   0  328.47   29.50
  14  -5   0  363.56   35.40
  14  -5   0  480.55   60.59
 -14  -5   0  361.86   54.09
  14   5   0  369.16   42.60
  14   5   0  410.66   38.30
  14   5   0  372.86   24.00
 -14   5   0  220.48   41.90
  14   5   0  314.77   23.40
  14   5   0  410.16   63.89
 -14   5   0  437.86   65.59
  15  -5   0  244.78   67.89
 -15  -5   0  224.88   48.10
 -15  -5   0  206.58   53.89
  15  -5   0  228.78   26.30
  15  -5   0  218.08   38.30
  15  -5   0  233.18   35.40
  15  -5   0  237.98   37.00
  15   5   0  278.67   36.90
 -15   5   0  235.78   46.80
  15   5   0  242.78   18.10
  15   5   0  205.88   31.70
  15   5   0  191.48   29.70
 -15   5   0  169.18   42.00
   0  -6   0 4571.94  253.57
   0   6   0 4683.23  253.87
   0   6   0 4612.94  221.98
   1  -6   0  399.26   29.10
  -1  -6   0  366.36   32.60
  -1  -6   0  363.26   27.30
   1  -6   0  355.76   27.80
   1  -6   0  381.96   29.80
  -1  -6   0  415.86   30.60
   1  -6   0  400.56   35.10
  -1  -6   0  363.76   26.70
   1  -6   0  358.86   23.10
  -1  -6   0  406.36   23.10
   1   6   0  387.06   27.60
   1   6   0  368.46   22.80
  -1   6   0  324.27   32.50
  -1   6   0  391.46   22.40
  -1   6   0  369.56   23.20
   1   6   0  354.46   27.00
   1   6   0  390.96   29.50
  -1   6   0  358.96   27.60
  -1   6   0  326.17   27.20
   1   6   0  383.86   32.80
  -1   6   0  335.17   28.10
  -2  -6   0  101.29   18.40
  -2  -6   0  135.69   22.80
  -2  -6   0   95.99   15.10
   2  -6   0  126.29   19.10
   2  -6   0   70.49   15.60
  -2  -6   0   91.09   10.20
   2  -6   0  104.39   16.40
   2  -6   0  109.19   17.10
  -2  -6   0   83.89    5.80
   2  -6   0  101.19   11.80
   2   6   0   88.09    7.40
  -2   6   0   79.19   12.50
   2   6   0  128.19   19.10
  -2   6   0  103.19   12.20
   2   6   0   69.49   11.70
   2   6   0  111.19   11.60
   2   6   0   81.19   13.20
  -2   6   0   93.09   14.70
   2   6   0   81.39   15.30
  -2   6   0   87.79   17.80
  -2   6   0  107.09   17.60
   3  -6   0  602.14   40.60
   3  -6   0  628.94   35.30
  -3  -6   0  607.64   33.70
  -3  -6   0  587.64   41.90
   3  -6   0  625.94   42.30
  -3  -6   0  626.44   35.20
  -3  -6   0  597.04   37.90
  -3  -6   0  640.14   44.00
  -3  -6   0  596.74   32.50
   3  -6   0  619.44   41.40
   3   6   0  584.04   32.80
   3   6   0  551.44   40.00
  -3   6   0  608.54   41.00
   3   6   0  724.33   45.20
   3   6   0  593.44   33.00
  -3   6   0  635.14   40.00
  -3   6   0  546.95   46.40
   3   6   0  606.74   37.80
  -3   6   0  617.54   38.20
  -3   6   0  585.04   34.60
   3   6   0  636.54   37.80
  -4  -6   0 1135.29   67.49
   4  -6   0 1036.50   66.99
   4  -6   0 1267.07   71.69
  -4  -6   0 1196.18   64.89
  -4  -6   0 1118.99   69.29
   4  -6   0 1270.87   73.39
   4  -6   0 1161.98   68.89
  -4  -6   0 1129.29   69.59
  -4   6   0 1158.48   61.39
  -4   6   0 1297.57   68.69
   4   6   0 1209.28   64.39
   4   6   0 1165.78   60.79
   4   6   0 1193.78   69.29
   4   6   0 1216.08   71.39
   4   6   0 1232.98   63.89
   4   6   0 1345.87   70.59
  -4   6   0 1247.68   69.89
  -4   6   0 1293.47   67.39
  -4   6   0 1307.27   79.69
   5  -6   0   11.00   10.10
  -5  -6   0    9.30    5.90
   5  -6   0   13.00    8.80
   5  -6   0   17.00    8.70
  -5  -6   0    3.50    6.20
   5  -6   0   13.10    8.40
  -5  -6   0   17.90    8.80
   5  -6   0   11.50    7.20
  -5  -6   0   17.60    8.00
   5  -6   0   12.90    5.90
   5  -6   0   24.10    8.70
   5   6   0   13.30    6.00
  -5   6   0    5.70    6.40
   5   6   0    6.70    7.10
   5   6   0   18.40    6.70
   5   6   0    6.90    6.20
   5   6   0   11.20    7.90
  -5   6   0   10.50    9.40
  -5   6   0    5.10    5.80
   5   6   0    9.20    5.50
  -5   6   0    0.10    5.60
  -5   6   0   10.50    5.20
   5   6   0    6.40    3.10
  -6  -6   0  197.08   27.50
   6  -6   0  196.98   31.60
   6  -6   0  219.78   27.60
   6  -6   0  242.38   19.10
  -6  -6   0  194.78   23.50
   6  -6   0  309.27   31.50
  -6  -6   0  204.48   18.20
   6  -6   0  291.77   35.90
   6  -6   0  205.28   27.10
  -6  -6   0  215.38   28.80
  -6  -6   0  202.88   20.20
   6   6   0  225.48   21.30
  -6   6   0  230.78   18.10
  -6   6   0  184.68   26.70
  -6   6   0  212.88   16.30
   6   6   0  211.78   26.40
  -6   6   0  204.58   30.20
   6   6   0  199.78   18.40
   6   6   0  208.78   17.70
   6   6   0  243.88   21.90
   6   6   0  227.78   15.90
  -6   6   0  255.87   30.70
   6   6   0  220.18   18.00
  -6   6   0  208.78   18.30
  -6   6   0  206.58   27.80
  -7  -6   0  877.71   47.30
   7  -6   0  855.61   55.79
   7  -6   0  891.01   62.69
  -7  -6   0  840.22   60.19
   7  -6   0  797.02   63.19
   7  -6   0  831.72   54.79
  -7  -6   0  875.31   45.70
   7  -6   0  890.41   48.40
  -7  -6   0  832.62   54.79
   7   6   0  867.01   56.59
   7   6   0  854.91   46.10
  -7   6   0  893.61   60.29
  -7   6   0  860.41   56.09
   7   6   0  830.82   46.50
   7   6   0  778.32   45.40
  -7   6   0  925.61   48.40
   7   6   0  717.13   53.89
  -7   6   0  816.22   44.00
  -7   6   0  811.02   42.50
  -7   6   0  840.22   57.69
   7   6   0  820.22   46.00
   7   6   0  892.61   50.19
   7   6   0  730.63   51.29
  -7   6   0  862.41   62.99
   8  -6   0  253.57   31.00
   8  -6   0  243.58   31.80
   8  -6   0  281.27   43.80
  -8  -6   0  234.18   35.70
   8  -6   0  202.68   19.70
  -8  -6   0  220.18   30.80
   8   6   0  257.67   19.40
  -8   6   0  229.48   20.50
   8   6   0  218.98   16.80
   8   6   0  231.38   30.90
   8   6   0  244.18   18.90
   8   6   0  225.18   31.00
   8   6   0  246.48   32.40
  -8   6   0  177.08   28.20
   8   6   0  196.18   19.00
  -8   6   0  277.57   34.20
   8   6   0  257.77   29.10
  -8   6   0  194.08   31.00
  -8   6   0  281.47   39.10
   9  -6   0   28.80   11.90
  -9  -6   0   22.60   13.70
   9  -6   0   25.90   15.00
  -9  -6   0   22.00   15.90
   9  -6   0   48.00   14.90
   9  -6   0   35.70   10.30
  -9   6   0   37.90   12.20
  -9   6   0   55.49   18.10
   9   6   0   38.40   14.20
   9   6   0   40.00    9.20
   9   6   0   27.50    7.70
   9   6   0   40.30   13.40
  -9   6   0   45.60   18.40
   9   6   0   39.80   12.90
  -9   6   0   40.10   10.50
  -9   6   0   23.80   14.40
   9   6   0   21.90    8.80
  10  -6   0  266.67   42.60
 -10  -6   0  396.36   48.00
 -10  -6   0  399.06   55.19
  10  -6   0  307.37   36.80
  10  -6   0  289.67   39.00
  10  -6   0  329.17   26.50
  10  -6   0  287.87   30.40
 -10   6   0  422.76   53.19
  10   6   0  282.37   22.60
  10   6   0  353.66   28.80
 -10   6   0  303.27   29.80
  10   6   0  322.77   35.90
 -10   6   0  376.16   44.90
 -10   6   0  308.87   26.90
  10   6   0  285.77   20.80
  10   6   0  379.86   42.20
 -11  -6   0  209.78   35.80
  11  -6   0  221.08   30.40
  11  -6   0  228.48   24.90
  11  -6   0  216.38   36.10
  11  -6   0  244.38   35.50
 -11  -6   0  282.47   47.20
  11  -6   0  200.18   29.60
 -11   6   0  212.48   28.00
 -11   6   0  191.28   24.30
 -11   6   0  209.38   39.50
  11   6   0  179.38   29.80
 -11   6   0  182.88   33.50
  11   6   0  227.18   27.50
  11   6   0  189.78   16.40
  11   6   0  136.39   24.60
  11   6   0  210.68   18.10
 -11   6   0  211.38   31.20
  12  -6   0   36.40   13.20
  12  -6   0   28.50   11.10
 -12  -6   0   40.10   20.90
  12  -6   0   45.40   17.10
  12  -6   0   43.60   16.20
 -12  -6   0   11.60   18.90
  12  -6   0   27.60   21.90
 -12   6   0   31.30   18.90
 -12   6   0   53.39   14.80
  12   6   0   34.60   12.70
  12   6   0    9.40   12.20
  12   6   0   19.10    7.30
  12   6   0   31.50   13.40
 -12   6   0   31.90   21.30
  12   6   0   20.70    7.70
 -12   6   0   26.60   11.40
  13  -6   0   28.80   15.60
  13  -6   0   33.50   18.10
  13  -6   0   14.40    9.80
  13  -6   0   21.20   13.30
 -13  -6   0   20.20   21.90
 -13  -6   0   -7.40   13.10
  13  -6   0   -1.90   13.00
  13  -6   0   28.00   13.00
 -13   6   0   12.80    8.90
 -13   6   0   16.90   19.00
 -13   6   0   11.30   16.20
  13   6   0   17.00    7.20
  13   6   0    7.30   12.10
  13   6   0   44.70   15.20
  13   6   0   17.90    8.00
  13   6   0    6.00   10.80
 -13   6   0   16.10    8.60
  14  -6   0  104.49   23.90
  14  -6   0   69.09   16.40
 -14  -6   0   15.60   22.10
  14  -6   0   83.29   26.30
  14  -6   0   62.29   15.40
  14  -6   0   88.69   23.10
 -14  -6   0   63.29   28.00
  14  -6   0   57.09   17.70
  14   6   0   34.90   16.10
 -14   6   0  112.99   31.00
 -14   6   0   58.69   26.90
  14   6   0   79.79   20.40
  14   6   0   52.89    9.80
  14   6   0   85.29   19.10
  15  -6   0  178.58   18.60
 -15  -6   0   87.69   31.30
  15  -6   0   76.59   25.80
  15  -6   0   99.99   25.60
  15  -6   0  148.09   21.30
 -15  -6   0  107.29   40.90
  15  -6   0  122.89   26.40
  15  -6   0  173.18   23.40
  15   6   0  146.89   17.20
 -15   6   0  108.09   38.30
  15   6   0  148.29   25.20
  15   6   0  134.49   25.00
  15   6   0  174.08   14.10
 -15   6   0  167.08   37.90
   0  -7   0    0.00    6.00
   0  -7   0   -0.20    4.60
   0  -7   0   -0.60    2.90
   0  -7   0   -0.50    3.80
   0  -7   0   -2.20    8.20
   0   7   0    2.80    4.60
   0   7   0   -1.60    4.40
   0   7   0    2.60    6.80
   0   7   0   -0.50    1.80
   0   7   0   -1.70    3.20
   0   7   0   -1.50    3.90
   1  -7   0 1595.84   98.49
  -1  -7   0 1690.33   87.79
  -1  -7   0 1706.63   91.99
   1  -7   0 1633.04   89.09
   1  -7   0 1598.54   91.09
  -1  -7   0 1621.14   88.29
  -1  -7   0 1694.13   97.79
   1  -7   0 1670.73   89.89
   1   7   0 1721.63   91.29
   1   7   0 1701.13   88.49
  -1   7   0 1742.13   92.79
  -1   7   0 1598.64   89.79
  -1   7   0 1712.43   90.19
  -1   7   0 1656.23   82.19
  -1   7   0 1619.44   98.49
   2  -7   0 1953.30  104.59
  -2  -7   0 1923.81  104.89
  -2  -7   0 2018.10  110.09
   2  -7   0 1877.81  102.89
   2  -7   0 1913.91  112.99
   2   7   0 1957.20  100.19
   2   7   0 1919.31  103.09
   2   7   0 1972.30  109.19
  -2   7   0 1987.90  103.59
   3  -7   0 1059.29   63.69
   3  -7   0 1112.69   54.79
   3  -7   0  966.00   69.99
  -3  -7   0 1026.30   58.39
   3  -7   0 1011.80   61.69
  -3  -7   0 1047.20   51.79
  -3  -7   0 1119.59   64.99
  -3  -7   0 1014.70   65.39
   3  -7   0 1023.00   61.29
  -3   7   0  953.50   53.49
   3   7   0  989.50   61.09
   3   7   0  981.70   57.59
   3   7   0  949.31   63.79
  -3   7   0 1021.50   61.69
  -3   7   0  956.90   56.19
   3   7   0 1031.80   57.79
  -3   7   0  972.00   69.79
   3   7   0  946.01   51.69
   3   7   0  998.00   50.29
  -4  -7   0   45.60    7.70
  -4  -7   0   43.70    9.50
  -4  -7   0   30.70   12.10
   4  -7   0   33.60   12.40
  -4  -7   0   40.70   10.20
  -4  -7   0   38.40   10.80
   4  -7   0   28.70   10.60
  -4  -7   0   30.90   11.00
   4  -7   0   33.50   13.60
   4  -7   0   33.70   10.00
   4  -7   0   37.90    8.90
  -4  -7   0   35.90    6.20
   4   7   0   27.60   10.70
   4   7   0   33.10    8.70
  -4   7   0   33.40    8.30
   4   7   0   38.60    8.10
  -4   7   0   42.90   11.50
   4   7   0   36.40    7.20
   4   7   0   65.79   12.50
   4   7   0   31.20   10.70
  -4   7   0   27.10    9.20
  -4   7   0   30.50   13.10
   5  -7   0  620.74   55.79
  -5  -7   0  740.53   51.49
  -5  -7   0  714.83   44.40
  -5  -7   0  748.23   49.60
   5  -7   0  727.53   42.00
   5  -7   0  721.73   51.09
   5  -7   0  709.03   49.00
  -5  -7   0  704.23   49.10
   5  -7   0  742.93   50.19
   5  -7   0  759.42   53.49
  -5  -7   0  748.93   43.70
  -5   7   0  710.53   57.49
   5   7   0  657.23   48.50
   5   7   0  716.03   38.80
   5   7   0  699.13   49.30
  -5   7   0  761.82   49.50
   5   7   0  800.82   44.50
   5   7   0  659.13   48.20
  -5   7   0  711.53   46.50
  -5   7   0  705.13   49.30
   5   7   0  657.33   41.40
  -5   7   0  678.03   40.50
   5   7   0  732.73   43.90
   6  -7   0 1098.39   80.59
  -6  -7   0 1261.07   66.99
  -6  -7   0 1094.89   71.39
   6  -7   0 1237.58   62.99
  -6  -7   0 1107.29   72.09
  -6  -7   0 1168.48   68.69
   6  -7   0 1036.00   75.09
   6  -7   0 1085.89   71.89
   6  -7   0 1226.28   72.29
   6  -7   0 1112.39   69.89
  -6  -7   0 1047.20   63.89
  -6   7   0 1157.78   80.19
  -6   7   0 1120.89   60.79
   6   7   0 1165.18   63.19
  -6   7   0 1121.59   60.19
  -6   7   0 1145.59   71.59
   6   7   0 1207.58   56.29
   6   7   0 1171.28   70.59
   6   7   0 1203.68   58.79
   6   7   0 1139.49   64.69
   6   7   0 1123.39   69.99
  -6   7   0 1149.29   71.29
   6   7   0 1169.08   63.19
   6   7   0 1300.37   70.99
   7  -7   0  404.36   28.30
  -7  -7   0  334.97   31.00
   7  -7   0  370.96   55.59
   7  -7   0  354.26   33.80
  -7  -7   0  389.06   27.50
  -7  -7   0  382.86   35.90
   7  -7   0  370.56   33.80
   7  -7   0  331.37   43.10
   7  -7   0  380.56   36.00
  -7  -7   0  394.46   29.70
  -7  -7   0  366.96   36.60
   7   7   0  376.86   34.20
   7   7   0  375.26   27.30
  -7   7   0  352.86   24.00
  -7   7   0  377.76   26.60
   7   7   0  397.96   23.80
  -7   7   0  359.86   26.20
   7   7   0  381.86   23.90
  -7   7   0  406.56   45.70
   7   7   0  379.86   33.70
  -7   7   0  360.56   34.10
  -7   7   0  379.16   36.10
   7   7   0  373.06   30.60
   7   7   0  386.16   26.90
   7   7   0  367.86   30.30
  -7   7   0  485.75   58.69
   8  -7   0   89.79   19.70
  -8  -7   0   34.30   13.50
   8  -7   0   63.69   12.90
   8  -7   0   81.39   20.20
   8  -7   0   76.69   18.30
  -8  -7   0   73.59   20.70
   8  -7   0  102.49   26.90
  -8   7   0   76.49   21.00
   8   7   0   62.29    9.90
   8   7   0   96.39   20.50
   8   7   0   67.19   14.80
   8   7   0   58.79   10.40
  -8   7   0   79.39    8.30
   8   7   0  100.29   20.10
   8   7   0   75.09   13.10
  -8   7   0   82.19   14.30
   8   7   0   82.19   14.80
  -8   7   0   75.29    8.60
  -8   7   0   65.19   18.80
   8   7   0   74.39   11.80
   8   7   0   64.89   15.60
  -8   7   0   58.99   16.60
  -8   7   0   55.29   19.70
   9  -7   0  370.16   29.80
  -9  -7   0  440.76   51.99
   9  -7   0  408.26   37.40
   9  -7   0  395.46   37.00
   9  -7   0  474.55   50.69
   9  -7   0  431.46   54.69
  -9  -7   0  415.86   38.30
   9   7   0  394.86   25.40
  -9   7   0  411.36   30.10
  -9   7   0  425.76   41.60
   9   7   0  372.26   28.20
   9   7   0  400.06   37.20
   9   7   0  380.36   24.70
   9   7   0  408.36   26.90
   9   7   0  389.16   44.10
   9   7   0  390.06   34.80
  -9   7   0  485.45   46.20
   9   7   0  363.76   27.80
  -9   7   0  384.86   41.60
 -10  -7   0  437.16   49.10
  10  -7   0  385.96   36.40
  10  -7   0  367.46   42.20
  10  -7   0  330.47   43.40
  10  -7   0  446.56   57.99
  10  -7   0  315.17   28.10
  10   7   0  349.47   28.00
  10   7   0  330.27   23.40
 -10   7   0  356.86   29.20
  10   7   0  323.57   26.20
 -10   7   0  382.16   51.29
  10   7   0  413.56   44.80
 -10   7   0  387.96   40.30
 -10   7   0  355.96   44.90
 -10   7   0  360.76   34.00
  10   7   0  360.46   39.10
  11  -7   0   -9.10    5.40
  11  -7   0    4.30    9.90
  11  -7   0   12.20   12.30
  11  -7   0   -2.10    7.20
 -11  -7   0    3.60   11.30
 -11  -7   0   14.40   16.10
  11  -7   0   16.70   13.30
  11   7   0    3.40    5.60
 -11   7   0   -0.80    7.20
 -11   7   0   18.90   17.90
  11   7   0    2.20    6.20
  11   7   0   11.90   10.80
  11   7   0    4.10    9.70
 -11   7   0    3.90    7.90
  11   7   0   -2.10    6.40
 -11   7   0   12.20   15.00
  12  -7   0   14.20   13.40
 -12  -7   0   20.80   16.50
  12  -7   0    7.00    9.10
  12  -7   0   25.10   15.40
 -12  -7   0    8.20   17.90
  12  -7   0   13.80   13.90
  12  -7   0   -5.90    7.10
  12   7   0    8.00   11.80
 -12   7   0   25.30   11.70
 -12   7   0    0.70    8.30
  12   7   0   17.00    9.90
  12   7   0   -1.60    6.10
 -12   7   0   -2.00   12.30
  12   7   0   13.80    6.90
 -12   7   0    4.40   16.60
  12   7   0   12.10   12.60
  13  -7   0   42.70   17.10
 -13  -7   0   27.30   23.20
  13  -7   0   26.30   16.00
  13  -7   0   47.70   14.00
 -13  -7   0   36.70   21.00
  13  -7   0   47.10   22.20
  13  -7   0   20.90   14.80
  13  -7   0   28.30   14.20
 -13   7   0   58.49   14.10
  13   7   0   34.80   17.10
  13   7   0   43.50    9.40
  13   7   0   48.90   15.70
 -13   7   0   22.00   19.10
  13   7   0   37.10   12.30
  13   7   0   31.00   11.60
 -13   7   0   32.70   22.80
  14  -7   0  106.39   24.20
 -14  -7   0   41.00   28.10
  14  -7   0  116.69   26.60
  14  -7   0   72.39   16.90
 -14  -7   0   62.29   26.30
  14  -7   0  102.69   30.40
  14  -7   0  122.79   22.60
  14  -7   0  108.79   24.40
 -14   7   0   51.29   26.30
  14   7   0  111.39   20.00
  14   7   0  147.99   25.90
  14   7   0  103.09   13.00
  14   7   0   72.59   18.70
 -14   7   0   92.19   29.10
  14   7   0   76.09   13.00
  15  -7   0    7.20   10.50
   0  -8   0  749.33   50.89
   0  -8   0  832.02   54.79
   0  -8   0  726.63   59.09
   0  -8   0  839.82   53.39
   0  -8   0  826.82   45.50
   0   8   0  870.31   40.90
   0   8   0  964.70   64.29
   0   8   0  775.72   51.69
   0   8   0  791.22   45.20
   0   8   0  790.12   53.79
   1  -8   0  879.01   59.49
   1  -8   0  907.41   64.49
  -1  -8   0  935.31   56.59
  -1  -8   0  841.82   53.19
  -1  -8   0  890.91   65.19
  -1  -8   0  924.11   60.39
   1  -8   0  914.71   67.59
   1  -8   0  997.40   59.19
  -1  -8   0  990.80   58.39
   1  -8   0  938.41   51.09
   1   8   0  967.10   66.39
   1   8   0  883.81   59.09
  -1   8   0 1038.30   61.49
  -1   8   0  917.11   76.89
   1   8   0  960.20   57.69
   1   8   0  903.31   49.99
  -1   8   0  923.41   50.79
  -1   8   0 1013.90   59.89
   1   8   0  886.61   56.69
  -1   8   0  983.60   48.80
  -1   8   0  921.71   57.69
   2  -8   0   95.89   18.50
  -2  -8   0   75.59   14.60
   2  -8   0  105.39   14.70
   2  -8   0   96.59   19.70
  -2  -8   0  119.49   25.10
  -2  -8   0   72.39   10.50
   2  -8   0   83.59   16.50
  -2  -8   0   58.19   15.10
   2  -8   0   33.50   13.70
  -2  -8   0  102.79   16.20
  -2   8   0   71.59   15.20
   2   8   0  107.49   23.00
  -2   8   0   84.39   12.00
  -2   8   0   75.79   16.60
   2   8   0   74.39    6.30
   2   8   0   58.79   16.00
  -2   8   0   62.89   18.30
   2   8   0   68.99   17.10
   2   8   0   86.79   11.70
  -2   8   0   77.49   11.60
   2   8   0   50.89   11.30
   3  -8   0  865.91   67.59
  -3  -8   0  828.12   53.89
   3  -8   0  874.31   49.80
  -3  -8   0  906.31   47.90
  -3  -8   0  859.71   59.79
   3  -8   0  967.60   61.19
  -3  -8   0  922.71   52.49
  -3  -8   0  971.10   64.49
   3  -8   0 1028.10   60.19
   3  -8   0  932.91   59.19
   3   8   0  884.11   62.09
   3   8   0  891.91   45.10
  -3   8   0  859.91   57.69
  -3   8   0  903.41   49.99
  -3   8   0  814.32   51.29
  -3   8   0  893.51   56.69
  -3   8   0 1001.00   70.09
   3   8   0  940.21   55.49
   3   8   0  912.91   48.50
   3   8   0  934.21   58.49
   3   8   0  725.23   66.09
  -4  -8   0 1302.27   80.99
   4  -8   0 1249.47   76.59
  -4  -8   0 1280.77   64.59
  -4  -8   0 1429.76   76.29
   4  -8   0 1384.06   69.39
   4  -8   0 1284.47   79.09
  -4  -8   0 1278.27   79.49
   4  -8   0 1236.38   77.09
  -4  -8   0 1315.37   73.39
   4  -8   0 1206.08   87.09
  -4  -8   0 1287.17   67.09
   4   8   0 1376.96   78.19
  -4   8   0 1314.07   88.39
   4   8   0 1270.97   72.19
   4   8   0 1288.47   65.39
  -4   8   0 1290.77   68.19
  -4   8   0 1291.67   77.59
  -4   8   0 1255.57   74.39
   4   8   0 1227.38   79.49
   4   8   0 1209.78   65.49
   4   8   0 1362.66   73.39
  -4   8   0 1412.46   74.19
  -5  -8   0  500.85   39.90
   5  -8   0  498.55   41.10
  -5  -8   0  480.15   40.90
   5  -8   0  517.15   42.70
   5  -8   0  413.46   38.40
  -5  -8   0  544.15   34.20
  -5  -8   0  496.45   42.30
   5  -8   0  540.35   34.20
   5  -8   0  472.55   41.70
  -5  -8   0  533.85   37.10
   5  -8   0  485.45   48.90
  -5   8   0  557.44   42.50
   5   8   0  488.95   35.50
  -5   8   0  525.25   39.50
  -5   8   0  522.15   49.60
   5   8   0  531.85   32.80
  -5   8   0  540.65   38.80
   5   8   0  483.15   41.30
   5   8   0  470.85   39.80
  -5   8   0  517.85   33.00
   5   8   0  525.05   31.00
   5   8   0  539.55   41.40
   5   8   0  522.05   36.20
   6  -8   0   16.70   10.70
  -6  -8   0   11.40    8.00
   6  -8   0   15.20   12.20
  -6  -8   0    7.90    8.60
  -6  -8   0   24.10   11.40
   6  -8   0   31.20   13.70
  -6  -8   0   16.60   10.10
   6  -8   0   15.30   10.00
   6  -8   0   30.20   12.10
   6  -8   0   19.30    8.00
   6   8   0   17.90    8.70
  -6   8   0    4.80    7.50
   6   8   0   18.00   11.00
  -6   8   0   14.80   10.70
   6   8   0    5.10    5.70
   6   8   0   13.90    9.60
  -6   8   0   10.60    7.70
  -6   8   0   16.90    7.00
   6   8   0   14.00    6.00
  -6   8   0   19.70   13.20
   6   8   0   11.40    6.50
   6   8   0   28.50   11.70
   7  -8   0  360.46   33.80
   7  -8   0  362.96   41.80
  -7  -8   0  281.07   27.60
   7  -8   0  299.87   25.10
   7  -8   0  403.56   54.69
  -7  -8   0  321.77   26.20
  -7  -8   0  328.27   29.00
   7  -8   0  323.57   38.00
  -7  -8   0  290.97   37.40
  -7  -8   0  380.46   44.50
  -7   8   0  404.96   52.29
  -7   8   0  271.27   23.00
   7   8   0  277.17   24.20
   7   8   0  336.07   30.50
   7   8   0  300.97   26.10
   7   8   0  306.47   21.60
  -7   8   0  295.07   25.50
   7   8   0  265.27   24.70
  -7   8   0  301.07   22.70
  -7   8   0  300.77   37.20
   7   8   0  302.57   18.50
  -7   8   0  294.67   31.80
   7   8   0  310.27   36.20
  -7   8   0  280.77   36.90
   7   8   0  359.26   32.60
  -8  -8   0  519.05   40.00
   8  -8   0  436.26   40.60
   8  -8   0  433.56   48.70
  -8  -8   0  473.35   33.20
   8  -8   0  491.55   51.19
  -8  -8   0  484.25   43.40
   8  -8   0  497.05   33.80
   8  -8   0  423.26   46.70
  -8  -8   0  446.26   44.30
  -8  -8   0  403.36   30.30
   8   8   0  441.36   28.70
  -8   8   0  499.85   28.80
   8   8   0  450.65   35.70
   8   8   0  470.05   36.10
   8   8   0  437.06   31.30
  -8   8   0  386.46   30.70
  -8   8   0  417.46   52.69
  -8   8   0  507.25   45.30
  -8   8   0  475.75   42.10
   8   8   0  419.56   43.10
   8   8   0  446.46   33.10
   8   8   0  497.95   41.30
  -8   8   0  523.45   45.30
  -8   8   0  471.15   30.30
   8   8   0  516.05   28.30
   9  -8   0  400.26   38.90
   9  -8   0  490.35   51.99
   9  -8   0  419.66   46.80
   9  -8   0  394.66   31.00
  -9  -8   0  411.06   53.49
   9  -8   0  418.26   54.59
  -9  -8   0  379.16   37.20
   9   8   0  376.66   37.00
   9   8   0  420.06   27.80
   9   8   0  401.56   31.00
  -9   8   0  473.55   54.39
  -9   8   0  421.86   40.00
   9   8   0  383.36   35.30
   9   8   0  384.76   34.40
  -9   8   0  456.95   31.40
  -9   8   0  422.16   54.59
   9   8   0  370.16   26.20
  -9   8   0  359.36   46.40
   9   8   0  371.86   25.90
   9   8   0  366.66   29.30
 -10  -8   0  262.87   44.00
  10  -8   0  244.78   27.50
 -10  -8   0  179.38   30.50
  10  -8   0  215.08   33.50
  10  -8   0  199.68   45.80
  10  -8   0  223.68   32.30
  10  -8   0  228.18   37.30
 -10   8   0  221.98   38.80
 -10   8   0  238.48   26.00
  10   8   0  246.78   34.40
 -10   8   0  193.68   36.60
  10   8   0  279.07   34.00
 -10   8   0  243.18   44.50
  10   8   0  178.88   17.40
  10   8   0  237.18   20.70
 -10   8   0  267.07   34.90
  11  -8   0   64.29   19.20
 -11  -8   0  105.39   25.60
  11  -8   0   46.10   13.90
  11  -8   0  115.39   25.80
 -11  -8   0   66.59   26.00
  11  -8   0   74.29   24.40
  11  -8   0  109.39   25.90
  11   8   0   71.99   14.20
 -11   8   0   83.89   25.50
  11   8   0   81.29   19.30
 -11   8   0   61.09   14.10
  11   8   0   63.29   11.30
  11   8   0   50.19   17.10
 -11   8   0   87.19   19.80
 -11   8   0   97.09   23.60
 -11   8   0   81.49   27.60
  12  -8   0  363.06   52.39
  12  -8   0  283.37   41.50
  12  -8   0  339.27   42.30
 -12  -8   0  335.37   57.39
  12  -8   0  269.87   39.80
  12  -8   0  333.17   30.10
 -12  -8   0  311.97   47.70
  12   8   0  334.37   26.30
  12   8   0  275.67   26.50
  12   8   0  348.77   41.40
  12   8   0  278.37   22.30
 -12   8   0  236.08   47.30
 -12   8   0  278.77   45.70
  12   8   0  341.57   42.10
 -12   8   0  309.57   32.00
 -12   8   0  329.27   29.50
 -13  -8   0   19.80   21.20
  13  -8   0   61.09   19.90
  13  -8   0   59.79   21.30
  13  -8   0   30.70   15.80
  13  -8   0   36.50   13.50
  13  -8   0   61.69   21.60
  13  -8   0   64.29   21.10
 -13  -8   0   18.20   18.00
 -13   8   0   46.60   25.70
  13   8   0   29.20   14.60
 -13   8   0   20.40   13.20
  13   8   0   36.70   11.10
 -13   8   0   47.80   22.10
  13   8   0   48.00   12.20
  13   8   0   48.30    9.80
  14  -8   0   90.29   17.70
  14  -8   0   91.79   25.00
  14  -8   0  115.09   27.00
  14  -8   0  122.79   22.70
  14  -8   0  101.09   24.70
 -14  -8   0   24.10   24.80
  14  -8   0   94.29   44.90
 -14  -8   0   46.10   25.70
  14   8   0  106.79   18.30
  14   8   0   97.59   15.40
  14   8   0   92.39   22.30
  14   8   0  126.59   23.80
 -14   8   0   77.39   29.90
  14   8   0   87.99   12.50
 -14   8   0   76.09   17.70
   0  -9   0    1.00    5.80
   0  -9   0    4.20    4.60
   0  -9   0    5.50    7.50
   0  -9   0   13.30   10.70
   0   9   0   -0.30    5.00
   0   9   0   -0.40    3.70
   0   9   0   -3.80    4.30
   0   9   0    1.80    2.60
   0   9   0   -4.70    5.50
   0   9   0    0.80    6.90
   1  -9   0  101.19   19.40
   1  -9   0  165.78   32.70
  -1  -9   0  138.79   16.20
   1  -9   0  169.98   25.30
   1  -9   0  112.09   14.80
  -1  -9   0  101.09   18.30
  -1  -9   0  113.59   22.50
   1  -9   0  175.88   28.60
  -1  -9   0  162.28   27.40
  -1  -9   0   88.99   22.90
   1   9   0  154.48   23.20
  -1   9   0  133.69   12.20
  -1   9   0  135.89   22.70
  -1   9   0  118.79   20.50
  -1   9   0  115.59   15.10
   1   9   0  140.69   29.30
   1   9   0  168.38   26.00
  -1   9   0  114.59   21.20
   1   9   0  130.59   15.30
   1   9   0  112.99   19.50
  -2  -9   0  622.14   39.00
   2  -9   0  643.34   48.20
   2  -9   0  659.13   40.50
  -2  -9   0  688.73   47.10
   2  -9   0  664.83   50.19
   2  -9   0  591.54   46.30
   2  -9   0  689.23   58.49
  -2  -9   0  652.83   49.50
  -2  -9   0  681.23   55.19
  -2  -9   0  650.73   44.60
   2   9   0  672.13   32.30
  -2   9   0  692.23   40.00
   2   9   0  665.83   49.00
  -2   9   0  681.23   47.90
   2   9   0  739.13   40.10
  -2   9   0  692.83   40.70
  -2   9   0  613.54   47.20
   2   9   0  694.73   46.90
   2   9   0  623.94   45.50
   2   9   0  735.93   56.19
  -2   9   0  703.73   58.59
  -3  -9   0   91.99   23.20
   3  -9   0   75.69   13.30
  -3  -9   0   79.39   11.70
  -3  -9   0   65.99   13.60
   3  -9   0   91.29   30.00
   3  -9   0   85.89   20.00
   3  -9   0   69.29   16.90
   3  -9   0   60.59   14.90
  -3  -9   0   73.99   15.60
  -3  -9   0   61.39   17.40
   3   9   0   60.19    7.60
  -3   9   0   23.10   12.40
  -3   9   0   42.20    9.80
   3   9   0   74.49   20.90
   3   9   0   48.10   14.40
  -3   9   0   41.80   10.40
   3   9   0   63.19   15.00
  -3   9   0   74.09   17.70
   3   9   0   44.10   12.70
   3   9   0   50.39    9.80
  -3   9   0   44.20   13.30
  -4  -9   0   25.20    9.90
   4  -9   0   16.80   13.50
  -4  -9   0   16.50    6.30
  -4  -9   0   16.40    7.20
  -4  -9   0   12.50   10.90
   4  -9   0   17.60   11.20
   4  -9   0   15.50   10.10
   4  -9   0    7.50    9.00
   4  -9   0   30.00    8.90
  -4  -9   0   12.60   10.30
   4   9   0   37.20    7.20
  -4   9   0    7.00    6.80
  -4   9   0   17.10    9.50
   4   9   0   18.60    9.40
   4   9   0   29.10    7.80
   4   9   0   18.60    8.70
  -4   9   0    8.80   10.00
   4   9   0   22.10   11.50
  -4   9   0   17.50   10.40
   4   9   0    8.40    9.00
  -4   9   0   11.20    6.70
   5  -9   0  439.96   30.50
   5  -9   0  359.46   42.30
   5  -9   0  488.55   56.29
  -5  -9   0  421.56   36.30
  -5  -9   0  471.35   34.70
   5  -9   0  444.36   38.20
   5  -9   0  374.26   36.30
  -5  -9   0  443.76   24.50
   5  -9   0  287.27   42.90
  -5  -9   0  408.46   23.30
  -5  -9   0  463.55   40.60
  -5  -9   0  412.96   39.30
   5   9   0  385.36   26.80
   5   9   0  405.56   32.80
  -5   9   0  381.76   36.30
   5   9   0  337.87   34.30
  -5   9   0  303.07   43.30
  -5   9   0  406.76   34.50
   5   9   0  396.66   36.40
   5   9   0  434.56   33.20
   5   9   0  394.86   27.10
  -5   9   0  388.06   28.80
   5   9   0  442.36   39.90
  -5   9   0  438.06   35.40
   6  -9   0  369.06   43.70
   6  -9   0  207.58   37.60
  -6  -9   0  302.37   26.20
  -6  -9   0  363.46   41.30
  -6  -9   0  283.07   27.50
   6  -9   0  314.57   33.20
   6  -9   0  332.57   38.90
  -6  -9   0  342.87   34.40
   6  -9   0  351.06   27.10
   6  -9   0  324.97   41.50
  -6  -9   0  352.96   43.90
   6   9   0  355.76   26.00
  -6   9   0  265.27   41.30
  -6   9   0  359.16   33.60
   6   9   0  315.57   37.10
  -6   9   0  350.86   34.70
   6   9   0  353.36   23.80
  -6   9   0  306.47   24.70
  -6   9   0  335.77   30.10
   6   9   0  335.57   32.30
   6   9   0  353.96   29.30
   6   9   0  332.37   28.00
   6   9   0  333.87   40.60
  -7  -9   0  121.49   26.10
   7  -9   0  123.99   25.70
   7  -9   0   99.49   24.40
  -7  -9   0  134.59   26.50
  -7  -9   0  163.28   26.00
   7  -9   0   86.89   16.20
   7  -9   0   74.19   26.30
  -7  -9   0  109.99   19.20
   7  -9   0  125.69   24.60
   7   9   0  109.19   17.70
   7   9   0  111.09   23.10
  -7   9   0   87.09   24.10
  -7   9   0  127.19   20.00
   7   9   0  135.39   24.50
   7   9   0  106.99   14.30
  -7   9   0  135.59   17.20
   7   9   0  122.39   23.30
   7   9   0  133.19   20.00
  -7   9   0  109.99   15.90
   7   9   0  101.39   17.20
  -7   9   0  107.69   23.80
  -7   9   0  103.69   22.10
  -8  -9   0   58.59   16.00
   8  -9   0   71.69   20.00
   8  -9   0   49.30   18.60
   8  -9   0   41.70   18.40
  -8  -9   0   62.59   15.10
  -8  -9   0   41.50   16.40
   8  -9   0   57.39   12.90
  -8  -9   0   64.39   14.00
  -8  -9   0   50.49   18.90
   8  -9   0   49.90   16.50
  -8   9   0   50.09   10.30
  -8   9   0   45.70   16.20
  -8   9   0   59.49   15.90
   8   9   0   49.10   11.60
  -8   9   0   27.30    9.10
  -8   9   0   41.10   18.20
   8   9   0   44.40    9.70
  -8   9   0   55.19   18.70
   8   9   0   38.80   12.00
   8   9   0   52.39   15.20
   8   9   0   49.70    6.40
  -8   9   0   52.89   19.60
   8   9   0   42.60   15.50
   9  -9   0  383.46   39.10
   9  -9   0  457.85   52.69
  -9  -9   0  407.66   37.10
   9  -9   0  365.36   30.70
  -9  -9   0  423.36   53.79
   9  -9   0  305.17   41.30
   9  -9   0  394.06   56.99
   9   9   0  361.16   25.60
   9   9   0  346.67   37.70
  -9   9   0  447.06   52.89
   9   9   0  360.46   31.30
  -9   9   0  327.57   49.50
  -9   9   0  484.55   64.59
   9   9   0  363.06   27.70
   9   9   0  361.26   22.60
   9   9   0  346.57   29.90
  -9   9   0  330.87   22.70
  -9   9   0  368.96   38.50
   9   9   0  366.66   32.50
  -9   9   0  330.47   27.90
   9   9   0  404.16   38.10
  -9   9   0  336.47   22.90
  10  -9   0  273.57   29.90
  10  -9   0  236.18   45.60
 -10  -9   0  335.07   48.70
  10  -9   0  312.47   43.70
 -10  -9   0  239.68   34.90
  10   9   0  285.97   37.30
  10   9   0  207.08   19.10
  10   9   0  242.18   21.80
  10   9   0  259.37   19.50
 -10   9   0  242.18   27.20
  10   9   0  254.97   34.20
  10   9   0  290.47   26.10
 -10   9   0  231.58   38.70
 -10   9   0  306.67   45.50
  10   9   0  249.18   20.60
 -10   9   0  217.38   40.10
  11  -9   0   13.70   14.80
  11  -9   0   22.40   16.20
 -11  -9   0   23.20   20.40
  11  -9   0    8.80   10.30
  11  -9   0   15.40   12.70
  11  -9   0   52.29   17.80
 -11  -9   0    7.70   12.90
  11   9   0   16.10   12.70
 -11   9   0    6.70   15.90
 -11   9   0   23.70   11.20
 -11   9   0    9.00    8.80
 -11   9   0   16.80   16.80
  11   9   0    9.00    7.30
  11   9   0    8.50    6.50
  11   9   0    2.00    7.30
 -11   9   0    9.70   12.10
  11   9   0   28.20   14.70
  12  -9   0  109.69   24.60
  12  -9   0   90.39   26.90
  12  -9   0   88.79   19.30
  12  -9   0   83.09   23.60
  12  -9   0   48.20   21.10
 -12  -9   0   86.69   31.70
 -12  -9   0   78.09   24.40
 -12   9   0   68.29   15.70
  12   9   0  104.39   22.30
 -12   9   0   43.50   23.70
  12   9   0   97.19   15.20
  12   9   0   80.09   21.10
 -12   9   0  120.99   28.20
  12   9   0   89.89   15.90
  12   9   0  104.69   14.10
 -12   9   0   55.29   23.60
  13  -9   0  354.46   49.20
  13  -9   0  327.17   51.09
  13  -9   0  239.58   44.90
 -13  -9   0  282.87   54.39
 -13  -9   0  362.46   52.89
  13  -9   0  287.77   43.40
  13  -9   0  274.87   33.50
  13  -9   0  347.17   43.50
  13   9   0  313.67   25.90
 -13   9   0  312.47   44.80
 -13   9   0  363.36   53.19
  13   9   0  359.86   24.60
  13   9   0  298.27   39.40
  13   9   0  315.87   40.50
 -13   9   0  357.16   35.20
 -13   9   0  252.27   48.00
  13   9   0  314.47   27.40
  14  -9   0   10.50   16.00
  14  -9   0    8.00   12.10
  14  -9   0   15.50   12.80
  14  -9   0   12.40   12.30
  14  -9   0    8.30   13.00
  14  -9   0    1.50   10.00
 -14  -9   0    3.60   14.70
 -14  -9   0   -1.40   20.00
 -14   9   0   10.20   20.10
 -14   9   0   -3.30    6.40
  14   9   0   10.40   11.60
  14   9   0    9.30    8.50
  14   9   0    5.60    6.90
 -14   9   0    2.40   17.40
  14   9   0    4.00    7.50
   0 -10   0 1147.69   76.29
   0 -10   0 1137.79   84.39
   0 -10   0 1243.48   65.49
   0 -10   0 1167.18   74.29
   0 -10   0 1039.90   71.29
   0  10   0 1251.37   58.69
   0  10   0 1325.17   76.19
   0  10   0 1318.97   78.09
   0  10   0 1182.98   64.99
   0  10   0 1161.28   84.29
   1 -10   0    6.80    8.20
   1 -10   0    9.10    8.70
   1 -10   0    5.20    7.10
  -1 -10   0    8.90   10.50
  -1 -10   0   20.40    7.60
  -1 -10   0   10.30   10.10
   1 -10   0    7.10    6.10
   1 -10   0    1.30    9.30
  -1 -10   0    1.40    6.70
  -1  10   0    0.10    9.00
   1  10   0   16.00    6.80
  -1  10   0    2.20    7.70
  -1  10   0   12.90    5.00
   1  10   0   -3.30    6.00
   1  10   0    1.20    6.80
  -1  10   0    3.70    4.90
   1  10   0    4.60    6.00
   1  10   0   11.10    8.90
  -1  10   0   -0.90    6.40
   1  10   0    9.30    2.60
  -1  10   0   16.40   13.00
  -2 -10   0    2.50    7.00
   2 -10   0   -3.60    5.90
  -2 -10   0    0.60    5.50
  -2 -10   0    3.40    4.80
   2 -10   0   -1.20    6.50
  -2 -10   0    5.30    8.20
   2 -10   0    0.40    4.50
   2 -10   0    5.80    7.60
  -2 -10   0   -5.00    5.50
   2 -10   0    6.10    8.10
   2  10   0   -2.10    5.70
  -2  10   0    3.00    7.00
   2  10   0    2.70    7.30
  -2  10   0    2.10    4.50
   2  10   0    5.50    5.50
   2  10   0   -5.00    4.70
  -2  10   0    3.10    6.90
   2  10   0    4.40    8.00
  -2  10   0   -2.20    4.40
  -2  10   0   -5.20    4.90
  -3 -10   0  273.67   37.30
  -3 -10   0  193.08   33.40
  -3 -10   0  277.17   21.10
   3 -10   0  220.18   30.90
   3 -10   0  233.28   21.50
   3 -10   0  186.88   33.30
  -3 -10   0  261.37   26.90
   3 -10   0  214.08   32.60
   3 -10   0  325.77   40.90
  -3 -10   0  283.37   25.80
  -3  10   0  294.57   30.40
  -3  10   0  256.27   22.80
   3  10   0  297.67   35.70
   3  10   0  281.37   15.70
   3  10   0  193.58   31.90
  -3  10   0  244.08   22.00
  -3  10   0  232.18   32.10
  -3  10   0  324.47   48.30
   3  10   0  241.18   20.80
   3  10   0  298.97   33.10
   3  10   0  273.17   27.20
   4 -10   0 1225.78   77.69
  -4 -10   0 1108.79   69.99
  -4 -10   0 1166.68   65.19
  -4 -10   0 1101.29   76.59
  -4 -10   0 1123.79   60.49
   4 -10   0 1136.69   73.89
   4 -10   0 1268.67   77.19
   4 -10   0 1015.10   84.19
   4 -10   0 1201.28   64.79
  -4 -10   0 1263.77   81.79
  -4  10   0 1126.39   63.59
  -4  10   0 1107.19   71.49
  -4  10   0 1164.08   67.49
   4  10   0 1064.59   77.59
   4  10   0 1119.89   70.49
  -4  10   0 1076.39   73.39
   4  10   0 1105.89   69.29
  -4  10   0 1245.48   88.49
   4  10   0 1187.68   57.69
   4  10   0 1054.89   72.19
   4  10   0 1179.38   62.09
   5 -10   0   27.20   11.70
  -5 -10   0   35.70   12.90
   5 -10   0   33.20   13.80
   5 -10   0   28.10   15.70
  -5 -10   0   36.20    7.80
  -5 -10   0   36.20    8.80
  -5 -10   0   37.40   15.80
  -5 -10   0   29.40   11.00
  -5 -10   0   65.19   19.10
   5 -10   0   12.20   11.30
   5 -10   0   25.90    9.60
  -5  10   0   37.20   13.00
   5  10   0   26.10   12.30
   5  10   0   49.10    9.40
  -5  10   0   69.79   17.00
   5  10   0   21.70   10.70
   5  10   0   27.90    8.50
  -5  10   0   38.90   10.70
  -5  10   0   35.60   13.60
   5  10   0   18.30   10.80
  -5  10   0   46.10   18.60
   5  10   0   34.10   12.10
   6 -10   0   84.79   22.10
  -6 -10   0   99.99   24.10
   6 -10   0  129.09   25.60
  -6 -10   0  126.79   28.10
   6 -10   0  142.69   35.60
  -6 -10   0   71.49   16.90
  -6 -10   0  114.69   23.60
   6 -10   0  114.19   17.90
   6 -10   0   85.29   19.70
   6 -10   0  131.39   25.60
  -6  10   0   71.49   19.60
  -6  10   0   77.89   22.60
   6  10   0  124.99   24.70
  -6  10   0  119.49   17.60
  -6  10   0   97.99   21.30
   6  10   0  110.49   23.80
   6  10   0  113.79   19.30
  -6  10   0  102.49   20.30
   6  10   0   92.09   14.50
   6  10   0  114.79   20.20
   6  10   0  101.89   23.50
   6  10   0  103.69   14.50
   7 -10   0  409.76   49.80
  -7 -10   0  501.45   56.79
   7 -10   0  506.55   36.10
  -7 -10   0  469.75   42.50
   7 -10   0  532.95   70.89
   7 -10   0  504.55   45.00
  -7 -10   0  519.95   46.90
   7 -10   0  471.75   44.50
   7  10   0  487.85   34.60
   7  10   0  496.35   37.50
   7  10   0  479.05   43.10
   7  10   0  423.16   36.70
   7  10   0  507.05   32.10
  -7  10   0  758.32  107.29
  -7  10   0  531.95   34.10
  -7  10   0  445.56   33.10
   7  10   0  465.55   43.00
  -7  10   0  393.56   42.50
  -7  10   0  483.55   43.80
  -8 -10   0  700.53   46.80
   8 -10   0  689.93   67.39
   8 -10   0  623.94   44.80
  -8 -10   0  717.73   58.49
   8 -10   0  658.13   57.09
   8 -10   0  634.24   54.89
  -8 -10   0  672.53   57.39
  -8 -10   0  654.33   47.80
   8 -10   0  688.73   55.49
   8  10   0  620.84   44.90
  -8  10   0  694.73   42.90
  -8  10   0  745.33   58.19
  -8  10   0  614.54   54.19
   8  10   0  651.53   53.19
  -8  10   0  636.44   63.19
  -8  10   0  693.73   57.69
  -8  10   0  672.73   41.50
  -8  10   0  690.73   45.60
   8  10   0  612.64   50.29
   8  10   0  663.73   46.80
   8  10   0  732.93   41.20
   8  10   0  653.43   45.10
   9 -10   0   90.19   18.40
   9 -10   0  117.19   30.60
  -9 -10   0  126.89   20.20
   9 -10   0  107.39   24.70
   9 -10   0   67.99   21.70
  -9 -10   0   80.19   24.90
  -9 -10   0  116.39   26.20
  -9 -10   0  115.49   22.80
   9 -10   0  160.68   38.00
  -9 -10   0  130.89   20.10
   9  10   0   96.89   19.00
  -9  10   0  105.79   14.00
  -9  10   0   81.89   15.30
  -9  10   0   73.29   20.90
   9  10   0  104.49   15.30
  -9  10   0  108.99   29.80
   9  10   0   77.09   18.80
  -9  10   0   90.49   14.90
  -9  10   0   98.49   28.20
   9  10   0   89.09   20.00
   9  10   0  112.39   19.50
   9  10   0  109.69   17.90
   9  10   0  134.89   27.40
  -9  10   0  102.59   31.00
  10 -10   0   18.50   11.10
  10 -10   0   17.10   13.30
  10 -10   0   -6.80    8.00
  10 -10   0   12.90   15.60
 -10 -10   0   20.70   18.00
  10 -10   0    4.10   10.40
 -10 -10   0    4.30   10.60
  10  10   0   12.10    7.50
  10  10   0   14.40    9.90
  10  10   0    2.40    9.70
 -10  10   0   12.90    8.80
  10  10   0    7.10    7.00
 -10  10   0   -1.10   10.30
 -10  10   0    5.60   13.60
  10  10   0   10.40   11.70
 -10  10   0    1.20   12.80
  10  10   0   14.60    9.10
  11 -10   0  255.07   31.20
  11 -10   0  254.27   39.70
 -11 -10   0  260.37   38.20
 -11 -10   0  348.27   55.29
  11 -10   0  223.48   38.00
  11 -10   0  267.87   40.50
  11 -10   0  261.97   48.40
  11  10   0  263.67   30.30
  11  10   0  278.27   36.70
 -11  10   0  266.37   44.50
 -11  10   0  249.88   44.30
  11  10   0  270.47   37.70
 -11  10   0  262.97   44.90
  11  10   0  288.87   18.30
  11  10   0  257.87   22.70
 -11  10   0  242.78   28.30
  11  10   0  264.47   18.90
  12 -10   0  322.77   45.10
  12 -10   0  217.28   31.60
  12 -10   0  198.88   34.90
 -12 -10   0  187.38   35.70
  12 -10   0  243.68   48.10
 -12 -10   0  167.48   41.40
  12 -10   0  251.67   41.10
  12  10   0  232.28   34.90
  12  10   0  276.27   37.60
 -12  10   0  207.18   40.80
 -12  10   0  192.08   41.00
  12  10   0  235.48   27.50
 -12  10   0  219.58   39.80
 -12  10   0  189.68   25.50
  12  10   0  217.78   20.00
 -12  10   0  260.17   36.70
  12  10   0  228.78   17.50
  13 -10   0   61.59   27.00
  13 -10   0  106.69   27.00
  13 -10   0   63.49   26.20
 -13 -10   0   52.79   29.30
  13 -10   0   78.19   24.80
  13 -10   0  101.79   22.50
  13 -10   0   81.39   17.80
 -13 -10   0   67.39   23.60
 -13  10   0   68.49   28.40
 -13  10   0   79.99   27.70
  13  10   0  101.99   14.00
 -13  10   0   22.00   17.20
  13  10   0   89.99   16.60
 -13  10   0  102.79   22.60
  13  10   0   82.79   11.30
  13  10   0   51.89   20.20
  13  10   0   82.09   12.80
  13  10   0   64.09   19.10
 -13  10   0   92.99   16.70
  14 -10   0    1.70   10.80
  14 -10   0   -5.50   10.00
 -14 -10   0  -10.20   15.10
  14 -10   0    0.90   11.50
  14 -10   0   -1.10   10.00
  14 -10   0   -7.00   10.20
  14 -10   0    5.50   13.90
  14  10   0   -3.90    6.30
  14  10   0   -3.10    6.90
 -14  10   0   10.70   20.30
 -14  10   0   -3.10    7.00
  14  10   0  -14.10    5.00
 -14  10   0   -9.70   16.40
  14  10   0   -0.90    5.50
  14  10   0    4.00    9.90
   0 -11   0   -4.70    4.10
   0 -11   0    0.60    7.10
   0 -11   0   -4.60    5.20
   0 -11   0    8.10    9.70
   0 -11   0    1.30    6.00
   0  11   0   -3.30    4.70
   0  11   0   -4.00    7.80
   0  11   0    5.70    9.10
   0  11   0    2.60    3.20
   0  11   0    7.00    5.80
   0  11   0   -7.40    5.20
   1 -11   0 1227.28   71.59
  -1 -11   0 1295.27   79.89
  -1 -11   0 1355.86   82.79
   1 -11   0 1344.27   96.09
  -1 -11   0 1305.47   71.39
  -1 -11   0 1262.97   92.59
   1 -11   0 1350.26   83.59
   1 -11   0 1288.77   84.79
  -1 -11   0 1249.97   84.59
  -1  11   0 1284.57   94.09
  -1  11   0 1357.96   85.39
   1  11   0 1211.88   82.29
   1  11   0 1374.46   71.99
  -1  11   0 1356.06   72.59
   1  11   0 1391.66   61.49
   1  11   0 1379.66   82.29
  -1  11   0 1324.87   82.89
  -1  11   0 1415.26   68.19
  -1  11   0 1389.66   83.09
   1  11   0 1342.77   93.59
   1  11   0 1307.07   81.49
  -2 -11   0  374.06   50.59
   2 -11   0  212.38   31.70
  -2 -11   0  274.77   38.40
  -2 -11   0  246.88   31.60
  -2 -11   0  290.27   23.30
   2 -11   0  390.76   46.20
  -2 -11   0  396.76   54.19
   2 -11   0  273.67   24.20
   2 -11   0  341.07   53.09
   2 -11   0  355.96   44.50
  -2  11   0  377.56   41.20
   2  11   0  280.07   29.40
   2  11   0  384.56   53.39
  -2  11   0  348.07   42.80
   2  11   0  286.37   35.40
   2  11   0  195.78   31.60
  -2  11   0  285.87   22.70
   2  11   0  295.57   23.80
  -2  11   0  356.96   53.19
  -2  11   0  243.58   23.30
  -3 -11   0  715.03   51.99
  -3 -11   0  787.52   62.19
  -3 -11   0  840.72   47.60
   3 -11   0  803.42   71.69
   3 -11   0  723.93   59.49
   3 -11   0  942.21   63.09
  -3 -11   0  779.92   56.09
   3 -11   0  897.01   50.79
   3 -11   0  719.03   57.29
  -3 -11   0  717.73   63.69
   3  11   0  821.32   56.49
  -3  11   0  796.62   49.40
  -3  11   0  811.42   49.60
   3  11   0  831.42   39.00
  -3  11   0  778.22   69.69
   3  11   0  775.92   58.99
   3  11   0  827.92   56.89
   3  11   0  841.42   48.30
   3  11   0  837.82   66.49
  -3  11   0  838.62   58.79
   4 -11   0  447.66   41.90
  -4 -11   0  487.25   54.49
   4 -11   0  334.67   42.60
  -4 -11   0  345.47   33.60
  -4 -11   0  309.37   43.10
   4 -11   0  432.06   30.90
   4 -11   0  426.16   50.39
   4 -11   0  236.58   40.10
  -4 -11   0  323.47   29.20
  -4  11   0  341.87   36.20
   4  11   0  365.96   34.20
   4  11   0  366.26   27.20
  -4  11   0  439.76   57.09
  -4  11   0  339.97   30.10
  -4  11   0  347.87   28.40
  -4  11   0  420.16   37.60
   4  11   0  308.97   31.70
   4  11   0  374.56   47.40
   4  11   0  447.46   48.20
   4  11   0  372.76   21.80
   5 -11   0  441.06   42.20
   5 -11   0  456.05   52.69
  -5 -11   0  380.46   29.70
   5 -11   0  495.05   68.09
   5 -11   0  387.16   45.80
  -5 -11   0  437.16   54.19
  -5 -11   0  351.86   46.60
  -5 -11   0  451.35   40.00
  -5 -11   0  423.66   28.10
   5 -11   0  414.46   32.40
  -5 -11   0  467.15   38.50
  -5  11   0  433.56   36.60
   5  11   0  456.85   38.10
   5  11   0  440.36   43.10
  -5  11   0  442.36   39.20
   5  11   0  426.96   40.40
   5  11   0  458.15   45.30
  -5  11   0  361.36   38.90
  -5  11   0  403.16   31.70
  -5  11   0  499.65   66.79
   5  11   0  443.06   30.50
   6 -11   0   28.90   19.80
   6 -11   0   45.40   12.70
   6 -11   0    9.10   11.80
  -6 -11   0   45.60   14.40
   6 -11   0   42.10   15.80
  -6 -11   0    5.90   11.10
  -6 -11   0   29.80   14.50
  -6 -11   0   29.30   14.90
   6 -11   0   62.19   19.00
  -6  11   0   33.60   16.70
  -6  11   0   38.60   11.30
   6  11   0   30.20    9.50
   6  11   0   48.20   18.40
  -6  11   0   16.50   11.60
  -6  11   0   26.10   12.60
   6  11   0   29.00   12.00
  -6  11   0   47.90   21.70
   6  11   0   45.30   14.10
   6  11   0   68.29   19.10
   6  11   0   26.70    8.00
   7 -11   0  576.54   59.99
  -7 -11   0  614.64   51.69
   7 -11   0  609.24   63.89
  -7 -11   0  488.15   57.89
   7 -11   0  505.85   50.29
  -7 -11   0  556.44   43.90
  -7 -11   0  561.94   49.50
   7 -11   0  563.14   40.40
   7 -11   0  535.05   49.90
   7  11   0  569.74   37.90
   7  11   0  552.94   36.30
   7  11   0  619.14   51.69
  -7  11   0  509.15   48.70
   7  11   0  565.54   43.60
  -7  11   0  573.74   48.50
   7  11   0  550.34   42.40
   7  11   0  495.45   46.10
  -7  11   0  544.05   58.89
  -7  11   0  538.15   38.20
   8 -11   0  453.65   51.99
   8 -11   0  421.16   60.29
  -8 -11   0  432.46   40.20
  -8 -11   0  451.95   53.99
   8 -11   0  361.16   48.80
   8 -11   0  413.96   52.19
  -8 -11   0  300.17   45.10
   8 -11   0  347.47   32.10
  -8 -11   0  367.36   38.20
  -8  11   0  394.96   30.70
  -8  11   0  464.65   52.69
  -8  11   0  428.16   43.50
   8  11   0  414.96   40.90
   8  11   0  424.76   29.80
   8  11   0  410.86   35.90
   8  11   0  459.15   33.00
  -8  11   0  436.36   64.29
  -8  11   0  390.06   30.70
   8  11   0  446.46   42.20
   8  11   0  360.66   33.00
  -8  11   0  397.56   34.50
   9 -11   0  120.69   28.50
   9 -11   0  145.59   29.50
  -9 -11   0  184.68   34.00
   9 -11   0  161.68   24.00
  -9 -11   0  166.38   53.39
   9 -11   0  140.09   34.90
  -9 -11   0  183.28   24.70
   9 -11   0  132.99   28.90
  -9 -11   0  182.08   26.50
  -9  11   0  219.28   36.70
  -9  11   0  190.68   21.10
  -9  11   0  157.88   22.00
  -9  11   0  165.28   44.20
   9  11   0  156.08   25.00
   9  11   0  181.28   29.40
  -9  11   0  157.48   32.20
   9  11   0  184.18   21.00
  -9  11   0  178.18   35.90
   9  11   0  138.49   21.90
  -9  11   0  167.78   22.50
   9  11   0  180.88   31.60
 -10 -11   0   -5.90   12.40
  10 -11   0   32.30   20.10
  10 -11   0   38.30   17.70
  10 -11   0   39.90   18.40
  10 -11   0   34.30   18.20
  10 -11   0   26.00   12.60
  10  11   0   -0.30   10.80
  10  11   0   19.90   12.30
  10  11   0   12.40    8.30
 -10  11   0    3.80   14.30
 -10  11   0    5.40   13.90
 -10  11   0    7.90    5.90
  10  11   0   26.50   11.40
  10  11   0   22.90    9.50
 -10  11   0    3.10   12.50
  10  11   0   20.60   13.60
 -10  11   0    6.20    7.90
  11 -11   0  480.85   59.89
 -11 -11   0  356.36   57.19
  11 -11   0  401.96   51.89
  11 -11   0  329.77   46.50
  11 -11   0  305.37   55.59
  11 -11   0  306.17   35.60
  11  11   0  320.47   41.50
 -11  11   0  390.66   55.19
  11  11   0  290.37   25.40
 -11  11   0  350.76   54.69
 -11  11   0  283.07   31.80
  11  11   0  317.67   26.80
 -11  11   0  224.78   42.50
 -11  11   0  299.57   41.60
  11  11   0  282.97   23.80
  11  11   0  330.57   42.00
  11  11   0  345.67   31.20
  12 -11   0  174.48   34.40
  12 -11   0  171.78   40.20
  12 -11   0  143.09   33.10
  12 -11   0  170.28   26.60
  12 -11   0  147.29   30.20
 -12 -11   0   82.59   31.70
  12 -11   0  181.78   34.70
 -12  11   0  129.39   35.30
  12  11   0  203.98   33.20
  12  11   0  179.58   21.00
 -12  11   0  134.19   33.40
 -12  11   0  248.58   36.70
 -12  11   0  183.68   37.00
 -12  11   0  155.38   23.70
  12  11   0  146.69   29.10
 -13 -11   0    1.80   18.50
  13 -11   0   23.50   17.30
  13 -11   0   -5.90    9.80
  13 -11   0    3.80   16.80
  13 -11   0    6.30   16.00
  13 -11   0    5.80   11.70
  13 -11   0   15.80   14.80
 -13  11   0   -7.00    8.00
 -13  11   0   19.30   20.30
  13  11   0   16.30   13.10
 -13  11   0    0.00    9.10
  13  11   0    3.10    8.30
  13  11   0   18.80   16.20
 -13  11   0   22.80   16.30
 -13  11   0    3.00   16.50
  13  11   0   14.10    9.00
  14 -11   0   69.09   18.80
  14 -11   0  107.09   30.60
  14 -11   0   84.39   42.60
  14 -11   0  117.59   33.30
 -14 -11   0   51.69   30.10
  14 -11   0  131.09   28.10
 -14  11   0   93.09   23.20
 -14  11   0   72.29   28.50
  14  11   0   89.29   17.30
  14  11   0   91.69   21.20
  14  11   0   78.29   14.00
 -14  11   0   55.79   31.00
 -14  11   0   77.09   32.20
   0 -12   0  975.30   54.69
   0 -12   0  946.71   63.89
   0 -12   0  966.10   65.59
   0 -12   0  804.02   72.89
   0 -12   0  826.32   65.89
   0  12   0  939.61   64.19
   0  12   0  888.41   45.40
   0  12   0  834.02   64.29
   0  12   0  944.21   76.39
   0  12   0  926.21   54.09
   0  12   0  827.72   62.59
  -1 -12   0  298.77   25.20
  -1 -12   0  258.77   34.20
   1 -12   0  209.98   30.60
  -1 -12   0  321.77   44.10
   1 -12   0  306.57   38.30
  -1 -12   0  334.77   34.20
   1 -12   0  363.86   43.60
   1 -12   0  360.66   27.80
   1 -12   0  411.36   59.59
  -1 -12   0  453.65   60.89
  -1  12   0  272.57   36.50
   1  12   0  312.67   26.10
   1  12   0  344.37   42.10
   1  12   0  295.97   41.00
  -1  12   0  274.37   24.80
   1  12   0  341.17   40.60
  -1  12   0  316.37   39.80
   1  12   0  295.97   47.60
  -1  12   0  380.76   47.20
  -1  12   0  353.06   53.99
   2 -12   0   22.80    9.10
   2 -12   0   19.10   12.40
  -2 -12   0   17.10    8.10
  -2 -12   0   10.40   12.10
   2 -12   0   19.10   11.80
  -2 -12   0   19.30    5.40
  -2 -12   0   17.30   12.60
  -2 -12   0   16.80   11.50
   2 -12   0   13.90   12.70
   2 -12   0   14.60   10.40
  -2 -12   0    6.80    7.90
  -2  12   0    6.40    7.70
  -2  12   0   17.50    8.30
   2  12   0   11.50   10.60
   2  12   0    4.00    9.30
   2  12   0   10.80    7.80
  -2  12   0   23.90   22.10
  -2  12   0   17.40   12.30
  -2  12   0   14.70    6.60
   2  12   0    0.50    8.00
   2  12   0    4.10    8.40
  -3 -12   0  510.65   43.40
   3 -12   0  478.75   43.40
   3 -12   0  419.26   50.99
   3 -12   0  498.45   66.79
  -3 -12   0  409.36   36.70
  -3 -12   0  549.95   66.29
  -3 -12   0  455.25   53.99
   3 -12   0  451.85   33.70
   3 -12   0  391.06   41.20
  -3 -12   0  424.66   31.10
   3  12   0  435.56   42.50
  -3  12   0  487.25   66.69
   3  12   0  457.85   40.40
   3  12   0  448.56   40.10
  -3  12   0  459.65   33.90
  -3  12   0  438.76   33.00
  -3  12   0  421.16   41.90
  -3  12   0  468.05   42.10
   3  12   0  446.26   32.20
   4 -12   0  658.63   53.09
  -4 -12   0  583.74   47.90
   4 -12   0  596.64   62.89
   4 -12   0  551.14   51.99
   4 -12   0  622.24   42.40
  -4 -12   0  566.24   38.20
   4 -12   0  584.64   51.99
  -4 -12   0  579.24   56.49
  -4 -12   0  636.94   55.39
  -4 -12   0  549.25   42.60
   4  12   0  653.33   49.10
   4  12   0  636.44   31.80
  -4  12   0  607.74   41.40
  -4  12   0  598.94   49.70
  -4  12   0  592.84   61.69
  -4  12   0  549.05   50.09
   4  12   0  615.74   48.30
   4  12   0  590.84   56.29
   4  12   0  654.83   40.30
   4  12   0  549.65   50.19
  -4  12   0  697.13   45.00
  -5 -12   0   26.60    8.50
  -5 -12   0   -1.30   10.40
   5 -12   0   37.40   16.80
   5 -12   0   12.70   12.50
  -5 -12   0   26.60   13.10
   5 -12   0   10.30    8.50
  -5 -12   0   20.90   11.30
  -5 -12   0   25.00    9.40
   5 -12   0   29.40   14.70
  -5 -12   0   15.10   12.90
   5 -12   0   24.40   16.00
   5  12   0   23.70    6.20
   5  12   0   13.10   12.40
  -5  12   0   25.10   13.30
   5  12   0    9.80    9.10
  -5  12   0   19.90    9.40
   5  12   0   34.50   15.20
  -5  12   0    6.40    8.80
   5  12   0   24.00   12.30
  -5  12   0   16.40   16.50
   5  12   0   15.70    8.60
  -6 -12   0   75.79   20.00
   6 -12   0   61.89   15.50
  -6 -12   0   84.89    9.60
   6 -12   0  141.09   38.70
  -6 -12   0  102.09   10.70
  -6 -12   0  118.29   29.20
   6 -12   0  108.99   27.30
  -6 -12   0   74.89   18.70
  -6 -12   0   85.89   24.60
   6  12   0   65.79   13.70
  -6  12   0   73.29   19.00
   6  12   0   56.09   18.80
  -6  12   0   65.39   18.70
   6  12   0   79.89   23.60
  -6  12   0   83.99   15.50
  -6  12   0   70.49   19.60
   6  12   0   80.99   20.50
   6  12   0   97.69   13.60
  -6  12   0   78.89   26.50
   7 -12   0  188.38   37.40
   7 -12   0  153.78   30.60
   7 -12   0  148.49   28.40
  -7 -12   0  136.09   29.30
  -7 -12   0  147.59   29.30
   7 -12   0  137.49   21.90
  -7 -12   0  145.69   31.50
   7 -12   0  211.48   45.70
  -7 -12   0  192.28   29.10
   7  12   0  130.89   28.90
   7  12   0  181.28   21.60
   7  12   0  190.28   18.30
  -7  12   0  183.78   38.00
  -7  12   0  168.08   22.80
  -7  12   0  147.49   27.70
   7  12   0  178.68   26.90
  -7  12   0  166.78   33.70
   7  12   0  206.18   29.40
   7  12   0  104.39   24.90
   8 -12   0  355.66   48.40
   8 -12   0  396.06   53.39
   8 -12   0  346.57   36.80
   8 -12   0  424.46   51.09
  -8 -12   0  259.07   43.40
  -8 -12   0  280.47   44.80
  -8 -12   0  430.96   61.19
   8 -12   0  469.45   71.79
  -8  12   0  312.67   28.20
  -8  12   0  386.16   48.70
  -8  12   0  373.66   50.59
  -8  12   0  411.96   35.60
  -8  12   0  343.37   56.09
  -8  12   0  296.87   27.40
   8  12   0  299.87   31.20
   8  12   0  305.07   26.40
   8  12   0  341.27   39.30
   8  12   0  356.16   47.30
   8  12   0  316.87   41.80
  -9 -12   0  167.28   35.10
   9 -12   0  157.38   32.40
   9 -12   0  224.98   38.80
   9 -12   0  230.18   29.90
  -9 -12   0  209.38   37.90
  -9 -12   0  271.27   38.70
   9 -12   0  187.38   34.70
   9 -12   0  246.08   50.09
  -9 -12   0  208.48   28.40
  -9  12   0  178.38   35.60
  -9  12   0  206.08   44.30
  -9  12   0  213.48   27.60
   9  12   0  207.78   33.80
   9  12   0  230.98   29.70
   9  12   0  165.78   27.30
  -9  12   0  175.08   35.60
  -9  12   0  200.38   23.80
   9  12   0  213.18   24.10
  -9  12   0  222.98   26.10
   9  12   0  191.88   32.60
  10 -12   0   89.39   24.80
  10 -12   0   71.69   23.20
 -10 -12   0   95.49   25.90
  10 -12   0  114.59   28.80
  10 -12   0  118.09   34.30
 -10 -12   0  135.49   20.30
 -10 -12   0   95.59   28.20
 -10 -12   0  100.39   16.30
  10 -12   0  109.69   21.90
  10  12   0  119.99   21.50
 -10  12   0   70.49   16.00
  10  12   0   95.79   17.80
 -10  12   0  101.49   28.30
 -10  12   0  121.29   15.30
 -10  12   0   56.99   23.90
  10  12   0  100.29   23.50
  10  12   0   71.79   21.00
 -10  12   0   78.89   27.40
  10  12   0  109.09   22.10
 -10  12   0  105.99   26.40
  10  12   0  104.89   16.40
  11 -12   0   32.50   19.50
  11 -12   0   52.89   16.90
  11 -12   0   40.50   24.50
  11 -12   0   39.60   19.40
 -11 -12   0   63.89   26.50
  11 -12   0   37.20   20.70
 -11  12   0   89.69   34.10
 -11  12   0   72.09   16.10
  11  12   0   12.60   13.80
  11  12   0   79.49   20.20
 -11  12   0   40.20   22.00
 -11  12   0   22.00   19.00
  11  12   0   66.99   16.50
  11  12   0   13.20   10.10
  11  12   0   65.49   15.40
  11  12   0   42.10   11.30
  12 -12   0  225.18   42.20
  12 -12   0  229.58   50.39
  12 -12   0  224.88   40.00
  12 -12   0  222.88   43.50
 -12 -12   0  227.08   48.40
  12 -12   0  251.17   32.90
  12 -12   0  206.18   38.60
 -12  12   0  228.28   37.70
 -12  12   0  168.28   40.40
  12  12   0  241.38   26.00
 -12  12   0  231.48   45.50
  12  12   0  250.47   36.10
 -12  12   0  239.68   29.10
  12  12   0  260.47   38.10
 -12  12   0  202.68   45.40
 -13 -12   0  127.79   38.60
  13 -12   0  151.28   26.50
  13 -12   0  122.09   29.50
  13 -12   0  130.79   33.10
  13 -12   0  107.79   34.10
  13 -12   0  116.99   31.50
 -13  12   0  108.69   19.30
  13  12   0  152.38   19.40
  13  12   0  139.89   27.90
 -13  12   0  136.09   29.80
 -13  12   0  124.79   33.20
 -13  12   0  161.98   39.10
  13  12   0  140.79   22.60
 -13  12   0   78.89   32.40
   0 -13   0    0.40    8.50
   0 -13   0   -1.70    6.30
   0 -13   0   -9.10    5.70
   0 -13   0    1.90    8.40
   0 -13   0    6.90    7.40
   0  13   0    2.60    8.10
   0  13   0   -2.40    6.30
   0  13   0    7.50   11.90
   0  13   0   -2.60    2.60
   0  13   0    3.20    9.80
   0  13   0    1.40    5.70
  -1 -13   0  158.08   35.70
  -1 -13   0  147.29   27.90
   1 -13   0   98.29   23.10
   1 -13   0  157.28   38.70
   1 -13   0  119.29   19.20
  -1 -13   0  134.39   25.30
   1 -13   0  135.59   28.40
   1 -13   0  159.68   31.30
  -1 -13   0  146.89   29.60
  -1 -13   0  154.18   20.70
  -1  13   0  136.39   29.60
  -1  13   0  126.09   25.60
   1  13   0  100.29   21.10
   1  13   0  108.69   23.30
  -1  13   0  117.19   21.00
   1  13   0  123.49   32.30
  -1  13   0  134.99   27.50
   1  13   0  116.79   25.30
  -1  13   0  108.99   30.00
   1  13   0  109.39   17.60
  -1  13   0  145.59   20.40
   2 -13   0   45.90   15.70
   2 -13   0   37.00   17.40
  -2 -13   0   45.50   17.50
   2 -13   0   27.50   14.50
  -2 -13   0   82.99   20.10
  -2 -13   0   62.89    9.50
  -2 -13   0   46.40   12.30
   2 -13   0   37.10   11.80
   2 -13   0   69.79   22.10
  -2 -13   0   35.30   17.60
  -2 -13   0   87.49   21.70
  -2  13   0   45.40   10.70
   2  13   0   47.90   12.50
   2  13   0   42.40   18.90
  -2  13   0   71.59   27.20
   2  13   0   54.59   16.90
   2  13   0   57.79   19.00
   2  13   0   59.19   20.50
  -2  13   0   45.20   16.40
  -2  13   0   42.10   12.00
  -2  13   0   59.39   18.00
  -3 -13   0    5.80    2.80
  -3 -13   0    7.30   13.00
  -3 -13   0   -3.60    7.90
   3 -13   0    3.70   10.00
  -3 -13   0   10.30   10.90
  -3 -13   0    9.00    3.60
  -3 -13   0    6.80    8.60
   3 -13   0    4.40    7.60
   3 -13   0   15.30   15.80
   3 -13   0    9.70   11.30
   3 -13   0   17.30   11.50
  -3 -13   0    0.40    6.10
   3  13   0    2.40    6.90
   3  13   0   11.80   13.50
   3  13   0    6.10    9.50
   3  13   0   14.70   11.00
  -3  13   0   10.40    7.70
  -3  13   0    3.60    9.80
  -3  13   0    8.40    7.70
  -3  13   0    0.50    9.40
  -3  13   0   27.20   15.30
   3  13   0   10.00   11.80
   4 -13   0  250.37   29.10
  -4 -13   0  269.27   43.30
  -4 -13   0  157.38   33.40
  -4 -13   0  183.88   27.10
   4 -13   0  251.77   48.60
  -4 -13   0  203.08   23.10
   4 -13   0  146.29   30.70
   4 -13   0  263.07   40.30
  -4 -13   0  160.38   29.20
   4  13   0  152.78   34.60
   4  13   0  218.58   32.30
  -4  13   0  159.78   22.50
   4  13   0  213.68   32.80
  -4  13   0  168.08   30.40
  -4  13   0  190.28   25.10
  -4  13   0  219.78   46.30
   4  13   0  174.58   31.60
   4  13   0  237.48   25.60
   5 -13   0  197.08   33.90
  -5 -13   0  189.88   21.20
   5 -13   0  105.29   30.90
   5 -13   0  131.69   29.60
  -5 -13   0  189.68   36.50
  -5 -13   0  172.68   29.80
  -5 -13   0  134.19   21.40
   5 -13   0  137.69   29.90
   5 -13   0  149.69   23.10
  -5 -13   0  192.98   29.90
   5  13   0  182.18   33.10
   5  13   0  175.48   38.00
   5  13   0  141.99   25.70
   5  13   0  181.08   23.10
  -5  13   0  186.28   24.60
  -5  13   0  101.69   20.50
  -5  13   0  111.49   31.30
   5  13   0  122.69   25.00
  -5  13   0  204.18   36.80
  -5  13   0  154.48   29.10
   6 -13   0  163.38   33.10
  -6 -13   0  157.78   33.60
   6 -13   0  116.69   20.80
   6 -13   0  131.89   28.30
  -6 -13   0  167.28   26.10
  -6 -13   0  123.29   27.10
  -6 -13   0  145.99   16.00
   6 -13   0  111.19   27.30
  -6 -13   0  182.78   29.80
   6 -13   0   86.79   27.30
  -6 -13   0  143.69   34.10
   6  13   0  125.09   24.60
  -6  13   0  158.58   22.70
   6  13   0  119.99   30.50
  -6  13   0  117.29   25.60
  -6  13   0  181.08   30.80
   6  13   0  159.68   27.40
  -6  13   0   87.79   28.00
   6  13   0  110.79   18.40
   6  13   0  181.58   31.60
  -6  13   0  166.08   27.40
  -7 -13   0  195.78   30.70
  -7 -13   0  190.08   34.50
   7 -13   0  176.48   34.60
  -7 -13   0  215.08   41.10
  -7 -13   0  310.97   45.90
   7 -13   0  146.19   37.10
   7 -13   0  238.18   39.10
   7 -13   0  210.98   28.30
   7 -13   0  101.49   38.40
  -7  13   0  135.49   37.10
  -7  13   0  217.48   26.50
  -7  13   0  131.29   28.60
   7  13   0  201.48   31.50
   7  13   0  277.97   40.80
   7  13   0  236.98   32.80
  -7  13   0  203.28   31.60
  -7  13   0  180.98   30.30
   7  13   0  131.89   30.40
   7  13   0  162.58   22.30
   8 -13   0   57.49   16.40
   8 -13   0   78.79   27.50
  -8 -13   0   68.29   21.00
  -8 -13   0   74.69   18.30
   8 -13   0   89.19   24.40
  -8 -13   0   37.20   18.60
   8 -13   0   26.80   17.20
   8 -13   0  107.59   26.30
  -8 -13   0  105.29   27.00
   8  13   0   31.70   16.20
  -8  13   0   84.29   27.90
   8  13   0   72.69   22.10
  -8  13   0   55.49   17.80
  -8  13   0   68.19   21.80
  -8  13   0   44.60   12.70
  -8  13   0   89.09   17.60
   8  13   0   69.19   17.90
   8  13   0   70.59   14.90
   8  13   0   67.99   19.60
  -9 -13   0   13.10   16.90
  -9 -13   0   19.50   16.00
   9 -13   0   11.30   11.30
   9 -13   0   16.30   15.50
   9 -13   0    6.50   15.60
  -9 -13   0    6.40   10.70
   9 -13   0   14.90   15.30
  -9 -13   0    6.80    9.10
   9 -13   0    3.60   11.40
  -9  13   0    7.80    8.00
   9  13   0   16.90   10.10
  -9  13   0   10.60    9.10
  -9  13   0    0.90    9.20
   9  13   0   12.50   12.40
   9  13   0  -10.20    6.40
  -9  13   0   -3.40   12.10
  -9  13   0   11.80   12.80
  -9  13   0   19.60   17.00
  -9  13   0   16.80   17.10
   9  13   0   10.10    9.60
   9  13   0    7.50   11.40
  10 -13   0  387.16   37.70
  10 -13   0  510.45   77.79
  10 -13   0  432.26   55.29
 -10 -13   0  460.65   63.09
  10 -13   0  429.76   58.49
 -10 -13   0  407.46   65.09
  10 -13   0  491.55   59.59
 -10 -13   0  497.35   39.90
  10  13   0  419.46   33.10
 -10  13   0  429.56   32.00
  10  13   0  461.15   41.10
 -10  13   0  371.16   59.99
 -10  13   0  393.06   33.70
  10  13   0  409.76   46.60
 -10  13   0  433.76   34.30
 -10  13   0  332.67   52.89
  10  13   0  474.15   38.40
 -10  13   0  561.64   65.99
  10  13   0  468.25   43.70
 -10  13   0  464.35   60.39
  10  13   0  368.96   48.70
  11 -13   0  499.25   54.29
  11 -13   0  550.24   82.89
  11 -13   0  572.54   46.20
 -11 -13   0  425.66   63.69
  11 -13   0  536.05   67.59
  11 -13   0  532.35   65.19
  11  13   0  503.55   49.60
  11  13   0  542.35   48.20
 -11  13   0  533.45   40.10
  11  13   0  523.15   50.39
  11  13   0  523.75   39.20
  11  13   0  568.34   38.90
 -11  13   0  499.05   64.79
 -11  13   0  443.06   59.89
  11  13   0  554.44   45.80
 -11  13   0  624.64   79.69
  12 -13   0    8.80   14.60
  12 -13   0    6.50   14.50
  12 -13   0   -9.70    9.80
  12 -13   0  -17.20    9.10
  12 -13   0    8.00   15.30
 -12 -13   0    5.30   20.10
 -12  13   0    1.80   18.50
  12  13   0   -0.40   10.50
  12  13   0   33.40   16.00
 -12  13   0    9.90   13.00
 -12  13   0   -3.80   15.80
  13 -13   0  216.98   44.50
  13 -13   0  106.99   35.80
 -13 -13   0  136.89   39.30
  13 -13   0   81.09   27.40
  13 -13   0  156.28   26.60
  13 -13   0  210.18   41.70
  13 -13   0  189.08   41.40
  13  13   0  169.68   26.30
  13  13   0  168.38   22.00
 -13  13   0  176.28   40.80
  13  13   0  153.98   30.40
 -13  13   0  167.38   41.10
 -13  13   0  149.39   21.90
 -13  13   0  108.49   34.60
   0 -14   0  885.21   66.69
   0 -14   0  902.01   81.79
   0 -14   0  991.30   57.79
   0 -14   0  972.40   73.49
   0 -14   0  948.81   69.99
   0  14   0  833.22   68.29
   0  14   0  903.91   56.79
   0  14   0  893.81   46.00
   0  14   0  925.11   81.79
   0  14   0  902.01   68.49
   0  14   0  922.11   67.59
  -1 -14   0  472.95   54.99
   1 -14   0  285.47   40.10
  -1 -14   0  451.35   58.39
  -1 -14   0  436.66   32.80
   1 -14   0  441.36   69.19
   1 -14   0  389.26   32.00
  -1 -14   0  356.76   56.69
  -1 -14   0  366.66   45.50
   1 -14   0  445.46   52.39
   1 -14   0  402.06   53.29
   1  14   0  495.35   68.19
  -1  14   0  410.26   26.90
  -1  14   0  304.97   51.99
   1  14   0  356.76   45.00
  -1  14   0  323.07   42.70
  -1  14   0  347.67   45.90
   1  14   0  421.56   42.00
  -1  14   0  360.26   31.70
  -1  14   0  453.45   52.59
   1  14   0  375.06   31.10
   1  14   0  360.76   48.30
  -2 -14   0  122.79   19.10
   2 -14   0  130.09   46.00
   2 -14   0   87.59   34.10
  -2 -14   0  101.69   26.20
   2 -14   0  130.59   21.00
  -2 -14   0   98.99   13.00
  -2 -14   0   90.39   21.40
   2 -14   0  139.29   30.10
  -2 -14   0  109.39   23.90
  -2  14   0  106.59   24.00
   2  14   0  136.19   36.20
  -2  14   0   73.69   24.20
   2  14   0   78.29   19.90
  -2  14   0  118.69   16.90
  -2  14   0  118.09   20.00
   2  14   0  103.19   25.10
   2  14   0  120.79   19.20
   2  14   0   81.49   23.50
  -2  14   0  136.39   29.60
   3 -14   0  307.57   42.60
   3 -14   0  274.37   30.90
  -3 -14   0  291.87   26.40
  -3 -14   0  454.15   65.19
   3 -14   0  421.26   79.49
   3 -14   0  460.75   58.39
  -3 -14   0  246.78   36.40
  -3 -14   0  277.17   46.30
   3 -14   0  299.47   41.70
  -3 -14   0  299.27   17.50
  -3 -14   0  316.87   39.00
   3  14   0  302.97   39.10
  -3  14   0  313.27   41.90
   3  14   0  351.16   45.60
   3  14   0  350.36   46.50
  -3  14   0  321.67   57.69
  -3  14   0  305.87   27.00
   3  14   0  281.57   30.30
   3  14   0  254.97   43.50
  -3  14   0  343.57   41.10
  -4 -14   0  222.38   34.50
   4 -14   0  288.37   50.49
   4 -14   0  269.47   53.99
   4 -14   0  191.08   25.80
  -4 -14   0  209.08   30.20
   4 -14   0  198.78   38.20
   4 -14   0  228.98   38.50
  -4 -14   0  208.38   44.50
  -4 -14   0  218.08   25.00
  -4 -14   0  233.68   40.10
  -4  14   0  132.19   33.30
  -4  14   0  243.88   37.30
  -4  14   0  235.88   29.30
   4  14   0  247.58   40.20
  -4  14   0  204.98   38.30
   4  14   0  173.58   31.90
   4  14   0  201.38   40.90
   4  14   0  207.48   34.40
   4  14   0  241.88   27.50
  -5 -14   0  739.23   49.40
   5 -14   0  695.23   48.60
   5 -14   0  727.53   64.09
  -5 -14   0  620.14   53.89
   5 -14   0  630.54   57.69
  -5 -14   0  696.73   55.89
   5 -14   0  639.44   59.69
  -5 -14   0  610.54   70.99
   5 -14   0  531.25   71.69
  -5 -14   0  714.73   66.19
  -5 -14   0  655.73   43.30
  -5  14   0  775.52   59.69
   5  14   0  699.53   45.80
  -5  14   0  447.36   66.19
  -5  14   0  691.63   60.29
   5  14   0  629.14   53.69
   5  14   0  760.22   67.79
  -5  14   0  689.43   50.39
   5  14   0  737.03   56.79
   5  14   0  741.93   60.79
   6 -14   0  356.26   32.60
   6 -14   0  371.06   50.79
   6 -14   0  385.46   68.29
  -6 -14   0  319.97   26.20
  -6 -14   0  334.17   46.40
  -6 -14   0  322.27   49.99
   6 -14   0  341.97   60.49
   6 -14   0  353.16   51.69
  -6 -14   0  326.87   24.70
  -6 -14   0  348.17   54.89
  -6 -14   0  336.57   43.60
   6  14   0  350.46   29.50
   6  14   0  300.47   44.10
   6  14   0  263.97   44.80
  -6  14   0  347.37   41.00
   6  14   0  365.26   45.20
   6  14   0  297.67   40.30
  -6  14   0  352.86   45.20
  -6  14   0  216.58   43.40
   7 -14   0  239.68   50.59
  -7 -14   0  186.78   37.20
   7 -14   0  178.08   34.20
   7 -14   0  138.39   32.70
   7 -14   0  167.88   32.00
  -7 -14   0  195.68   35.30
  -7 -14   0  157.08   29.10
   7  14   0  131.69   26.10
  -7  14   0  154.28   29.30
   7  14   0  113.89   29.60
   7  14   0  190.28   37.60
   7  14   0  169.98   22.70
   7  14   0  185.38   32.30
  -7  14   0  198.68   45.90
  -7  14   0  174.98   30.10
  -7  14   0  158.58   23.70
   8 -14   0  119.39   22.40
  -8 -14   0  162.68   33.40
   8 -14   0  103.69   26.10
   8 -14   0  134.39   30.80
  -8 -14   0  114.59   30.50
  -8 -14   0   96.39   30.70
  -8 -14   0  130.59   26.50
   8 -14   0  200.28   46.00
   8 -14   0  185.28   38.30
   8  14   0  126.79   24.50
  -8  14   0   94.19   19.30
  -8  14   0  162.58   28.90
   8  14   0  161.98   29.20
   8  14   0  134.39   20.70
  -8  14   0  143.79   35.90
   8  14   0  112.59   27.20
  -8  14   0  146.99   30.90
   9 -14   0  290.97   36.20
   9 -14   0  243.58   42.70
   9 -14   0  285.27   56.49
  -9 -14   0  310.87   50.19
   9 -14   0  273.27   45.20
  -9 -14   0  284.57   48.10
   9 -14   0  324.97   50.89
  -9 -14   0  291.27   42.60
  -9  14   0  256.87   43.50
   9  14   0  291.07   38.40
   9  14   0  245.68   41.20
   9  14   0  212.58   32.30
  -9  14   0  297.77   36.40
   9  14   0  268.97   43.80
  -9  14   0  269.17   50.29
   9  14   0  254.47   45.10
  -9  14   0  265.97   30.40
  -9  14   0  247.78   42.50
  -9  14   0  259.47   29.70
  10 -14   0  506.75   52.89
 -10 -14   0  541.15   69.29
 -10 -14   0  379.86   38.70
  10 -14   0  430.36   59.89
 -10 -14   0  424.56   37.60
  10 -14   0  458.45   59.29
  10 -14   0  392.26   67.99
  10 -14   0  442.96   39.80
 -10 -14   0  334.57   52.69
  10  14   0  349.27   35.60
 -10  14   0  374.26   60.89
  10  14   0  436.56   47.80
 -10  14   0  496.85   83.39
  10  14   0  376.26   33.40
 -10  14   0  408.66   54.19
 -10  14   0  422.06   36.10
 -10  14   0  407.76   34.20
 -10  14   0  422.06   60.49
 -10  14   0  440.16   32.90
  10  14   0  473.45   45.50
  10  14   0  373.66   50.09
  11 -14   0  117.69   25.10
  11 -14   0   59.29   30.80
  11 -14   0   95.49   29.90
  11 -14   0  107.89   28.60
 -11 -14   0   72.89   28.10
  11 -14   0   86.19   29.80
 -11  14   0  108.39   14.80
 -11  14   0  108.89   15.90
  11  14   0  143.39   28.50
 -11  14   0   56.29   26.60
  11  14   0  145.29   22.40
  11  14   0  117.49   23.40
  11  14   0  122.49   23.40
 -11  14   0   80.79   28.80
  11  14   0  100.59   17.60
 -11  14   0  125.49   34.20
 -11  14   0   84.19   17.20
  11  14   0  107.79   25.70
  12 -14   0  395.36   45.80
  12 -14   0  429.46   64.49
  12 -14   0  372.96   60.89
  12 -14   0  505.25   64.49
 -12 -14   0  383.46   64.49
  12 -14   0  406.56   69.59
  12 -14   0  493.05   64.79
 -12  14   0  427.26   65.89
 -12  14   0  453.15   36.20
 -12  14   0  329.17   53.99
  12  14   0  400.96   51.29
  12  14   0  427.66   33.30
  12  14   0  443.86   35.70
 -12  14   0  443.16   68.59
   0 -15   0    3.60   13.60
   0 -15   0   15.40   14.70
   0 -15   0    4.20   11.30
   0 -15   0   -0.40    7.30
   0 -15   0   11.40   10.70
   0  15   0   -5.10    5.40
   0  15   0    0.10    3.00
   0  15   0   -0.40   10.40
   0  15   0   -1.80    7.80
   0  15   0   -6.40    9.30
   0  15   0   -2.20   10.50
  -1 -15   0  387.66   54.69
  -1 -15   0  332.47   59.69
  -1 -15   0  305.77   41.30
  -1 -15   0  298.77   33.10
   1 -15   0  251.37   30.70
   1 -15   0  341.87   52.79
   1 -15   0  182.28   51.29
  -1 -15   0  405.46   51.09
   1 -15   0  427.46   54.19
   1 -15   0  361.96   47.10
  -1  15   0  314.17   45.50
   1  15   0  404.76   62.99
  -1  15   0  387.86   62.79
  -1  15   0  335.47   44.90
  -1  15   0  302.07   22.60
   1  15   0  254.97   30.00
   1  15   0  199.18   33.40
  -1  15   0  289.77   33.30
  -1  15   0  264.97   40.00
   1  15   0  276.17   41.60
   1  15   0  336.37   46.70
   2 -15   0 2557.64  153.68
   2 -15   0 2657.43  152.58
  -2 -15   0 2447.76  157.18
  -2 -15   0 2650.73  135.79
   2 -15   0 2509.85  155.88
  -2 -15   0 2367.86  165.48
   2 -15   0 2817.72  138.89
  -2 -15   0 2573.04  147.09
  -2 -15   0 2693.93  152.48
  -2 -15   0 2658.83  127.59
   2  15   0 2682.43  168.28
  -2  15   0 2854.61  153.48
   2  15   0 2657.53  150.68
   2  15   0 2715.53  152.38
  -2  15   0 2839.82  131.69
  -2  15   0 2795.62  174.68
   2  15   0 2721.83  136.89
   2  15   0 2599.14  153.58
  -2  15   0 2603.44  137.09
  -3 -15   0   17.90   16.30
   3 -15   0   39.30   13.00
  -3 -15   0   47.50   17.00
   3 -15   0   55.69   21.30
   3 -15   0   26.30   17.20
  -3 -15   0   19.00   15.20
  -3 -15   0   37.10   12.50
  -3 -15   0   28.90    6.60
   3 -15   0   41.30   17.00
  -3 -15   0   36.70    6.00
   3 -15   0   31.40   21.80
  -3 -15   0   18.40   14.30
   3  15   0   30.10   16.50
  -3  15   0   57.39   15.70
  -3  15   0   47.20   19.00
  -3  15   0   55.79   35.20
   3  15   0   32.20   21.90
  -3  15   0   23.00   10.30
   3  15   0   -2.50    9.90
   3  15   0   41.00   12.80
   3  15   0   69.59   20.70
  -3  15   0   49.99   20.00
  -4 -15   0   25.40   14.20
  -4 -15   0   48.80   12.90
   4 -15   0   62.79   24.80
  -4 -15   0   20.00   16.80
  -4 -15   0   27.70   14.70
   4 -15   0   49.00   20.50
   4 -15   0   18.80   11.30
   4 -15   0   71.89   28.00
   4 -15   0   41.70   19.80
  -4 -15   0   39.40   18.00
  -4  15   0   47.90   24.70
   4  15   0   39.70   12.90
   4  15   0   62.69   22.90
  -4  15   0   52.39   14.40
   4  15   0   31.50   21.30
  -4  15   0   23.70   15.60
  -4  15   0   30.10   15.60
   4  15   0   25.50   15.60
   4  15   0   19.40   15.20
  -4  15   0   37.40   12.80
  -5 -15   0  313.07   26.80
   5 -15   0  278.77   47.00
  -5 -15   0  251.27   38.00
   5 -15   0  434.06   69.39
  -5 -15   0  268.17   46.90
  -5 -15   0  270.37   33.20
   5 -15   0  362.96   31.90
   5 -15   0  263.97   42.30
   5 -15   0  405.56   57.39
  -5 -15   0  285.37   46.60
  -5  15   0  188.88   33.70
   5  15   0  263.47   41.10
   5  15   0  297.47   51.89
   5  15   0  237.98   36.40
   5  15   0  291.17   40.40
   5  15   0  279.87   31.10
  -5  15   0  312.67   37.20
  -5  15   0  227.08   38.20
  -5  15   0  277.37   32.30
  -5  15   0  345.97   63.19
   6 -15   0 1243.38   90.69
   6 -15   0 1242.88   74.89
   6 -15   0 1089.79   88.99
   6 -15   0 1087.59   85.89
   6 -15   0 1027.80  101.89
  -6 -15   0 1144.79   68.19
  -6 -15   0 1205.28   71.29
  -6 -15   0 1377.96   88.59
  -6 -15   0 1155.28   92.39
  -6 -15   0 1258.67   96.29
  -6 -15   0 1168.48   82.19
  -6  15   0 1370.56   87.29
   6  15   0 1100.89   85.09
   6  15   0 1211.78   82.49
  -6  15   0 1149.58   77.39
   6  15   0 1253.67   82.99
  -6  15   0 1065.39  100.39
  -6  15   0 1122.99   71.89
   6  15   0 1280.37   71.39
   7 -15   0  560.14   66.09
   7 -15   0  567.64   57.69
  -7 -15   0  516.15   49.10
  -7 -15   0  604.44   59.19
  -7 -15   0  581.44   73.09
   7 -15   0  470.85   72.19
   7 -15   0  616.44   72.29
   7 -15   0  600.74   45.30
  -7 -15   0  512.05   61.19
   7  15   0  447.56   59.59
  -7  15   0  476.95   41.10
   7  15   0  550.54   40.80
   7  15   0  452.45   46.30
  -7  15   0  587.94   84.39
   7  15   0  479.15   54.19
  -7  15   0  564.34   50.99
   7  15   0  552.74   67.89
  -7  15   0  548.55   49.80
   8 -15   0   69.89   19.00
  -8 -15   0  133.19   31.20
   8 -15   0  174.48   45.90
   8 -15   0  103.09   29.40
  -8 -15   0   93.49   27.30
  -8 -15   0  114.89   23.70
  -8 -15   0   76.49   28.20
   8 -15   0  106.99   30.90
   8 -15   0  157.48   34.00
  -8  15   0  156.08   29.50
  -8  15   0  102.79   20.40
  -8  15   0   83.69   30.60
   8  15   0  104.79   24.10
   8  15   0  116.89   25.20
   8  15   0  127.69   27.50
  -8  15   0  137.59   31.90
   8  15   0   94.39   18.50
   8  15   0  113.69   30.70
  -8  15   0   65.59   23.60
  -9 -15   0   29.20   14.70
   9 -15   0    2.80   12.80
  -9 -15   0    3.30   15.90
   9 -15   0   28.00   18.80
   9 -15   0   40.10   16.10
  -9 -15   0   23.60   18.00
   9 -15   0   30.20   19.20
  -9 -15   0    8.80   11.80
   9 -15   0   14.70   16.60
  -9  15   0   23.10   18.50
   9  15   0   25.10   12.30
   9  15   0   11.20   13.70
  -9  15   0   23.00   13.90
  -9  15   0   16.10   10.60
   9  15   0   10.60   15.70
   9  15   0    0.80    8.70
  -9  15   0   12.20   20.40
  -9  15   0   17.30   10.10
   9  15   0   38.30   16.40
 -10 -15   0  198.68   42.40
 -10 -15   0  220.18   36.40
  10 -15   0  302.77   53.89
  10 -15   0  265.67   59.59
 -10 -15   0  217.68   43.60
  10 -15   0  283.87   36.90
  10 -15   0  259.07   47.10
 -10 -15   0  251.47   34.30
  10 -15   0  276.47   47.30
  10  15   0  264.67   34.80
  10  15   0  216.58   34.10
 -10  15   0  255.57   45.00
 -10  15   0  255.97   32.90
  10  15   0  196.68   36.40
 -10  15   0  242.78   27.80
 -10  15   0  203.98   39.90
 -10  15   0  272.77   55.49
  10  15   0  250.37   28.50
 -10  15   0  231.88   46.30
  10  15   0  253.87   40.30
 -10  15   0  184.68   25.60
 -11 -15   0  732.33   47.80
  11 -15   0  791.82  101.49
  11 -15   0  734.23   69.69
  11 -15   0  649.83   77.39
 -11 -15   0  696.73   83.19
 -11 -15   0  634.94   47.40
  11 -15   0  632.54   53.29
  11 -15   0  761.62   87.49
 -11  15   0  624.24   78.69
 -11  15   0  634.64   50.79
 -11  15   0  564.04   69.09
  11  15   0  681.93   46.70
  11  15   0  692.73   51.09
  11  15   0  682.93   56.89
  11  15   0  576.34   73.89
 -11  15   0  782.42   80.59
  11  15   0  730.13   57.99
 -11  15   0  679.33   44.30
 -11  15   0  601.84   41.30
 -11  15   0  771.72  106.69
  12 -15   0   99.19   36.80
  12 -15   0   88.29   28.90
  12 -15   0   94.59   22.50
  12 -15   0  103.39   28.10
  12 -15   0   26.60   29.30
 -12 -15   0   78.19   32.50
  12 -15   0   97.49   26.70
  12  15   0  118.59   21.70
  12  15   0  101.59   18.20
 -12  15   0   40.50   25.70
 -12  15   0  149.79   38.70
 -12  15   0   33.40   27.30
  12  15   0   67.39   15.70
  12  15   0   87.99   24.80
 -12  15   0   76.89   16.00
   0 -16   0   -3.10    7.50
   0 -16   0   14.80   12.90
   0 -16   0    2.30   12.30
   0 -16   0  -11.00    8.00
   0 -16   0   12.90   14.00
   0  16   0    4.40   13.00
   0  16   0    7.00    3.70
   0  16   0   -0.30   10.40
   0  16   0    9.80   12.70
   0  16   0   -0.90    8.00
   0  16   0    4.40   11.50
   1 -16   0  749.03   65.49
   1 -16   0  825.32   68.79
   1 -16   0  787.72   71.09
   1 -16   0  828.52   82.69
   1 -16   0  904.31   56.89
  -1 -16   0  904.51   50.89
  -1 -16   0  848.12   54.79
  -1 -16   0  716.73   63.69
  -1 -16   0  869.71   83.39
  -1 -16   0  792.62   70.59
  -1 -16   0  887.81   69.89
  -1  16   0  739.63   78.79
  -1  16   0  835.22   70.19
   1  16   0  727.83   65.29
   1  16   0  867.31   70.69
  -1  16   0  845.62   47.60
  -1  16   0 1176.28  105.29
   1  16   0  725.63   53.19
   1  16   0  775.52   78.79
  -1  16   0  716.63   64.19
   1  16   0  770.92   65.19
  -1  16   0  834.22   55.19
  -2 -16   0  123.29   30.50
  -2 -16   0  103.89   30.70
  -2 -16   0   80.29   12.50
  -2 -16   0   83.49   14.90
  -2 -16   0   87.29   23.50
   2 -16   0   60.79   22.80
   2 -16   0   53.89   16.10
   2 -16   0  123.19   37.40
  -2 -16   0   54.29   29.20
   2 -16   0   68.59   23.00
  -2 -16   0   76.29   17.60
   2 -16   0   82.79   41.50
   2  16   0   89.89   18.10
  -2  16   0   51.49   20.50
  -2  16   0   62.99   21.20
   2  16   0  105.49   27.40
  -2  16   0   51.69   12.10
  -2  16   0   79.29   17.90
  -2  16   0   61.69   27.10
   2  16   0   74.09   22.20
   2  16   0   70.49   23.90
   2  16   0   71.99   30.00
  -3 -16   0 2448.75  114.99
   3 -16   0 2682.93  133.79
  -3 -16   0 2385.16  153.68
  -3 -16   0 2426.76  163.28
   3 -16   0 2186.78  164.98
  -3 -16   0 2615.94  129.49
  -3 -16   0 2636.24  148.39
   3 -16   0 2270.37  149.79
   3 -16   0 2475.85  150.88
  -3 -16   0 2449.85  140.39
   3  16   0 2735.63  152.58
   3  16   0 2564.54  130.59
  -3  16   0 2281.57  144.09
   3  16   0 2416.56  145.19
  -3  16   0 2584.64  132.89
   3  16   0 2340.37  160.18
  -3  16   0 2639.64  127.99
  -3  16   0 2577.44  171.08
  -3  16   0 2261.87  146.79
   3  16   0 2641.14  146.69
   4 -16   0   15.50   13.70
   4 -16   0    8.00   14.10
   4 -16   0  -10.50    9.30
  -4 -16   0   -8.00   10.30
  -4 -16   0    9.60   15.60
  -4 -16   0  -13.40    6.60
   4 -16   0    2.30   12.50
  -4 -16   0    0.40    8.00
  -4 -16   0   15.60   12.40
  -4  16   0   -5.70   13.30
   4  16   0   -8.40    8.00
  -4  16   0   -1.40    7.40
  -4  16   0   -6.50   10.10
  -4  16   0    4.90   11.40
   4  16   0    0.20    8.20
   4  16   0  -13.80    8.30
  -4  16   0    0.40    9.70
   4  16   0   -8.30    9.60
   5 -16   0   62.19   22.20
   5 -16   0  105.19   34.90
  -5 -16   0   97.19   17.80
  -5 -16   0   81.39   24.70
  -5 -16   0   56.89   17.70
  -5 -16   0  127.99   36.60
   5 -16   0   65.69   17.40
   5 -16   0   44.30   21.50
   5 -16   0  120.49   32.90
  -5 -16   0   71.69   28.30
   5  16   0   51.29   20.40
   5  16   0  106.09   26.70
  -5  16   0   64.29   30.40
  -5  16   0   80.99   19.50
  -5  16   0   64.89   22.40
  -5  16   0   58.19   20.20
   5  16   0  104.59   27.70
   5  16   0   57.19   16.10
  -5  16   0   50.59   15.30
   5  16   0   58.99   25.30
   6 -16   0   95.89   33.20
   6 -16   0   87.19   26.50
  -6 -16   0  206.98   43.30
   6 -16   0  159.78   34.80
  -6 -16   0  115.39   17.20
   6 -16   0  161.28   33.40
  -6 -16   0  113.59   19.40
   6 -16   0   68.09   18.60
  -6 -16   0  173.28   33.40
   6  16   0   87.89   27.20
   6  16   0  140.19   28.00
  -6  16   0  116.19   27.70
   6  16   0   76.09   29.70
   6  16   0  155.88   30.90
   6  16   0  130.09   22.10
  -6  16   0   87.49   21.50
  -6  16   0   98.99   20.80
   7 -16   0 1719.03  116.29
   7 -16   0 1775.02  101.09
  -7 -16   0 1810.92  115.99
   7 -16   0 1831.22  121.49
   7 -16   0 1665.13  136.69
  -7 -16   0 1443.16  117.59
  -7 -16   0 1637.24  108.09
   7 -16   0 1688.93  118.99
   7  16   0 1876.31  110.89
  -7  16   0 1595.54  132.09
  -7  16   0 1626.34  107.79
   7  16   0 1684.13  120.89
   7  16   0 1721.83   95.49
  -7  16   0 1572.64   96.49
   7  16   0 1799.62  115.09
   7  16   0 1728.73  108.39
  -7  16   0 1796.32  107.09
  -8 -16   0    3.90   10.70
  -8 -16   0    2.70   12.30
   8 -16   0   13.10   15.90
   8 -16   0   15.10   18.90
   8 -16   0   11.60   15.70
  -8 -16   0   12.10   16.50
   8 -16   0   31.20   15.90
   8 -16   0   14.30   15.30
  -8  16   0   12.10   18.60
   8  16   0   20.50   14.00
  -8  16   0   17.10   18.60
  -8  16   0   27.90   17.70
   8  16   0    9.40   14.10
  -8  16   0   10.90   14.20
  -8  16   0   -9.00    8.00
   8  16   0   23.60   12.50
   8  16   0   49.50   17.80
   8  16   0    2.50   12.90
  -9 -16   0  140.99   27.70
   9 -16   0  120.79   34.40
  -9 -16   0  102.79   30.70
   9 -16   0  117.79   36.80
   9 -16   0  189.58   41.10
   9 -16   0  113.79   24.20
  -9 -16   0   57.09   27.60
  -9 -16   0  168.18   45.30
  -9  16   0  137.09   32.70
   9  16   0  121.99   27.70
  -9  16   0  121.69   22.90
   9  16   0  124.29   26.60
   9  16   0  201.18   38.80
  -9  16   0  133.19   26.80
   9  16   0  152.38   23.60
  -9  16   0  123.79   29.80
  -9  16   0  125.99   21.20
  -9  16   0  167.68   45.00
  10 -16   0  135.89   26.70
  10 -16   0  103.69   45.00
  10 -16   0  107.49   32.50
 -10 -16   0  141.69   36.50
 -10 -16   0  167.98   40.00
 -10 -16   0  152.58   43.70
  10 -16   0  148.89   35.10
  10 -16   0  181.98   40.20
 -10 -16   0  131.69   26.30
 -10  16   0  141.19   21.90
 -10  16   0  174.68   42.70
 -10  16   0  123.59   37.30
  10  16   0  144.39   22.80
  10  16   0  138.39   30.20
  10  16   0  148.39   30.70
  10  16   0  140.19   26.10
 -10  16   0  110.79   33.50
 -10  16   0  163.68   35.90
 -10  16   0  161.38   22.80
 -10  16   0  164.18   27.70
  11 -16   0  330.87   51.99
  11 -16   0  360.96   60.19
 -11 -16   0  312.37   31.90
 -11 -16   0  242.28   49.70
  11 -16   0  297.77   40.50
  11 -16   0  368.46   57.29
  11 -16   0  303.47   57.29
  11  16   0  298.27   44.50
  11  16   0  305.17   32.90
 -11  16   0  334.17   52.59
  11  16   0  357.16   31.00
  11  16   0  313.87   42.30
  11  16   0  276.27   41.00
 -11  16   0  299.17   26.90
 -11  16   0  333.37   30.30
 -11  16   0  250.87   52.89
 -11  16   0  395.96   65.09
 -11  16   0  332.37   29.70
  12 -16   0    0.60   14.00
 -12 -16   0   44.30   26.90
 -12  16   0   39.20   25.80
  12  16   0   29.90   12.70
  12  16   0   37.90   15.70
 -12  16   0   25.00   24.70
 -12  16   0   25.70   22.50
  12  16   0   28.80   13.00
 -12  16   0   41.50   12.80
  12  16   0   34.60   19.60
   0 -17   0    3.60   12.70
   0 -17   0    4.10    6.80
   0 -17   0   -6.80    8.50
   0 -17   0    4.30   12.30
   0 -17   0   -8.80    7.20
   0 -17   0    2.20   15.70
   0  17   0   10.00   14.70
   0  17   0    8.90   11.40
   0  17   0    4.50   14.70
   0  17   0   -6.90   11.00
   1 -17   0   29.20   16.40
  -1 -17   0    4.00   12.30
   1 -17   0   11.40   10.90
  -1 -17   0   20.80   19.30
  -1 -17   0    7.80   13.50
  -1 -17   0   11.70   10.70
   1 -17   0   27.70   24.10
   1 -17   0    4.30   12.10
  -1 -17   0   14.60    8.40
  -1 -17   0   -1.90   10.20
  -1  17   0    2.50   11.70
   1  17   0   16.40   14.00
   1  17   0    4.80   13.70
   1  17   0    4.00   13.10
   1  17   0   15.00   10.60
  -1  17   0   -4.50   12.00
   1  17   0   -2.30   12.20
  -2 -17   0 1877.31  119.79
   2 -17   0 1938.61  124.99
  -2 -17   0 2110.09  127.19
  -2 -17   0 1865.81  102.19
  -2 -17   0 1936.11  132.09
  -2 -17   0 2052.09   98.49
  -2 -17   0 2139.79  109.29
   2 -17   0 1963.80  146.89
   2 -17   0 2000.40  128.19
  -2  17   0 1958.50  100.39
  -2  17   0 1906.11  126.39
   2  17   0 1900.41  125.89
  -2  17   0 2029.40  146.99
   2  17   0 1889.41  124.19
   2  17   0 1876.71  141.89
   2  17   0 2092.59  127.39
  -2  17   0 1904.11  109.29
   2  17   0 1993.30  108.99
   3 -17   0    2.50    9.60
  -3 -17   0    2.60   11.10
  -3 -17   0   -6.50   10.60
  -3 -17   0    1.90    8.00
  -3 -17   0    6.00   12.10
   3 -17   0    7.80   13.40
  -3 -17   0   -2.50    3.50
  -3 -17   0    2.00    4.20
   3 -17   0  -12.50   10.30
  -3  17   0   12.70   14.80
  -3  17   0   -0.30   14.00
  -3  17   0   -1.10    8.90
  -3  17   0    2.00   15.10
  -3  17   0    5.60    8.50
   3  17   0   -0.30   12.40
   3  17   0   -0.60   12.00
   3  17   0    2.50   13.40
   3  17   0   -4.50   10.60
   3  17   0    0.10    8.70
  -4 -17   0  809.82   70.99
   4 -17   0  856.51   76.59
  -4 -17   0  929.61   80.59
  -4 -17   0  920.91   66.49
   4 -17   0  969.00   62.99
   4 -17   0  910.71   92.79
   4 -17   0  910.01   77.99
  -4 -17   0  874.61   57.59
   4  17   0  963.60   87.09
   4  17   0  831.92   73.59
  -4  17   0  837.42   88.79
   4  17   0  940.21   60.29
   4  17   0  872.01   78.19
   4  17   0  842.02   71.39
  -4  17   0  951.40   59.69
  -4  17   0  842.42   59.99
  -4  17   0  859.21   75.39
  -4  17   0  932.11   74.89
  -5 -17   0   16.90   14.70
   5 -17   0    2.50   12.80
  -5 -17   0   13.00   10.40
   5 -17   0   25.80   21.10
  -5 -17   0   28.80   22.40
  -5 -17   0    7.00   10.40
   5 -17   0   -0.40   12.00
   5 -17   0   34.60   18.70
   5 -17   0    4.10   10.90
  -5  17   0   33.80   14.20
   5  17   0    4.90   12.70
   5  17   0   16.30   17.70
  -5  17   0   20.10   18.20
  -5  17   0    3.10   14.10
   5  17   0    8.30   21.50
   5  17   0   30.00   21.10
  -5  17   0   17.10   11.70
  -5  17   0    8.50   13.90
   5  17   0   10.70   10.60
   6 -17   0  866.21   80.19
   6 -17   0  902.21   81.09
   6 -17   0 1178.18  106.19
  -6 -17   0  961.40   88.79
   6 -17   0 1062.59   67.69
  -6 -17   0  818.62   80.59
  -6 -17   0  941.41   75.09
   6 -17   0  931.11   79.69
  -6 -17   0  929.81   57.99
   6  17   0  960.90   75.29
  -6  17   0  982.00   86.49
   6  17   0 1012.20   89.59
  -6  17   0  986.70   76.79
  -6  17   0  997.20   65.49
  -6  17   0  993.80   68.99
  -6  17   0  968.70  118.99
   6  17   0  899.81   61.99
  -7 -17   0  101.89   28.20
   7 -17   0   81.99   29.80
   7 -17   0   84.19   22.10
   7 -17   0  125.69   40.90
   7 -17   0  131.49   33.10
  -7 -17   0  116.49   31.80
   7 -17   0  117.59   32.70
  -7 -17   0  127.59   33.60
  -7 -17   0   85.09   26.00
  -7  17   0   98.59   21.00
  -7  17   0  136.19   28.80
   7  17   0  102.79   26.70
   7  17   0  117.09   25.50
   7  17   0  130.59   22.60
  -7  17   0  112.69   28.50
   7  17   0  137.19   34.60
  -7  17   0   43.00   21.40
   7  17   0   77.49   27.70
  -7  17   0   69.49   32.60
  -8 -17   0 1018.20   88.29
  -8 -17   0 1074.19   80.69
  -8 -17   0 1092.59   87.59
   8 -17   0 1108.99   91.69
   8 -17   0 1030.20  149.79
   8 -17   0 1008.90   89.39
   8 -17   0 1176.58   75.69
   8 -17   0  966.30  102.49
  -8 -17   0  834.22  112.69
   8  17   0 1115.89   80.89
   8  17   0 1117.09   91.09
  -8  17   0 1116.89   70.29
  -8  17   0 1039.50  101.69
   8  17   0 1115.19   84.39
  -8  17   0 1105.39   80.29
  -8  17   0 1144.09   91.69
   8  17   0 1064.49   67.39
   8  17   0  977.40   76.69
   9 -17   0   11.20   17.90
   9 -17   0    3.90   15.10
   9 -17   0    4.30   11.60
   9 -17   0    1.10   14.70
  -9 -17   0    0.60   11.90
  -9 -17   0    7.50   15.80
  -9 -17   0    6.90   12.90
   9 -17   0   17.90   17.50
  -9  17   0  -18.70    7.60
   9  17   0    2.70   12.50
  -9  17   0   -9.50    8.10
   9  17   0   10.00   11.60
  -9  17   0   -5.80    6.90
  -9  17   0    1.30   13.10
  -9  17   0    9.80   15.40
   9  17   0   -3.50    9.60
   9  17   0    8.70   16.10
  -9  17   0    7.80   15.60
   9  17   0    0.40   13.10
  10 -17   0   66.29   35.30
  10 -17   0  105.19   25.10
  10 -17   0   59.59   27.40
 -10 -17   0   76.59   22.40
 -10 -17   0   87.39   25.50
  10 -17   0   42.90   39.60
 -10 -17   0   72.99   29.30
  10 -17   0   89.39   38.10
 -10  17   0   42.70   14.00
 -10  17   0   70.09   29.10
  10  17   0  107.39   20.20
 -10  17   0   68.39   31.50
 -10  17   0   89.09   22.10
  10  17   0   72.09   20.20
  10  17   0   62.69   21.20
 -10  17   0   35.00   21.40
 -10  17   0   60.89   16.70
  10  17   0   99.09   25.70
  10  17   0   90.69   24.90
 -11 -17   0  130.69   26.50
  11 -17   0  162.08   39.50
 -11 -17   0   94.59   35.80
  11 -17   0  138.29   43.90
  11 -17   0  125.09   34.70
 -11 -17   0  100.99   30.00
 -11 -17   0  102.29   22.50
  11  17   0  150.98   32.90
 -11  17   0   97.19   33.30
  11  17   0  175.28   24.60
  11  17   0  112.89   28.50
 -11  17   0  105.29   18.50
 -11  17   0  140.59   22.90
 -11  17   0  123.19   20.00
  11  17   0  139.89   26.40
 -11  17   0   84.19   34.20
  11  17   0   97.89   25.30
 -11  17   0   73.29   27.40
   0 -18   0   17.30   15.20
   0 -18   0   20.00   22.80
   0 -18   0   26.60   11.50
   0 -18   0   17.90   15.70
   0  18   0   26.60   16.70
   0  18   0   43.90   23.50
   0  18   0   24.70   20.40
   0  18   0   14.60   15.10
  -1 -18   0  823.72   68.09
   1 -18   0  920.51   75.59
  -1 -18   0  807.62   71.79
   1 -18   0  881.41   90.49
  -1 -18   0  924.51   59.39
   1 -18   0  651.03   81.79
   1 -18   0  900.71   59.99
  -1 -18   0  909.11   52.89
  -1 -18   0  689.13  121.39
   1  18   0  901.71   73.59
   1  18   0  736.73   95.09
  -1  18   0  615.64   86.59
  -1  18   0  876.11   46.60
   1  18   0  821.82   58.09
  -1  18   0  800.12   72.49
  -1  18   0  626.44   74.69
   1  18   0  820.82   73.59
   1  18   0  862.11   73.59
  -2 -18   0   94.69   20.40
   2 -18   0  141.49   42.60
   2 -18   0   94.19   42.00
  -2 -18   0  121.79   16.20
  -2 -18   0   29.70   30.70
   2 -18   0   80.99   19.10
  -2 -18   0  137.49   34.50
  -2 -18   0  103.29   18.00
  -2 -18   0  124.99   28.70
   2  18   0   76.29   27.60
   2  18   0   88.09   33.60
   2  18   0   88.29   19.80
   2  18   0  147.39   33.90
  -2  18   0   50.79   40.10
  -2  18   0  130.69   32.80
  -2  18   0   51.29   21.70
  -2  18   0  121.29   17.00
   2  18   0  125.39   31.20
   3 -18   0 1065.09  106.99
   3 -18   0 1121.69   91.09
  -3 -18   0 1285.67   92.19
  -3 -18   0 1151.48   56.29
  -3 -18   0  665.43  126.29
  -3 -18   0 1192.58   82.99
  -3 -18   0 1220.28   72.69
  -3 -18   0 1048.00   57.79
   3 -18   0 1209.18   75.49
   3  18   0 1322.47   90.69
  -3  18   0 1194.18   67.89
   3  18   0 1021.90   86.99
  -3  18   0 1091.99   89.49
   3  18   0 1263.27   74.59
   3  18   0 1094.89  101.19
  -3  18   0 1174.68   88.69
   3  18   0 1260.97   90.09
  -3  18   0 1188.08  119.99
   4 -18   0   21.50   17.60
  -4 -18   0   12.70   14.80
  -4 -18   0   30.30   24.20
   4 -18   0   15.80   11.60
   4 -18   0   17.00   16.00
  -4 -18   0   29.00   13.20
   4 -18   0   -1.20   15.90
  -4 -18   0   21.00   14.30
  -4  18   0   16.30   16.60
   4  18   0    4.10   10.70
  -4  18   0   12.40   21.40
   4  18   0   -6.00   12.70
   4  18   0   26.10   20.40
  -4  18   0   -0.60   13.00
   4  18   0   13.70   14.80
   4  18   0   14.80   16.00
  -4  18   0   10.90   10.00
   5 -18   0  143.99   27.80
  -5 -18   0  227.08   33.00
   5 -18   0  222.98   54.99
   5 -18   0  168.68   35.80
  -5 -18   0  189.08   37.50
   5 -18   0  200.88   45.10
   5 -18   0  147.79   36.30
  -5 -18   0  150.88   40.60
  -5 -18   0  169.78   25.60
   5  18   0  194.58   27.50
  -5  18   0  194.88   30.00
   5  18   0  161.88   34.20
  -5  18   0  248.48   41.10
   5  18   0  161.88   34.50
  -5  18   0  250.97   57.19
   5  18   0  151.98   36.30
  -5  18   0  228.08   44.70
   5  18   0  161.88   35.70
   6 -18   0  642.74  100.59
   6 -18   0  565.24   71.19
   6 -18   0  634.84   51.99
   6 -18   0  499.75   70.19
  -6 -18   0  686.13   62.89
  -6 -18   0  704.13   45.70
  -6 -18   0  589.64   80.19
   6 -18   0  614.04   65.99
  -6 -18   0  645.54   47.90
  -6 -18   0  591.84   59.39
   6  18   0  648.04   71.29
   6  18   0  552.54   46.90
  -6  18   0  714.33   72.39
   6  18   0  726.03   78.79
   6  18   0  608.34   58.99
  -6  18   0  686.93   93.29
  -6  18   0  669.63   53.39
   6  18   0  587.44   77.69
  -6  18   0  626.14   68.79
   7 -18   0  824.82   64.49
   7 -18   0  887.41   79.79
   7 -18   0  824.22   80.99
  -7 -18   0  876.61   73.09
   7 -18   0  764.12  104.69
  -7 -18   0  854.11   76.29
  -7 -18   0 1022.20   89.59
   7  18   0  961.50   75.09
  -7  18   0 1036.40  100.49
   7  18   0 1083.49   78.69
   7  18   0 1118.99   91.99
  -7  18   0  919.11   81.49
   7  18   0  849.61   75.99
   7  18   0  851.31   59.69
  -8 -18   0  167.18   49.70
   8 -18   0  262.57   59.39
   8 -18   0  154.98   41.80
  -8 -18   0  244.98   39.60
  -8 -18   0  182.68   39.70
  -8 -18   0  223.68   46.60
   8 -18   0  219.18   43.10
   8 -18   0  263.37   50.39
   8 -18   0  229.18   36.30
  -8  18   0  253.07   40.50
   8  18   0  192.38   28.40
  -8  18   0  284.67   42.60
   8  18   0  205.78   37.50
   8  18   0  218.78   36.80
  -8  18   0  283.37   52.49
  -8  18   0  175.28   46.20
   8  18   0  281.77   50.69
   8  18   0  224.68   41.60
   9 -18   0   -1.80   13.40
   9 -18   0    9.50   16.60
   9 -18   0   -1.30   13.80
  -9 -18   0   10.00   19.80
  -9 -18   0   -4.50   11.90
   9 -18   0  -15.30    5.60
  -9 -18   0   19.30   16.20
   9 -18   0  -10.20   12.80
   9  18   0   -9.80   12.50
   9  18   0    0.00   11.90
  -9  18   0   21.80   16.30
  -9  18   0  -11.60    9.20
   9  18   0  -16.00    7.10
  -9  18   0   -1.70    9.30
   9  18   0   -0.60   10.40
  -9  18   0   29.00   19.70
   9  18   0   20.30   16.10
 -10 -18   0  396.26   61.59
  10 -18   0  383.86   61.39
 -10 -18   0  435.86   72.19
  10 -18   0  369.06   72.29
 -10 -18   0  437.36   73.89
  10 -18   0  367.86   57.89
  10  18   0  404.86   53.19
  10  18   0  366.26   54.89
 -10  18   0  507.65   65.19
  10  18   0  390.26   49.90
 -10  18   0  379.76   41.40
 -10  18   0  428.46   49.10
  10  18   0  447.06   58.29
 -10  18   0  459.15   75.29
  10  18   0  460.35   37.90
 -10  18   0  367.86   33.50
   0 -19   0   -4.10   11.70
   0 -19   0   -9.40   11.10
   0 -19   0   11.60   15.30
   0 -19   0    5.00    7.80
   0 -19   0    4.20   11.00
   0  19   0   14.10   17.20
   0  19   0    5.00   16.00
   0  19   0    7.70   16.10
   1 -19   0  193.68   30.20
  -1 -19   0  167.58   46.30
  -1 -19   0  217.58   40.10
  -1 -19   0  267.37   52.89
   1 -19   0  198.48   31.30
   1 -19   0  161.98   42.90
  -1 -19   0  214.58   39.60
  -1 -19   0  226.98   25.90
   1 -19   0  200.98   45.70
  -1 -19   0  228.48   31.60
   1  19   0  204.28   31.70
   1  19   0  219.18   39.50
   1  19   0  187.08   36.90
  -1  19   0  208.38   38.70
   1  19   0  252.77   58.09
  -1  19   0  177.98   44.20
  -1  19   0  196.78   15.40
  -1  19   0  264.17   47.50
   1  19   0  191.48   41.00
   2 -19   0  599.34   74.29
  -2 -19   0  566.74   69.79
  -2 -19   0  495.45   57.99
   2 -19   0  329.17   52.79
   2 -19   0  509.25   44.20
  -2 -19   0  417.76   66.59
   2 -19   0  505.25   43.80
  -2 -19   0  449.86   40.70
  -2 -19   0  512.75   34.20
  -2 -19   0  480.45   36.40
   2 -19   0  628.24   98.49
  -2  19   0  435.06   42.10
   2  19   0  554.54   64.39
   2  19   0  482.25   42.50
  -2  19   0  450.55   60.89
  -2  19   0  543.45   80.19
  -2  19   0  483.65   61.09
   2  19   0  450.35   63.29
  -2  19   0  517.95   34.00
   2  19   0  373.86   63.69
   2  19   0  563.94   58.19
  -3 -19   0   22.90   16.40
  -3 -19   0   -3.60   10.80
   3 -19   0    7.70   11.90
   3 -19   0   -5.30   10.30
  -3 -19   0  -10.10   10.10
  -3 -19   0   18.70   19.40
   3 -19   0   35.40   27.70
   3 -19   0    2.70   12.70
   3 -19   0   30.80   20.50
  -3 -19   0   24.60   13.80
  -3 -19   0   16.00    5.50
   3  19   0    4.70   15.70
   3  19   0   35.50   15.20
  -3  19   0   29.10   15.60
  -3  19   0    5.50   17.90
  -3  19   0    7.70    8.60
   3  19   0   16.60   17.60
  -3  19   0    3.40   15.80
  -3  19   0    3.90   15.30
   3  19   0   22.30   17.80
   4 -19   0    9.00   20.40
  -4 -19   0   19.40   20.30
  -4 -19   0   19.80   14.60
   4 -19   0   -1.10   13.90
  -4 -19   0    7.10   11.50
   4 -19   0    0.70   10.30
  -4 -19   0   36.00   20.50
  -4 -19   0   38.70   19.40
   4 -19   0   24.00   18.10
   4 -19   0   19.30   18.10
  -4  19   0   12.70   16.90
  -4  19   0   -1.40    8.20
   4  19   0   13.10   12.30
   4  19   0   29.50   18.40
  -4  19   0   18.80   13.20
   4  19   0   14.80   16.40
   4  19   0    9.00   16.30
   4  19   0    2.80   13.00
  -4  19   0    9.20   12.90
  -4  19   0   -0.50   13.00
  -5 -19   0  283.77   47.40
  -5 -19   0  181.28   45.70
  -5 -19   0  227.68   29.90
  -5 -19   0  213.38   33.70
   5 -19   0  177.78   30.70
  -5 -19   0  285.07   59.19
   5 -19   0  297.47   66.99
   5 -19   0  202.88   41.00
   5 -19   0  167.68   45.40
  -5  19   0  188.78   39.60
  -5  19   0  165.38   38.50
  -5  19   0  263.17   33.70
  -5  19   0  190.98   48.90
   5  19   0  211.78   31.40
   5  19   0  167.88   44.80
   5  19   0  211.78   39.20
  -5  19   0  220.98   33.60
   5  19   0  247.48   47.70
   6 -19   0  455.95   50.59
   6 -19   0  527.35   72.59
  -6 -19   0  460.55   60.39
  -6 -19   0  440.96   39.60
   6 -19   0  376.46   61.09
   6 -19   0  451.55   78.09
   6 -19   0  445.16   62.49
  -6 -19   0  347.07   53.99
  -6 -19   0  490.65   36.90
  -6 -19   0  393.06   65.99
  -6  19   0  474.15   67.89
   6  19   0  408.86   58.39
   6  19   0  458.25   57.79
   6  19   0  437.86   46.20
   6  19   0  426.66   68.09
  -6  19   0  440.26   71.89
  -6  19   0  369.76   55.09
   6  19   0  392.76   55.09
  -6  19   0  477.25   44.10
  -7 -19   0  683.03   61.39
   7 -19   0  656.33   99.99
   7 -19   0  536.55   74.19
  -7 -19   0  660.33   73.29
   7 -19   0  511.55   49.30
  -7 -19   0  470.55   33.20
  -7 -19   0  526.85   77.89
   7 -19   0  585.94   79.59
   7 -19   0  650.03   78.29
  -7 -19   0  537.25   82.09
  -7  19   0  600.04   53.69
   7  19   0  604.74   57.49
  -7  19   0  666.03   67.49
   7  19   0  718.83   63.09
   7  19   0  561.64   68.69
  -7  19   0  549.95   84.49
   7  19   0  532.05   75.19
   7  19   0  654.53   48.60
  -7  19   0  550.24   47.20
  -8 -19   0    1.60   16.30
  -8 -19   0  -13.70   11.80
   8 -19   0    7.70   16.00
   8 -19   0    4.20   15.30
  -8 -19   0   -6.40   10.50
   8 -19   0  -10.10   11.90
  -8 -19   0   10.80   14.80
   8 -19   0    0.70   11.90
   8 -19   0  -14.50    4.90
  -8  19   0    0.00   12.80
   8  19   0    0.70    9.90
  -8  19   0   -5.90   10.50
   8  19   0  -14.30    6.60
   8  19   0   -2.20   13.70
  -8  19   0    6.50   11.50
   8  19   0   -9.50   11.10
   8  19   0   -2.80   10.60
  -8  19   0    3.10   17.50
   9 -19   0    6.30   19.60
  -9 -19   0   46.20   20.80
  -9 -19   0   35.70   21.70
   9 -19   0   19.70   19.40
   9 -19   0   10.20   24.90
  -9 -19   0   15.10   19.40
  -9 -19   0   10.00   18.80
   9 -19   0   -5.70   12.70
  -9  19   0   -1.30   18.20
   9  19   0   35.70   20.90
  -9  19   0   30.10   19.00
  -9  19   0   10.70   10.70
   9  19   0   10.10   13.30
   9  19   0   31.80   20.10
  -9  19   0    1.30   10.60
  -9  19   0   43.60   21.90
   9  19   0   -5.60   12.90
   9  19   0   -6.10   10.00
 -10 -19   0  130.79   38.40
  10 -19   0  175.28   40.60
  10 -19   0  195.78   40.80
  10 -19   0  173.78   31.60
  10 -19   0  108.29   42.50
 -10 -19   0  122.69   45.40
 -10 -19   0  217.08   43.70
  10  19   0  195.68   37.20
  10  19   0  172.48   37.40
  10  19   0  170.28   35.30
 -10  19   0  162.68   24.20
 -10  19   0  171.98   37.50
  10  19   0  172.28   27.50
  10  19   0  154.28   31.70
 -10  19   0  167.78   30.90
   0 -20   0  214.08   46.20
   0 -20   0  239.78   41.50
   0 -20   0  257.87   61.79
   0 -20   0  233.28   33.90
   0 -20   0  119.99   36.80
   0 -20   0  217.78   28.40
   0  20   0  302.87   62.49
   0  20   0  273.67   36.40
   0  20   0  266.67   46.30
   0  20   0  213.28   37.90
  -1 -20   0   -8.10    9.40
  -1 -20   0   -1.00   10.00
   1 -20   0   19.90   23.60
  -1 -20   0    2.10   15.10
   1 -20   0   14.80   12.60
   1 -20   0    5.90   13.20
   1 -20   0    1.10   13.90
  -1 -20   0   -1.60    6.50
   1 -20   0    7.40   14.50
  -1 -20   0    9.80   15.70
   1 -20   0   -6.10    6.30
   1  20   0   -6.60   13.30
  -1  20   0   15.20   13.40
   1  20   0    1.20   10.70
   1  20   0  -11.30   11.90
  -1  20   0   -2.90   13.80
  -1  20   0   -4.20   14.80
  -1  20   0   -1.40   10.90
   1  20   0    0.10   13.00
   1  20   0    7.40   14.80
   2 -20   0   12.40   13.30
   2 -20   0   17.00   12.60
  -2 -20   0   24.00   10.70
  -2 -20   0    5.60   15.50
   2 -20   0    7.80   13.80
   2 -20   0   32.60   26.40
   2 -20   0   20.30   17.20
  -2 -20   0    0.80   10.90
  -2 -20   0    2.10   17.00
   2 -20   0    8.60   15.20
  -2 -20   0   13.30   15.50
  -2  20   0   30.30   27.30
  -2  20   0   12.80    7.30
   2  20   0    0.50   14.60
   2  20   0    6.90   14.00
   2  20   0    0.50   15.30
   2  20   0    8.60   17.30
  -2  20   0   16.60   17.90
   2  20   0   14.30   12.10
  -2  20   0   13.30   16.90
  -2  20   0   15.90   14.40
   3 -20   0   75.29   36.00
  -3 -20   0   82.19   25.00
  -3 -20   0   50.09   22.30
  -3 -20   0   57.79   28.90
   3 -20   0  103.79   40.30
  -3 -20   0   58.59   21.20
   3 -20   0   76.89   27.00
   3 -20   0   48.60   16.50
   3 -20   0   44.00   17.40
  -3  20   0   35.70   16.20
   3  20   0   34.00   21.50
  -3  20   0   49.00   13.50
   3  20   0   15.60   18.40
   3  20   0   51.09   17.10
  -3  20   0   83.79   25.90
  -3  20   0   29.60   24.90
  -3  20   0   90.99   27.20
   3  20   0   20.20   17.20
   3  20   0   27.40   22.10
  -4 -20   0  -14.30   10.90
  -4 -20   0   20.30   13.70
   4 -20   0    8.00   12.40
  -4 -20   0   20.60   15.00
   4 -20   0   39.80   21.20
   4 -20   0   20.80   14.70
   4 -20   0   33.20   14.40
   4 -20   0   -4.00   16.60
  -4 -20   0   55.99   26.90
  -4 -20   0    8.10   13.50
   4 -20   0    9.00   16.50
   4  20   0    9.30   14.60
   4  20   0   15.30   17.20
   4  20   0   48.50   17.30
   4  20   0    1.50   15.30
  -4  20   0   29.10   19.40
  -4  20   0   18.30   11.80
  -4  20   0    8.70   12.90
   4  20   0    6.90   18.70
  -4  20   0   28.70   25.10
   5 -20   0  184.78   51.49
   5 -20   0  177.58   41.50
  -5 -20   0  200.98   43.20
   5 -20   0  153.58   29.10
   5 -20   0  197.08   36.30
  -5 -20   0  170.78   43.20
   5 -20   0  106.99   31.50
  -5 -20   0  162.38   25.70
  -5 -20   0  180.98   42.40
   5 -20   0  136.49   38.50
  -5  20   0  184.58   38.20
   5  20   0  197.18   38.60
   5  20   0  153.88   35.40
  -5  20   0  122.49   27.50
  -5  20   0  149.49   38.20
  -5  20   0  176.48   45.50
   5  20   0  169.78   26.80
   5  20   0  154.48   39.50
   5  20   0  135.69   31.70
  -5  20   0  149.88   25.90
   6 -20   0  234.28   47.80
  -6 -20   0  200.08   41.90
  -6 -20   0  218.18   31.50
  -6 -20   0  237.68   51.29
   6 -20   0  183.08   32.60
  -6 -20   0  200.78   46.80
   6 -20   0  172.18   35.90
   6 -20   0  189.38   53.99
  -6 -20   0  222.28   27.20
   6 -20   0  149.29   37.20
   6 -20   0  276.67   51.09
  -6 -20   0  203.78   41.20
  -6  20   0  207.78   40.90
   6  20   0  218.58   52.19
  -6  20   0  179.18   33.20
   6  20   0  219.78   41.80
  -6  20   0  169.68   30.50
   6  20   0  169.88   35.90
  -6  20   0  203.38   54.29
   6  20   0  185.08   37.20
   7 -20   0   49.40   21.20
   7 -20   0    0.80   20.50
   7 -20   0   -6.20   12.60
  -7 -20   0   26.20   17.60
  -7 -20   0   15.70   19.20
  -7 -20   0   23.00   20.80
   7 -20   0   24.20   16.30
  -7 -20   0   21.70    9.00
  -7 -20   0   21.80   24.30
   7  20   0   25.90   16.90
   7  20   0   13.90   16.40
  -7  20   0   33.60   17.10
   7  20   0   -4.90   11.70
   7  20   0    7.80   14.60
   7  20   0   11.60   17.10
  -7  20   0   38.80   20.30
  -7  20   0    8.80   21.90
   8 -20   0  113.39   28.50
  -8 -20   0  121.39   33.70
   8 -20   0   58.49   35.10
  -8 -20   0   82.99   35.60
   8 -20   0  147.59   38.70
   8 -20   0   82.79   23.00
  -8 -20   0   50.09   24.30
   8  20   0  101.09   26.30
  -8  20   0   94.79   27.60
  -8  20   0   80.79   37.60
  -8  20   0   85.19   26.20
   8  20   0   73.29   25.00
  -8  20   0  115.29   23.00
   8  20   0   92.39   28.30
   8  20   0   76.09   28.10
   8  20   0  114.99   22.20
  -9 -20   0  240.58   41.00
  -9 -20   0  199.48   43.90
   9 -20   0  230.98   35.30
   9 -20   0  319.57   59.29
   9 -20   0  239.58   59.59
  -9 -20   0  172.28   46.80
   9 -20   0  273.07   46.10
  -9  20   0  214.38   50.79
   9  20   0  218.78   32.40
  -9  20   0  240.28   40.80
   9  20   0  148.49   47.40
  -9  20   0  260.27   34.70
   9  20   0  196.38   39.80
   9  20   0  262.47   42.90
  -9  20   0  237.48   38.70
   9  20   0  228.68   39.60
   0 -21   0    4.30   15.60
   0 -21   0    2.30   16.10
   0 -21   0  -20.40    7.20
   0 -21   0   -0.90   10.90
   0 -21   0    5.30   15.70
   0 -21   0   11.70    9.80
   0  21   0    3.20   15.40
   0  21   0   -1.60   14.80
   0  21   0  -13.90    7.70
   0  21   0    0.10   11.30
  -1 -21   0   10.50   15.70
   1 -21   0   11.80   11.00
  -1 -21   0    8.20    9.40
   1 -21   0   -6.30   11.10
   1 -21   0    7.30   24.60
  -1 -21   0   14.70   22.50
   1 -21   0   -9.90    8.50
  -1 -21   0   26.00   25.20
  -1 -21   0    7.50   12.00
  -1 -21   0   10.10    8.50
   1 -21   0   11.20   13.20
   1 -21   0   33.40   16.00
  -1 -21   0   -4.20   10.50
   1  21   0  -14.10    7.70
  -1  21   0    3.70   14.40
   1  21   0   18.90   17.90
  -1  21   0   -3.70   14.10
   1  21   0   -7.00   13.30
  -1  21   0    1.10   10.80
  -1  21   0   -9.10   12.00
   1  21   0  -10.30   13.10
   2 -21   0  725.63   74.59
   2 -21   0  704.33   57.19
  -2 -21   0  746.93   56.49
   2 -21   0  778.72  162.08
   2 -21   0  551.24   77.69
  -2 -21   0  671.83   70.79
   2 -21   0  791.02   72.39
   2 -21   0  717.63   56.29
  -2 -21   0  609.04   72.39
  -2 -21   0  613.14   90.89
   2  21   0  768.22   73.29
  -2  21   0  740.53   82.99
  -2  21   0  735.63   41.70
  -2  21   0  727.63  101.19
   2  21   0  746.73   57.79
   2  21   0  692.03   82.99
   2  21   0  791.82  109.29
   2  21   0  577.04   72.19
  -2  21   0  747.93   57.29
  -2  21   0  721.63   72.19
   3 -21   0   63.09   23.60
   3 -21   0   27.20   16.00
   3 -21   0   49.80   25.60
  -3 -21   0   23.00   14.20
  -3 -21   0    8.50   14.80
   3 -21   0   15.70   19.40
   3 -21   0   10.60   12.80
   3 -21   0   10.10   24.50
  -3 -21   0   37.30   26.90
   3  21   0   22.30   20.50
  -3  21   0   51.59   12.30
  -3  21   0   18.20   20.50
  -3  21   0   42.90   17.80
  -3  21   0   94.39   39.00
  -3  21   0   15.90   19.80
   3  21   0   17.30   19.00
   3  21   0   37.90   16.80
   3  21   0   11.30   16.80
   3  21   0   11.80   15.90
   4 -21   0  196.38   45.60
  -4 -21   0   86.49   25.00
   4 -21   0  144.89   28.70
  -4 -21   0  220.28   48.00
  -4 -21   0   91.19   33.70
   4 -21   0  122.59   33.30
   4 -21   0   79.39   41.70
   4 -21   0   83.49   23.50
  -4 -21   0  129.89   25.50
  -4 -21   0  143.29   46.70
   4 -21   0  118.59   35.80
  -4  21   0  134.89   24.70
  -4  21   0  200.88   46.00
   4  21   0  199.98   29.80
   4  21   0  204.28   40.80
  -4  21   0  140.99   33.80
  -4  21   0   38.60   26.70
   4  21   0  125.49   33.20
   4  21   0   93.79   34.80
   4  21   0  165.58   34.90
  -4  21   0  108.79   20.80
  -5 -21   0    8.50   12.60
  -5 -21   0    3.10   15.10
   5 -21   0   12.80   26.40
   5 -21   0   29.90   17.20
  -5 -21   0   25.80   20.30
   5 -21   0   12.80   15.00
  -5 -21   0   -7.00    9.50
   5 -21   0   -9.30   12.60
   5 -21   0   -0.20   13.50
  -5 -21   0   17.80   22.20
  -5  21   0    2.60   18.60
   5  21   0    2.20   12.70
   5  21   0   17.60   18.70
  -5  21   0   18.40   15.30
   5  21   0   -1.90   11.80
   5  21   0   17.20   20.40
  -5  21   0   25.10   21.70
   5  21   0    5.20   14.70
  -5  21   0   25.70   13.90
  -5  21   0   -6.20   15.00
   6 -21   0   25.70   20.50
   6 -21   0   53.09   51.79
  -6 -21   0   22.20   20.60
  -6 -21   0   34.60   14.40
   6 -21   0   20.80   16.10
  -6 -21   0   25.00   20.30
  -6 -21   0   34.70   26.90
   6 -21   0   70.89   33.50
  -6 -21   0   47.60   14.60
   6  21   0   13.60   19.40
   6  21   0   22.30   15.50
  -6  21   0   40.10   17.50
  -6  21   0   26.30   14.70
   6  21   0   29.90   23.50
  -6  21   0   20.70   23.20
  -6  21   0   26.10   22.00
   6  21   0   16.70   17.20
   6  21   0   33.60   20.90
   7 -21   0  146.29   30.50
   7 -21   0  131.99   38.70
   7 -21   0  169.98   37.00
  -7 -21   0  201.18   40.40
  -7 -21   0  147.69   20.20
  -7 -21   0  135.89   36.10
  -7 -21   0  130.29   41.20
  -7  21   0  183.98   30.30
   7  21   0  168.18   38.70
   7  21   0  252.47   83.79
   7  21   0  189.78   30.30
  -7  21   0  198.58   52.29
  -7  21   0  203.08   34.70
   7  21   0  191.28   38.30
   7  21   0  271.17   47.80
  -8 -21   0  188.28   42.40
   8 -21   0  196.28   33.80
   8 -21   0  136.59   33.30
   8 -21   0   78.19   48.70
  -8 -21   0  162.58   49.80
   8 -21   0  225.98   42.90
  -8 -21   0  212.38   39.80
  -8  21   0  122.29   31.00
   8  21   0  231.58   50.29
  -8  21   0  185.98   49.60
  -8  21   0  187.28   36.50
   8  21   0  205.38   40.10
   8  21   0  222.88   41.20
  -8  21   0  178.28   29.30
   8  21   0  225.58   37.70
   8  21   0  192.68   39.90
   0 -22   0  535.25   42.10
   0 -22   0  726.13  110.79
   0 -22   0  525.25   71.29
   0 -22   0  476.95   67.89
   0 -22   0  539.75   48.90
   0 -22   0  515.35   77.19
   0  22   0  609.44   98.49
   0  22   0  502.95   67.29
   0  22   0  415.56   62.99
   1 -22   0  171.08   27.90
   1 -22   0  141.09   42.10
  -1 -22   0  147.69   35.90
  -1 -22   0  143.69   40.00
   1 -22   0  158.98   30.40
  -1 -22   0  177.28   26.70
   1 -22   0  169.38   40.60
   1 -22   0  149.88   36.40
  -1 -22   0  135.59   27.30
  -1 -22   0   61.89   34.80
  -1 -22   0  201.88   45.80
   1 -22   0  127.49   38.70
  -1 -22   0  144.79   21.80
  -1  22   0  159.18   40.80
   1  22   0  129.39   26.80
  -1  22   0  181.88   46.80
   1  22   0  150.98   34.70
   1  22   0  130.99   36.40
   1  22   0  142.09   44.30
  -1  22   0  187.58   30.90
  -2 -22   0   15.30   16.50
  -2 -22   0    2.20   13.00
   2 -22   0   18.30   17.40
  -2 -22   0   -7.80   14.80
  -2 -22   0    1.30   16.80
   2 -22   0   -3.60    9.80
  -2 -22   0   -9.90   10.70
   2 -22   0   24.10   13.90
   2 -22   0   28.20   24.20
   2 -22   0   11.80   14.10
  -2 -22   0    2.80    6.80
   2  22   0   15.00   17.50
   2  22   0    6.80   18.40
   2  22   0    7.90   12.70
  -2  22   0   -9.50   13.10
   2  22   0   12.80   23.00
  -2  22   0    7.90   17.20
  -2  22   0    2.10   14.10
  -2  22   0   10.00   14.20
   3 -22   0  545.85   50.99
  -3 -22   0  533.55   65.09
   3 -22   0  437.76   75.09
  -3 -22   0  529.15   47.70
   3 -22   0  563.04   50.39
   3 -22   0  381.26   75.29
  -3 -22   0  534.15   81.99
  -3 -22   0  448.36   63.99
   3 -22   0  762.12  110.99
   3  22   0  542.85   49.70
  -3  22   0  548.55   77.39
  -3  22   0  494.25   67.19
  -3  22   0  589.64   92.99
  -3  22   0  528.75   48.50
   3  22   0  527.25   70.59
  -3  22   0  598.34   38.60
   3  22   0  460.55   65.09
   3  22   0  668.13   77.59
   3  22   0  572.94   89.99
   4 -22   0  497.95   54.89
   4 -22   0  490.35   92.29
   4 -22   0  439.76   66.89
  -4 -22   0  474.15   42.50
  -4 -22   0  552.44   76.09
   4 -22   0  392.36   51.19
  -4 -22   0  475.15   74.99
  -4  22   0  548.05   49.99
   4  22   0  415.46   60.39
   4  22   0  560.94   71.79
   4  22   0  553.64   70.19
   4  22   0  563.74   89.19
   4  22   0  538.35   47.40
  -4  22   0  558.24   93.19
  -4  22   0  539.35   69.49
  -4  22   0  453.75   37.90
   5 -22   0   11.30   21.10
   5 -22   0   -8.10   10.20
  -5 -22   0  -17.90    6.90
   5 -22   0    2.00   13.80
  -5 -22   0    5.00   12.30
  -5 -22   0  -17.20   11.60
  -5 -22   0   25.80   14.50
   5 -22   0    0.70   10.90
   5  22   0    5.50   23.00
  -5  22   0    5.00   16.30
   5  22   0  -23.60   11.40
  -5  22   0  -14.60    6.80
  -5  22   0    4.50   10.30
   5  22   0   13.80   18.50
  -5  22   0  -22.40    7.80
   5  22   0   19.60   17.80
  -6 -22   0   18.70   13.50
   6 -22   0    8.80   13.40
  -6 -22   0   16.40   19.50
   6 -22   0   -4.60   17.40
  -6 -22   0   -7.20    8.40
  -6 -22   0   -7.30   13.20
   6 -22   0   11.30   13.70
  -6 -22   0   -7.20   13.20
   6 -22   0    9.00   24.60
   6  22   0    9.60   17.60
   6  22   0    6.90   16.20
  -6  22   0    0.40   16.20
  -6  22   0    0.90   11.50
   6  22   0    6.20   17.50
  -6  22   0  -10.00   14.40
   6  22   0  -12.40    8.20
   7 -22   0  279.67   60.29
   7 -22   0  275.57   52.59
   7 -22   0  271.77   71.79
  -7 -22   0  251.27   48.90
   7 -22   0  232.28   36.90
  -7 -22   0  272.07   23.60
  -7 -22   0  120.39   64.29
  -7 -22   0  346.77   53.79
  -7  22   0  271.47   45.10
   7  22   0  421.86   84.39
  -7  22   0  225.58   54.49
   7  22   0  273.37   56.99
  -7  22   0  239.98   37.80
   7  22   0  169.08   37.70
   0 -23   0    7.60   13.30
   0 -23   0    9.30   10.10
   0 -23   0   14.00   18.70
   0 -23   0   -5.20   17.20
   0  23   0    2.50   21.90
   0  23   0    4.00   17.50
   0  23   0    1.10   18.30
  -1 -23   0  456.55   34.90
  -1 -23   0  447.56   38.70
  -1 -23   0  521.35   75.19
   1 -23   0  423.56   39.80
   1 -23   0  391.86   61.69
  -1 -23   0  405.66   61.99
   1 -23   0  491.75   54.49
  -1 -23   0  400.76   47.40
   1 -23   0  431.96   64.89
  -1  23   0  484.05   75.79
   1  23   0  492.05   72.29
   1  23   0  536.35   78.19
  -1  23   0  361.06   76.89
  -1  23   0  377.66   60.89
  -2 -23   0  279.47   24.40
  -2 -23   0  306.97   55.79
  -2 -23   0  282.77   38.60
   2 -23   0  201.98   38.30
   2 -23   0  244.58   37.80
   2 -23   0  280.27   51.09
  -2  23   0  272.77   70.89
   2  23   0  201.58   43.10
   2  23   0  185.88   60.49
  -2  23   0  277.27   64.49
  -2  23   0  256.27   47.70
   3 -23   0  354.86   61.69
  -3 -23   0  309.97   40.20
   3 -23   0  297.07   41.20
  -3 -23   0  231.68   45.30
  -3 -23   0  263.77   45.60
   3  23   0  391.36   76.49
  -3  23   0  313.97   65.39
  -3  23   0  388.86   26.20
   3  23   0  272.67   49.80
   4 -23   0  124.79   28.60
   4 -23   0  133.29   45.70
   4 -23   0  100.69   26.00
  -4 -23   0   70.69   27.20
  -4 -23   0  132.29   25.40
  -4 -23   0   54.79   32.40
  -4  23   0   91.19   17.30
  -4  23   0  102.99   36.50
   4  23   0  111.29   34.30
   4  23   0   78.19   42.30
   4  23   0  123.19   35.10
   4  23   0   53.89   37.10
   5 -23   0  422.36   54.09
  -5 -23   0  486.35   70.69
   5 -23   0  317.07   45.10
   5 -23   0  409.96   68.69
  -5 -23   0  378.86   59.29
  -5 -23   0  411.96   51.89
   5  23   0  314.87   54.09
   5  23   0  462.55   83.89
  -5  23   0  454.95   88.99
   5  23   0  366.46   57.89
  -5  23   0  380.26   36.20
  -5  23   0  408.96   73.49
   5  23   0  424.36   73.59
   6 -23   0  120.09   35.90
   6 -23   0  128.09   29.20
  -6 -23   0   87.99   32.30
  -6 -23   0   44.80   16.10
  -6 -23   0  128.99   34.10
   6  23   0   60.39   25.90
   6  23   0   25.20   23.60
  -6  23   0   56.69   29.30
  -6  23   0  109.09   22.70
   6  23   0   48.80   34.00
   0 -24   0  280.07   42.40
   0 -24   0  249.18   30.50
   0 -24   0  189.38   40.30
   0 -24   0  218.48   35.70
   0  24   0  261.07   50.09
   0  24   0  185.98   55.29
   0  24   0  190.98   43.30
   1 -24   0   77.99   18.80
  -1 -24   0   67.69   14.50
  -1 -24   0   96.39   22.80
   1 -24   0  113.19   35.30
  -1 -24   0  111.69   20.80
  -1 -24   0   93.89   29.60
  -1 -24   0   50.79   27.10
  -1  24   0   81.79   36.70
   1  24   0  142.49   35.60
   1  24   0  138.09   48.60
   1  24   0  122.29   35.00
  -1  24   0  101.19   39.30
  -1  24   0  114.29   34.10
   2 -24   0   14.90   14.80
  -2 -24   0   26.40   10.00
  -2 -24   0   80.69   28.40
  -2 -24   0   59.89   18.60
   2 -24   0   11.40   19.30
  -2 -24   0   15.30    8.10
   2 -24   0    8.10   11.60
  -2 -24   0    9.10   18.30
   2  24   0    7.00   23.70
  -2  24   0   12.90   20.50
  -2  24   0    4.90   22.00
   2  24   0   -5.80   15.50
   3 -24   0  103.99   24.00
   3 -24   0  135.29   26.50
   3 -24   0   67.69   39.40
  -3 -24   0   89.19   29.70
  -3 -24   0   82.69   21.60
   3  24   0   36.70   24.40
   3  24   0   98.19   32.90
  -3  24   0   58.89   28.00
   3  24   0  133.39   47.20
  -3  24   0   57.29   47.50
  -4 -24   0  224.68   48.50
   4 -24   0  184.78   34.80
   4 -24   0  175.78   33.20
   4 -24   0  186.78   46.90
  -4 -24   0  228.88   33.20
  -4 -24   0  235.28   42.30
   4  24   0  222.18   58.69
  -4  24   0  245.48   23.60
   4  24   0  198.28   43.90
   4  24   0  188.08   45.10
   0 -25   0   -6.30   11.70
   0 -25   0   -2.70   16.00
   0 -25   0    6.20   11.70
   0 -25   0    2.90    9.40
   0  25   0   12.50   18.20
   1 -25   0   47.00   20.60
  -1 -25   0   68.99   14.00
  -1 -25   0   76.39   17.20
   1 -25   0   53.29   17.60
  -1 -25   0   33.40   21.20
   1 -25   0   16.90   19.30
   1  25   0   59.79   33.70
  -1  25   0   77.39   43.70
   1  25   0   11.10   20.00
  15   0  -1   20.70    7.80
  15   0  -1   -2.30    8.20
 -15   0   1    8.40   20.00
 -15   0   1    4.00   16.40
  15   0  -1   23.80   17.50
  15   0  -1   16.90    9.50
  14   0  -1   24.30   15.40
 -14   0   1   -5.30   15.50
  14   0  -1    0.30   10.40
 -14   0   1    9.90   15.90
  14   0  -1   -3.90    6.50
  14   0  -1    4.10    6.30
  13   0  -1  467.95   53.29
  13   0  -1  366.86   39.70
  13   0  -1  394.46   30.10
 -13   0   1  349.37   60.89
 -13   0   1  416.46   57.89
  13   0  -1  362.26   47.60
 -13   0   1  465.15   55.89
  13   0  -1  426.56   26.60
  12   0  -1   -6.40    7.70
 -12   0   1   10.50   17.50
 -12   0   1   -6.00   10.80
  12   0  -1    4.10    9.20
 -12   0   1    5.20   14.60
  12   0  -1  -17.90    6.90
  12   0  -1   -5.10    5.00
  12   0  -1    0.60    4.80
  11   0  -1   42.90   16.70
  11   0  -1   47.30    7.80
  11   0  -1   41.40   16.30
 -11   0   1   32.00   19.30
 -11   0   1   73.79   24.20
  11   0  -1   23.30    8.10
 -11   0   1   51.59   19.10
  10   0  -1   -3.50    7.60
  10   0  -1   -1.20    6.80
 -10   0   1   12.10   12.80
  10   0  -1    1.50    3.70
  10   0  -1    6.40    9.20
 -10   0   1   -2.00   12.10
  10   0  -1   -0.90    4.30
 -10   0   1   10.60   11.00
  -9   0   1 2459.15  136.89
  -9   0   1 2367.76  132.19
   9   0  -1 2237.08  128.69
   9   0  -1 2438.86  133.39
   9   0  -1 2522.15  131.29
   9   0  -1 2528.75  114.59
   9   0  -1 2473.05  123.29
  -9   0   1 2465.55  142.89
  -8   0   1    1.70    8.70
   8   0  -1    2.80    6.80
   8   0  -1    5.60    7.60
   8   0  -1    3.00    3.10
   8   0  -1    0.40    2.40
  -8   0   1    4.10   10.00
  -8   0   1    2.70    8.10
   8   0  -1    7.20    7.80
   8   0  -1   -4.30    4.50
   7   0  -1    7.70    7.10
  -7   0   1   15.90   11.00
   7   0  -1   14.70    4.60
  -7   0   1   16.60    9.90
   7   0  -1   17.50    8.80
   7   0  -1   11.50    7.80
   7   0  -1   18.90    7.10
  -7   0   1   18.80   10.00
   6   0  -1   -3.50    3.10
   6   0  -1   -2.60    3.30
  -6   0   1    5.30    7.10
  -6   0   1   -0.60    3.80
  -6   0   1    4.20    6.40
   6   0  -1    3.60    6.50
  -6   0   1    6.90    7.30
   6   0  -1    0.50    2.70
   6   0  -1    1.80    4.80
   6   0  -1   -0.30    2.30
  -5   0   1 6056.69  276.67
  -5   0   1 6200.08  278.27
  -4   0   1    3.10    3.40
  -4   0   1   -1.00    3.60
   4   0  -1    1.00    1.70
  -4   0   1   -2.40    3.20
   4   0  -1   -2.20    3.50
   4   0  -1    1.30    2.20
   4   0  -1    1.20    3.70
   4   0  -1   -0.50    2.40
  -4   0   1    0.90    3.70
   4   0  -1    1.60    3.40
  -3   0   1   54.19    7.00
   3   0  -1   54.99    4.50
   3   0  -1   47.20    5.10
   3   0  -1   64.49   10.10
  -3   0   1   46.20    8.70
  -3   0   1   65.89   10.30
   3   0  -1   58.39    7.50
   3   0  -1   45.20    8.50
  -3   0   1   53.39    9.70
   3   0  -1   43.80    8.10
   2   0  -1   -0.10    2.00
  -2   0   1    1.50    2.40
  -2   0   1    1.10    1.20
   2   0  -1   -1.00    1.60
  -2   0   1    0.10    0.90
   2   0  -1    1.00    1.40
  -2   0   1   -0.20    2.00
  -2   0   1    0.60    2.10
   2   0  -1    1.70    1.60
   2   0  -1    0.80    1.30
   2   0  -1   -0.40    1.70
   2   0  -1    0.20    2.20
  -2   0   1    0.90    1.60
   1   0  -1 8624.94  388.46
   1   0   1 4778.62  219.98
   2   0   1   -0.80    1.20
   2   0   1   -0.60    1.80
   2   0   1    2.60    2.10
  -2   0  -1    0.50    1.70
  -2   0  -1    1.20    1.70
  -2   0  -1   -0.60    2.00
   2   0   1   -0.30    2.10
   2   0   1    0.50    1.60
   2   0   1    1.90    2.00
  -2   0  -1    0.50    1.30
  -2   0  -1    1.90    2.70
  -2   0  -1    3.50    1.30
   3   0   1 2110.69  108.19
   4   0   1    0.20    2.30
   4   0   1   -0.90    1.80
  -4   0  -1   -1.10    2.40
   4   0   1    3.00    3.50
  -4   0  -1    0.40    4.10
  -4   0  -1    0.20    3.60
   4   0   1   -1.70    2.30
   4   0   1    5.00    4.90
   4   0   1   -0.10    3.90
  -4   0  -1    2.90    4.50
   5   0   1 2667.43  126.99
  -5   0  -1 2350.56  123.09
   5   0   1 2613.14  128.49
  -6   0  -1    2.60    6.40
   6   0   1    0.40    3.60
   6   0   1   -1.50    5.00
   6   0   1   -0.70    3.50
  -6   0  -1   -0.60    2.70
  -6   0  -1    4.60    4.50
  -6   0  -1    4.20    5.60
   6   0   1   -2.10    4.00
   6   0   1   -0.20    3.70
   6   0   1    0.60    2.70
   6   0   1    2.00    3.80
   6   0   1    2.40    3.40
  -6   0  -1    4.40    6.80
  -7   0  -1  111.19   19.90
   7   0   1   94.99   18.20
   7   0   1  104.99   16.90
  -7   0  -1  144.89   25.20
  -7   0  -1  114.59   11.50
   7   0   1  137.89   14.20
   7   0   1  113.69   12.20
  -7   0  -1  126.29   15.40
   7   0   1  104.39    9.90
   7   0   1  153.18   17.40
   7   0   1  102.69   15.00
  -7   0  -1   99.59   17.20
   8   0   1   -0.50    4.10
   8   0   1    1.40    6.70
  -8   0  -1    4.50    9.50
   8   0   1    1.90    6.90
   8   0   1   -4.60    3.20
   8   0   1   -2.80    4.60
   8   0   1    1.40    4.40
   8   0   1    2.40    3.70
  -8   0  -1   -8.50   10.90
   8   0   1   -0.60    5.70
   8   0   1    0.30    4.60
  -8   0  -1    6.60    8.30
   9   0   1  791.32   47.40
   9   0   1  930.21   51.49
   9   0   1  856.31   44.50
  -9   0  -1  927.31   59.19
  -9   0  -1  762.32   60.89
   9   0   1  807.32   48.10
   9   0   1  773.92   54.19
  -9   0  -1  780.02   65.69
   9   0   1  854.11   46.10
  10   0   1    6.60    6.50
 -10   0  -1    5.30   12.10
  10   0   1   -0.10    4.60
  10   0   1    0.90    4.40
  10   0   1    1.50    4.70
 -10   0  -1   -0.80   10.50
  10   0   1    0.00    6.90
 -10   0  -1   -0.40    8.20
  10   0   1   -2.10    6.50
  11   0   1  406.26   31.40
  11   0   1  422.66   33.90
  11   0   1  426.56   28.20
 -11   0  -1  443.36   62.09
  11   0   1  444.76   37.80
 -11   0  -1  370.66   50.89
 -11   0  -1  401.36   40.80
 -12   0  -1    3.70   14.10
  12   0   1    8.40   11.60
  12   0   1    0.30    8.30
 -12   0  -1   -9.50   11.00
  12   0   1   -2.00    6.70
  12   0   1   -4.80    4.80
 -12   0  -1    9.30   14.00
  12   0   1   -7.20    6.70
  13   0   1   37.50   13.70
  13   0   1   43.60   19.20
  13   0   1   37.50   14.80
 -13   0  -1    7.00   17.30
 -13   0  -1   48.20   24.10
  13   0   1   43.20   10.50
  13   0   1   63.49   14.00
 -13   0  -1   47.60   19.20
  14   0   1    2.80    6.60
  14   0   1   -2.90   10.50
 -14   0  -1  -11.40   13.50
  14   0   1    9.30   10.00
 -14   0  -1    7.90   19.60
 -14   0  -1   -2.30   13.90
  14   0   1   -0.70    9.30
  15   0   1  153.08   24.20
 -15   0  -1  132.89   33.70
 -15   0  -1  164.18   47.60
  15   0   1  177.58   27.70
  15   0   1  166.08   19.40
 -15   0  -1  122.99   36.90
  15   0   1  169.28   33.40
  15   0   1  169.78   24.10
  15  -1  -1   80.79   12.10
  15  -1  -1   83.79   16.80
 -15  -1   1   85.89   31.10
  15  -1  -1  112.29   27.70
 -15  -1   1   41.40   24.60
  15  -1  -1   41.80   18.20
  15   1  -1   70.09   10.20
  15   1  -1   87.29   14.50
  15   1  -1   76.99   22.00
  15   1  -1  113.09   27.40
 -15   1   1   57.89   25.70
 -15   1   1   18.30   22.30
  14  -1  -1  193.58   35.90
  14  -1  -1  189.48   24.30
 -14  -1   1  200.08   41.90
 -14  -1   1  193.18   48.20
  14  -1  -1  153.48   29.80
  14  -1  -1  167.08   18.50
 -14  -1   1  147.99   33.60
  14   1  -1  211.18   16.30
 -14   1   1  147.29   32.60
  14   1  -1  162.78   32.70
  14   1  -1  203.38   34.00
 -14   1   1  134.19   36.20
  14   1  -1  229.48   30.30
  14   1  -1  200.28   21.70
 -13  -1   1   14.60   15.80
  13  -1  -1   22.60    8.20
 -13  -1   1   26.40   21.30
 -13  -1   1   20.40   23.00
  13  -1  -1   41.00   11.30
  13  -1  -1   12.80   13.40
  13  -1  -1   55.99   21.40
  13   1  -1   22.90    6.90
 -13   1   1   21.10   16.20
  13   1  -1   40.50   18.40
 -13   1   1   20.70   20.30
  13   1  -1   32.90   15.40
  12  -1  -1  244.58   37.20
 -12  -1   1  223.18   44.80
  12  -1  -1  228.48   24.80
 -12  -1   1  206.38   35.00
  12  -1  -1  201.18   17.80
 -12  -1   1  219.58   39.20
  12  -1  -1  287.97   40.50
  12   1  -1  286.47   38.70
  12   1  -1  271.97   38.10
  12   1  -1  277.37   34.40
  12   1  -1  212.48   16.10
  12   1  -1  212.78   18.60
 -12   1   1  251.17   38.20
 -12   1   1  185.38   39.90
 -12   1   1  185.08   38.20
  11  -1  -1   12.60    6.90
  11  -1  -1    2.50   10.00
  11  -1  -1   12.50   12.60
 -11  -1   1    2.60   11.20
 -11  -1   1    6.60   14.50
  11  -1  -1    6.00    8.20
 -11  -1   1    7.50   12.00
  11  -1  -1   -1.40    4.40
  11   1  -1    2.30    8.00
  11   1  -1    8.10    5.60
 -11   1   1    4.60   10.50
 -11   1   1    6.10   14.50
  11   1  -1    5.90    4.20
 -11   1   1   -1.80   13.00
  11   1  -1   13.70   12.40
  11   1  -1    5.30    9.60
  10  -1  -1  552.74   31.60
  10  -1  -1  606.04   48.20
 -10  -1   1  435.46   56.89
  10  -1  -1  592.14   49.10
  10  -1  -1  521.05   34.70
  10  -1  -1  559.34   39.80
 -10  -1   1  524.15   49.90
 -10  -1   1  634.64   50.19
  10   1  -1  571.44   45.70
  10   1  -1  517.95   45.70
 -10   1   1  596.14   57.39
  10   1  -1  571.94   40.90
 -10   1   1  608.74   49.80
 -10   1   1  546.75   51.59
  10   1  -1  589.64   29.60
  10   1  -1  585.54   31.40
   9  -1  -1   23.90    9.30
   9  -1  -1   30.20    6.10
   9  -1  -1   20.00    6.10
  -9  -1   1   21.50   13.20
  -9  -1   1   10.60   10.30
   9  -1  -1   23.10    7.20
  -9  -1   1   22.90   14.90
   9  -1  -1   26.40    7.50
   9  -1  -1   11.80   10.20
   9   1  -1   21.20    9.60
   9   1  -1   -0.60    7.70
   9   1  -1   29.50   12.40
  -9   1   1   40.10   15.30
  -9   1   1   20.80   12.00
  -9   1   1    4.80   11.30
   9   1  -1   41.60   12.80
  -8  -1   1 1061.89   72.89
  -8  -1   1 1236.78   69.19
   8  -1  -1 1062.89   53.49
   8  -1  -1 1010.80   66.39
   8  -1  -1 1007.20   58.09
   8  -1  -1 1026.80   53.19
   8  -1  -1 1116.99   50.89
   8  -1  -1  995.50   68.79
   8  -1  -1 1001.70   69.59
  -8  -1   1  930.41   66.69
   8  -1  -1  992.20   56.29
  -8   1   1 1078.59   69.99
  -8   1   1 1128.19   76.09
  -8   1   1 1034.40   66.99
   8   1  -1 1094.29   64.39
   8   1  -1 1060.09   67.99
   8   1  -1  931.11   64.89
   8   1  -1  915.01   64.49
   8   1  -1 1019.00   59.19
   7  -1  -1  427.96   29.50
   7  -1  -1  384.16   35.90
   7  -1  -1  433.36   25.10
   7  -1  -1  488.85   23.70
  -7  -1   1  479.25   38.00
  -7  -1   1  351.26   32.90
   7  -1  -1  405.96   35.10
   7  -1  -1  413.36   29.20
   7  -1  -1  471.25   34.90
  -7  -1   1  463.35   40.50
  -7   1   1  495.85   37.00
  -7   1   1  449.36   38.20
   7   1  -1  445.06   36.50
   7   1  -1  431.96   34.10
   7   1  -1  442.56   33.40
  -7   1   1  494.15   31.00
  -7   1   1  459.85   40.80
   7   1  -1  492.75   31.50
   7   1  -1  373.66   33.40
   6  -1  -1  613.54   46.10
  -6  -1   1  711.73   46.60
   6  -1  -1  691.23   45.90
   6  -1  -1  697.83   39.60
   6  -1  -1  691.33   36.90
  -6  -1   1  728.23   45.70
  -6  -1   1  730.33   50.39
   6  -1  -1  721.13   33.50
   6  -1  -1  706.33   40.70
   6  -1  -1  581.24   42.40
   6  -1  -1  651.43   34.50
   6   1  -1  696.43   44.30
  -6   1   1  641.44   35.00
  -6   1   1  702.53   39.90
   6   1  -1  659.53   46.00
   6   1  -1  710.83   45.70
  -6   1   1  676.53   37.10
   6   1  -1  702.53   46.40
  -6   1   1  764.72   48.60
   6   1  -1  695.53   40.40
  -6   1   1  672.63   45.10
  -6   1   1  733.43   51.29
   5  -1  -1  952.50   56.69
  -5  -1   1  940.51   53.99
   5  -1  -1  980.40   49.10
   5  -1  -1  886.81   52.59
  -5  -1   1  885.41   54.09
   5  -1  -1  888.41   54.19
  -5  -1   1  942.91   57.09
   5  -1  -1  920.41   44.00
   5  -1  -1  942.11   50.29
   5  -1  -1  922.41   46.80
  -5   1   1  971.30   60.49
   5   1  -1  962.20   55.39
   5   1  -1  834.62   48.80
   5   1  -1  919.11   51.49
  -5   1   1  950.90   49.40
   5   1  -1  914.21   54.79
   5   1  -1  919.81   53.89
   5   1  -1  938.21   53.29
  -5   1   1  951.90   54.19
  -5   1   1  905.91   55.09
  -5   1   1  882.71   47.60
   4  -1  -1 4706.23  232.18
  -4   1   1 4911.31  229.38
   3  -1  -1  452.85   21.90
  -3  -1   1  455.05   27.80
   3  -1  -1  449.86   21.20
   3  -1  -1  421.46   24.20
  -3  -1   1  457.55   25.20
  -3  -1   1  523.75   30.50
   3  -1  -1  435.26   23.90
   3  -1  -1  458.75   26.60
   3  -1  -1  437.06   26.90
  -3  -1   1  448.86   27.40
   3  -1  -1  482.15   30.00
   3  -1  -1  424.96   29.80
   3   1  -1  459.85   27.60
  -3   1   1  429.06   23.60
   3   1  -1  436.26   25.50
  -3   1   1  398.36   24.00
   3   1  -1  429.06   28.50
   3   1  -1  433.06   24.80
  -3   1   1  479.35   35.30
   3   1  -1  389.56   26.40
   3   1  -1  441.36   27.70
  -3   1   1  427.56   27.20
   2  -1  -1   46.40    6.90
   2  -1  -1   64.19    6.20
   2  -1  -1   66.29    9.70
   2  -1  -1   76.79    9.10
   2  -1  -1   66.19    5.20
  -2  -1   1   94.19   10.60
  -2  -1   1   78.69    9.30
  -2  -1   1   70.79    6.50
  -2  -1   1   58.99    7.80
   2  -1  -1   74.89    9.30
  -2  -1   1   78.59    6.70
   2  -1  -1   63.69    4.60
   2   1  -1   52.59    7.90
   2   1  -1   83.89    8.00
  -2   1   1   74.89    9.00
   2   1  -1   83.89    9.60
   2   1  -1   65.29    8.20
  -2   1   1   68.19    4.20
  -2   1   1   64.49    6.10
   2   1  -1   76.79    4.60
  -2   1   1   68.69    4.00
   2   1  -1   63.19    6.20
   2   1  -1   60.49    6.70
  -2   1   1   65.49    6.00
   2   1  -1   79.39    5.50
  -2   1   1   84.09    8.10
   1  -1  -1   96.79    6.00
  -1  -1   1   99.69    6.80
  -1  -1   1  110.89    9.00
   1  -1  -1   94.99    7.50
   1  -1  -1  101.99    8.80
  -1  -1   1  104.39    8.00
   1  -1  -1   93.99    7.50
  -1  -1   1   96.19    6.70
  -1  -1   1   92.49    7.50
   1  -1  -1   97.19    6.90
   1  -1  -1  100.49    7.70
  -1  -1   1   98.89    6.80
  -1   1   1   93.29    7.40
   1   1  -1  113.49    8.20
   1   1  -1  110.29    8.10
  -1   1   1  117.29    7.00
   1   1  -1  102.69    6.80
  -1   1   1   87.69    7.30
  -1   1   1   89.99    8.40
   1   1  -1  110.29    5.50
   1   1  -1  103.99    8.80
   1   1  -1   96.49    6.60
   1   1  -1  110.39    7.00
   1   1  -1  105.89    6.00
  -1   1   1  101.39    7.70
  -1   1   1   92.19    5.90
  -1  -1  -1  509.85   28.20
   1  -1   1  527.65   30.20
  -1  -1  -1  478.95   27.60
   1  -1   1  510.65   25.80
  -1  -1  -1  532.75   26.00
  -1  -1  -1  547.65   27.50
   1  -1   1  560.04   27.70
  -1  -1  -1  556.24   26.20
  -1   1  -1  515.35   30.10
   1   1   1  547.25   26.00
   1   1   1  505.05   27.70
  -1   1  -1  509.15   27.20
  -1   1  -1  539.15   26.70
  -2  -1  -1   80.49    7.90
   2  -1   1   90.49    9.10
  -2  -1  -1   83.89    7.40
   2  -1   1  107.69   11.80
  -2  -1  -1   90.19   10.60
   2  -1   1   83.19    6.50
   2  -1   1   95.09    6.10
   2  -1   1   98.09    9.10
  -2  -1  -1   81.79    8.20
   2  -1   1   65.79   10.00
  -2   1  -1   94.19    8.40
  -2   1  -1   98.89    9.50
  -2   1  -1  106.09   12.10
   2   1   1   91.49    6.50
  -2   1  -1   75.69    7.30
   2   1   1   91.69    8.20
   2   1   1   84.39    8.10
  -2   1  -1  101.49   12.60
  -2   1  -1   78.49    6.30
  -2   1  -1   81.89    7.30
   2   1   1   86.19    7.50
   2   1   1  104.89    9.40
   2   1   1   82.19    6.40
   2   1   1   91.79    6.70
  -2   1  -1   79.59    5.80
  -3  -1  -1   89.69   13.40
  -3  -1  -1   78.99   10.00
  -3  -1  -1   55.39    7.90
   3  -1   1   83.19   13.30
   3  -1   1   68.09    6.20
   3  -1   1   68.09   12.10
   3  -1   1   90.89   11.00
   3  -1   1   82.79    9.30
   3  -1   1   58.69    6.40
   3  -1   1   45.30    9.80
  -3  -1  -1   55.59    9.10
   3   1   1   62.19    5.40
   3   1   1   77.49    9.90
   3   1   1   53.09    8.70
  -3   1  -1   69.09   11.30
  -3   1  -1   39.10    8.80
   3   1   1   80.69   10.00
  -3   1  -1   80.19   10.10
   3   1   1   72.99    7.60
  -3   1  -1   68.99    5.50
   3   1   1   77.09    8.30
  -3   1  -1   57.69    4.90
  -3   1  -1   77.39   10.00
  -3   1  -1   92.29   13.60
   3   1   1   67.29    5.80
  -3   1  -1   63.49    7.20
   3   1   1   71.79   10.90
  -4  -1  -1 3551.64  174.68
  -4   1  -1 3414.86  176.18
  -4   1  -1 3494.35  186.38
   4   1   1 3686.23  172.38
   5  -1   1  327.87   28.50
  -5  -1  -1  369.56   22.60
   5  -1   1  370.66   22.70
   5  -1   1  345.97   24.00
  -5  -1  -1  417.86   27.20
  -5  -1  -1  360.46   28.40
   5  -1   1  345.87   27.60
   5  -1   1  386.66   22.80
  -5  -1  -1  352.96   23.40
  -5  -1  -1  334.87   30.00
   5  -1   1  344.27   20.40
   5  -1   1  316.17   26.10
   5  -1   1  349.17   25.40
   5   1   1  373.26   22.40
  -5   1  -1  411.96   30.60
   5   1   1  397.86   24.00
   5   1   1  350.96   25.50
   5   1   1  378.36   25.10
   5   1   1  351.26   20.00
  -5   1  -1  365.96   26.40
   5   1   1  364.06   27.60
   5   1   1  361.26   23.60
  -5   1  -1  317.47   22.90
   5   1   1  326.57   19.10
   5   1   1  355.06   28.40
  -5   1  -1  345.77   30.70
   6  -1   1  834.42   44.50
  -6  -1  -1  797.92   42.90
   6  -1   1  810.12   44.20
   6  -1   1  837.12   46.70
   6  -1   1  828.22   51.89
  -6  -1  -1  816.22   44.10
  -6  -1  -1  815.72   52.59
  -6  -1  -1  861.81   50.09
  -6  -1  -1  871.51   56.79
   6  -1   1  831.02   41.60
   6  -1   1  788.92   53.09
   6  -1   1  872.21   50.49
   6   1   1  810.32   40.40
   6   1   1  761.42   47.20
  -6   1  -1  774.42   49.20
  -6   1  -1  840.32   49.10
   6   1   1  777.92   48.40
  -6   1  -1  776.32   45.00
   6   1   1  823.52   45.70
   6   1   1  825.22   45.10
   6   1   1  840.82   53.19
   6   1   1  823.72   41.50
   6   1   1  729.63   49.90
  -6   1  -1  832.62   53.89
   7  -1   1  103.29   15.30
   7  -1   1   93.69   13.00
  -7  -1  -1  101.99   17.30
   7  -1   1   99.49   14.20
   7  -1   1  100.09   11.10
  -7  -1  -1  127.09   24.10
   7  -1   1   93.09   16.40
  -7  -1  -1   65.09   16.50
   7  -1   1   90.59   18.60
  -7   1  -1   81.59   19.30
   7   1   1   82.59   13.20
   7   1   1   99.49   12.80
  -7   1  -1   97.19   18.30
  -7   1  -1  113.89   17.30
   7   1   1   92.89   13.00
   7   1   1   77.19   10.20
   7   1   1   96.59   10.00
  -7   1  -1   85.49   19.00
   7   1   1   81.29   16.30
   7   1   1   77.79   15.50
   7   1   1  106.09   17.40
  -7   1  -1  108.09   14.10
  -8  -1  -1  684.03   56.09
   8  -1   1  649.64   39.90
   8  -1   1  622.14   40.00
   8  -1   1  629.84   43.40
  -8  -1  -1  647.84   46.90
  -8  -1  -1  623.04   50.09
   8  -1   1  663.53   36.70
   8  -1   1  709.43   40.70
  -8   1  -1  636.34   50.99
   8   1   1  574.54   44.20
   8   1   1  731.23   36.10
   8   1   1  616.84   38.10
   8   1   1  725.53   37.80
  -8   1  -1  762.72   60.19
  -8   1  -1  636.34   40.90
  -8   1  -1  677.93   39.10
   8   1   1  655.93   37.50
   8   1   1  683.93   44.80
   8   1   1  780.62   43.40
   8   1   1  660.93   47.90
  -8   1  -1  674.93   48.10
   8   1   1  612.54   48.70
   9  -1   1  381.26   25.20
  -9  -1  -1  441.96   50.79
  -9  -1  -1  400.36   36.00
   9  -1   1  396.46   29.00
   9  -1   1  368.66   28.90
  -9  -1  -1  440.86   54.59
   9  -1   1  420.16   28.00
   9  -1   1  351.56   29.70
   9   1   1  383.26   30.00
   9   1   1  383.96   24.20
   9   1   1  427.36   36.30
  -9   1  -1  369.06   35.30
   9   1   1  408.96   24.60
  -9   1  -1  350.36   42.50
  -9   1  -1  448.96   55.49
   9   1   1  352.46   24.80
  -9   1  -1  425.46   25.90
   9   1   1  387.36   33.40
  -9   1  -1  383.36   26.20
 -10  -1  -1  435.76   51.89
  10  -1   1  443.66   38.80
  10  -1   1  451.15   33.60
  10  -1   1  397.66   27.80
 -10  -1  -1  466.85   57.29
  10  -1   1  472.75   30.60
  10  -1   1  441.16   32.80
 -10  -1  -1  455.05   41.00
  10  -1   1  430.36   32.50
  10   1   1  496.15   28.30
 -10   1  -1  469.35   41.80
 -10   1  -1  449.46   57.29
  10   1   1  425.06   36.90
 -10   1  -1  408.96   52.09
  10   1   1  450.95   30.70
  10   1   1  456.75   34.80
  11  -1   1   35.00    8.60
  11  -1   1   37.90   13.80
 -11  -1  -1   49.90   21.40
 -11  -1  -1   20.50   18.40
  11  -1   1   10.10    8.80
 -11  -1  -1   50.49   17.50
  11  -1   1   26.10   11.00
  11  -1   1   25.10    7.80
  11  -1   1   22.00    8.20
  11   1   1   26.90   12.20
 -11   1  -1    8.70   11.60
 -11   1  -1   54.69   23.00
 -11   1  -1   11.80   15.70
  11   1   1   19.90    7.00
  11   1   1   34.20    9.60
  11   1   1   41.40   12.70
 -12  -1  -1   -1.50   12.70
 -12  -1  -1   -5.50   11.10
  12  -1   1   -0.40    8.40
  12  -1   1    7.40    7.00
  12  -1   1    0.20    8.30
  12  -1   1    9.50    9.10
 -12  -1  -1   14.60   18.40
  12   1   1    7.60    9.70
  12   1   1    0.90    6.90
  12   1   1    8.90    9.90
  12   1   1   18.10   11.10
 -12   1  -1   -8.30   14.10
 -12   1  -1   17.70   16.50
  13  -1   1  632.04   48.80
  13  -1   1  527.45   36.30
  13  -1   1  500.65   51.39
  13  -1   1  576.54   42.60
 -13  -1  -1  613.34   55.19
 -13  -1  -1  552.24   76.09
 -13  -1  -1  495.45   64.59
 -13   1  -1  600.34   80.49
  13   1   1  544.65   38.90
  13   1   1  475.65   42.40
 -13   1  -1  541.25   53.29
  13   1   1  592.14   35.80
  13   1   1  561.34   68.99
  13   1   1  570.64   45.20
 -13   1  -1  661.83   77.79
 -14  -1  -1   32.80   20.10
  14  -1   1   67.89   16.20
 -14  -1  -1   77.49   33.00
  14  -1   1   55.29   15.10
  14  -1   1   62.39   18.90
 -14  -1  -1   73.99   30.50
  14  -1   1   56.89   12.70
  14  -1   1   39.70   20.60
  14   1   1   40.40   15.20
  14   1   1   48.10   20.20
 -14   1  -1   49.90   25.40
  14   1   1   85.89   13.10
 -14   1  -1   46.30   21.10
  14   1   1   36.80   14.00
 -14   1  -1   35.00   28.20
  14   1   1   43.50   12.50
 -15  -1  -1   80.89   31.30
  15  -1   1  109.29   20.40
  15  -1   1  111.19   27.10
  15  -1   1  116.29   24.00
 -15  -1  -1   96.69   38.10
  15  -1   1  119.99   16.80
 -15  -1  -1   89.09   27.60
  15  -1   1  130.29   22.90
  15   1   1  123.49   20.40
 -15   1  -1  101.19   29.00
  15   1   1   93.39   19.50
  15   1   1  140.69   28.70
  15   1   1  122.89   15.60
  15   1   1   98.89   17.30
 -15   1  -1  122.99   37.80
 -15  -2   1   37.80   26.40
  15  -2  -1   48.60   11.10
 -15  -2   1   47.50   24.20
  15  -2  -1   49.40   22.70
 -15  -2   1   37.70   30.70
  15  -2  -1   82.09   22.40
  15  -2  -1   44.10   14.50
  15   2  -1   16.90   14.00
  15   2  -1   38.70    9.90
  15   2  -1   31.90   16.20
 -15   2   1   11.20   16.70
 -15   2   1   21.80   25.70
  15   2  -1   39.10   19.70
  15   2  -1   37.60    8.00
 -14  -2   1  329.37   61.59
  14  -2  -1  353.86   31.70
 -14  -2   1  366.36   54.39
 -14  -2   1  315.47   47.90
  14  -2  -1  318.87   46.10
  14  -2  -1  311.97   46.10
  14  -2  -1  329.37   25.60
  14   2  -1  359.06   39.70
  14   2  -1  330.67   24.60
 -14   2   1  293.97   54.19
  14   2  -1  288.77   42.40
  14   2  -1  316.57   43.70
  14   2  -1  357.66   22.10
 -14   2   1  321.67   48.70
 -13  -2   1  218.58   49.00
  13  -2  -1  297.47   23.00
  13  -2  -1  355.76   46.60
 -13  -2   1  255.97   43.90
  13  -2  -1  293.47   42.90
 -13  -2   1  316.47   53.09
  13  -2  -1  290.27   27.30
 -13   2   1  191.58   36.50
  13   2  -1  320.47   41.30
  13   2  -1  284.07   36.30
  13   2  -1  298.67   21.90
  13   2  -1  264.37   18.50
  13   2  -1  277.87   38.80
 -13   2   1  253.77   46.60
 -12  -2   1   32.40   17.30
  12  -2  -1   42.60   20.30
  12  -2  -1   42.70    9.70
  12  -2  -1   37.40   11.30
 -12  -2   1   -0.10   15.60
  12  -2  -1   59.89   20.20
 -12  -2   1   26.20   19.00
  12   2  -1   36.20   15.90
  12   2  -1   38.00    6.80
  12   2  -1   24.20   13.70
  12   2  -1   23.50    7.50
 -12   2   1   20.60   16.40
  12   2  -1   26.50   12.90
 -12   2   1   36.80   20.10
 -11  -2   1    5.30   13.00
  11  -2  -1    5.50    9.10
  11  -2  -1    2.90   10.30
  11  -2  -1   10.30    7.90
  11  -2  -1    6.60    5.80
 -11  -2   1   19.90   14.10
 -11  -2   1   23.00   16.40
  11   2  -1   11.80   10.50
  11   2  -1   12.50    9.70
 -11   2   1   11.40   13.20
  11   2  -1    9.70    4.20
  11   2  -1   10.00    5.00
 -11   2   1   17.50   14.10
  11   2  -1    2.60   10.20
  10  -2  -1  320.87   21.30
 -10  -2   1  303.87   38.90
  10  -2  -1  302.77   25.20
  10  -2  -1  300.97   39.90
  10  -2  -1  277.37   24.30
 -10  -2   1  329.17   48.30
 -10  -2   1  309.17   43.70
  10  -2  -1  291.27   22.50
  10   2  -1  302.27   39.20
  10   2  -1  367.46   36.40
 -10   2   1  339.27   41.10
 -10   2   1  367.36   50.99
  10   2  -1  294.97   35.60
 -10   2   1  232.38   42.00
  -9  -2   1  432.06   39.50
   9  -2  -1  460.25   29.40
  -9  -2   1  474.45   53.69
   9  -2  -1  451.35   33.20
   9  -2  -1  427.86   26.00
  -9  -2   1  384.66   45.60
   9  -2  -1  409.56   29.40
  -9   2   1  322.27   41.50
   9   2  -1  451.55   36.30
  -9   2   1  469.85   40.60
  -9   2   1  456.15   54.59
   9   2  -1  407.86   37.60
   9   2  -1  473.65   34.40
   9   2  -1  436.46   37.00
  -9   2   1  421.96   32.30
   8  -2  -1  658.83   33.30
  -8  -2   1  600.64   47.50
  -8  -2   1  568.04   45.10
   8  -2  -1  596.64   36.50
   8  -2  -1  633.34   48.90
   8  -2  -1  647.64   47.20
   8  -2  -1  602.74   41.10
  -8  -2   1  665.43   52.29
   8  -2  -1  551.34   37.70
   8   2  -1  600.04   42.30
   8   2  -1  644.64   46.30
  -8   2   1  558.84   35.60
   8   2  -1  586.24   39.90
  -8   2   1  607.94   34.10
  -8   2   1  620.34   39.20
   8   2  -1  627.04   46.90
  -8   2   1  599.74   48.80
  -8   2   1  584.54   45.60
  -8   2   1  583.64   52.59
   8   2  -1  603.14   45.40
   8   2  -1  591.64   48.50
   7  -2  -1  428.96   27.70
  -7  -2   1  428.86   36.80
   7  -2  -1  399.16   32.20
   7  -2  -1  397.76   38.50
  -7  -2   1  551.94   38.70
   7  -2  -1  443.76   29.80
   7  -2  -1  484.15   25.50
   7  -2  -1  437.46   39.80
   7  -2  -1  441.66   28.80
  -7  -2   1  418.66   38.80
  -7   2   1  494.35   27.90
   7   2  -1  413.06   30.80
   7   2  -1  438.66   32.70
   7   2  -1  433.56   34.90
  -7   2   1  455.05   30.30
  -7   2   1  429.96   41.50
   7   2  -1  411.16   35.50
  -7   2   1  487.15   39.50
  -7   2   1  492.85   30.90
  -7   2   1  421.46   35.70
   7   2  -1  477.55   36.40
  -6  -2   1   55.79   13.50
   6  -2  -1   66.39    7.50
   6  -2  -1   50.49    8.60
  -6  -2   1   47.70   12.50
   6  -2  -1   44.30   10.80
  -6  -2   1   46.00   13.70
   6  -2  -1   53.69   12.70
   6  -2  -1   65.59   15.40
   6  -2  -1   49.99    9.70
   6   2  -1   55.29   12.90
  -6   2   1   55.89    9.80
   6   2  -1   49.50   10.00
  -6   2   1   43.60   16.40
  -6   2   1   59.29   12.70
  -6   2   1   60.09   11.60
   6   2  -1   92.89   16.90
  -6   2   1   57.39   14.20
   6   2  -1   70.29   13.90
   6   2  -1   55.99   13.40
   6   2  -1   49.60   10.30
   5  -2  -1 1263.27   71.09
   5  -2  -1 1372.96   73.29
  -5  -2   1 1432.86   73.19
   5  -2  -1 1304.27   64.89
  -5  -2   1 1288.07   74.29
  -5  -2   1 1259.87   71.89
   5  -2  -1 1353.26   66.99
   5  -2  -1 1304.17   75.49
   5   2  -1 1369.26   72.09
   5   2  -1 1343.87   71.69
   5   2  -1 1307.37   72.59
   5   2  -1 1315.27   72.69
   5   2  -1 1328.07   68.39
  -5   2   1 1278.17   66.29
  -5   2   1 1389.06   78.89
   5   2  -1 1346.47   67.99
  -5   2   1 1254.07   69.29
  -5   2   1 1286.67   71.69
  -5   2   1 1316.97   73.89
   4  -2  -1 1578.54   75.59
   4  -2  -1 1435.56   81.59
  -4  -2   1 1570.04   80.99
   4  -2  -1 1575.64   80.09
   4  -2  -1 1476.35   79.39
   4   2  -1 1594.64   78.79
   4   2  -1 1485.95   78.89
  -4   2   1 1612.14   80.99
  -4   2   1 1410.16   78.19
   4   2  -1 1513.35   75.29
   4   2  -1 1504.05   79.79
   4   2  -1 1608.74   79.69
   3   2  -1 2009.10   99.29
   2  -2  -1   40.80    7.10
  -2  -2   1   41.90    7.60
   2  -2  -1   61.69    5.20
   2  -2  -1   56.89    7.60
  -2  -2   1   58.19    7.80
   2  -2  -1   67.49    9.00
  -2  -2   1   68.49    8.40
   2  -2  -1   71.59   11.10
  -2  -2   1   70.59    8.80
  -2  -2   1   66.79    9.50
  -2  -2   1   52.29    5.20
  -2   2   1   43.40    8.10
  -2   2   1   53.59    7.40
   2   2  -1   52.69    3.60
   2   2  -1   85.49   11.70
   2   2  -1   56.49    5.40
  -2   2   1   55.39    5.00
   2   2  -1   50.99    6.80
   2   2  -1   53.39    7.90
   2   2  -1   64.69    8.30
   2   2  -1   63.09    5.50
   2   2  -1   65.99    4.20
  -2   2   1   44.30    7.30
  -2   2   1   66.19    7.00
   2   2  -1   66.29    8.50
   1  -2  -1  680.43   36.70
  -1  -2   1  631.44   30.60
  -1  -2   1  612.84   31.90
  -1  -2   1  633.74   34.60
  -1  -2   1  579.44   34.20
   1  -2  -1  616.54   33.30
   1  -2  -1  636.64   32.80
   1   2  -1  613.24   34.50
   1   2  -1  657.33   34.90
  -1   2   1  655.83   32.50
  -1   2   1  603.14   35.70
  -1   2   1  619.34   33.20
  -1   2   1  639.24   31.80
   0  -2  -1  262.07   18.80
   0  -2   1  289.37   17.80
   0  -2   1  290.57   19.80
   0  -2   1  259.07   16.60
   0  -2  -1  291.27   14.80
   0  -2   1  241.68   16.50
   0  -2  -1  269.27   14.90
   0  -2  -1  272.37   16.50
   0  -2   1  295.57   14.90
   0   2  -1  279.97   14.80
   0   2   1  268.87   14.60
   0   2  -1  286.07   17.80
   0   2   1  282.87   19.20
   0   2  -1  281.77   19.70
   0   2   1  228.48   16.40
   0   2  -1  274.47   17.10
   1  -2   1 1568.14   88.89
   1  -2   1 1336.07   77.89
   1   2   1 1507.55   81.89
  -1   2  -1 1462.35   87.49
  -2  -2  -1   33.90    6.80
   2  -2   1   29.90    7.80
   2  -2   1   26.10    5.70
   2  -2   1   39.50    5.50
  -2  -2  -1   44.10    6.70
  -2  -2  -1   33.80    4.50
  -2  -2  -1   36.90    6.00
   2  -2   1   48.30    8.80
  -2  -2  -1   34.50    4.50
  -2  -2  -1   32.40    7.20
  -2  -2  -1   53.99    9.30
   2  -2   1   30.90    5.90
   2  -2   1   46.80    8.20
  -2   2  -1   33.90    6.20
   2   2   1   30.80    5.80
   2   2   1   33.60    4.90
   2   2   1   44.00    6.40
   2   2   1   41.10    8.40
  -2   2  -1   39.40    4.00
  -2   2  -1   47.30    8.10
  -2   2  -1   39.40    7.40
   2   2   1   36.80    5.40
   2   2   1   30.40    5.40
  -2   2  -1   66.29   12.80
  -2   2  -1   39.40    7.40
  -2   2  -1   59.19    6.20
   2   2   1   32.60    5.30
  -3  -2  -1  263.27   17.00
   3  -2   1  249.78   20.30
  -3  -2  -1  270.17   18.40
  -3  -2  -1  307.87   22.80
  -3  -2  -1  267.27   18.70
  -3  -2  -1  264.97   18.10
   3  -2   1  238.88   17.50
   3  -2   1  212.98   20.50
   3  -2   1  248.08   18.70
   3  -2   1  238.98   15.30
   3   2   1  266.77   17.80
   3   2   1  254.37   17.10
   3   2   1  271.37   19.60
  -3   2  -1  255.67   21.80
  -3   2  -1  243.18   19.60
  -3   2  -1  265.17   14.70
   3   2   1  245.48   14.60
   3   2   1  253.57   17.60
  -3   2  -1  252.37   21.30
   3   2   1  253.47   16.70
   3   2   1  244.88   17.80
  -3   2  -1  226.18   16.00
   3   2   1  254.57   14.80
  -3   2  -1  225.98   14.50
  -3   2  -1  266.07   18.30
   4  -2   1 1608.54   83.29
  -4  -2  -1 1664.83   83.99
   4  -2   1 1537.15   80.79
   4  -2   1 1494.05   76.69
   4  -2   1 1597.24   84.09
  -4  -2  -1 1550.64   79.89
  -4  -2  -1 1470.55   76.19
  -4   2  -1 1574.74   77.89
   4   2   1 1445.86   77.69
  -4   2  -1 1573.54   83.59
   4   2   1 1559.64   81.09
   4   2   1 1441.76   78.49
  -4   2  -1 1613.64   79.19
  -4   2  -1 1527.45   81.69
  -4   2  -1 1813.22   87.69
   5  -2   1 2178.88  112.59
  -5  -2  -1 2143.19  105.79
   5  -2   1 2306.37  115.89
   5  -2   1 2231.18  114.89
  -5  -2  -1 2125.19  110.09
  -5  -2  -1 2423.66  113.59
   5   2   1 2279.77  108.39
  -5   2  -1 2177.78  114.29
   5   2   1 2344.57  107.49
  -5   2  -1 2248.58  117.69
   5   2   1 2277.87  113.69
   5   2   1 2270.37  105.69
   5   2   1 2131.19  110.69
  -5   2  -1 1919.51  108.89
  -6  -2  -1  112.59   10.40
   6  -2   1  107.69   15.20
   6  -2   1   83.09   19.10
  -6  -2  -1  115.39   17.20
   6  -2   1  109.39   13.00
  -6  -2  -1   90.09   11.80
  -6  -2  -1   93.19   18.50
   6  -2   1  118.19   19.20
   6  -2   1  132.39   21.30
   6  -2   1  122.99   21.40
  -6  -2  -1   76.29   15.10
   6  -2   1  104.19   11.60
   6   2   1   86.59   15.70
   6   2   1  115.29   16.20
   6   2   1   95.69    8.90
  -6   2  -1  114.29   15.30
   6   2   1   97.29   12.20
   6   2   1  100.09    8.50
   6   2   1  121.19   17.70
  -6   2  -1   87.59   11.60
   6   2   1   80.09   12.20
  -6   2  -1  105.59   16.60
   6   2   1   99.19   10.10
   6   2   1   81.69   15.70
  -6   2  -1  119.39   25.70
  -6   2  -1   87.49   16.90
  -7  -2  -1   52.19   20.50
   7  -2   1   33.60    7.90
   7  -2   1   23.10    9.60
  -7  -2  -1   29.10   10.80
  -7  -2  -1   17.40   10.40
   7  -2   1   38.40   12.80
   7  -2   1   27.00    6.60
   7  -2   1   32.10    8.60
   7  -2   1   34.60   12.40
   7  -2   1   34.80    9.10
  -7   2  -1   24.20   10.00
   7   2   1   19.30    7.60
   7   2   1   27.50    9.70
   7   2   1   30.40    6.80
  -7   2  -1   15.20    8.20
   7   2   1   19.90    5.00
   7   2   1   33.20   10.10
  -7   2  -1   16.90   11.20
   7   2   1   21.00    9.20
  -7   2  -1   24.50    7.80
   7   2   1   19.90    5.40
  -7   2  -1   20.80   10.80
   8  -2   1  774.82   46.80
   8  -2   1  742.03   55.99
  -8  -2  -1  810.52   53.59
   8  -2   1  806.62   42.80
  -8  -2  -1  842.52   62.29
   8  -2   1  763.82   46.70
   8  -2   1  739.73   51.59
   8  -2   1  754.42   45.00
  -8  -2  -1  823.62   57.39
   8   2   1  715.43   51.99
   8   2   1  841.82   41.00
   8   2   1  780.82   51.49
  -8   2  -1  723.83   52.09
   8   2   1  766.42   41.50
  -8   2  -1  749.92   45.80
   8   2   1  760.52   41.80
   8   2   1  823.52   42.30
  -8   2  -1  796.62   62.59
  -8   2  -1  839.82   58.89
   8   2   1  746.43   49.20
   8   2   1  704.03   53.89
   8   2   1  823.32   48.30
  -8   2  -1  749.03   49.40
   9  -2   1  409.06   26.70
   9  -2   1  448.46   30.70
   9  -2   1  439.26   31.60
   9  -2   1  383.26   33.50
   9  -2   1  413.26   29.70
  -9  -2  -1  454.65   53.19
  -9  -2  -1  331.67   34.60
  -9  -2  -1  508.85   43.50
   9   2   1  390.46   33.10
  -9   2  -1  430.76   37.90
  -9   2  -1  361.56   45.20
   9   2   1  336.47   32.60
   9   2   1  425.96   25.00
  -9   2  -1  419.56   28.70
  -9   2  -1  333.27   29.40
   9   2   1  423.86   32.20
  -9   2  -1  402.06   51.99
   9   2   1  410.26   26.70
  10  -2   1  648.04   35.90
  10  -2   1  527.65   37.00
  10  -2   1  535.05   41.30
 -10  -2  -1  523.55   46.20
 -10  -2  -1  522.45   49.80
  10  -2   1  507.25   38.80
 -10  -2  -1  649.83   59.09
  10  -2   1  546.15   38.10
  10   2   1  594.44   43.70
 -10   2  -1  484.65   61.99
  10   2   1  614.84   33.20
  10   2   1  609.54   41.50
  10   2   1  539.15   34.90
 -10   2  -1  568.64   47.70
 -10   2  -1  585.84   35.00
 -10   2  -1  509.15   51.29
  11  -2   1  100.49   17.60
 -11  -2  -1   87.69   22.30
 -11  -2  -1   65.79   24.40
  11  -2   1   75.39   15.80
  11  -2   1   87.89   21.00
  11  -2   1   85.29   13.80
  11  -2   1  104.69   16.30
 -11  -2  -1   69.49   22.40
 -11   2  -1   51.49   21.10
  11   2   1  110.19   15.40
  11   2   1   81.39   11.70
 -11   2  -1   72.29   21.30
  11   2   1  116.39   23.70
  11   2   1   82.89   17.90
 -11   2  -1   72.49   25.20
  12  -2   1  330.17   30.30
 -12  -2  -1  336.57   54.99
 -12  -2  -1  292.27   46.30
  12  -2   1  326.67   26.60
  12  -2   1  330.67   26.00
 -12  -2  -1  283.97   48.90
  12  -2   1  327.27   24.90
 -12   2  -1  298.87   50.49
  12   2   1  310.27   25.90
  12   2   1  408.56   34.40
  12   2   1  285.07   38.80
 -12   2  -1  437.66   60.09
  12   2   1  330.97   23.60
  12   2   1  307.37   35.50
 -12   2  -1  333.07   56.19
  13  -2   1   86.69   15.40
 -13  -2  -1  111.59   28.70
  13  -2   1   96.59   26.40
  13  -2   1   77.79   18.10
 -13  -2  -1  144.79   36.90
 -13  -2  -1   72.69   32.30
  13  -2   1  147.09   26.40
 -13   2  -1   36.70   22.30
  13   2   1  114.99   24.50
  13   2   1   81.49   19.60
  13   2   1   87.09   18.70
 -13   2  -1   49.50   30.20
  13   2   1  116.39   15.10
  13   2   1  106.19   16.30
 -13   2  -1   68.99   23.20
  14  -2   1  851.61   69.59
  14  -2   1  766.62   57.19
  14  -2   1  897.81   63.09
 -14  -2  -1  850.71   78.69
  14  -2   1  808.22   57.09
 -14  -2  -1  706.73   67.79
 -14   2  -1  853.21   70.89
 -14   2  -1  937.91   83.29
  14   2   1  785.12   56.69
  14   2   1  784.12   49.90
  14   2   1  822.22   46.80
  14   2   1  749.42   62.99
  14   2   1  807.12   56.39
  15  -2   1  152.08   32.50
  15  -2   1  151.28   25.00
  15  -2   1   77.59   21.30
 -15  -2  -1   97.89   36.30
  15  -2   1  108.99   16.90
  15  -2   1  135.49   23.90
 -15  -2  -1   86.29   31.10
 -15  -2  -1   67.69   27.50
  15   2   1  108.19   16.70
  15   2   1   67.49   20.40
 -15   2  -1   83.99   32.40
  15   2   1  114.99   14.60
 -15   2  -1   94.79   27.90
  15   2   1  110.89   21.00
  15  -3  -1  105.79   27.50
  15  -3  -1  148.49   31.60
 -15  -3   1  144.89   38.70
 -15  -3   1   80.59   27.70
  15  -3  -1  154.18   18.70
 -15  -3   1  123.69   42.40
  15  -3  -1  148.89   24.00
 -15   3   1   97.89   34.40
  15   3  -1  155.08   13.60
  15   3  -1  169.78   30.30
  15   3  -1  162.98   12.60
  15   3  -1  125.39   26.00
 -15   3   1  115.19   33.60
  15   3  -1  118.49   24.50
  14  -3  -1  196.88   36.70
 -14  -3   1  121.39   38.50
  14  -3  -1  159.68   19.70
 -14  -3   1  135.89   33.30
  14  -3  -1  125.89   31.50
 -14  -3   1  116.99   35.20
  14  -3  -1  190.58   27.10
  14   3  -1  174.28   31.00
  14   3  -1  157.28   29.00
  14   3  -1  186.38   15.20
  14   3  -1  140.59   12.70
  14   3  -1  173.78   28.10
 -14   3   1  117.49   30.70
 -14   3   1  153.18   39.90
 -13  -3   1  639.84   80.39
 -13  -3   1  657.23   64.09
  13  -3  -1  654.93   40.60
 -13  -3   1  641.14   61.69
  13  -3  -1  652.93   59.99
  13  -3  -1  586.74   46.00
  13  -3  -1  654.13   58.39
 -13   3   1  735.43   82.99
  13   3  -1  614.44   53.99
  13   3  -1  676.93   51.99
  13   3  -1  684.63   40.10
  13   3  -1  648.84   35.10
  13   3  -1  741.23   56.39
 -12  -3   1  328.27   44.20
  12  -3  -1  312.77   33.00
  12  -3  -1  295.57   23.40
 -12  -3   1  205.78   44.00
 -12  -3   1  338.67   49.00
  12  -3  -1  312.97   25.00
  12  -3  -1  277.37   22.90
  12  -3  -1  303.97   42.20
  12   3  -1  299.97   40.10
 -12   3   1  314.17   44.60
  12   3  -1  305.57   37.70
  12   3  -1  247.88   32.30
 -12   3   1  287.37   46.40
  12   3  -1  313.37   20.20
 -11  -3   1  115.59   31.50
  11  -3  -1  184.88   19.10
  11  -3  -1  170.58   20.40
 -11  -3   1  155.18   30.50
  11  -3  -1  208.38   35.00
  11  -3  -1  155.78   22.50
  11  -3  -1  181.78   23.60
  11   3  -1  127.19   23.80
  11   3  -1  150.98   27.10
  11   3  -1  148.49   24.50
 -11   3   1  195.58   37.80
 -11   3   1  105.59   26.50
  10  -3  -1   23.40    8.70
 -10  -3   1   -2.30    9.60
 -10  -3   1   14.10   12.30
  10  -3  -1    6.40   11.20
  10  -3  -1    8.40    8.40
  10  -3  -1   28.20   10.60
 -10  -3   1   25.80   16.40
  10  -3  -1   20.10   10.50
 -10   3   1   12.20   12.10
  10   3  -1   20.40   10.50
  10   3  -1   -1.70    8.50
  10   3  -1   13.50    9.90
 -10   3   1    2.00   10.10
 -10   3   1    8.30    8.80
   9  -3  -1  689.03   48.60
   9  -3  -1  696.13   38.20
   9  -3  -1  652.23   42.70
  -9  -3   1  784.42   60.19
   9  -3  -1  703.33   42.90
  -9  -3   1  714.03   54.69
  -9  -3   1  631.74   51.19
   9   3  -1  653.63   49.30
  -9   3   1  712.93   44.10
  -9   3   1  640.54   42.30
  -9   3   1  627.14   50.99
   9   3  -1  680.43   51.29
  -9   3   1  682.73   55.59
  -9   3   1  673.63   39.80
   9   3  -1  649.14   46.30
   9   3  -1  679.33   45.70
   8  -3  -1  809.02   47.90
   8  -3  -1  815.92   54.59
   8  -3  -1  708.53   57.59
  -8  -3   1  861.11   62.59
   8  -3  -1  877.71   49.00
  -8  -3   1  861.31   57.49
   8  -3  -1  814.02   56.69
  -8  -3   1  812.92   57.49
   8  -3  -1  865.11   43.80
   8   3  -1  786.92   50.59
  -8   3   1  798.12   48.10
   8   3  -1  835.02   50.79
   8   3  -1  815.52   56.09
   8   3  -1  788.42   55.79
  -8   3   1  818.42   50.49
   8   3  -1  786.12   54.49
   8   3  -1  820.32   55.19
  -8   3   1  794.42   59.29
  -8   3   1  694.03   54.19
  -8   3   1  831.82   46.60
  -7  -3   1    0.50    6.00
   7  -3  -1    7.50   10.70
   7  -3  -1   14.70   11.10
   7  -3  -1    7.90    5.70
  -7  -3   1    7.10    8.60
   7  -3  -1   13.10    6.60
   7  -3  -1    9.40    7.70
   7  -3  -1    9.30    4.70
  -7  -3   1    0.50    6.60
  -7   3   1    3.00    4.70
  -7   3   1   20.80   12.10
   7   3  -1   10.50    7.50
  -7   3   1    7.70    8.00
   7   3  -1    6.80    7.00
   7   3  -1   12.70   10.10
   7   3  -1   -1.40    5.00
   7   3  -1   11.60    7.50
   7   3  -1   16.00    7.50
  -7   3   1    2.30    5.80
   6  -3  -1  219.38   29.20
  -6  -3   1  221.48   28.70
   6  -3  -1  230.58   23.80
  -6  -3   1  237.48   28.00
   6  -3  -1  256.37   20.30
   6  -3  -1  224.18   15.70
  -6  -3   1  268.97   24.80
   6  -3  -1  229.78   29.10
   6  -3  -1  250.47   28.80
   6   3  -1  261.37   28.80
  -6   3   1  255.77   31.40
   6   3  -1  286.47   30.80
   6   3  -1  189.08   24.50
  -6   3   1  257.07   24.10
   6   3  -1  245.48   20.50
  -6   3   1  224.58   19.40
  -6   3   1  207.08   18.00
   6   3  -1  214.28   27.70
   6   3  -1  224.68   19.40
   5  -3  -1   -1.90    3.30
   5  -3  -1    1.50    3.70
   5  -3  -1    1.80    2.90
  -5  -3   1    3.80    5.70
  -5  -3   1    2.40    4.80
  -5  -3   1    7.90    6.20
   5  -3  -1    1.80    5.10
   5  -3  -1    2.40    5.60
   5  -3  -1    0.30    4.20
  -5   3   1    1.50    3.70
   5   3  -1    2.30    4.30
  -5   3   1    0.10    3.80
  -5   3   1   -0.30    3.40
  -5   3   1   -0.30    4.60
   5   3  -1    0.80    4.10
   5   3  -1    3.20    4.50
   5   3  -1   -0.20    4.50
   5   3  -1    6.50    4.20
  -5   3   1   -1.70    3.90
   5   3  -1   -1.60    3.20
   4  -3  -1 1274.27   71.09
  -4  -3   1 1253.47   67.89
  -4  -3   1 1179.58   58.09
  -4  -3   1 1244.48   67.69
   4  -3  -1 1245.28   70.49
  -4  -3   1 1238.08   68.69
   4  -3  -1 1180.78   63.09
   4  -3  -1 1261.77   67.29
  -4  -3   1 1333.77   66.79
   4   3  -1 1267.47   58.99
  -4   3   1 1233.88   67.09
   4   3  -1 1195.78   65.79
   4   3  -1 1294.27   67.09
   4   3  -1 1285.07   63.89
  -4   3   1 1206.08   68.99
   4   3  -1 1215.38   68.09
   4   3  -1 1203.68   61.29
   4   3  -1 1266.87   65.49
  -4   3   1 1311.97   68.49
   3  -3  -1  264.77   22.90
   3  -3  -1  246.68   15.30
  -3  -3   1  212.78   15.50
  -3  -3   1  241.28   18.90
   3  -3  -1  279.77   22.80
  -3  -3   1  225.18   19.90
   3  -3  -1  253.97   18.90
  -3  -3   1  241.88   18.10
   3  -3  -1  269.47   18.50
   3  -3  -1  272.47   19.90
  -3  -3   1  256.17   17.70
  -3   3   1  238.38   19.30
  -3   3   1  242.48   21.70
   3   3  -1  272.47   21.20
   3   3  -1  288.77   18.80
   3   3  -1  244.18   18.10
  -3   3   1  236.48   18.40
   3   3  -1  241.98   19.50
  -3   3   1  248.28   14.90
   3   3  -1  273.37   18.40
   3   3  -1  270.57   15.80
   3   3  -1  253.17   13.00
   3   3  -1  258.07   15.40
   3   3  -1  256.67   14.10
  -3   3   1  233.38   16.30
   2  -3  -1 1261.67   74.19
  -2  -3   1 1551.64   68.89
   2  -3  -1 1329.17   69.19
   2   3  -1 1449.46   72.59
   1  -3  -1  508.65   29.70
  -1  -3   1  527.75   28.70
  -1  -3   1  524.15   28.90
  -1  -3   1  502.55   32.30
   1  -3  -1  587.44   35.20
   1  -3  -1  520.55   30.40
   1  -3  -1  512.05   27.00
   1  -3  -1  516.65   27.00
  -1  -3   1  514.85   26.50
  -1  -3   1  506.85   31.60
   1   3  -1  547.85   26.60
   1   3  -1  481.45   25.90
   1   3  -1  500.75   28.90
  -1   3   1  561.44   27.40
  -1   3   1  489.35   26.60
   1   3  -1  526.85   32.70
  -1   3   1  493.65   33.30
  -1   3   1  521.65   29.60
   1   3  -1  559.04   32.20
   1   3  -1  500.65   28.70
   0  -3   1   66.79    6.00
   0  -3   1   46.90    7.40
   0  -3  -1   82.99   10.10
   0  -3  -1   68.29    5.90
   0  -3  -1   91.89   14.20
   0  -3   1   86.99   12.40
   0  -3  -1   53.49    8.20
   0  -3  -1   70.09    4.40
   0  -3   1   76.89   12.50
   0  -3   1   69.99    9.60
   0  -3  -1   53.69    8.70
   0  -3  -1   75.39    6.50
   0   3   1   63.69    8.80
   0   3  -1   71.29   10.80
   0   3  -1   71.69   11.90
   0   3   1   71.69    9.00
   0   3  -1   55.59    8.70
   0   3  -1   73.49    9.60
   0   3  -1   71.69    6.40
   0   3   1   60.79   10.40
   0   3   1   84.89   10.30
   0   3   1   66.39    6.20
   1  -3   1  497.75   29.70
  -1  -3  -1  481.85   28.70
   1  -3   1  500.85   29.30
  -1  -3  -1  483.55   28.30
  -1  -3  -1  502.35   27.80
   1  -3   1  493.85   33.70
   1  -3   1  491.05   26.10
  -1  -3  -1  479.45   25.80
  -1  -3  -1  485.45   31.40
  -1  -3  -1  495.15   23.60
   1  -3   1  484.05   29.50
  -1   3  -1  502.45   29.80
   1   3   1  445.06   30.70
  -1   3  -1  483.75   33.60
   1   3   1  510.65   28.90
   1   3   1  504.95   28.40
   1   3   1  519.75   28.10
  -1   3  -1  503.75   29.30
   1   3   1  475.35   25.60
  -1   3  -1  492.65   29.70
  -2  -3  -1  371.96   23.90
   2  -3   1  413.36   25.80
  -2  -3  -1  362.46   23.60
   2  -3   1  404.66   25.30
  -2  -3  -1  367.56   21.10
  -2  -3  -1  373.66   20.60
  -2  -3  -1  344.57   25.20
   2  -3   1  415.56   30.10
   2  -3   1  376.76   25.10
  -2  -3  -1  389.26   21.60
   2  -3   1  388.46   24.90
   2  -3   1  383.96   21.60
   2   3   1  377.66   23.50
   2   3   1  378.66   22.40
  -2   3  -1  356.66   27.50
   2   3   1  355.16   19.20
  -2   3  -1  401.26   29.90
   2   3   1  351.96   20.60
   2   3   1  372.56   20.90
  -2   3  -1  396.16   24.60
   2   3   1  381.86   25.90
  -2   3  -1  383.86   21.50
   2   3   1  366.06   23.00
  -2   3  -1  438.66   25.00
   3  -3   1 2418.56  141.19
   3  -3   1 2152.98  144.59
  -3  -3  -1 2551.34  132.59
  -3   3  -1 2189.68  159.88
   3   3   1 2524.95  131.09
  -3   3  -1 2372.06  130.59
  -4  -3  -1  195.58   16.60
   4  -3   1  209.68   23.60
  -4  -3  -1  231.68   19.00
  -4  -3  -1  202.48   16.80
   4  -3   1  202.28   18.10
   4  -3   1  220.08   27.20
  -4  -3  -1  216.88   18.10
   4  -3   1  200.08   14.40
  -4  -3  -1  173.58   21.30
   4   3   1  212.88   17.00
   4   3   1  215.48   18.60
   4   3   1  197.08   13.10
  -4   3  -1  201.48   13.40
   4   3   1  202.88   17.20
   4   3   1  180.08   15.00
  -4   3  -1  190.98   13.30
   4   3   1  180.28   16.00
  -4   3  -1  192.88   17.60
   4   3   1  193.08   13.50
  -4   3  -1  216.88   18.70
  -4   3  -1  199.58   15.20
  -4   3  -1  228.78   27.20
  -4   3  -1  239.98   25.90
  -4   3  -1  209.68   26.80
   4   3   1  182.18   16.30
  -5  -3  -1  354.76   28.20
   5  -3   1  390.26   28.10
   5  -3   1  331.27   30.30
   5  -3   1  404.86   23.80
  -5  -3  -1  350.86   24.60
   5  -3   1  368.96   26.80
  -5  -3  -1  392.26   32.10
  -5  -3  -1  395.26   25.10
   5  -3   1  415.96   33.80
  -5  -3  -1  394.96   29.00
   5   3   1  381.46   21.70
   5   3   1  411.56   25.50
   5   3   1  386.26   29.60
   5   3   1  416.96   27.30
  -5   3  -1  384.36   20.60
   5   3   1  309.47   26.40
   5   3   1  353.06   27.30
  -5   3  -1  421.26   34.90
   5   3   1  367.76   23.90
  -5   3  -1  381.96   28.70
  -5   3  -1  404.36   31.90
   5   3   1  410.56   22.30
  -5   3  -1  398.66   27.60
  -5   3  -1  413.66   23.50
  -5   3  -1  368.86   31.90
   6  -3   1    4.50    5.10
   6  -3   1    3.70    5.90
  -6  -3  -1   -1.50    4.50
  -6  -3  -1    3.40    3.70
   6  -3   1    2.40    3.90
  -6  -3  -1   20.90    5.90
  -6  -3  -1   -4.10    5.90
   6  -3   1    9.40    7.60
   6  -3   1   -0.60    4.60
  -6  -3  -1    5.60    6.40
  -6   3  -1    1.30    6.20
  -6   3  -1    7.10    5.60
   6   3   1    3.30    4.90
   6   3   1    1.40    4.20
   6   3   1    4.80    3.80
   6   3   1    3.30    4.90
   6   3   1    6.70    6.20
   6   3   1    4.20    5.20
   6   3   1    0.90    2.80
  -6   3  -1    5.60    6.90
  -6   3  -1   10.30    7.90
  -6   3  -1    9.10    5.30
  -6   3  -1   -2.60    5.60
   6   3   1    2.40    3.60
   6   3   1    3.40    3.30
   7  -3   1  245.88   32.40
   7  -3   1  241.28   22.30
   7  -3   1  231.08   21.70
   7  -3   1  267.97   18.90
  -7  -3  -1  263.07   25.80
  -7  -3  -1  283.27   34.90
   7  -3   1  268.77   27.80
  -7  -3  -1  225.48   29.00
   7   3   1  200.48   22.90
   7   3   1  269.37   24.80
   7   3   1  272.57   18.40
  -7   3  -1  344.07   38.40
  -7   3  -1  326.87   44.40
   7   3   1  239.68   16.80
  -7   3  -1  167.18   42.00
   7   3   1  241.58   17.70
  -7   3  -1  294.57   32.40
   7   3   1  214.58   21.50
  -7   3  -1  257.27   22.40
   7   3   1  243.28   16.50
  -7   3  -1  241.18   19.30
   7   3   1  248.18   30.00
   7   3   1  299.77   34.20
  -8  -3  -1  169.28   27.80
   8  -3   1  192.68   30.70
   8  -3   1  227.18   17.50
  -8  -3  -1  204.38   32.60
  -8  -3  -1  160.08   24.50
   8  -3   1  186.88   28.90
   8  -3   1  171.78   22.10
   8  -3   1  206.78   23.90
  -8   3  -1  168.98   31.00
   8   3   1  218.78   29.70
  -8   3  -1  189.08   19.30
   8   3   1  213.98   30.20
   8   3   1  145.39   20.50
   8   3   1  174.58   14.20
   8   3   1  190.78   14.50
   8   3   1  220.68   26.90
  -8   3  -1  153.18   28.30
   8   3   1  188.78   15.10
  -8   3  -1  209.08   26.70
   8   3   1  226.18   26.20
  -9  -3  -1 1279.87   91.19
   9  -3   1 1283.17   75.19
  -9  -3  -1 1341.27   82.79
   9  -3   1 1306.97   74.59
  -9  -3  -1 1410.96   86.79
   9  -3   1 1333.07   82.09
   9  -3   1 1360.66   69.89
   9   3   1 1424.46   78.29
   9   3   1 1290.77   79.49
   9   3   1 1385.36   67.29
   9   3   1 1249.77   74.69
   9   3   1 1389.96   68.29
  -9   3  -1 1500.35   97.49
  -9   3  -1 1328.07   73.69
  -9   3  -1 1370.16   88.89
  -9   3  -1 1279.27   81.69
  -9   3  -1 1380.36   78.99
  10  -3   1  240.28   32.20
 -10  -3  -1  242.08   34.40
  10  -3   1  194.58   24.50
  10  -3   1  235.68   28.40
 -10  -3  -1  173.68   36.90
  10  -3   1  201.78   18.90
 -10  -3  -1  211.98   33.70
 -10   3  -1  213.18   31.80
  10   3   1  197.68   17.80
 -10   3  -1  184.58   37.30
  10   3   1  185.88   27.30
 -10   3  -1  214.98   20.60
 -10   3  -1  208.88   49.99
  10   3   1  219.28   26.90
 -10   3  -1  208.88   22.40
  10   3   1  184.38   16.30
  10   3   1  233.48   29.10
 -11  -3  -1   30.50   15.60
 -11  -3  -1   34.80   20.30
  11  -3   1   17.20   10.70
  11  -3   1   48.30   14.70
  11  -3   1   26.60    9.20
 -11  -3  -1   36.80   20.30
  11  -3   1   35.50   11.20
  11   3   1   22.50    7.60
 -11   3  -1   24.80   18.50
 -11   3  -1   20.40   21.10
 -11   3  -1   19.00   13.90
 -11   3  -1   65.79   12.40
  11   3   1   62.89   16.10
  11   3   1   35.30   13.50
  11   3   1   28.40   12.10
  11   3   1   27.60    8.50
 -11   3  -1   60.19   11.20
 -12  -3  -1  308.97   53.79
  12  -3   1  264.27   24.60
  12  -3   1  324.27   36.20
  12  -3   1  288.37   26.00
  12  -3   1  338.27   30.00
 -12  -3  -1  310.37   46.40
  12   3   1  311.27   38.50
 -12   3  -1  368.86   47.70
  12   3   1  311.97   22.80
 -12   3  -1  256.37   44.80
  12   3   1  351.36   32.30
  12   3   1  308.77   35.90
  12   3   1  288.67   24.10
  13  -3   1  698.33   63.69
 -13  -3  -1  702.03   64.09
  13  -3   1  756.02   47.00
  13  -3   1  765.72   48.00
 -13  -3  -1  762.62   90.19
  13  -3   1  699.53   54.09
  13  -3   1  703.93   44.80
 -13  -3  -1  674.93   67.39
  13  -3   1  705.63   53.59
  13  -3   1  798.02   60.39
  13   3   1  780.82   45.90
  13   3   1  761.12   55.29
  13   3   1  777.72   59.09
 -13   3  -1  788.72   65.59
 -13   3  -1  778.72   72.79
  13   3   1  774.02   46.10
  14  -3   1   83.69   19.90
 -14  -3  -1   95.19   35.10
 -14  -3  -1   89.69   26.10
  14  -3   1  116.49   22.50
  14  -3   1   98.89   17.60
  14  -3   1   86.09   20.80
  14  -3   1   42.90   21.30
 -14  -3  -1   86.09   29.60
  14   3   1  119.99   22.20
 -14   3  -1   87.39   32.80
 -14   3  -1   65.19   23.90
  14   3   1   96.39   14.10
  14   3   1  104.29   20.00
  14   3   1   66.59   13.30
  14   3   1   55.69   18.80
  15  -3   1  351.76   44.40
 -15  -3  -1  234.18   49.99
 -15  -3  -1  266.17   59.79
  15  -3   1  302.07   45.80
  15  -3   1  337.17   27.60
  15  -3   1  307.97   38.40
  15  -3   1  307.37   59.39
  15   3   1  296.87   23.10
  15   3   1  330.97   25.90
  15   3   1  308.27   37.70
 -15   3  -1  196.88   46.50
 -15   3  -1  302.87   47.90
  15   3   1  302.77   41.00
  15   3   1  321.27   30.20
  15  -4  -1   52.59   16.70
  15  -4  -1   54.89   24.10
 -15  -4   1   44.90   31.20
  15  -4  -1   34.00   17.20
 -15  -4   1   34.80   27.20
  15  -4  -1   21.30   18.20
  15  -4  -1   51.79   13.00
  15   4  -1   17.40   15.10
  15   4  -1   37.70   19.00
  15   4  -1   97.09   21.20
 -15   4   1   70.09   30.50
 -15   4   1   88.29   28.60
  14  -4  -1  631.54   48.50
  14  -4  -1  548.45   64.59
 -14  -4   1  613.24   81.89
  14  -4  -1  587.74   39.90
 -14  -4   1  508.45   68.09
  14  -4  -1  613.24   57.79
  14   4  -1  596.94   49.70
 -14   4   1  636.04   79.49
 -14   4   1  561.84   68.99
  14   4  -1  636.54   53.59
  14   4  -1  616.44   36.10
  14   4  -1  531.65   49.10
  13  -4  -1  271.37   44.80
  13  -4  -1  254.37   32.20
  13  -4  -1  248.38   22.70
  13  -4  -1  231.68   22.60
 -13  -4   1  264.67   44.90
 -13  -4   1  197.68   39.50
 -13  -4   1  183.58   44.30
 -13   4   1  192.88   41.80
  13   4  -1  261.27   37.90
  13   4  -1  277.07   17.80
  13   4  -1  309.97   38.90
  13   4  -1  235.98   16.80
  13   4  -1  204.18   31.20
 -13   4   1  201.88   38.30
 -12  -4   1  157.38   34.30
  12  -4  -1  215.18   24.50
  12  -4  -1  151.78   31.40
  12  -4  -1  175.38   25.60
  12  -4  -1  166.98   25.00
 -12  -4   1  132.69   29.90
  12  -4  -1  178.18   20.30
 -12  -4   1  163.38   38.20
  12   4  -1  143.39   12.50
  12   4  -1  175.88   28.20
  12   4  -1  171.48   27.20
  12   4  -1  109.99   23.90
 -12   4   1  128.19   29.80
  12   4  -1  188.38   13.50
 -12   4   1  150.98   33.80
  11  -4  -1  272.27   22.70
 -11  -4   1  376.16   73.19
  11  -4  -1  292.37   26.00
 -11  -4   1  221.48   36.70
  11  -4  -1  284.77   40.70
  11  -4  -1  294.47   36.60
  11  -4  -1  239.28   29.80
 -11  -4   1  395.36   53.99
  11   4  -1  285.47   35.40
 -11   4   1  264.07   45.10
 -11   4   1  331.97   49.50
 -11   4   1  272.07   22.20
  11   4  -1  258.57   32.90
  11   4  -1  353.86   43.30
 -11   4   1  259.07   20.90
  11   4  -1  276.17   17.20
 -10  -4   1  232.18   40.10
 -10  -4   1  270.47   39.80
  10  -4  -1  283.07   30.80
  10  -4  -1  211.58   22.40
 -10  -4   1  264.57   39.20
  10  -4  -1  237.88   33.10
  10  -4  -1  231.88   19.60
 -10   4   1  246.08   43.50
  10   4  -1  252.97   29.80
  10   4  -1  177.18   29.30
 -10   4   1  207.78   20.20
 -10   4   1  221.38   22.80
 -10   4   1  267.07   39.10
 -10   4   1  226.08   26.70
   9  -4  -1  310.07   21.90
  -9  -4   1  279.77   36.60
   9  -4  -1  259.07   24.80
   9  -4  -1  309.37   37.80
  -9  -4   1  289.37   38.70
   9  -4  -1  282.47   26.10
  -9  -4   1  302.27   43.50
   9   4  -1  336.87   41.70
   9   4  -1  245.28   34.10
  -9   4   1  306.97   37.30
  -9   4   1  266.77   26.80
  -9   4   1  290.27   24.00
   9   4  -1  262.77   25.70
   9   4  -1  368.66   43.90
   9   4  -1  287.27   30.40
  -9   4   1  280.57   24.90
  -9   4   1  302.07   40.60
   8  -4  -1  378.86   24.40
   8  -4  -1  384.06   35.00
  -8  -4   1  383.76   35.40
   8  -4  -1  295.37   26.70
   8  -4  -1  300.17   38.60
  -8  -4   1  393.76   35.40
  -8  -4   1  302.47   40.40
   8  -4  -1  313.67   27.20
   8  -4  -1  272.27   42.90
   8   4  -1  337.87   28.60
  -8   4   1  320.47   33.20
   8   4  -1  315.47   26.80
  -8   4   1  289.87   36.80
   8   4  -1  385.46   33.00
   8   4  -1  320.97   37.70
   8   4  -1  346.27   31.00
  -8   4   1  373.36   27.00
   8   4  -1  365.06   39.70
   7  -4  -1  636.14   46.00
   7  -4  -1  610.04   35.60
   7  -4  -1  634.34   49.80
  -7  -4   1  566.64   45.50
   7  -4  -1  662.23   41.30
   7  -4  -1  615.74   47.70
   7  -4  -1  630.14   41.50
  -7  -4   1  660.03   49.70
  -7  -4   1  653.43   46.40
  -7   4   1  720.93   40.00
  -7   4   1  593.04   45.50
   7   4  -1  600.64   44.40
  -7   4   1  584.74   47.30
  -7   4   1  628.94   45.70
   7   4  -1  660.53   41.90
   7   4  -1  636.94   39.50
   7   4  -1  677.93   46.70
   7   4  -1  671.83   44.70
   7   4  -1  602.94   44.80
  -7   4   1  645.14   41.50
   6  -4  -1   13.70    8.00
   6  -4  -1   28.50    6.60
   6  -4  -1   37.50   12.70
  -6  -4   1   25.00   10.20
  -6  -4   1   25.30   10.30
   6  -4  -1   22.70    8.40
  -6  -4   1   26.80   11.00
   6  -4  -1   33.20   11.20
   6  -4  -1   18.80    7.40
   6   4  -1   31.60   10.20
  -6   4   1   35.50    9.50
   6   4  -1   28.30    4.80
  -6   4   1    8.90    7.90
  -6   4   1   14.40    9.30
   6   4  -1   18.40    9.00
   6   4  -1   15.90    7.70
   6   4  -1   25.10    9.40
   6   4  -1   22.00    5.40
   6   4  -1   20.20    7.30
  -6   4   1   30.00    7.40
   6   4  -1   20.00    6.10
  -6   4   1   17.90    8.80
  -5  -4   1  211.08   26.60
   5  -4  -1  228.08   16.10
  -5  -4   1  227.18   22.60
   5  -4  -1  243.18   29.40
   5  -4  -1  216.58   25.70
  -5  -4   1  225.08   15.50
   5  -4  -1  255.07   21.10
  -5  -4   1  249.88   23.50
   5  -4  -1  221.18   29.90
   5  -4  -1  186.68   20.80
  -5  -4   1  204.68   13.90
  -5  -4   1  213.48   20.50
  -5   4   1  220.98   13.80
   5   4  -1  202.58   20.00
  -5   4   1  213.88   19.60
   5   4  -1  220.08   12.20
  -5   4   1  220.78   17.20
   5   4  -1  226.28   14.90
   5   4  -1  218.28   25.50
  -5   4   1  242.18   24.30
   5   4  -1  225.28   19.20
   5   4  -1  215.88   19.90
   5   4  -1  261.07   18.00
  -5   4   1  252.37   23.80
   5   4  -1  194.78   24.40
  -5   4   1  237.08   15.20
   5   4  -1  231.98   16.80
   5   4  -1  211.68   13.00
  -5   4   1  244.18   22.80
  -4  -4   1   29.00    5.90
  -4  -4   1   33.70    8.80
  -4  -4   1   25.70    7.40
   4  -4  -1   25.00    8.10
  -4  -4   1   34.00   10.60
   4  -4  -1   15.20    6.90
  -4  -4   1   27.90    7.10
   4  -4  -1   36.10    6.60
   4  -4  -1   23.00    9.20
   4  -4  -1   41.00   11.90
   4  -4  -1   21.10    7.10
   4   4  -1   26.70    7.40
   4   4  -1   22.70    7.90
   4   4  -1   34.00    5.60
  -4   4   1   28.80    6.70
   4   4  -1   29.70    5.40
   4   4  -1   38.90    8.40
   4   4  -1   32.50    7.90
   4   4  -1   26.20    5.30
  -4   4   1   18.90    7.80
  -4   4   1   29.30    5.40
   4   4  -1   29.90    8.80
   4   4  -1   28.30    4.10
  -4   4   1   28.40    8.20
  -4   4   1   23.70    8.20
   3  -4  -1    3.20    4.40
   3  -4  -1    1.50    4.70
   3  -4  -1    7.60    5.40
  -3  -4   1    1.60    4.70
  -3  -4   1    1.60    2.00
  -3  -4   1   -0.70    3.10
   3  -4  -1    4.30    3.10
  -3  -4   1    0.50    3.60
   3  -4  -1    4.30    4.20
  -3  -4   1    4.40    3.90
  -3   4   1   -0.50    3.30
   3   4  -1    3.30    3.10
   3   4  -1    2.00    2.00
   3   4  -1    2.50    2.10
   3   4  -1    4.50    3.50
   3   4  -1    5.40    4.50
   3   4  -1    6.40    4.70
   3   4  -1    8.60    6.00
  -3   4   1    7.90    6.50
  -3   4   1    3.90    3.00
  -3   4   1    1.20    3.20
   3   4  -1    4.80    3.40
  -2  -4   1    1.50    2.60
   2  -4  -1    2.10    3.80
   2  -4  -1    1.10    2.40
  -2  -4   1    1.90    1.70
  -2  -4   1    0.40    4.60
  -2  -4   1    2.20    2.00
   2  -4  -1    0.00    2.50
  -2  -4   1    2.00    2.60
  -2  -4   1    3.00    2.90
   2  -4  -1   -2.40    2.80
  -2   4   1    5.40    5.80
   2   4  -1    3.30    4.10
  -2   4   1    2.70    4.00
   2   4  -1    0.60    3.90
   2   4  -1    0.20    1.50
  -2   4   1    2.10    2.70
   2   4  -1    1.20    2.00
  -2   4   1    1.10    3.40
   2   4  -1    0.10    2.40
  -2   4   1    1.20    2.90
   2   4  -1    2.00    3.20
   2   4  -1   -0.60    2.00
   1  -4  -1   54.69    6.60
  -1  -4   1   56.69    8.60
  -1  -4   1   46.50   10.00
  -1  -4   1   46.50    6.20
   1  -4  -1   50.49    9.20
   1  -4  -1   34.10    9.00
   1  -4  -1   45.80    6.50
  -1  -4   1   78.69   11.70
   1  -4  -1   57.09   10.70
  -1  -4   1   34.90    8.10
   1  -4  -1   43.40    8.70
  -1  -4   1   47.70    6.00
  -1   4   1   47.30   10.80
  -1   4   1   74.29    8.00
   1   4  -1   44.00    6.00
  -1   4   1   71.99   10.70
   1   4  -1   54.39    9.00
   1   4  -1   37.80    8.20
   1   4  -1   50.49    8.30
   1   4  -1   26.40    6.90
  -1   4   1   50.59    7.10
  -1   4   1   29.50    7.40
   0  -4  -1 1577.74   82.19
   0  -4   1 1597.64   83.29
   0  -4  -1 1628.74   81.39
   0   4  -1 1705.13   88.39
   0   4  -1 1649.13   83.39
   0   4  -1 1688.03   81.99
  -1  -4  -1   76.69   10.90
  -1  -4  -1   76.39   11.40
  -1  -4  -1   66.19   10.10
  -1  -4  -1   73.09    4.50
  -1  -4  -1   83.89    8.70
   1  -4   1   74.79   12.10
   1  -4   1   77.29   15.20
  -1  -4  -1   85.49   15.40
  -1  -4  -1   70.49    5.30
   1  -4   1   54.49   10.40
   1  -4   1   78.09   11.50
   1   4   1  113.09   17.30
  -1   4  -1   74.79   11.60
  -1   4  -1   94.99   16.40
   1   4   1   81.69   11.90
   1   4   1   60.19   10.40
  -1   4  -1  101.29   13.60
   1   4   1   69.99   10.60
  -1   4  -1  100.29   14.40
   1   4   1   72.09    8.10
   2  -4   1  437.26   34.80
  -2  -4  -1  434.36   26.20
  -2  -4  -1  414.56   27.80
  -2  -4  -1  448.16   29.00
  -2  -4  -1  453.35   31.70
   2  -4   1  432.26   25.30
   2  -4   1  399.56   29.00
  -2  -4  -1  444.16   24.70
  -2  -4  -1  484.15   24.00
   2   4   1  457.65   31.70
  -2   4  -1  468.85   30.00
  -2   4  -1  483.25   28.10
   2   4   1  407.36   26.60
   2   4   1  443.66   28.00
  -2   4  -1  487.95   35.70
   2   4   1  421.26   24.40
  -2   4  -1  387.36   28.80
   2   4   1  466.25   28.30
  -2   4  -1  472.15   29.60
   2   4   1  451.75   23.50
   3  -4   1   18.00    6.70
   3  -4   1   11.70    6.20
  -3  -4  -1   24.50    5.50
   3  -4   1   24.20    7.80
   3  -4   1   23.70    7.20
   3  -4   1   16.40    5.00
  -3  -4  -1   18.60    4.10
  -3  -4  -1   20.90    7.10
  -3  -4  -1   20.60    7.40
   3  -4   1   25.30   10.20
  -3  -4  -1   17.50    6.50
  -3  -4  -1   20.70    4.00
  -3  -4  -1   20.00    5.90
   3   4   1   21.00    5.60
   3   4   1   19.90    4.40
  -3   4  -1   28.70    8.00
   3   4   1   16.30    4.70
   3   4   1   15.90    5.60
   3   4   1   18.00    5.80
  -3   4  -1   29.80   10.30
  -3   4  -1   25.70    7.70
   3   4   1   36.60    9.70
   3   4   1   31.90    8.60
  -3   4  -1   22.30    6.90
   4  -4   1 2077.39  107.89
   4  -4   1 2187.58  116.49
   4  -4   1 2056.79  106.79
  -4  -4  -1 2088.49  107.19
   4  -4   1 2236.28  111.89
  -4  -4  -1 2416.16  113.59
   4   4   1 2152.08  105.99
  -4   4  -1 2112.59  104.49
   4   4   1 2173.88  104.09
  -4   4  -1 1991.80  114.59
  -5  -4  -1 1085.69   58.99
  -5  -4  -1 1148.89   60.89
   5  -4   1 1007.10   68.99
   5  -4   1 1122.49   63.39
   5  -4   1 1128.99   62.29
   5  -4   1 1079.29   56.89
  -5  -4  -1 1173.58   68.49
   5  -4   1 1079.19   67.09
  -5  -4  -1 1133.69   62.29
  -5   4  -1 1105.19   63.69
   5   4   1 1044.60   62.89
  -5   4  -1 1242.68   58.19
  -5   4  -1 1186.68   66.99
  -5   4  -1 1157.98   55.89
   5   4   1 1093.69   62.09
   5   4   1 1123.79   58.09
   5   4   1 1173.08   61.09
  -5   4  -1 1034.70   62.39
   5   4   1 1087.59   54.69
   5   4   1 1056.29   60.49
   5   4   1 1109.29   55.99
   5   4   1 1067.29   60.79
  -5   4  -1 1105.49   70.09
   6  -4   1 1142.69   70.19
  -6  -4  -1 1119.49   59.09
   6  -4   1 1033.00   62.09
  -6  -4  -1 1137.09   65.39
   6  -4   1 1167.18   57.99
  -6  -4  -1 1082.29   69.19
   6  -4   1 1155.88   64.49
   6  -4   1 1096.59   71.49
  -6  -4  -1 1076.79   58.09
   6   4   1 1086.89   54.69
   6   4   1 1133.29   63.59
  -6   4  -1 1159.58   65.79
   6   4   1 1122.59   57.69
   6   4   1  963.20   62.49
   6   4   1 1068.49   62.89
  -6   4  -1 1176.68   69.39
   6   4   1 1074.89   65.29
  -6   4  -1 1160.18   63.49
  -6   4  -1 1089.69   72.69
   6   4   1 1052.29   61.59
  -6   4  -1 1128.09   53.59
   6   4   1 1073.99   55.69
  -6   4  -1 1084.49   70.39
  -6   4  -1 1124.09   52.79
  -7  -4  -1  166.08   23.70
  -7  -4  -1  150.28   25.70
   7  -4   1  182.28   23.60
   7  -4   1  205.28   31.40
   7  -4   1  226.78   31.20
   7  -4   1  177.18   22.60
  -7  -4  -1  199.38   27.00
  -7   4  -1  202.98   26.10
  -7   4  -1  141.49   25.20
   7   4   1  182.08   16.10
  -7   4  -1  180.68   16.20
   7   4   1  217.58   27.40
   7   4   1  169.98   14.70
   7   4   1  182.58   14.20
  -7   4  -1  227.68   26.10
  -7   4  -1  203.38   29.90
   7   4   1  162.18   20.30
   7   4   1  196.98   26.80
   7   4   1  215.38   27.20
  -7   4  -1  174.48   30.90
   7   4   1  200.08   15.10
   7   4   1  174.98   22.60
   8  -4   1  444.86   29.60
  -8  -4  -1  436.56   43.00
   8  -4   1  415.76   40.30
   8  -4   1  456.75   34.80
  -8  -4  -1  438.26   39.00
   8  -4   1  474.65   35.50
  -8  -4  -1  531.85   40.90
  -8   4  -1  410.36   54.69
   8   4   1  419.36   35.50
   8   4   1  467.45   34.30
   8   4   1  444.96   40.00
   8   4   1  417.46   26.70
   8   4   1  457.95   34.70
   8   4   1  498.25   37.80
  -8   4  -1  475.05   40.40
   8   4   1  452.75   26.80
  -8   4  -1  475.95   34.70
  -8   4  -1  450.25   42.30
  -8   4  -1  352.86   35.40
   8   4   1  481.15   27.90
   8   4   1  475.35   27.60
  -8   4  -1  427.76   29.80
   9  -4   1  131.49   21.60
  -9  -4  -1  104.09   22.60
   9  -4   1  128.19   21.20
   9  -4   1  136.49   26.30
  -9  -4  -1  108.49   23.80
  -9  -4  -1   83.69   23.80
   9  -4   1  134.49   16.80
  -9   4  -1  161.08   22.30
  -9   4  -1  115.79   23.30
   9   4   1  102.99   17.70
   9   4   1  125.79   20.90
  -9   4  -1   80.69   21.40
   9   4   1  135.89   14.70
   9   4   1  104.49   18.20
  10  -4   1 1266.27   82.49
  10  -4   1 1235.98   73.89
 -10  -4  -1 1125.39   93.39
 -10  -4  -1 1249.57   84.59
  10  -4   1 1320.57   68.99
  10  -4   1 1245.28   75.69
 -10  -4  -1 1283.17   83.29
  10   4   1 1347.97   65.79
 -10   4  -1 1371.06   79.09
  10   4   1 1295.67   65.79
 -10   4  -1 1240.08   72.39
  10   4   1 1252.97   75.29
  10   4   1 1302.77   75.39
 -10   4  -1 1323.97   83.39
  10   4   1 1120.59   73.59
 -10   4  -1 1225.68  100.59
  11  -4   1  303.97   36.40
  11  -4   1  313.37   29.40
  11  -4   1  330.17   34.70
 -11  -4  -1  334.97   43.10
  11  -4   1  363.96   33.50
 -11  -4  -1  401.76   56.79
  11  -4   1  320.27   26.40
  11   4   1  320.67   32.10
  11   4   1  327.77   31.20
 -11   4  -1  324.47   41.60
 -11   4  -1  418.36   56.19
  11   4   1  325.67   23.50
 -11   4  -1  321.07   29.80
 -11   4  -1  327.87   27.40
  11   4   1  305.97   23.80
  11   4   1  343.07   35.80
  12  -4   1   14.80    9.20
  12  -4   1   35.90   12.60
 -12  -4  -1    7.70   18.70
  12  -4   1   14.10   10.10
  12  -4   1   13.10   11.20
 -12  -4  -1    4.20   13.70
  12   4   1   10.40   10.80
  12   4   1   23.50    7.90
 -12   4  -1    6.50   16.60
 -12   4  -1   21.80   16.00
  12   4   1   20.50    8.40
 -12   4  -1   24.80    7.70
  12   4   1   16.10   12.70
  12   4   1   17.80   11.40
  13  -4   1   27.00   13.40
  13  -4   1    8.70   14.10
 -13  -4  -1    0.80   15.90
 -13  -4  -1    9.70   20.30
  13  -4   1    8.30    8.90
  13  -4   1    8.70   11.30
  13  -4   1   19.00   10.90
  13  -4   1    1.30    8.50
 -13   4  -1    2.50   17.00
  13   4   1   13.60   10.90
  13   4   1   11.30    7.80
  13   4   1    5.90   11.70
  13   4   1   15.30   10.10
 -13   4  -1   -0.30   13.60
  13   4   1   -1.80   10.10
 -14  -4  -1  781.62   95.19
  14  -4   1  608.24   63.09
 -14  -4  -1  746.53   72.19
  14  -4   1  739.83   56.29
  14  -4   1  772.82   57.19
  14  -4   1  749.82   44.70
  14  -4   1  789.92   48.60
  14  -4   1  626.14   49.80
  14  -4   1  682.03   58.59
  14   4   1  721.43   51.69
  14   4   1  749.03   57.99
 -14   4  -1  863.91   94.79
  14   4   1  685.03   42.80
 -14   4  -1  670.93   64.59
  14   4   1  657.53   54.39
  14   4   1  763.12   42.90
  15  -4   1  123.89   19.10
  15  -4   1   86.09   22.00
 -15  -4  -1  101.09   32.50
  15  -4   1  172.58   31.70
 -15  -4  -1  139.39   41.80
  15  -4   1  209.28   39.20
 -15   4  -1   83.89   33.10
  15   4   1  147.49   16.70
  15   4   1  159.98   25.30
 -15   4  -1  150.48   34.60
  15   4   1  125.79   16.60
  15   4   1  113.69   19.30
  15   4   1  167.98   28.80
  15  -5  -1   -7.70    8.60
  15  -5  -1    4.10    8.70
  15  -5  -1   11.50   11.10
  15  -5  -1   -9.10    6.10
 -15  -5   1   15.90   24.70
 -15  -5   1   18.20   22.40
  15   5  -1   -2.90   11.50
  15   5  -1    4.70   10.90
 -15   5   1    0.50   21.60
 -15   5   1   32.10   23.90
  15   5  -1   18.00   14.90
  14  -5  -1  111.49   25.60
  14  -5  -1   81.19   17.60
  14  -5  -1   94.89   20.60
  14  -5  -1  115.69   30.70
 -14  -5   1  149.29   42.10
  14  -5  -1   97.99   15.20
  14  -5  -1   75.99   15.70
 -14  -5   1   70.49   28.30
 -14   5   1   76.19   27.90
  14   5  -1  106.19   24.80
  14   5  -1   85.39   10.40
 -14   5   1   62.89   27.90
  14   5  -1   79.39   19.60
  13  -5  -1  205.88   25.40
  13  -5  -1  221.38   30.20
 -13  -5   1  196.88   44.80
  13  -5  -1  168.88   22.30
  13  -5  -1  230.48   31.80
  13  -5  -1  174.88   36.60
 -13  -5   1  196.38   41.40
  13   5  -1  210.98   33.20
  13   5  -1  200.98   15.30
 -13   5   1  199.98   39.90
  13   5  -1  197.68   30.40
 -13   5   1  195.08   40.60
  13   5  -1  203.58   33.50
  12  -5  -1   91.09   25.40
  12  -5  -1  141.39   24.00
 -12  -5   1   97.29   30.90
 -12  -5   1  118.49   29.70
  12  -5  -1  132.89   18.60
  12  -5  -1  136.99   21.60
  12  -5  -1  154.08   25.70
  12   5  -1  157.28   12.40
  12   5  -1  119.19   24.20
 -12   5   1  136.89   14.30
  12   5  -1   96.99   20.40
  12   5  -1  143.69   25.90
 -12   5   1  109.09   26.70
 -12   5   1  157.48   35.40
  12   5  -1  131.19   12.00
 -11  -5   1   76.49   26.30
  11  -5  -1  100.59   18.90
  11  -5  -1  105.39   20.80
 -11  -5   1  115.59   28.40
  11  -5  -1  108.39   16.10
  11  -5  -1  106.59   23.00
  11  -5  -1   60.19   20.40
 -11   5   1  105.39   28.30
 -11   5   1  124.59   18.40
  11   5  -1  100.79   20.30
 -11   5   1  137.69   21.50
  11   5  -1   91.59   10.30
 -11   5   1   80.89   16.70
  11   5  -1  109.39   20.00
  11   5  -1  101.99   22.50
 -11   5   1   77.09   25.80
  10  -5  -1   40.60   15.60
 -10  -5   1   12.90   12.40
  10  -5  -1   39.30   12.40
  10  -5  -1   67.69   15.50
  10  -5  -1   43.80   10.60
 -10  -5   1   31.80   15.00
 -10  -5   1   36.50   19.70
  10   5  -1   42.70    6.60
  10   5  -1   38.00   13.30
  10   5  -1   22.70   10.50
 -10   5   1   23.60   25.10
 -10   5   1   37.00   11.70
 -10   5   1   29.70   12.50
  10   5  -1   31.20   14.10
  10   5  -1   44.90    7.40
 -10   5   1   17.10   13.60
 -10   5   1   30.30   10.70
   9  -5  -1   37.60   15.10
  -9  -5   1   66.89   19.90
   9  -5  -1   27.10   10.40
   9  -5  -1   23.10   10.90
  -9  -5   1   31.40   14.70
   9  -5  -1   30.30    8.60
  -9  -5   1   28.80   16.00
   9   5  -1   32.60   11.60
   9   5  -1   14.60   11.10
   9   5  -1   25.70    5.90
  -9   5   1   12.20   13.10
  -9   5   1   28.60   10.60
   9   5  -1   36.30   12.30
   9   5  -1   27.80    9.90
  -9   5   1   23.20   12.80
   9   5  -1   28.00    5.40
  -9   5   1   24.10    9.60
   8  -5  -1   24.90   13.00
   8  -5  -1   27.60   11.10
   8  -5  -1   17.90    8.90
   8  -5  -1   12.50    6.50
  -8  -5   1   10.00   11.00
  -8  -5   1    8.70    9.40
  -8   5   1   11.30    6.90
   8   5  -1   26.90   10.00
   8   5  -1   23.20    4.70
   8   5  -1   17.10    4.80
   8   5  -1   30.50   10.80
  -8   5   1   19.30   11.00
   8   5  -1   29.50   12.40
  -8   5   1   29.60   10.70
  -8   5   1   17.20   10.10
  -8   5   1    4.50    9.80
   8   5  -1   18.10   10.80
   8   5  -1   36.20   13.40
   8   5  -1   33.50   11.20
  -7  -5   1   71.39   17.50
  -7  -5   1   86.19   17.40
   7  -5  -1   86.19   20.80
   7  -5  -1   49.60   13.90
   7  -5  -1  112.29   22.80
   7  -5  -1   65.99   14.40
   7  -5  -1   82.79   16.80
   7  -5  -1   86.79   12.00
  -7   5   1  137.89   23.10
   7   5  -1   94.59   17.30
  -7   5   1   83.99   13.20
   7   5  -1   83.19   13.50
   7   5  -1   93.39   13.80
   7   5  -1   86.49    9.70
   7   5  -1  112.29   21.10
  -7   5   1  113.99   21.90
   7   5  -1   81.79   15.70
   7   5  -1   75.39    8.00
   7   5  -1   77.79    7.20
  -7   5   1  120.79   19.60
   7   5  -1   91.69   20.00
  -7   5   1   51.09   15.80
   7   5  -1   76.89   15.90
   6  -5  -1   77.29   11.10
  -6  -5   1   62.49   12.90
  -6  -5   1   70.29    8.60
   6  -5  -1   85.49   20.50
   6  -5  -1   72.79   15.00
  -6  -5   1   62.89   16.00
  -6  -5   1   74.99    9.90
  -6  -5   1   79.99   16.60
   6  -5  -1   74.29   17.50
   6  -5  -1   85.59   15.70
   6  -5  -1   74.49   14.50
  -6   5   1   83.59   15.40
  -6   5   1   72.49   18.30
   6   5  -1   92.69   14.70
  -6   5   1   84.99   12.50
   6   5  -1   75.79   14.00
   6   5  -1   96.49   21.90
  -6   5   1   90.09    9.90
  -6   5   1   78.09   16.90
  -6   5   1   57.69   13.80
   6   5  -1   59.79    7.00
  -6   5   1   87.99    7.80
   6   5  -1   53.09    9.10
   6   5  -1   55.49   13.60
   6   5  -1   87.89   15.70
   6   5  -1   72.29    9.30
   6   5  -1   80.69   12.60
   6   5  -1   80.79   10.40
  -5  -5   1   72.59   12.40
  -5  -5   1   54.29    8.70
   5  -5  -1   30.70   11.40
   5  -5  -1   55.99   16.30
  -5  -5   1   45.60   13.30
   5  -5  -1   53.39   12.40
   5  -5  -1   43.60   11.80
  -5  -5   1   68.09   13.40
   5  -5  -1   54.99    9.20
   5  -5  -1   55.19   12.00
  -5  -5   1   36.90   10.40
   5   5  -1   44.60   10.00
  -5   5   1   41.00   11.00
  -5   5   1   56.59   15.30
   5   5  -1   46.70   11.80
  -5   5   1   49.80    7.90
  -5   5   1   62.39   13.10
   5   5  -1   61.19    8.90
   5   5  -1   71.09   13.10
   5   5  -1   72.79    9.30
   5   5  -1   52.89    6.40
   5   5  -1   40.90    7.20
  -5   5   1   42.20   11.10
   5   5  -1   58.19   14.40
  -5   5   1   70.09   10.90
  -5   5   1   40.80    8.40
   4  -5  -1  550.14   30.20
  -4  -5   1  515.95   34.50
   4  -5  -1  495.75   34.10
  -4  -5   1  534.85   35.10
  -4  -5   1  541.75   33.00
   4  -5  -1  512.25   41.60
   4  -5  -1  551.64   36.20
  -4  -5   1  521.25   37.90
   4  -5  -1  551.14   35.30
  -4   5   1  517.25   29.10
   4   5  -1  516.05   27.10
   4   5  -1  515.25   31.90
   4   5  -1  472.55   30.10
   4   5  -1  509.45   37.10
   4   5  -1  492.05   34.40
   4   5  -1  490.15   26.70
  -4   5   1  508.05   35.00
  -4   5   1  464.05   31.20
  -4   5   1  517.15   41.00
   4   5  -1  475.05   35.10
  -4   5   1  494.05   34.70
   4   5  -1  511.15   29.90
  -3  -5   1  595.14   30.00
  -3  -5   1  601.34   30.30
   3  -5  -1  585.54   33.60
   3  -5  -1  636.64   46.40
   3  -5  -1  620.34   38.90
  -3  -5   1  641.74   37.30
  -3  -5   1  611.34   31.90
  -3  -5   1  573.14   35.30
   3  -5  -1  557.24   36.20
  -3  -5   1  649.74   41.20
  -3  -5   1  610.04   41.40
   3  -5  -1  584.44   39.10
   3   5  -1  637.14   34.50
  -3   5   1  640.54   45.70
   3   5  -1  626.84   41.40
   3   5  -1  610.94   31.70
   3   5  -1  604.14   35.20
  -3   5   1  651.53   37.80
   3   5  -1  619.54   35.90
   3   5  -1  628.84   30.30
   3   5  -1  636.44   41.10
  -3   5   1  591.54   37.20
  -3   5   1  609.34   33.50
  -3   5   1  601.84   38.90
  -2  -5   1  658.63   36.50
  -2  -5   1  636.24   41.90
  -2  -5   1  648.64   32.90
  -2  -5   1  644.94   37.60
   2  -5  -1  690.63   36.30
   2  -5  -1  615.84   40.60
   2  -5  -1  617.34   45.70
  -2  -5   1  637.64   31.70
   2  -5  -1  666.73   40.50
   2  -5  -1  597.24   38.80
  -2  -5   1  617.64   42.60
   2  -5  -1  721.53   35.50
   2   5  -1  678.83   38.10
  -2   5   1  620.64   39.60
  -2   5   1  612.74   35.60
  -2   5   1  633.04   34.50
   2   5  -1  627.94   33.80
   2   5  -1  593.04   36.90
  -2   5   1  598.54   44.80
   2   5  -1  647.74   41.30
   2   5  -1  660.13   43.30
  -2   5   1  679.33   39.50
   2   5  -1  601.54   33.10
   1  -5  -1   52.19    6.60
   1  -5  -1   67.29   13.90
   1  -5  -1   45.30    7.20
   1  -5  -1   49.60    9.70
  -1  -5   1   53.19   11.80
  -1  -5   1   48.90    7.10
   1  -5  -1   53.39   11.80
  -1  -5   1   44.60   10.20
  -1  -5   1   33.20    6.90
  -1  -5   1   28.50    7.50
  -1   5   1   56.99   14.00
   1   5  -1   49.20   10.70
   1   5  -1   34.20    7.40
  -1   5   1   55.19   10.20
   1   5  -1   44.40    9.10
   1   5  -1   64.59   14.80
  -1   5   1   49.00    7.20
  -1   5   1   67.39   12.40
  -1   5   1   50.79    6.60
   0  -5   1  864.71   51.19
   0  -5  -1  870.81   44.40
   0  -5   1  906.71   56.39
   0  -5  -1  918.51   50.29
   0  -5  -1  871.51   55.59
   0  -5  -1  827.02   49.90
   0  -5   1  812.72   48.60
   0  -5  -1  866.11   49.00
   0  -5   1  858.21   48.90
   0   5   1  846.92   44.30
   0   5  -1  846.62   50.79
   0   5   1  857.51   48.70
   0   5   1  928.41   55.79
   0   5  -1  921.01   49.80
   0   5  -1  831.32   55.29
   0   5   1  881.21   49.90
   0   5  -1  813.02   48.90
   0   5   1  890.71   49.80
   0   5  -1  867.51   44.30
   1  -5   1 4822.82  261.57
  -2  -5  -1  451.25   33.60
  -2  -5  -1  414.76   28.80
   2  -5   1  453.15   37.80
  -2  -5  -1  469.45   22.80
   2  -5   1  409.56   30.70
   2  -5   1  419.36   30.10
  -2  -5  -1  432.56   27.40
  -2  -5  -1  425.46   33.80
  -2  -5  -1  434.26   24.90
  -2   5  -1  437.46   30.10
  -2   5  -1  450.25   31.00
  -2   5  -1  465.45   31.70
   2   5   1  416.66   32.50
   2   5   1  412.76   28.90
   2   5   1  360.66   27.00
   2   5   1  371.66   27.80
  -2   5  -1  413.26   25.40
  -2   5  -1  459.25   37.20
  -3  -5  -1   91.89   14.00
   3  -5   1   94.79   15.30
  -3  -5  -1  119.39   19.90
   3  -5   1   77.09   16.90
  -3  -5  -1   98.29   11.20
   3  -5   1   99.19   16.30
  -3  -5  -1   90.69    8.50
   3  -5   1   96.89   12.30
  -3  -5  -1   83.89   14.00
   3  -5   1   78.39   14.60
   3  -5   1   97.59   16.50
  -3  -5  -1   81.69   10.20
   3   5   1   78.99   15.80
   3   5   1   78.89    9.50
  -3   5  -1  119.29   23.20
   3   5   1   89.29   10.50
  -3   5  -1   72.69   13.00
   3   5   1   74.99   11.20
  -3   5  -1   85.39   10.90
  -3   5  -1   91.79   14.50
   3   5   1   87.89   13.10
   3   5   1   81.79   12.50
  -3   5  -1   88.99   13.60
   4  -5   1  401.06   31.50
   4  -5   1  401.66   37.30
  -4  -5  -1  425.66   29.40
   4  -5   1  401.16   32.90
  -4  -5  -1  469.45   33.40
  -4  -5  -1  370.96   30.70
  -4  -5  -1  406.56   30.90
   4  -5   1  458.25   27.10
  -4  -5  -1  416.26   27.80
   4  -5   1  448.56   31.90
   4  -5   1  445.86   32.60
   4   5   1  463.75   30.30
   4   5   1  423.06   32.00
  -4   5  -1  447.16   38.80
   4   5   1  393.76   29.30
   4   5   1  463.25   25.30
  -4   5  -1  386.06   31.40
  -4   5  -1  407.96   25.90
   4   5   1  401.66   27.90
  -4   5  -1  425.26   29.70
  -4   5  -1  487.45   33.20
   4   5   1  467.25   28.00
   4   5   1  410.16   30.60
   5  -5   1 2325.37  130.09
   5  -5   1 2217.98  120.59
   5  -5   1 2549.74  126.29
  -5  -5  -1 2582.54  125.29
  -5  -5  -1 2404.76  117.69
  -5  -5  -1 2306.77  118.89
   5  -5   1 2330.87  119.99
  -5  -5  -1 2362.86  119.29
  -5   5  -1 2324.17  122.49
   5   5   1 2348.27  118.39
  -5   5  -1 2435.96  122.19
   5   5   1 2151.18  118.19
   5   5   1 2397.16  113.49
  -5   5  -1 2304.77  129.69
   5   5   1 2308.07  115.99
   5   5   1 2462.45  120.29
   6  -5   1 1266.87   71.59
   6  -5   1 1266.07   72.69
   6  -5   1 1103.79   75.29
   6  -5   1 1385.66   83.69
   6  -5   1 1315.47   65.49
   6  -5   1 1248.48   72.09
  -6  -5  -1 1339.57   71.89
  -6  -5  -1 1409.26   78.89
  -6  -5  -1 1228.38   68.09
  -6  -5  -1 1204.08   66.29
  -6  -5  -1 1168.88   70.19
  -6   5  -1 1258.07   73.19
  -6   5  -1 1291.67   61.99
   6   5   1 1224.48   69.39
   6   5   1 1247.78   70.29
  -6   5  -1 1204.88   79.59
   6   5   1 1090.59   69.79
   6   5   1 1199.78   64.89
   6   5   1 1310.17   62.39
  -6   5  -1 1328.27   76.69
   6   5   1 1280.27   64.29
  -6   5  -1 1226.88   66.39
   6   5   1 1250.37   68.59
  -6   5  -1 1213.78   72.39
  -7  -5  -1 1247.88   74.29
  -7  -5  -1 1233.68   80.49
   7  -5   1 1294.27   75.09
   7  -5   1 1240.88   80.09
   7  -5   1 1308.57   73.89
  -7  -5  -1 1265.27   66.49
   7  -5   1 1188.68   81.99
   7  -5   1 1340.67   67.09
  -7  -5  -1 1181.48   64.99
   7  -5   1 1294.37   74.29
  -7   5  -1 1258.97   72.89
   7   5   1 1145.79   73.29
   7   5   1 1316.27   72.99
   7   5   1 1239.18   65.29
   7   5   1 1218.98   63.39
   7   5   1 1128.69   71.19
  -7   5  -1 1364.56   80.89
   7   5   1 1289.17   67.19
  -7   5  -1 1338.67   76.69
  -7   5  -1 1307.07   82.49
   7   5   1 1357.46   68.49
   7   5   1 1357.36   65.69
  -7   5  -1 1269.47   65.49
  -8  -5  -1   13.40   11.90
   8  -5   1   18.70    9.70
   8  -5   1   17.60   12.60
   8  -5   1   27.20   11.20
   8  -5   1   14.40   10.30
   8  -5   1   17.70    7.70
  -8  -5  -1    2.40    8.00
  -8   5  -1   21.60   11.90
   8   5   1   24.00   11.00
  -8   5  -1   20.80    9.40
  -8   5  -1   12.90   11.60
   8   5   1   27.90    7.60
   8   5   1   17.50    6.90
  -8   5  -1   14.50    7.00
   8   5   1   17.20    5.70
   8   5   1   13.30    8.70
   8   5   1    1.90    6.90
  -8   5  -1   32.90   13.10
   9  -5   1 1197.18   75.49
   9  -5   1 1150.68   73.39
   9  -5   1 1250.37   74.09
  -9  -5  -1 1281.17   80.19
   9  -5   1 1239.78   66.79
   9  -5   1 1251.97   84.19
  -9  -5  -1 1172.08   85.29
  -9   5  -1 1336.37   67.59
  -9   5  -1 1261.77   84.19
  -9   5  -1 1311.27   80.29
   9   5   1 1263.77   63.09
   9   5   1 1261.47   73.99
   9   5   1 1060.19   73.59
   9   5   1 1282.07   64.29
  -9   5  -1 1189.28   72.39
   9   5   1 1253.17   61.59
  -9   5  -1 1127.99   78.59
   9   5   1 1122.69   70.99
   9   5   1 1244.88   69.99
  10  -5   1  366.56   33.50
  10  -5   1  382.96   40.10
  10  -5   1  380.06   28.80
  10  -5   1  359.06   40.20
 -10  -5  -1  382.26   47.50
  10  -5   1  370.56   34.50
  10   5   1  390.86   26.40
  10   5   1  335.47   37.80
  10   5   1  323.17   30.50
 -10   5  -1  383.96   48.70
  10   5   1  337.87   40.90
 -10   5  -1  361.76   31.90
 -10   5  -1  433.36   41.30
  10   5   1  354.56   24.90
 -11  -5  -1  815.52   70.49
  11  -5   1  718.33   52.19
  11  -5   1  840.62   56.89
  11  -5   1  728.93   56.09
 -11  -5  -1  760.02   71.29
  11  -5   1  826.02   48.30
  11  -5   1  713.13   58.99
  11   5   1  747.73   43.20
 -11   5  -1  766.32   55.39
  11   5   1  814.02   54.69
  11   5   1  784.92   53.09
 -11   5  -1  818.62   62.69
  11   5   1  785.02   53.79
 -11   5  -1  640.44   63.89
 -11   5  -1  729.53   50.79
  11   5   1  680.23   43.10
  12  -5   1  183.48   23.60
  12  -5   1  196.48   30.20
 -12  -5  -1  150.38   34.40
  12  -5   1  197.78   31.60
  12  -5   1  202.08   27.90
 -12  -5  -1  136.49   37.60
  12  -5   1  212.38   31.00
 -12   5  -1  170.88   32.10
 -12   5  -1  187.08   33.50
  12   5   1  178.98   27.10
  12   5   1  245.38   33.80
  12   5   1  172.68   18.70
  12   5   1  175.88   19.60
  12   5   1  186.78   27.40
 -12   5  -1  174.88   37.50
  13  -5   1  472.05   41.40
  13  -5   1  473.55   42.50
  13  -5   1  448.26   41.50
  13  -5   1  406.36   33.80
 -13  -5  -1  430.86   57.49
 -13  -5  -1  323.67   60.09
  13   5   1  433.76   29.30
 -13   5  -1  437.66   64.19
  13   5   1  433.76   29.70
  13   5   1  481.55   41.20
  13   5   1  459.55   37.90
  13   5   1  381.76   37.60
 -13   5  -1  313.67   47.70
  14  -5   1   10.10    9.70
  14  -5   1    1.70    8.50
  14  -5   1   18.30   15.90
 -14  -5  -1   -1.00   18.00
  14  -5   1    1.90   10.80
  14  -5   1   -2.60    9.80
 -14  -5  -1   -1.20   16.10
  14  -5   1   15.90    8.60
  14   5   1    4.20    6.80
 -14   5  -1    9.40   16.70
  14   5   1   -1.20   11.40
  14   5   1   12.80    8.10
  14   5   1    7.10   10.20
  14   5   1    2.40    8.60
 -14   5  -1   19.20   20.80
  15  -5   1  291.57   40.40
  15  -5   1  311.57   48.80
  15  -5   1  417.06   31.90
 -15  -5  -1  264.17   49.70
  15  -5   1  321.57   43.80
 -15  -5  -1  262.17   59.59
  15  -5   1  362.86   44.60
 -15   5  -1  375.86   54.69
  15   5   1  278.67   23.10
  15   5   1  303.27   28.20
  15   5   1  278.47   37.20
  15   5   1  334.87   24.60
  15   5   1  292.77   39.10
 -15   5  -1  237.48   51.59
 -15  -6   1  170.88   45.80
  15  -6  -1   94.99   29.30
  15  -6  -1  190.08   23.70
  15  -6  -1  194.88   32.80
 -15  -6   1   97.59   31.30
  15  -6  -1  113.59   29.70
  15  -6  -1  150.98   30.80
  15   6  -1  161.08   28.90
  15   6  -1  137.09   24.20
 -15   6   1  140.19   39.00
 -15   6   1  131.79   35.30
  14  -6  -1  126.79   23.30
  14  -6  -1  124.39   25.30
  14  -6  -1  115.99   19.30
  14  -6  -1   93.79   25.20
  14  -6  -1   86.99   16.50
 -14  -6   1  126.69   40.40
 -14  -6   1  110.09   31.40
  14  -6  -1   55.99   24.10
  14   6  -1  149.29   11.40
  14   6  -1  139.79   27.20
 -14   6   1   88.89   29.50
  14   6  -1   67.79   18.00
 -14   6   1  104.99   33.70
  14   6  -1  111.59   12.50
  14   6  -1  140.39   27.70
  13  -6  -1  320.07   41.00
  13  -6  -1  275.17   29.70
 -13  -6   1  305.27   48.70
  13  -6  -1  292.27   52.79
 -13  -6   1  291.77   53.39
  13  -6  -1  299.47   47.70
  13  -6  -1  265.07   36.80
  13  -6  -1  282.37   41.50
  13   6  -1  322.47   38.60
  13   6  -1  326.27   43.00
  13   6  -1  299.47   34.60
 -13   6   1  228.28   43.00
  13   6  -1  288.37   19.30
 -13   6   1  249.28   48.60
  12  -6  -1   63.99   16.60
  12  -6  -1   68.29   20.40
  12  -6  -1   53.69   16.70
 -12  -6   1   57.49   22.20
  12  -6  -1   57.39   13.50
  12  -6  -1   36.90   18.30
 -12  -6   1   40.10   24.10
 -12   6   1   60.39   24.80
 -12   6   1   54.19   14.50
  12   6  -1   66.69   19.00
 -12   6   1   53.29   22.30
  12   6  -1   54.79   15.60
  12   6  -1  107.99   24.50
  12   6  -1   56.99    9.40
  12   6  -1   63.09    9.10
 -12   6   1   72.59   18.40
  11  -6  -1   60.39   18.70
  11  -6  -1   83.09   18.60
 -11  -6   1   70.99   22.30
  11  -6  -1  112.69   26.60
  11  -6  -1   95.69   20.50
  11  -6  -1  106.49   16.50
 -11  -6   1   47.00   21.80
 -11   6   1   73.69   18.10
  11   6  -1  112.29   24.70
  11   6  -1   78.69   16.40
 -11   6   1   69.99   19.30
  11   6  -1   47.90   15.80
  11   6  -1   80.59   11.60
 -11   6   1  109.69   18.80
 -11   6   1   74.69   23.30
 -11   6   1   94.69   25.00
  10  -6  -1   29.30   12.20
  10  -6  -1    4.20   10.10
  10  -6  -1   19.00   11.90
 -10  -6   1   -1.70   10.20
  10  -6  -1   13.80    8.10
 -10  -6   1    9.30   12.30
 -10   6   1   15.70   10.20
 -10   6   1    4.50    7.60
  10   6  -1   27.30   14.20
  10   6  -1   14.80    6.30
  10   6  -1    8.80    4.80
 -10   6   1   16.30   15.00
  10   6  -1    3.80    9.10
  10   6  -1   10.60    7.80
 -10   6   1   -5.30    9.60
   9  -6  -1  969.90   62.49
  -9  -6   1  944.41   65.59
  -9  -6   1 1022.60   73.49
   9  -6  -1  929.51   70.79
   9  -6  -1  982.00   62.69
   9  -6  -1  908.31   53.59
   9   6  -1  945.01   47.80
  -9   6   1  841.72   68.29
   9   6  -1  922.41   62.69
   9   6  -1  942.11   60.89
  -9   6   1  955.50   56.39
  -9   6   1 1119.49   71.39
   9   6  -1  967.20   50.79
  -9   6   1  912.41   66.19
   9   6  -1 1027.20   67.39
   9   6  -1  964.70   55.89
   8  -6  -1   -4.60    6.10
   8  -6  -1    9.30   11.00
  -8  -6   1   -1.00    7.00
   8  -6  -1    4.50    5.70
  -8  -6   1    2.50    8.50
   8  -6  -1   -1.10    5.90
  -8   6   1    2.60    5.40
   8   6  -1   -4.40    4.30
   8   6  -1    5.80    8.90
   8   6  -1    0.30    4.30
   8   6  -1    0.90    4.90
   8   6  -1    7.20    4.50
  -8   6   1    3.30    7.20
   8   6  -1   14.40    9.50
  -8   6   1    3.20    7.20
   8   6  -1    1.10    3.40
   8   6  -1    1.20    6.80
  -8   6   1    3.70    9.10
  -8   6   1    6.70   10.50
  -7  -6   1  163.98   24.00
   7  -6  -1  160.58   26.40
   7  -6  -1  142.59   28.40
   7  -6  -1  136.69   16.50
  -7  -6   1  166.18   27.90
   7  -6  -1  116.89   20.10
   7  -6  -1  176.08   26.80
   7  -6  -1  194.58   26.40
   7   6  -1  129.19   22.70
   7   6  -1  143.99   15.20
  -7   6   1  166.48   24.50
   7   6  -1  157.48   16.10
   7   6  -1  142.29   20.80
  -7   6   1  155.48   29.70
   7   6  -1  125.69   19.30
   7   6  -1  142.19   13.80
  -7   6   1  135.79   17.10
   7   6  -1  124.09   12.40
  -7   6   1  135.99   10.50
  -7   6   1  134.29   11.20
  -7   6   1  161.98   27.80
  -7   6   1  147.29   23.80
   7   6  -1  136.19   11.10
  -6  -6   1   15.50    9.70
   6  -6  -1    9.80    7.40
  -6  -6   1   14.20    8.00
   6  -6  -1   32.80   11.40
  -6  -6   1   22.60    6.40
  -6  -6   1   22.80   10.50
  -6  -6   1   19.10    7.20
   6  -6  -1   25.60   10.00
   6  -6  -1   23.10    7.10
   6  -6  -1    5.40    7.20
   6  -6  -1    6.80    8.50
  -6   6   1   33.00   10.60
   6   6  -1   20.10    5.60
   6   6  -1   16.70    8.30
   6   6  -1   18.70    7.60
  -6   6   1   20.00   12.40
  -6   6   1   32.20   12.10
   6   6  -1   10.40    5.20
   6   6  -1   17.30    4.60
  -6   6   1   28.80   10.70
  -6   6   1   11.90    5.80
   6   6  -1   34.10   10.90
   6   6  -1   20.80   10.60
  -6   6   1   19.70    7.10
   6   6  -1   12.90    5.70
  -6   6   1   16.70    5.40
  -5  -6   1 1397.26   83.19
  -5  -6   1 1499.15   77.29
   5  -6  -1 1265.37   78.09
   5  -6  -1 1387.96   85.29
   5  -6  -1 1312.67   78.19
  -5  -6   1 1500.55   81.49
   5  -6  -1 1460.65   72.79
   5  -6  -1 1479.75   81.29
   5  -6  -1 1400.36   89.89
  -5  -6   1 1403.26   78.19
  -5   6   1 1450.25   88.79
  -5   6   1 1425.16   71.29
  -5   6   1 1525.85   75.69
   5   6  -1 1294.57   79.99
   5   6  -1 1462.05   73.19
   5   6  -1 1374.16   68.69
  -5   6   1 1572.54   82.29
   5   6  -1 1582.54   80.59
  -5   6   1 1386.46   79.69
   5   6  -1 1532.75   92.19
   5   6  -1 1452.35   73.79
   5   6  -1 1470.75   69.09
   5   6  -1 1447.76   75.79
  -4  -6   1    8.20    5.90
  -4  -6   1    4.00    5.70
  -4  -6   1    1.40    6.10
   4  -6  -1   -1.90    3.60
   4  -6  -1    2.30    7.80
   4  -6  -1    0.50    5.00
  -4  -6   1    6.00    4.80
   4  -6  -1    2.20    4.60
  -4   6   1    2.50    4.60
   4   6  -1    6.60    6.70
  -4   6   1   -1.90    3.80
   4   6  -1    6.20    5.00
   4   6  -1    7.20    6.20
  -4   6   1   12.00    9.40
   4   6  -1    4.80    4.20
   4   6  -1    2.80    2.20
   4   6  -1    1.50    3.70
  -4   6   1    2.60    5.10
  -4   6   1    3.60    3.90
  -3  -6   1  872.21   48.60
  -3  -6   1  834.42   39.70
  -3  -6   1  792.42   53.69
   3  -6  -1  793.72   52.39
   3  -6  -1  871.71   47.80
   3  -6  -1  816.72   59.49
  -3  -6   1  830.02   48.00
  -3  -6   1  913.51   55.39
   3  -6  -1  853.61   45.40
   3  -6  -1  864.61   52.49
  -3  -6   1  919.71   45.70
  -3  -6   1  852.41   42.30
   3  -6  -1  862.41   51.59
   3   6  -1  854.41   53.19
  -3   6   1  845.12   48.10
   3   6  -1  834.32   48.20
   3   6  -1  837.42   44.50
  -3   6   1  805.02   51.09
  -3   6   1  767.72   57.29
  -3   6   1  795.52   49.40
   3   6  -1  819.52   53.99
  -3   6   1  845.72   45.00
   3   6  -1  793.82   47.40
   3   6  -1  855.71   43.30
   2  -6  -1  748.53   53.49
  -2  -6   1  691.93   42.60
   2  -6  -1  757.32   39.60
  -2  -6   1  725.13   37.50
   2  -6  -1  637.94   45.10
  -2  -6   1  671.43   46.90
   2  -6  -1  658.93   44.10
  -2  -6   1  696.63   49.10
   2  -6  -1  755.02   39.80
  -2  -6   1  711.53   36.10
   2   6  -1  710.33   37.00
  -2   6   1  733.53   39.30
  -2   6   1  750.02   40.00
   2   6  -1  778.62   50.49
  -2   6   1  681.83   51.19
   2   6  -1  768.82   38.30
  -2   6   1  686.33   44.80
   2   6  -1  668.53   42.30
   2   6  -1  719.13   43.10
   2   6  -1  708.63   46.60
  -2   6   1  689.93   43.80
   1  -6  -1  430.16   31.00
  -1  -6   1  414.66   29.50
  -1  -6   1  457.45   36.60
   1  -6  -1  448.26   31.10
  -1  -6   1  413.26   24.60
   1  -6  -1  434.76   37.00
  -1  -6   1  403.46   28.90
  -1  -6   1  373.46   31.00
   1  -6  -1  382.76   24.90
   1  -6  -1  396.56   31.20
   1   6  -1  385.06   24.30
  -1   6   1  450.25   23.90
   1   6  -1  500.45   31.30
  -1   6   1  378.26   34.90
   1   6  -1  439.26   35.90
   1   6  -1  405.46   31.40
  -1   6   1  416.16   29.90
   1   6  -1  380.16   28.90
  -1   6   1  410.66   25.40
   0  -6  -1  415.46   26.20
   0  -6   1  469.85   31.70
   0  -6   1  443.76   33.50
   0  -6  -1  439.16   32.60
   0  -6   1  439.66   31.40
   0  -6  -1  528.45   39.80
   0  -6  -1  515.95   32.70
   0  -6   1  424.76   26.10
   0  -6  -1  446.96   31.90
   0  -6   1  412.06   36.80
   0   6  -1  454.55   26.60
   0   6   1  397.06   26.00
   0   6   1  503.45   32.30
   0   6   1  444.76   22.00
   0   6  -1  423.46   31.00
   0   6   1  426.76   31.50
   0   6   1  442.46   32.00
   0   6  -1  470.65   33.90
   0   6   1  485.55   38.20
   1  -6   1 1668.83   98.29
   1  -6   1 1780.22   90.49
  -1  -6  -1 1847.72   88.69
   1  -6   1 1718.23   91.29
  -1  -6  -1 1640.54   95.69
  -1  -6  -1 1704.13   90.09
   1   6   1 1781.02   89.99
  -1   6  -1 1807.82   99.89
  -1   6  -1 1553.04   90.09
   1   6   1 1735.53   89.09
   1   6   1 1692.23   87.99
   1   6   1 1612.14   94.49
  -1   6  -1 1731.83   90.39
  -1   6  -1 1621.94   88.89
  -2  -6  -1 2889.51  141.39
   2  -6   1 2899.11  151.38
   2  -6   1 2742.23  141.89
   3  -6   1  192.48   21.30
  -3  -6  -1  145.59   16.70
  -3  -6  -1  176.88   13.00
  -3  -6  -1  138.69   22.50
   3  -6   1  181.98   29.80
   3  -6   1  139.59   21.40
   3  -6   1  232.88   29.00
  -3  -6  -1  177.28   13.60
   3  -6   1  179.68   23.10
  -3  -6  -1  170.08   20.80
  -3  -6  -1  214.48   26.40
  -3   6  -1  169.48   20.00
  -3   6  -1  241.48   34.20
   3   6   1  149.88   12.00
  -3   6  -1  134.89   18.70
   3   6   1  151.08   13.20
  -3   6  -1  189.38   22.30
   3   6   1  186.58   22.30
   3   6   1  182.28   19.80
   3   6   1  155.38   19.60
  -3   6  -1  134.89   15.20
   4  -6   1   15.80    8.60
  -4  -6  -1   14.70    4.10
  -4  -6  -1   18.00    4.50
  -4  -6  -1   17.30    8.40
   4  -6   1   10.10    7.10
   4  -6   1   10.10    5.30
  -4  -6  -1    5.10    5.80
   4  -6   1   16.10    8.20
  -4  -6  -1   19.50    8.40
   4  -6   1    3.70    6.60
   4  -6   1    5.80    6.00
  -4  -6  -1   21.80    7.90
   4   6   1   16.40    6.10
  -4   6  -1   10.00    5.10
  -4   6  -1   20.80    8.90
   4   6   1   14.30    7.70
  -4   6  -1   16.80    7.70
   4   6   1   11.10    4.60
   4   6   1   11.10    7.20
   4   6   1    8.50    6.00
  -4   6  -1    8.70    8.90
   4   6   1   13.80    7.90
  -4   6  -1   20.30    8.40
   4   6   1   14.00    6.20
  -5  -6  -1  267.17   22.60
  -5  -6  -1  248.48   28.90
   5  -6   1  276.87   30.50
  -5  -6  -1  312.27   27.40
   5  -6   1  261.07   21.00
   5  -6   1  276.67   27.00
   5  -6   1  270.77   26.20
   5  -6   1  345.47   38.20
  -5  -6  -1  293.97   28.00
  -5   6  -1  332.07   21.40
   5   6   1  251.17   24.70
   5   6   1  295.57   19.50
  -5   6  -1  267.17   18.90
   5   6   1  284.37   22.60
   5   6   1  293.67   22.30
   5   6   1  219.98   26.00
  -5   6  -1  294.57   27.60
  -5   6  -1  317.57   24.70
  -5   6  -1  303.77   42.20
   5   6   1  288.97   16.90
   5   6   1  251.77   21.20
   5   6   1  303.47   27.10
  -5   6  -1  259.27   26.30
  -6  -6  -1 3790.02  185.28
   6  -6   1 3991.00  205.08
  -6  -6  -1 3896.11  195.98
  -6  -6  -1 3808.72  190.28
   6  -6   1 3648.03  191.18
  -6  -6  -1 3894.21  188.58
   6  -6   1 3874.91  196.88
   6  -6   1 4009.40  191.48
   6   6   1 4019.10  190.98
  -6   6  -1 3973.00  203.18
  -6   6  -1 3899.01  192.88
   6   6   1 3811.62  185.88
   7  -6   1  738.83   50.89
   7  -6   1  749.62   42.40
  -7  -6  -1  703.73   54.39
   7  -6   1  659.03   48.30
  -7  -6  -1  753.82   48.90
  -7  -6  -1  637.24   41.40
  -7  -6  -1  660.33   43.20
   7  -6   1  733.33   59.09
   7  -6   1  682.23   53.69
   7  -6   1  575.44   46.20
  -7   6  -1  719.03   40.10
   7   6   1  692.63   45.70
   7   6   1  668.53   40.80
  -7   6  -1  730.63   57.59
  -7   6  -1  623.44   48.50
  -7   6  -1  671.93   37.90
   7   6   1  736.13   45.10
   7   6   1  679.93   46.60
  -7   6  -1  659.73   49.60
   7   6   1  718.43   39.90
   7   6   1  668.63   40.80
  -7   6  -1  738.93   39.50
   7   6   1  778.22   50.19
  -7   6  -1  682.13   52.79
   7   6   1  642.84   37.90
  -8  -6  -1   41.70   16.30
  -8  -6  -1   61.09   17.00
   8  -6   1   33.00    9.60
   8  -6   1   59.69   16.10
   8  -6   1   44.20   14.00
   8  -6   1   51.19   14.80
   8  -6   1   44.90   17.60
   8   6   1   38.60    8.50
   8   6   1   25.60   10.90
   8   6   1   33.40   12.30
   8   6   1   50.49   11.10
   8   6   1   51.09   13.20
  -8   6  -1   44.30   14.70
  -8   6  -1   23.70   13.90
   8   6   1   30.90    7.80
  -8   6  -1   33.10   15.10
  -8   6  -1   46.90   10.00
   8   6   1   31.20   11.20
  -8   6  -1   42.80   13.30
   8   6   1   36.50    9.10
   8   6   1   41.20    9.90
   9  -6   1    1.60    8.20
   9  -6   1   14.00   10.30
  -9  -6  -1   -1.20   10.30
   9  -6   1    1.70    7.40
   9  -6   1    9.70   10.60
   9  -6   1    8.70    7.30
  -9  -6  -1   10.00   10.10
   9   6   1   11.90    6.10
  -9   6  -1    9.50    7.10
  -9   6  -1    6.10    9.70
   9   6   1    2.50    4.40
  -9   6  -1    4.00    8.00
  -9   6  -1    1.40    7.70
   9   6   1    7.50    8.50
   9   6   1    6.40    5.60
  -9   6  -1   10.90   12.70
   9   6   1    9.90    7.30
   9   6   1   15.40   10.10
   9   6   1   -2.60    6.60
 -10  -6  -1 1539.35   92.79
 -10  -6  -1 1370.66  103.09
  10  -6   1 1407.76   87.69
  10  -6   1 1198.68   91.59
  10  -6   1 1353.46   85.29
  10  -6   1 1329.67   76.09
  10  -6   1 1586.34   87.19
 -10   6  -1 1399.66   75.99
  10   6   1 1402.56   73.89
 -10   6  -1 1541.45   93.09
  10   6   1 1328.07   77.49
  10   6   1 1496.55   72.39
 -10   6  -1 1391.76   91.59
 -10   6  -1 1430.86   96.59
  10   6   1 1410.96   83.19
  10   6   1 1313.27   81.89
  11  -6   1  277.97   26.10
  11  -6   1  305.97   40.30
 -11  -6  -1  321.97   51.69
  11  -6   1  308.47   37.90
 -11  -6  -1  290.17   41.70
  11  -6   1  263.77   42.00
  11  -6   1  302.27   37.90
  11   6   1  267.47   21.70
  11   6   1  287.67   35.20
  11   6   1  290.77   32.30
  11   6   1  375.16   40.40
 -11   6  -1  309.57   48.30
  11   6   1  257.07   22.90
 -11   6  -1  294.27   29.10
  12  -6   1   76.39   20.10
  12  -6   1   65.99   21.00
  12  -6   1   66.19   19.80
 -12  -6  -1   38.60   19.70
  12  -6   1   58.89   14.10
 -12  -6  -1   63.49   26.40
  12   6   1   41.20   14.10
 -12   6  -1   95.19   18.10
  12   6   1   53.99   15.50
 -12   6  -1   40.70   18.90
  12   6   1   61.49   18.10
 -12   6  -1   50.39   22.80
  12   6   1   56.19   11.30
 -12   6  -1   67.59   17.50
  12   6   1   45.90   16.70
  13  -6   1  104.09   24.70
  13  -6   1  123.69   20.30
 -13  -6  -1  105.49   35.50
 -13  -6  -1  133.39   32.40
  13  -6   1  103.79   20.30
  13  -6   1  151.88   29.10
 -13   6  -1  120.29   18.90
  13   6   1  103.79   21.20
  13   6   1   97.19   21.20
 -13   6  -1  135.89   33.10
  13   6   1  117.89   20.80
  13   6   1  112.09   15.80
 -13   6  -1  131.19   21.00
 -13   6  -1   76.59   29.00
  13   6   1  102.19   14.20
 -14  -6  -1  458.25   62.69
  14  -6   1  433.16   50.49
  14  -6   1  399.46   55.39
  14  -6   1  442.96   36.50
  14  -6   1  420.16   40.70
  14  -6   1  460.75   44.20
 -14  -6  -1  335.67   62.79
  14  -6   1  455.95   36.10
  14   6   1  422.66   36.00
  14   6   1  401.76   37.80
  14   6   1  434.56   30.50
 -14   6  -1  436.96   67.29
  14   6   1  352.76   49.70
  14   6   1  431.66   29.10
 -14   6  -1  378.16   55.69
  15  -6   1   66.19   23.00
  15  -6   1   35.60   16.00
 -15  -6  -1   28.90   29.20
  15  -6   1   45.10   15.70
  15  -6   1   42.50   18.10
  15  -6   1    0.20   11.40
 -15  -6  -1    6.00   19.60
  15  -6   1   22.20   10.90
  15  -6   1   23.00   15.10
  15   6   1   19.60    9.10
  15   6   1   34.70   11.70
  15   6   1   18.40   12.80
  15   6   1   34.70   20.40
  15   6   1   25.00    8.70
 -15   6  -1   54.49   29.10
 -15   6  -1   29.00   21.50
  15  -7  -1   41.70   19.40
  15  -7  -1   62.59   23.50
  15  -7  -1   32.50   13.50
  15  -7  -1   29.30   11.80
 -15  -7   1   23.00   24.50
 -15  -7   1   44.70   27.50
  15  -7  -1   53.29   18.70
  15   7  -1   67.69    9.20
  15   7  -1   60.99   10.00
 -15   7   1   26.10   23.10
  15   7  -1   59.89   19.60
 -15   7   1   64.99   31.80
  15   7  -1   51.49   15.30
  14  -7  -1  392.76   42.10
  14  -7  -1  403.96   56.69
 -14  -7   1  476.35   64.29
  14  -7  -1  476.65   37.10
  14  -7  -1  479.85   39.10
 -14  -7   1  393.06   64.79
  14  -7  -1  482.45   53.59
  14  -7  -1  450.45   55.59
 -14   7   1  544.25   74.59
  14   7  -1  489.75   29.80
  14   7  -1  457.55   52.49
 -14   7   1  475.15   64.59
  14   7  -1  417.16   49.90
  14   7  -1  432.66   26.40
  14   7  -1  444.06   38.00
 -13  -7   1   39.10   19.90
  13  -7  -1   25.40   12.20
  13  -7  -1   17.10   14.90
  13  -7  -1   18.40   12.30
  13  -7  -1   21.80   17.70
 -13  -7   1   49.80   26.60
  13  -7  -1   27.10   13.30
  13  -7  -1   60.09   21.30
  13   7  -1   47.40    8.10
 -13   7   1   36.80   11.40
 -13   7   1   31.80   12.70
  13   7  -1   35.40   16.00
  13   7  -1   -3.40   10.30
 -13   7   1   67.09   25.60
 -13   7   1   16.50   19.40
  13   7  -1   32.80    8.80
  13   7  -1   39.60   13.70
  12  -7  -1  659.93   72.99
 -12  -7   1  759.22   63.19
 -12  -7   1  552.14   70.89
  12  -7  -1  565.04   48.80
  12  -7  -1  647.84   56.09
  12  -7  -1  657.93   58.19
  12  -7  -1  638.44   43.60
  12  -7  -1  576.64   50.29
  12   7  -1  690.33   39.00
  12   7  -1  641.24   51.79
 -12   7   1  589.24   49.00
 -12   7   1  673.93   65.99
 -12   7   1  620.74   45.70
  12   7  -1  645.04   35.30
 -12   7   1  708.13   62.99
 -12   7   1  599.94   45.20
  12   7  -1  557.34   51.79
  12   7  -1  607.64   44.70
  11  -7  -1  260.17   35.70
 -11  -7   1  351.46   52.89
  11  -7  -1  285.77   25.90
  11  -7  -1  249.88   33.80
 -11  -7   1  312.97   44.20
  11  -7  -1  339.67   44.30
  11  -7  -1  234.98   41.20
  11   7  -1  234.28   32.30
 -11   7   1  294.17   29.10
 -11   7   1  269.17   46.00
  11   7  -1  277.67   22.20
  11   7  -1  254.57   18.70
 -11   7   1  251.27   40.10
 -11   7   1  274.47   30.90
  11   7  -1  288.17   26.40
  11   7  -1  270.87   38.10
 -10  -7   1  908.51   73.29
 -10  -7   1  947.81   67.39
  10  -7  -1  959.10   73.29
  10  -7  -1  892.41   61.99
  10  -7  -1  908.51   62.99
  10  -7  -1  916.11   53.79
 -10   7   1  943.81   72.19
  10   7  -1 1012.10   68.29
 -10   7   1  881.31   54.99
  10   7  -1  838.22   49.80
  10   7  -1  918.21   60.69
 -10   7   1  778.42   65.99
  10   7  -1  932.11   53.99
 -10   7   1  883.71   59.99
 -10   7   1  838.02   65.79
  10   7  -1  866.41   46.30
  -9  -7   1   77.09   23.60
   9  -7  -1   81.99   19.40
  -9  -7   1   37.60   15.40
   9  -7  -1   56.69   12.80
   9  -7  -1   84.09   19.60
   9  -7  -1   75.59   23.40
   9   7  -1  116.39   25.00
   9   7  -1   66.79   15.80
   9   7  -1   61.79   12.20
  -9   7   1   62.19   13.20
  -9   7   1   44.70   17.60
   9   7  -1   71.29   16.90
  -9   7   1   69.69   20.10
   9   7  -1   73.09   12.50
   9   7  -1   59.49    9.20
  -9   7   1   74.99   23.40
  -9   7   1   61.79   16.70
  -8  -7   1 1900.91  109.49
   8  -7  -1 2015.00  111.09
   8  -7  -1 2015.50  123.39
   8  -7  -1 2056.89  110.99
  -8  -7   1 1945.71  116.19
   8  -7  -1 1954.80  100.49
  -8   7   1 1930.81  109.99
   8   7  -1 1955.30  113.09
  -8   7   1 2114.09  117.79
   8   7  -1 1963.10  106.59
  -8   7   1 2064.19  119.79
   8   7  -1 1997.20  100.59
  -8   7   1 1963.60  101.49
   8   7  -1 2041.60  114.39
   8   7  -1 1942.31   98.89
   8   7  -1 1999.30   94.79
   8   7  -1 1984.90   96.99
   8   7  -1 2007.60  113.29
  -8   7   1 2049.49  115.69
   8   7  -1 1980.60   98.19
   7  -7  -1  922.01   62.19
  -7  -7   1  976.60   52.99
   7  -7  -1 1001.40   84.69
   7  -7  -1 1008.40   64.29
  -7  -7   1  997.20   61.99
   7  -7  -1 1074.09   55.99
  -7  -7   1  972.90   55.59
  -7  -7   1  998.40   67.09
  -7  -7   1  915.71   66.39
   7  -7  -1  885.41   67.39
   7   7  -1 1072.69   59.69
   7   7  -1  876.51   58.29
  -7   7   1  937.11   52.99
   7   7  -1  970.00   50.09
   7   7  -1  934.21   53.49
   7   7  -1 1016.50   51.79
  -7   7   1 1063.39   67.79
   7   7  -1 1019.80   54.99
  -7   7   1  997.30   51.09
  -7   7   1 1105.89   56.59
  -7   7   1  987.20   71.39
  -7   7   1 1020.80   67.39
   7   7  -1  931.51   65.09
   7   7  -1 1003.70   59.99
  -7   7   1  898.31   62.29
   6  -7  -1   65.49   20.70
   6  -7  -1   91.79   18.30
  -6  -7   1   92.29   19.50
  -6  -7   1   78.19   15.10
  -6  -7   1   75.39   12.90
   6  -7  -1  115.29   22.70
   6  -7  -1  104.79   20.00
   6  -7  -1   91.49   18.20
   6  -7  -1   76.99   13.20
  -6  -7   1  121.49   19.60
  -6  -7   1   60.29   14.90
   6   7  -1   79.49   12.70
  -6   7   1   64.09   17.70
  -6   7   1   44.70   13.50
   6   7  -1   47.40   15.30
  -6   7   1  107.89   15.60
  -6   7   1   83.69   11.80
  -6   7   1   66.59   11.70
  -6   7   1   75.49   16.70
   6   7  -1   90.79    9.70
   6   7  -1   71.99    9.50
   6   7  -1   90.29   17.70
   6   7  -1   78.19   12.90
   6   7  -1   97.59   18.80
   6   7  -1   66.79   13.10
   5  -7  -1  111.39   14.90
   5  -7  -1   85.79   17.10
  -5  -7   1   86.39   19.60
  -5  -7   1   74.79   16.20
   5  -7  -1   91.39   16.80
   5  -7  -1  100.59   24.50
   5  -7  -1  121.19   23.80
  -5  -7   1   88.59   17.20
  -5  -7   1  123.89   21.30
   5  -7  -1  118.59   22.10
   5   7  -1   74.79   16.40
   5   7  -1   76.69   16.90
   5   7  -1   95.49   10.90
  -5   7   1  108.39   24.20
   5   7  -1  104.99   15.10
  -5   7   1   86.59   12.50
  -5   7   1   65.59   14.70
  -5   7   1  136.99   21.50
   5   7  -1   87.19   13.60
   5   7  -1   88.69   13.80
   5   7  -1   86.79   17.70
   5   7  -1   86.39    7.50
  -4  -7   1 4182.78  209.08
  -4   7   1 4448.25  218.18
   4   7  -1 4027.10  206.18
   4   7  -1 4242.28  206.68
  -3  -7   1 1589.54   89.39
  -3  -7   1 1663.03   95.39
   3  -7  -1 1715.23   94.69
  -3  -7   1 1634.94   81.09
   3  -7  -1 1683.43   86.39
   3  -7  -1 1722.43   92.49
  -3  -7   1 1698.33   88.89
   3  -7  -1 1624.24  102.29
   3  -7  -1 1749.53   84.89
  -3  -7   1 1664.43   96.59
   3  -7  -1 1566.54   91.99
  -3   7   1 1782.72   84.49
  -3   7   1 1609.74  100.69
   3   7  -1 1740.23   82.59
   3   7  -1 1723.03   89.09
  -3   7   1 1735.33   92.99
   3   7  -1 1807.52   98.09
   3   7  -1 1802.42   89.19
  -2  -7   1  182.38   27.10
  -2  -7   1  163.28   20.20
   2  -7  -1  173.98   14.30
  -2  -7   1  141.59   12.40
   2  -7  -1  123.49   17.60
  -2  -7   1  157.28   20.30
   2  -7  -1  220.38   28.80
  -2  -7   1   94.79   18.10
   2  -7  -1  202.58   37.60
   2  -7  -1  126.29   19.30
  -2  -7   1  160.38   11.90
   2  -7  -1  151.58   16.50
  -2   7   1  138.29   24.60
  -2   7   1  180.28   33.40
   2   7  -1  227.98   30.10
  -2   7   1  153.78   14.00
  -2   7   1  149.29   17.80
   2   7  -1  172.58   13.60
   2   7  -1  123.59   20.50
   2   7  -1  144.29   19.50
   2   7  -1  209.38   19.20
   2   7  -1  128.39   11.10
  -1  -7   1  739.33   46.70
  -1  -7   1  762.22   46.30
   1  -7  -1  732.53   47.40
  -1  -7   1  802.02   40.90
   1  -7  -1  640.54   47.30
  -1  -7   1  759.52   50.19
   1  -7  -1  740.23   55.79
   1  -7  -1  701.33   44.70
  -1  -7   1  682.73   53.09
  -1   7   1  807.52   56.69
  -1   7   1  688.83   47.10
  -1   7   1  794.22   39.00
  -1   7   1  692.53   40.70
   1   7  -1  712.83   46.50
   1   7  -1  870.51   51.59
   1   7  -1  798.82   47.70
  -1   7   1  674.93   50.79
   1   7  -1  773.82   40.90
   0  -7  -1 1694.13  108.19
   0  -7  -1 1904.71  100.79
   0  -7   1 1984.70  101.59
   0  -7   1 1962.20  111.79
   0  -7  -1 1881.61  103.19
   0  -7   1 1833.72  103.59
   0   7  -1 2054.29  105.19
   0   7   1 1851.91  109.39
   0   7  -1 1902.31  101.29
   0   7   1 1979.60  102.09
   0   7   1 2122.79  103.69
   0   7   1 1967.80   94.39
   0   7  -1 2007.10  112.09
   0   7   1 2031.40  101.69
  -1  -7  -1 1651.03   97.39
  -1  -7  -1 1595.04   89.89
  -1  -7  -1 1535.35   86.89
   1  -7   1 1678.43   91.69
  -1  -7  -1 1654.23   89.19
   1  -7   1 1720.83   89.99
   1  -7   1 1694.13  100.09
   1  -7   1 1709.03   90.39
  -1   7  -1 1619.84   89.69
   1   7   1 1711.03   90.19
   1   7   1 1674.13   89.09
  -1   7  -1 1525.35   97.09
  -1   7  -1 1705.93  100.39
   1   7   1 1770.42   88.99
   2  -7   1  853.61   55.89
  -2  -7  -1  927.31   57.29
   2  -7   1  906.71   56.39
  -2  -7  -1  867.11   54.59
  -2  -7  -1  873.71   42.30
   2  -7   1  914.01   49.70
   2  -7   1  992.30   67.19
  -2  -7  -1  904.21   52.89
  -2  -7  -1  814.82   60.09
  -2  -7  -1  933.81   48.70
   2  -7   1  944.31   58.59
   2   7   1  918.51   48.50
   2   7   1  848.62   53.19
  -2   7  -1  911.51   56.99
  -2   7  -1  903.71   62.49
   2   7   1  970.20   56.59
  -2   7  -1  993.50   67.29
   2   7   1  866.61   54.09
  -2   7  -1  995.30   51.39
  -2   7  -1  971.00   59.79
  -2   7  -1  960.30   49.90
   2   7   1  917.01   61.39
   3  -7   1  168.18   29.40
   3  -7   1  208.28   26.10
   3  -7   1  262.97   25.20
  -3  -7  -1  239.08   17.60
  -3  -7  -1  234.98   15.80
  -3  -7  -1  247.58   30.50
   3  -7   1  239.88   19.00
  -3  -7  -1  192.58   18.80
  -3  -7  -1  253.47   33.50
   3  -7   1  278.07   31.60
  -3  -7  -1  221.88   21.80
   3   7   1  306.37   36.40
  -3   7  -1  232.58   18.80
   3   7   1  239.68   15.20
  -3   7  -1  245.08   24.70
   3   7   1  232.68   21.40
  -3   7  -1  262.67   22.00
   3   7   1  232.48   27.30
  -3   7  -1  240.38   27.90
   3   7   1  258.27   22.70
   3   7   1  226.58   17.60
  -3   7  -1  247.88   35.90
   4  -7   1   25.30    9.70
  -4  -7  -1   23.70   10.30
  -4  -7  -1   18.10    5.50
   4  -7   1   17.10    9.50
  -4  -7  -1   27.70   11.00
  -4  -7  -1   35.40    7.90
  -4  -7  -1   33.10   10.20
   4  -7   1    9.20    7.70
   4  -7   1   29.60   11.20
  -4  -7  -1   31.70   11.90
   4  -7   1   33.20    8.40
  -4  -7  -1   36.50    7.60
   4  -7   1   34.20   11.20
   4   7   1   27.60    9.90
   4   7   1   23.60    8.40
  -4   7  -1   18.80   11.00
  -4   7  -1   27.60    9.90
  -4   7  -1   28.30   10.10
   4   7   1   30.30   12.20
   4   7   1   26.00    6.90
   4   7   1   22.30    6.00
  -4   7  -1   30.90    7.70
  -4   7  -1   13.60    8.10
   4   7   1   27.80    9.00
   5  -7   1  457.05   29.80
  -5  -7  -1  476.25   30.70
   5  -7   1  466.55   36.40
   5  -7   1  480.45   37.50
  -5  -7  -1  425.66   32.40
  -5  -7  -1  479.75   37.20
  -5  -7  -1  451.65   36.80
   5  -7   1  475.95   45.20
  -5  -7  -1  396.06   35.40
   5  -7   1  379.26   35.30
   5  -7   1  424.66   37.10
  -5   7  -1  406.26   54.59
   5   7   1  420.76   31.20
   5   7   1  363.06   25.90
  -5   7  -1  439.76   35.80
   5   7   1  413.66   34.60
   5   7   1  479.35   31.80
   5   7   1  456.95   37.00
  -5   7  -1  424.96   43.10
  -5   7  -1  450.55   28.70
   5   7   1  391.46   28.20
  -5   7  -1  424.56   36.30
   5   7   1  407.36   33.50
   6  -7   1  359.96   32.40
   6  -7   1  346.97   25.80
   6  -7   1  366.56   33.60
  -6  -7  -1  343.57   28.00
   6  -7   1  306.37   45.80
  -6  -7  -1  323.17   30.30
  -6  -7  -1  305.17   30.30
   6  -7   1  417.86   52.69
  -6  -7  -1  335.67   38.50
   6  -7   1  368.36   33.10
   6   7   1  328.67   26.50
  -6   7  -1  378.66   28.70
   6   7   1  341.67   20.00
  -6   7  -1  414.66   50.99
  -6   7  -1  383.86   34.30
   6   7   1  313.77   22.60
   6   7   1  384.96   32.40
  -6   7  -1  346.77   23.40
   6   7   1  320.47   26.10
   6   7   1  329.47   30.60
  -6   7  -1  352.06   24.60
   6   7   1  332.47   26.50
  -6   7  -1  353.66   33.10
  -7  -7  -1  635.24   52.09
   7  -7   1  608.64   56.69
  -7  -7  -1  650.83   44.60
  -7  -7  -1  572.64   46.30
   7  -7   1  715.73   51.09
   7  -7   1  660.33   52.89
  -7  -7  -1  705.03   46.40
   7  -7   1  686.63   41.50
  -7  -7  -1  565.14   40.90
   7  -7   1  714.53   50.39
   7  -7   1  645.84   48.30
   7   7   1  696.13   46.30
  -7   7  -1  672.93   57.79
   7   7   1  640.64   45.60
   7   7   1  615.84   35.70
  -7   7  -1  646.14   38.30
   7   7   1  669.93   37.70
  -7   7  -1  610.84   48.60
  -7   7  -1  752.52   53.79
  -7   7  -1  658.63   49.90
   7   7   1  541.55   39.50
  -7   7  -1  669.83   37.80
   7   7   1  654.33   40.90
   7   7   1  747.63   49.30
   7   7   1  664.53   43.50
  -8  -7  -1  454.05   32.20
   8  -7   1  498.55   41.10
   8  -7   1  381.86   38.30
  -8  -7  -1  478.05   39.10
   8  -7   1  469.55   39.80
  -8  -7  -1  425.56   30.60
   8  -7   1  439.46   32.20
  -8  -7  -1  494.45   45.90
   8  -7   1  401.36   60.79
  -8   7  -1  454.15   43.60
   8   7   1  499.25   29.60
  -8   7  -1  434.66   26.90
  -8   7  -1  414.96   25.60
   8   7   1  501.15   40.10
  -8   7  -1  471.45   42.10
   8   7   1  455.15   37.30
  -8   7  -1  438.56   45.90
   8   7   1  441.96   29.00
   8   7   1  431.96   31.80
   8   7   1  540.85   36.20
   8   7   1  469.95   35.80
  -8   7  -1  455.85   30.40
   8   7   1  428.06   30.50
   9  -7   1  100.79   21.90
   9  -7   1   55.19   17.00
   9  -7   1   61.29   20.90
  -9  -7  -1   95.99   25.60
   9  -7   1   60.39   17.70
  -9  -7  -1   90.19   21.90
   9  -7   1   72.99   14.30
  -9   7  -1  120.99   25.70
   9   7   1   68.49   13.00
   9   7   1   65.79   13.20
  -9   7  -1   68.19   21.30
   9   7   1   66.49   11.10
   9   7   1   86.09   13.90
   9   7   1   80.79   18.20
   9   7   1   70.29   11.60
  -9   7  -1   66.49   20.10
  -9   7  -1   56.89   12.00
  -9   7  -1   83.69   22.90
  10  -7   1  139.59   28.80
 -10  -7  -1  140.09   33.60
  10  -7   1  161.08   26.90
 -10  -7  -1  162.38   30.30
  10  -7   1  132.79   20.00
  10  -7   1  160.58   27.00
  10  -7   1  144.29   31.50
  10   7   1  202.78   28.70
  10   7   1  137.79   19.10
  10   7   1  156.68   29.20
 -10   7  -1  152.58   31.90
 -10   7  -1  127.19   30.70
 -10   7  -1  154.88   20.30
  10   7   1  156.48   26.50
 -10   7  -1  182.78   31.50
 -10   7  -1  164.58   27.00
  10   7   1  160.48   17.60
  11  -7   1  103.59   22.60
  11  -7   1   94.49   22.10
 -11  -7  -1   82.29   28.60
  11  -7   1   78.89   23.90
  11  -7   1   99.29   22.20
 -11  -7  -1   93.79   25.80
  11  -7   1   98.89   17.50
  11   7   1   86.49   19.10
 -11   7  -1   90.69   20.10
  11   7   1   97.89   17.60
 -11   7  -1   73.99   20.80
  11   7   1   94.19   13.90
 -11   7  -1   70.69   25.90
  11   7   1   91.89   20.10
 -11   7  -1  109.19   26.90
  11   7   1   94.49   15.80
 -12  -7  -1  115.09   34.40
  12  -7   1  119.89   24.30
 -12  -7  -1   68.39   23.90
  12  -7   1  159.48   32.40
  12  -7   1  144.19   30.10
  12  -7   1  145.19   21.90
  12   7   1   88.89   17.90
 -12   7  -1   89.29   29.60
  12   7   1  153.08   27.10
 -12   7  -1  111.29   25.20
  12   7   1  106.39   20.60
  12   7   1  127.29   16.10
 -12   7  -1  119.19   22.50
  12   7   1  129.89   17.80
 -12   7  -1  157.88   32.80
  13  -7   1   16.60   13.60
  13  -7   1   20.90   12.10
 -13  -7  -1   12.80   19.90
  13  -7   1    8.30   12.10
 -13  -7  -1   16.00   17.40
  13  -7   1   20.60   14.80
  13  -7   1   26.90   13.30
  13   7   1   15.30    8.10
 -13   7  -1   31.60   13.80
 -13   7  -1   27.50   12.00
  13   7   1   18.20    8.80
 -13   7  -1   22.90   22.10
 -13   7  -1   39.50   21.20
  13   7   1    0.00    9.00
  13   7   1   12.70   10.50
  13   7   1   22.00   14.80
  14  -7   1   53.09   18.60
  14  -7   1   24.50   16.30
  14  -7   1   11.30   17.60
  14  -7   1   29.70   17.20
  14  -7   1   25.30   14.00
 -14  -7  -1   33.10   26.90
 -14  -7  -1   28.70   20.90
  14   7   1   24.70   12.50
 -14   7  -1   21.50   21.80
  14   7   1   40.60   10.40
  14   7   1   38.80   17.10
  14   7   1   29.10   10.40
  14   7   1   17.60   11.40
 -14   7  -1    9.40   17.40
  14  -8  -1  255.37   40.80
  14  -8  -1  250.77   40.00
  14  -8  -1  317.97   32.60
 -14  -8   1  276.97   47.90
  14  -8  -1  338.17   48.90
 -14  -8   1  213.98   51.19
  14   8  -1  314.97   42.40
 -14   8   1  262.07   24.30
 -14   8   1  196.88   45.90
  14   8  -1  294.27   27.70
  14   8  -1  252.87   38.20
 -14   8   1  293.37   50.79
  14   8  -1  271.87   22.70
 -14   8   1  275.87   26.30
  14   8  -1  284.57   19.60
 -13  -8   1  610.64   79.49
  13  -8  -1  487.65   61.99
  13  -8  -1  618.14   68.09
  13  -8  -1  625.04   53.49
 -13  -8   1  635.14   71.69
  13  -8  -1  544.85   55.69
  13  -8  -1  535.95   48.20
  13  -8  -1  547.35   42.20
 -13   8   1  588.04   71.69
  13   8  -1  575.04   33.70
  13   8  -1  603.64   51.89
  13   8  -1  580.94   42.00
 -13   8   1  579.34   67.89
 -13   8   1  566.54   48.00
 -13   8   1  613.44   44.90
  12  -8  -1  300.87   41.60
  12  -8  -1  317.37   47.70
  12  -8  -1  349.77   31.20
  12  -8  -1  349.17   50.59
  12  -8  -1  354.26   48.20
 -12  -8   1  336.07   55.69
 -12  -8   1  365.96   50.59
  12  -8  -1  344.27   42.40
 -12   8   1  357.66   54.89
  12   8  -1  319.77   28.80
  12   8  -1  334.17   23.10
 -12   8   1  308.57   48.70
  12   8  -1  379.56   43.50
 -12   8   1  331.97   35.70
 -12   8   1  331.57   52.99
 -12   8   1  372.56   33.90
  12   8  -1  402.26   48.00
 -11  -8   1   25.80   15.90
  11  -8  -1    2.20    9.30
  11  -8  -1   19.00   11.00
  11  -8  -1    5.10   11.60
 -11  -8   1   21.40   18.80
  11  -8  -1   13.70   13.70
  11  -8  -1   29.30   15.00
 -11   8   1   15.50   10.20
 -11   8   1   35.00   15.20
  11   8  -1   34.20   14.80
 -11   8   1   16.60   11.80
  11   8  -1   21.30   14.40
  11   8  -1   23.30    9.60
  11   8  -1   20.40    6.80
 -11   8   1    4.00   15.00
 -11   8   1   24.60   16.50
  11   8  -1    2.70    7.10
 -10  -8   1 1137.39   92.99
  10  -8  -1 1194.28   90.89
  10  -8  -1 1323.57   70.69
 -10  -8   1 1222.88   80.99
  10  -8  -1 1262.27   80.49
  10  -8  -1 1146.59   78.79
 -10   8   1 1248.08   70.59
 -10   8   1 1275.47   88.49
  10   8  -1 1191.78   62.09
  10   8  -1 1188.58   81.19
 -10   8   1 1071.09   93.19
  10   8  -1 1164.28   75.79
 -10   8   1 1188.48   85.39
  10   8  -1 1345.57   68.59
   9  -8  -1 1168.78   75.19
   9  -8  -1 1114.69   77.59
   9  -8  -1  898.51   90.89
  -9  -8   1 1282.37   75.59
   9  -8  -1 1140.99   64.19
  -9  -8   1 1118.59   80.39
   9  -8  -1 1150.98   74.69
  -9   8   1 1114.49   79.69
   9   8  -1 1089.29   75.39
  -9   8   1  990.90   75.89
  -9   8   1 1261.57   84.59
  -9   8   1 1096.39   73.59
   9   8  -1 1036.90   68.89
   9   8  -1 1155.88   63.09
   9   8  -1 1115.69   58.59
   9   8  -1 1092.89   57.19
   9   8  -1 1064.59   69.19
  -9   8   1 1062.59   63.59
   9   8  -1 1108.29   59.49
   9   8  -1 1186.28   61.99
  -8  -8   1  296.67   35.40
   8  -8  -1  296.27   25.80
   8  -8  -1  323.17   42.10
  -8  -8   1  295.07   40.80
  -8  -8   1  307.07   42.00
   8  -8  -1  339.07   34.20
  -8  -8   1  308.17   23.40
  -8  -8   1  357.86   25.10
   8  -8  -1  419.76   43.80
   8  -8  -1  332.17   50.29
  -8   8   1  393.56   39.00
  -8   8   1  309.67   22.60
   8   8  -1  338.67   29.90
   8   8  -1  301.77   21.90
   8   8  -1  345.97   22.50
   8   8  -1  358.06   42.40
   8   8  -1  364.46   32.10
  -8   8   1  343.77   48.10
  -8   8   1  316.57   33.40
  -8   8   1  366.16   45.20
   8   8  -1  327.17   24.70
  -8   8   1  333.47   26.90
   8   8  -1  319.57   28.00
   8   8  -1  321.87   26.40
   7  -8  -1  813.42   59.09
  -7  -8   1  768.42   57.19
   7  -8  -1  702.43   53.99
   7  -8  -1  740.63   64.99
  -7  -8   1  811.42   60.19
  -7  -8   1  771.72   46.60
   7  -8  -1  686.23   52.19
   7  -8  -1  784.72   56.19
  -7  -8   1  852.41   52.99
  -7  -8   1  829.92   50.99
   7  -8  -1  685.73   45.70
   7   8  -1  816.32   48.00
   7   8  -1  815.72   40.60
   7   8  -1  772.52   55.89
   7   8  -1  779.52   42.20
   7   8  -1  812.32   50.29
   7   8  -1  859.11   53.69
  -7   8   1  825.82   58.99
  -7   8   1  725.73   62.19
  -7   8   1  764.12   43.50
   7   8  -1  712.33   45.90
   7   8  -1  790.82   57.49
  -7   8   1  751.22   46.60
  -7   8   1  779.82   57.39
  -7   8   1  778.52   46.50
  -7   8   1  711.83   54.39
   6  -8  -1 1881.11  103.59
   6  -8  -1 1919.61  106.09
   6  -8  -1 1737.23  100.99
   6  -8  -1 1898.71   92.89
   6  -8  -1 1865.61  116.29
   6  -8  -1 1973.00  106.59
  -6  -8   1 1684.83  104.79
  -6  -8   1 1812.12  102.29
   6  -8  -1 1594.74  105.09
  -6  -8   1 1816.62  100.39
   6   8  -1 1877.81   87.99
   6   8  -1 1818.22   94.09
   6   8  -1 1891.71  102.09
  -6   8   1 1798.12  101.99
   6   8  -1 1845.62   94.19
  -6   8   1 1769.52   89.99
   6   8  -1 1713.23   93.39
   6   8  -1 1770.32   83.69
  -6   8   1 1778.52  101.19
  -6   8   1 1853.61   95.49
  -6   8   1 1818.32  113.09
   6   8  -1 1558.44  106.59
   6   8  -1 1792.82  103.29
   5  -8  -1 1053.39   70.49
  -5  -8   1 1072.49   72.19
  -5  -8   1 1026.10   65.49
   5  -8  -1 1142.09   59.99
  -5  -8   1 1076.79   69.09
   5  -8  -1 1119.29   69.69
   5  -8  -1 1117.29   80.59
  -5  -8   1 1176.88   63.49
   5  -8  -1 1119.39   68.69
   5  -8  -1 1030.70   63.69
   5   8  -1 1119.09   70.19
   5   8  -1 1082.99   68.79
   5   8  -1 1026.50   61.69
  -5   8   1 1138.99   66.69
  -5   8   1 1119.69   78.69
   5   8  -1 1191.08   71.29
  -5   8   1 1070.89   68.39
  -5   8   1 1037.10   58.29
   5   8  -1 1038.20   55.89
   5   8  -1 1064.29   62.09
  -5   8   1 1089.79   64.49
   5   8  -1 1118.89   59.79
  -4  -8   1   15.50    9.60
   4  -8  -1   19.90   10.20
  -4  -8   1   14.30    4.90
   4  -8  -1   20.00    8.30
   4  -8  -1   27.30    8.10
   4  -8  -1   25.70   10.00
  -4  -8   1   27.10    9.70
  -4  -8   1    8.60    5.60
   4  -8  -1    7.50    9.90
  -4  -8   1   13.20   10.00
   4  -8  -1   24.90   11.30
  -4  -8   1   13.90    7.70
   4   8  -1   26.50   11.00
  -4   8   1   12.50    7.40
  -4   8   1   19.30    8.70
  -4   8   1   21.50    9.50
  -4   8   1   24.80    7.60
   4   8  -1   21.80    8.80
  -4   8   1   30.30   14.50
   4   8  -1   17.80    6.10
   4   8  -1   34.00   10.10
   4   8  -1   11.50    9.20
  -3  -8   1 1965.70  104.59
  -3  -8   1 1994.20   96.19
  -3  -8   1 2079.09  112.69
  -3  -8   1 1951.60  113.69
   3  -8  -1 2221.78  110.99
   3  -8  -1 1838.92  106.59
   3  -8  -1 1977.00   99.39
   3  -8  -1 1964.00  110.19
   3  -8  -1 1761.02  117.29
  -3  -8   1 1933.51  101.09
  -3   8   1 2019.40  100.99
  -3   8   1 1939.51  108.09
   3   8  -1 2035.30  104.89
   3   8  -1 2206.78  111.99
   3   8  -1 2089.39   97.49
   3   8  -1 1970.10  113.59
  -3   8   1 2090.89  107.29
  -3   8   1 1981.80  118.89
   3   8  -1 2026.50   95.79
   3   8  -1 1977.50  108.59
   2  -8  -1 2124.39  128.59
   2  -8  -1 2311.07  118.19
   2  -8  -1 2232.88  109.19
  -2  -8   1 2186.38  125.39
  -2  -8   1 2336.07  122.49
  -2  -8   1 2146.19  113.09
   2  -8  -1 2196.08  119.79
  -2  -8   1 2237.18  115.69
  -2  -8   1 2278.77  105.89
  -2   8   1 2292.17  129.49
   2   8  -1 2203.88  107.39
   2   8  -1 2337.17  120.19
  -2   8   1 2287.87  117.09
   2   8  -1 1950.10  120.79
   2   8  -1 2340.77  126.69
   1  -8  -1  110.59   23.30
  -1  -8   1  130.09   19.00
   1  -8  -1  143.39   23.70
   1  -8  -1  120.29   15.10
   1  -8  -1  125.69   20.50
  -1  -8   1   68.19   17.40
  -1  -8   1   87.79   17.90
  -1  -8   1  138.19   24.00
  -1  -8   1   74.39   13.40
   1  -8  -1  102.49   18.40
  -1   8   1   89.19   12.60
  -1   8   1   94.29   18.60
  -1   8   1  136.99   20.90
   1   8  -1  122.99   19.10
   1   8  -1   81.99   16.30
   1   8  -1   53.09   14.50
   1   8  -1  134.09   14.80
  -1   8   1   86.39   16.10
   1   8  -1   64.89   13.80
  -1   8   1   95.19    9.40
  -1   8   1  113.49   33.50
   0  -8  -1  123.99   23.90
   0  -8   1   93.09   16.80
   0  -8   1   85.59   11.80
   0  -8   1   93.39   23.00
   0  -8  -1  118.09   25.50
   0  -8  -1   78.79   17.30
   0  -8   1   46.00   11.70
   0  -8  -1   75.59   15.60
   0  -8   1   67.49   15.50
   0  -8  -1   76.29   11.60
   0   8   1   80.79   17.40
   0   8   1  100.79   17.90
   0   8  -1  118.89   21.30
   0   8  -1  107.69   17.80
   0   8   1   74.69   19.20
   0   8  -1   80.69   15.60
   0   8   1   67.49   14.50
   0   8  -1   49.00   16.30
   0   8   1  114.39   14.00
   0   8   1   87.89    6.60
   0   8  -1   81.19   12.40
  -1  -8  -1 2013.00  115.59
   1  -8   1 2018.80  107.39
   1  -8   1 1892.41  104.89
  -1  -8  -1 1949.60  107.09
   1  -8   1 1987.70  108.09
   1  -8   1 1913.31  116.59
  -1  -8  -1 1962.50  103.89
  -1   8  -1 1938.51   97.39
   1   8   1 1978.90  106.39
  -1   8  -1 1986.50  106.49
  -1   8  -1 1960.50  117.09
  -1   8  -1 1912.61  107.59
   1   8   1 2054.79  105.79
   1   8   1 1939.81  104.09
   1   8   1 2112.09  115.89
  -1   8  -1 2035.60  106.29
   2  -8   1  918.01   51.19
  -2  -8  -1  961.50   55.99
  -2  -8  -1  879.01   64.29
   2  -8   1  758.42   64.89
  -2  -8  -1  885.61   59.19
  -2  -8  -1  898.61   49.70
   2  -8   1  876.81   57.89
   2  -8   1  941.01   60.79
   2  -8   1  873.01   58.49
  -2  -8  -1 1007.80   58.69
  -2  -8  -1  944.91   43.90
   2   8   1  907.61   50.09
  -2   8  -1  956.50   51.39
  -2   8  -1  986.30   52.19
   2   8   1  870.01   63.39
   2   8   1  949.71   59.89
  -2   8  -1 1024.50   59.99
   2   8   1  963.80   57.89
   2   8   1  927.21   56.59
  -2   8  -1  886.61   59.79
   3  -8   1   87.59   18.30
   3  -8   1   56.39   15.70
  -3  -8  -1   92.49   14.90
  -3  -8  -1   72.39   17.00
   3  -8   1   95.59   13.20
  -3  -8  -1   66.69   10.90
  -3  -8  -1   68.99   14.70
  -3  -8  -1   48.20   14.70
   3  -8   1   86.09   23.50
   3  -8   1   70.39   15.90
   3   8   1   51.89   14.00
  -3   8  -1   97.19   16.00
  -3   8  -1   93.29   17.70
   3   8   1  103.99   19.50
   3   8   1   78.79   15.90
   3   8   1   82.69   14.90
  -3   8  -1   86.39   23.50
  -3   8  -1   93.99   13.00
   3   8   1   47.00    9.40
  -3   8  -1   72.59   16.20
  -4  -8  -1   32.70   12.20
   4  -8   1   69.29   16.90
   4  -8   1   73.89   16.80
   4  -8   1   77.79   17.10
  -4  -8  -1   69.69   10.30
   4  -8   1   63.09   15.40
  -4  -8  -1   62.19   16.50
  -4  -8  -1   65.29   10.50
  -4  -8  -1   56.49   13.90
   4  -8   1   58.09   18.90
   4  -8   1   52.39   11.00
  -4  -8  -1   84.09   15.90
  -4   8  -1   82.49   18.20
   4   8   1   66.89   10.70
   4   8   1   70.29   14.10
  -4   8  -1   49.30   12.90
   4   8   1   63.99   15.60
   4   8   1   54.69   16.60
   4   8   1   79.49   10.50
  -4   8  -1   86.59   17.20
  -4   8  -1   57.79   19.40
  -4   8  -1   79.19   13.20
  -5  -8  -1  433.26   35.00
   5  -8   1  428.06   38.70
   5  -8   1  346.57   35.10
   5  -8   1  464.25   31.50
   5  -8   1  506.85   41.20
  -5  -8  -1  424.26   39.00
  -5  -8  -1  464.25   39.10
  -5  -8  -1  472.65   30.70
   5  -8   1  396.56   37.10
  -5  -8  -1  424.36   37.60
   5  -8   1  495.65   48.80
   5   8   1  445.86   36.10
   5   8   1  475.95   29.80
   5   8   1  502.95   29.60
  -5   8  -1  557.24   39.70
  -5   8  -1  427.96   38.10
  -5   8  -1  489.15   48.10
   5   8   1  443.36   33.60
   5   8   1  473.25   38.30
  -5   8  -1  466.05   36.30
   5   8   1  473.35   40.10
  -5   8  -1  434.16   30.30
  -6  -8  -1   14.40    7.30
   6  -8   1    7.40    7.10
  -6  -8  -1   30.00   13.00
   6  -8   1   -0.60    6.20
  -6  -8  -1    6.70    9.40
   6  -8   1    4.30    8.50
  -6  -8  -1   13.50    8.20
   6  -8   1   20.70   11.40
  -6  -8  -1   14.00   10.30
   6  -8   1   12.90   12.20
   6  -8   1    6.90    8.80
  -6   8  -1   25.20    7.30
  -6   8  -1    7.70    7.80
   6   8   1   18.50    9.70
  -6   8  -1   56.89   19.70
   6   8   1   12.80    6.20
   6   8   1   20.60   10.40
  -6   8  -1   27.60   11.00
  -6   8  -1   15.80    7.30
   6   8   1   17.80    7.50
   6   8   1   12.50    8.10
  -6   8  -1   36.40   13.50
   6   8   1   27.90    9.60
  -7  -8  -1   79.69   16.00
   7  -8   1   72.69   19.20
  -7  -8  -1   91.19   22.70
   7  -8   1  108.49   22.50
   7  -8   1   96.29   21.20
   7  -8   1   79.49   25.20
  -7  -8  -1   88.39   18.90
  -7  -8  -1   97.39   20.60
   7  -8   1   64.59   13.40
  -7  -8  -1   86.99   17.20
   7   8   1   78.89   14.40
   7   8   1   77.59   12.40
   7   8   1  101.09   19.60
  -7   8  -1   83.49   13.10
   7   8   1   76.39   18.00
  -7   8  -1   69.69   18.40
   7   8   1   97.19   16.90
   7   8   1   76.19    9.20
  -7   8  -1  102.99   23.00
   7   8   1   79.59    7.90
   7   8   1   78.39   18.00
  -7   8  -1  124.89   30.80
  -7   8  -1   80.09   12.30
  -8  -8  -1   88.69   17.00
  -8  -8  -1   82.49   22.70
  -8  -8  -1   93.39   16.70
   8  -8   1   80.09   15.50
   8  -8   1  114.59   25.00
  -8  -8  -1   64.19   16.90
   8  -8   1   57.39   17.80
   8  -8   1   66.69   17.50
   8  -8   1   74.19   24.20
  -8  -8  -1  100.49   22.60
  -8   8  -1   64.59   19.50
   8   8   1   95.79   20.30
  -8   8  -1   84.69   13.50
   8   8   1   86.59   13.00
   8   8   1   95.29   15.50
  -8   8  -1   89.19   24.90
  -8   8  -1   78.59   21.40
  -8   8  -1   91.99   12.80
   8   8   1   74.39   10.10
   8   8   1   93.99   18.90
  -8   8  -1   92.99   14.00
   8   8   1   94.49   16.90
   8   8   1   65.29   16.80
  -8   8  -1   55.69   18.40
  -9  -8  -1   17.00   12.20
   9  -8   1   30.00   14.20
   9  -8   1    9.70   10.20
   9  -8   1   24.00   10.60
   9  -8   1    9.30   12.50
  -9  -8  -1    0.40   12.10
   9  -8   1   16.50   13.20
  -9   8  -1    3.20   11.00
   9   8   1   18.90    9.40
   9   8   1   15.70    6.70
   9   8   1    4.30    7.10
   9   8   1   11.30    9.50
  -9   8  -1   10.30   10.50
   9   8   1    9.00   10.30
  -9   8  -1   11.60   13.50
  -9   8  -1   24.90    8.90
   9   8   1   13.10    6.80
  -9   8  -1   16.50   13.30
   9   8   1   24.90    8.70
 -10  -8  -1    6.00   11.30
  10  -8   1   -0.30    8.30
  10  -8   1   13.60   13.10
  10  -8   1    5.20    8.40
  10  -8   1   14.60   12.50
 -10  -8  -1   25.50   18.00
  10  -8   1    7.10   10.90
 -10   8  -1    5.50   10.80
 -10   8  -1    4.30   11.60
 -10   8  -1    1.20   12.40
  10   8   1    2.60    8.10
 -10   8  -1    9.60   10.70
  10   8   1   13.70    7.20
  10   8   1   -3.40    8.20
  10   8   1    1.20    5.30
 -10   8  -1   10.10    7.80
  10   8   1    2.80    5.20
  10   8   1    6.90    6.20
 -11  -8  -1   10.20   12.60
  11  -8   1    9.60   13.20
  11  -8   1   25.40   17.00
 -11  -8  -1   -0.40   13.90
  11  -8   1   15.30   12.30
  11  -8   1    9.70    9.40
  11   8   1   18.70   12.10
 -11   8  -1   13.20   17.40
 -11   8  -1   16.60   11.60
  11   8   1   13.60    7.50
  11   8   1    6.80    6.70
 -11   8  -1   17.50   14.80
  11   8   1   18.90    9.50
 -11   8  -1    7.10    8.10
 -11   8  -1    1.50   10.20
  11   8   1   23.50   13.50
 -12  -8  -1    3.50   15.10
  12  -8   1   34.60   16.40
  12  -8   1   15.40   13.60
  12  -8   1   18.00   11.00
  12  -8   1   58.19   21.60
  12  -8   1   -4.80    9.00
 -12  -8  -1   26.90   17.60
 -12   8  -1   -5.10   12.20
  12   8   1   18.90    8.70
  12   8   1   24.40   12.80
  12   8   1   17.80    9.00
 -12   8  -1    8.70   18.00
  12   8   1   16.30   13.50
  12   8   1   29.20   11.00
  13  -8   1    2.60    9.50
  13  -8   1    0.60    9.90
 -13  -8  -1    9.70   21.50
  13  -8   1   -2.10    8.50
  13  -8   1    1.90   12.00
  13  -8   1    3.60   10.10
 -13  -8  -1   -2.30   13.70
  13   8   1    3.80    7.70
  13   8   1   -3.80   11.60
 -13   8  -1   -5.80   13.50
 -13   8  -1   -3.10    8.50
  13   8   1    9.00    9.60
  13   8   1   11.60    7.90
 -13   8  -1   17.50   20.10
  13   8   1    7.50    8.20
  14  -8   1   35.30   20.80
 -14  -8  -1    4.00   19.80
  14  -8   1   -7.30    7.70
  14  -8   1   -6.20    7.00
  14  -8   1    8.30   12.10
 -14  -8  -1   -2.80   14.30
  14  -8   1    0.70    9.50
  14  -8   1    9.80   11.20
 -14   8  -1   22.70   12.80
 -14   8  -1  -11.90   15.50
  14   8   1    3.30    6.80
  14   8   1   -6.80    6.20
  14   8   1    0.50   12.30
  14   8   1   13.30    8.80
 -14   8  -1   10.60   18.50
  14   8   1    2.60    8.30
  14  -9  -1  129.69   25.10
  14  -9  -1  112.89   30.80
  14  -9  -1  152.88   24.20
  14  -9  -1  156.78   34.30
 -14  -9   1  156.68   42.00
  14  -9  -1  129.79   29.60
  14  -9  -1  171.28   35.60
  14   9  -1  133.49   19.00
  14   9  -1  150.98   19.40
  14   9  -1  171.68   14.80
 -14   9   1  149.99   23.40
 -14   9   1  111.79   34.70
 -14   9   1  146.79   35.60
 -14   9   1  124.09   24.80
  14   9  -1  142.99   28.20
  13  -9  -1   50.19   23.00
  13  -9  -1   35.00   17.90
 -13  -9   1   99.59   34.40
 -13  -9   1   55.19   22.20
  13  -9  -1   70.49   26.00
  13  -9  -1   82.09   21.20
  13  -9  -1   16.40   15.00
  13   9  -1   56.69   18.90
 -13   9   1   63.29   16.80
  13   9  -1   44.70   10.30
 -13   9   1   45.30   24.30
  13   9  -1   64.29   13.70
 -13   9   1   70.09   27.60
 -13   9   1   80.29   23.20
  13   9  -1   91.89   14.80
 -13   9   1   50.69   18.20
  13   9  -1   59.39   17.80
  12  -9  -1  176.68   31.50
  12  -9  -1  198.08   39.40
 -12  -9   1  152.88   38.00
  12  -9  -1  163.18   35.00
 -12  -9   1  150.88   32.10
  12  -9  -1  132.79   27.80
  12  -9  -1  135.89   28.70
  12  -9  -1  170.08   25.10
  12   9  -1  242.78   36.30
 -12   9   1  105.69   33.00
 -12   9   1  171.48   32.40
 -12   9   1  158.18   23.50
  12   9  -1  193.08   22.50
 -12   9   1  115.49   31.20
  12   9  -1  184.48   31.90
  12   9  -1  148.99   16.60
  12   9  -1  154.78   19.40
  11  -9  -1 1083.19   64.99
  11  -9  -1 1013.50   77.99
 -11  -9   1 1082.59   77.29
 -11  -9   1 1222.18   90.39
  11  -9  -1 1060.19   75.89
  11  -9  -1 1046.30   74.99
  11  -9  -1 1210.78   85.99
  11   9  -1 1060.19   56.69
  11   9  -1 1050.69   62.49
 -11   9   1 1040.20   64.49
 -11   9   1 1020.50   71.39
  11   9  -1 1004.90   74.39
  11   9  -1 1131.29   64.19
 -11   9   1 1033.90   81.49
  11   9  -1 1011.20   71.29
 -11   9   1 1074.09   81.39
 -11   9   1 1080.29   84.79
  10  -9  -1   17.30   10.20
  10  -9  -1   20.10   15.10
 -10  -9   1   -4.30   11.30
  10  -9  -1   24.30   13.60
  10  -9  -1    2.00   11.60
  10  -9  -1   12.70   13.00
 -10  -9   1   16.70   13.00
 -10   9   1    3.50    7.30
  10   9  -1   17.10    7.10
  10   9  -1    1.80    9.10
 -10   9   1    9.10   12.40
  10   9  -1    4.10    6.90
  10   9  -1   13.60    6.70
 -10   9   1   -5.00   11.40
  10   9  -1    4.90   10.10
 -10   9   1    5.90   13.00
 -10   9   1    7.00   10.30
   9  -9  -1  193.18   40.00
   9  -9  -1  153.18   21.40
  -9  -9   1  146.49   25.60
   9  -9  -1  158.18   27.70
   9  -9  -1  148.09   28.80
  -9  -9   1  128.79   28.40
  -9   9   1  133.69   28.60
   9   9  -1  130.29   19.80
   9   9  -1  145.49   13.30
   9   9  -1  140.19   21.30
   9   9  -1  132.99   24.60
  -9   9   1  132.49   27.70
  -9   9   1  118.49   28.90
   9   9  -1  135.19   15.80
  -9   9   1  166.68   21.40
  -9   9   1  139.69   11.30
  -9   9   1  188.18   32.20
  -9   9   1  137.29   11.80
   9   9  -1  159.18   25.10
   9   9  -1  146.69   18.20
   9   9  -1  168.18   30.80
  -8  -9   1  471.25   37.40
  -8  -9   1  602.24   50.89
   8  -9  -1  609.94   49.00
   8  -9  -1  516.85   55.99
  -8  -9   1  535.75   36.00
  -8  -9   1  622.14   52.39
   8  -9  -1  587.44   38.90
   8  -9  -1  493.85   47.50
   8  -9  -1  504.05   45.70
  -8   9   1  531.45   36.00
   8   9  -1  562.84   42.60
  -8   9   1  556.74   37.30
   8   9  -1  533.05   32.70
   8   9  -1  443.96   39.90
  -8   9   1  554.04   33.50
  -8   9   1  507.95   46.40
  -8   9   1  608.54   50.69
   8   9  -1  515.15   38.20
   8   9  -1  550.24   40.40
  -8   9   1  533.95   53.39
  -8   9   1  528.35   48.90
   8   9  -1  506.55   36.10
   8   9  -1  569.84   29.70
   8   9  -1  540.95   47.20
   7  -9  -1 1651.73   95.99
   7  -9  -1 1500.55  106.59
   7  -9  -1 1539.45   82.69
  -7  -9   1 1553.84   84.29
  -7  -9   1 1688.93   96.19
   7  -9  -1 1524.75   96.89
  -7  -9   1 1472.65   88.79
  -7  -9   1 1552.14   97.99
   7  -9  -1 1460.95   92.29
  -7   9   1 1624.44   95.09
   7   9  -1 1473.45   93.29
   7   9  -1 1494.75   83.49
   7   9  -1 1454.85   77.29
  -7   9   1 1508.55   83.99
   7   9  -1 1450.85   93.19
  -7   9   1 1597.34  105.39
   7   9  -1 1678.63   85.99
  -7   9   1 1505.75   93.49
  -7   9   1 1548.25   79.79
   7   9  -1 1580.14   84.99
   7   9  -1 1594.94   91.79
  -7   9   1 1679.23   82.89
  -6  -9   1   25.10   11.90
  -6  -9   1   24.50   12.10
   6  -9  -1   28.20   12.40
  -6  -9   1   23.70    9.10
   6  -9  -1   47.60   15.40
   6  -9  -1   26.40   15.60
   6  -9  -1   12.70   11.50
   6  -9  -1   24.20    9.20
  -6  -9   1   36.50   14.90
   6  -9  -1    8.90    9.20
   6   9  -1   21.70    8.50
   6   9  -1   25.30    8.60
   6   9  -1   24.00   10.10
  -6   9   1   26.80   15.70
   6   9  -1   47.20   14.70
  -6   9   1   11.90    9.20
   6   9  -1   23.10   12.60
  -6   9   1   30.20   10.80
  -6   9   1   18.50   10.20
   6   9  -1   36.90   14.40
   6   9  -1   35.00    8.50
  -6   9   1   20.80    7.90
  -5  -9   1 1815.72   86.59
  -5  -9   1 1840.92   99.39
   5  -9  -1 1888.41  120.59
   5  -9  -1 1887.31  106.89
   5  -9  -1 1911.11   95.59
  -5  -9   1 2023.60  110.09
  -5  -9   1 2060.49  104.49
   5  -9  -1 1882.61  105.89
  -5  -9   1 1700.53  107.99
  -5  -9   1 1860.41   86.09
   5  -9  -1 1875.21  108.49
   5   9  -1 1885.01  108.59
   5   9  -1 1788.82   92.99
  -5   9   1 1940.51  102.19
   5   9  -1 1631.84  112.49
   5   9  -1 1823.52   91.59
   5   9  -1 1788.22  106.09
  -5   9   1 1871.81   94.19
  -5   9   1 1855.31  105.99
  -5   9   1 1887.61  118.19
   5   9  -1 1834.92   99.19
  -5   9   1 1814.92  100.99
   5   9  -1 1916.21   99.79
  -4  -9   1 1159.48   80.69
  -4  -9   1 1238.98   64.09
  -4  -9   1 1226.48   81.49
   4  -9  -1 1443.96   80.19
   4  -9  -1 1278.07   90.39
  -4  -9   1 1232.28   72.99
  -4  -9   1 1363.76   74.59
   4  -9  -1 1298.87   79.29
   4  -9  -1 1293.47   80.99
   4  -9  -1 1329.97   69.09
  -4  -9   1 1192.88   67.59
  -4   9   1 1286.47   78.49
  -4   9   1 1264.57   75.39
   4   9  -1 1271.07   65.89
   4   9  -1 1240.88   67.09
   4   9  -1 1269.47   73.29
  -4   9   1 1419.86   73.39
   4   9  -1 1323.07   83.49
   4   9  -1 1254.77   73.39
  -4   9   1 1239.78   67.69
   4   9  -1 1216.98   78.69
  -3  -9   1  272.97   15.90
  -3  -9   1  335.07   40.30
   3  -9  -1  201.28   35.60
   3  -9  -1  317.07   23.60
   3  -9  -1  264.87   28.80
   3  -9  -1  286.97   36.40
  -3  -9   1  280.37   20.40
  -3  -9   1  245.98   23.60
   3  -9  -1  299.67   35.20
  -3  -9   1  376.36   45.50
  -3  -9   1  283.77   26.70
  -3   9   1  265.07   28.30
   3   9  -1  281.87   21.10
  -3   9   1  340.67   35.90
  -3   9   1  230.18   34.70
   3   9  -1  311.27   19.30
   3   9  -1  270.17   30.50
   3   9  -1  251.37   33.70
  -3   9   1  308.67   23.00
   3   9  -1  281.47   37.00
  -3   9   1  278.97   23.20
   3   9  -1  296.17   37.40
  -2  -9   1  604.04   38.40
   2  -9  -1  552.94   52.39
  -2  -9   1  638.84   48.60
   2  -9  -1  588.94   36.80
  -2  -9   1  582.74   33.40
  -2  -9   1  492.95   47.80
   2  -9  -1  588.44   45.90
  -2  -9   1  510.65   39.40
   2  -9  -1  577.34   43.90
  -2  -9   1  580.34   42.10
  -2   9   1  558.04   42.70
   2   9  -1  637.94   46.70
  -2   9   1  592.34   44.00
   2   9  -1  560.04   41.80
   2   9  -1  601.74   31.40
  -2   9   1  539.85   50.69
   2   9  -1  584.74   42.10
   2   9  -1  569.94   35.10
  -2   9   1  575.94   36.20
   2   9  -1  633.34   51.89
  -2   9   1  580.34   34.80
   1  -9  -1 1955.70  120.79
  -1  -9   1 2053.99  108.29
  -1  -9   1 2042.30  106.69
  -1  -9   1 1826.92  117.19
   1  -9  -1 2287.37  110.99
  -1  -9   1 2075.29  112.79
   1  -9  -1 1839.02  109.69
   1   9  -1 1917.61  110.39
   1   9  -1 1891.61   98.19
  -1   9   1 2121.19  111.29
  -1   9   1 2043.10  120.69
   1   9  -1 2100.49  108.29
  -1   9   1 1930.51  107.19
  -1   9   1 1969.70  108.69
   1   9  -1 1975.80  107.69
   1   9  -1 1914.21  118.19
   0  -9   1 1052.69   56.39
   0  -9  -1 1065.99   75.69
   0  -9   1 1023.10   71.89
   0  -9   1 1066.49   64.59
   0  -9  -1 1037.90   56.29
   0  -9  -1 1091.89   67.69
   0  -9   1  933.21   65.89
   0  -9  -1  959.90   62.89
   0  -9  -1  985.60   65.69
   0   9   1  958.30   63.69
   0   9   1 1065.69   66.09
   0   9  -1 1028.80   64.79
   0   9   1 1094.39   56.89
   0   9   1 1074.19   49.10
   0   9  -1  932.71   64.89
   0   9   1 1072.19   74.69
   0   9  -1 1021.40   74.59
   0   9  -1  991.80   55.89
   0   9   1 1086.19   64.79
   0   9  -1 1079.19   65.09
   1  -9   1  275.37   21.30
  -1  -9  -1  319.27   43.90
  -1  -9  -1  299.87   28.30
   1  -9   1  217.48   29.80
   1  -9   1  261.27   31.70
   1  -9   1  280.87   27.80
  -1  -9  -1  266.37   18.00
  -1  -9  -1  213.48   19.60
  -1  -9  -1  331.27   38.80
   1  -9   1  441.86   54.69
  -1  -9  -1  260.37   30.10
   1   9   1  249.88   29.90
  -1   9  -1  295.07   34.20
   1   9   1  199.18   26.60
   1   9   1  314.97   33.60
  -1   9  -1  297.87   43.00
  -1   9  -1  290.07   22.10
   1   9   1  271.57   21.10
   1   9   1  224.88   34.30
  -1   9  -1  249.18   26.90
  -2  -9  -1  746.53   44.40
  -2  -9  -1  775.52   38.50
   2  -9   1  672.13   44.50
  -2  -9  -1  746.83   54.49
   2  -9   1  828.12   65.59
   2  -9   1  821.12   54.99
  -2  -9  -1  746.73   50.09
   2  -9   1  820.22   56.59
   2  -9   1  693.23   52.09
  -2  -9  -1  877.51   63.39
  -2  -9  -1  858.81   54.19
   2   9   1  764.12   51.39
  -2   9  -1  766.92   63.59
   2   9   1  759.12   59.49
  -2   9  -1  786.52   54.29
   2   9   1  797.52   52.69
  -2   9  -1  835.62   56.89
  -2   9  -1  821.22   46.00
   2   9   1  850.31   54.69
  -2   9  -1  842.02   54.69
   2   9   1  736.93   44.40
  -2   9  -1  799.82   46.10
  -3  -9  -1 1562.04   88.59
   3  -9   1 1631.04   97.69
   3  -9   1 1613.84   95.59
  -3  -9  -1 1794.12   85.09
   3  -9   1 1700.43   86.39
  -3  -9  -1 1693.23   98.09
  -3  -9  -1 1652.93   93.39
   3  -9   1 1648.04   95.49
  -3  -9  -1 1375.36   98.59
   3   9   1 1653.43   94.49
  -3   9  -1 1634.14   85.89
   3   9   1 1688.13   92.19
  -3   9  -1 1735.73   97.09
  -3   9  -1 1755.62   88.99
   3   9   1 1764.42  103.19
   3   9   1 1656.23   84.39
   3   9   1 1751.32   93.49
  -3   9  -1 1652.23  108.29
  -3   9  -1 1737.03   95.39
   4  -9   1 1360.46   82.89
  -4  -9  -1 1249.77   84.19
  -4  -9  -1 1336.17   81.99
  -4  -9  -1 1322.37   70.89
   4  -9   1 1301.47   92.59
   4  -9   1 1406.66   71.39
   4  -9   1 1201.98   78.49
  -4  -9  -1 1256.07   76.09
   4  -9   1 1316.67   80.69
  -4  -9  -1 1366.76   67.99
  -4   9  -1 1326.37   74.79
   4   9   1 1376.96   85.69
   4   9   1 1273.97   67.89
  -4   9  -1 1327.97   70.49
   4   9   1 1323.57   78.39
  -4   9  -1 1207.98   90.29
   4   9   1 1220.08   74.79
  -4   9  -1 1367.56   78.69
  -4   9  -1 1264.77   80.09
   4   9   1 1267.57   74.69
   5  -9   1  467.65   33.10
   5  -9   1  419.96   39.60
  -5  -9  -1  486.55   28.90
  -5  -9  -1  517.75   41.80
  -5  -9  -1  459.65   37.40
   5  -9   1  565.34   44.40
   5  -9   1  486.25   41.80
  -5  -9  -1  450.35   30.40
   5  -9   1  512.05   42.30
  -5  -9  -1  498.75   28.20
  -5  -9  -1  428.66   41.70
   5  -9   1  480.35   50.89
  -5  -9  -1  458.55   41.30
   5   9   1  455.15   35.90
   5   9   1  482.65   36.40
  -5   9  -1  439.96   32.20
   5   9   1  466.25   42.50
   5   9   1  467.05   30.50
  -5   9  -1  566.04   41.10
   5   9   1  464.35   38.60
  -5   9  -1  424.86   40.20
   5   9   1  404.16   37.90
  -5   9  -1  522.45   39.70
   6  -9   1  220.68   33.40
  -6  -9  -1  267.77   36.90
  -6  -9  -1  241.68   35.00
   6  -9   1  212.98   31.50
   6  -9   1  256.47   46.30
   6  -9   1  293.77   38.50
  -6  -9  -1  223.58   33.40
   6  -9   1  268.07   28.00
   6  -9   1  271.17   36.70
  -6  -9  -1  286.07   23.40
  -6  -9  -1  220.28   27.90
   6   9   1  259.17   28.60
  -6   9  -1  192.78   29.40
  -6   9  -1  250.27   31.10
  -6   9  -1  209.98   23.10
  -6   9  -1  281.47   47.00
   6   9   1  257.37   24.80
   6   9   1  200.58   19.00
   6   9   1  286.57   37.00
  -6   9  -1  214.28   31.50
   6   9   1  265.47   37.90
   6   9   1  244.38   32.50
   7  -9   1   77.29   25.00
  -7  -9  -1   52.09   18.50
   7  -9   1   54.09   13.40
  -7  -9  -1   37.50   14.30
  -7  -9  -1   55.09   17.70
   7  -9   1   44.40   15.70
   7  -9   1   44.50   15.60
  -7  -9  -1   43.40   12.70
   7  -9   1   41.40   15.70
   7   9   1   59.49   13.80
  -7   9  -1   36.90    9.20
   7   9   1   42.00   14.20
  -7   9  -1   47.70   11.10
   7   9   1   52.89   13.70
  -7   9  -1   63.79   18.20
  -7   9  -1   26.30   15.80
   7   9   1   39.60   14.70
  -7   9  -1   46.80   12.90
   7   9   1   57.59   11.10
   7   9   1   55.39   15.80
  -7   9  -1   42.10   16.20
   8  -9   1  470.05   45.10
  -8  -9  -1  515.05   57.29
  -8  -9  -1  537.25   38.50
   8  -9   1  533.65   45.90
   8  -9   1  538.65   70.59
  -8  -9  -1  482.65   39.00
  -8  -9  -1  482.85   43.50
   8  -9   1  487.85   36.10
  -8  -9  -1  457.25   38.90
   8  -9   1  493.25   44.60
  -8   9  -1  462.15   44.50
   8   9   1  444.26   31.30
   8   9   1  462.85   35.20
  -8   9  -1  482.95   32.00
   8   9   1  466.85   36.80
  -8   9  -1  526.05   54.49
   8   9   1  562.14   43.10
  -8   9  -1  497.45   32.80
   8   9   1  437.26   39.50
  -8   9  -1  438.06   44.20
  -8   9  -1  526.55   47.80
   9  -9   1   49.60   22.00
  -9  -9  -1   69.59   23.00
   9  -9   1   50.09   13.70
  -9  -9  -1   44.40   15.70
  -9  -9  -1  118.39   20.20
  -9  -9  -1   82.59   16.20
   9  -9   1   93.89   22.30
   9  -9   1   74.59   20.50
   9  -9   1  106.89   25.00
   9   9   1   92.69   14.50
  -9   9  -1  113.29   31.10
   9   9   1   79.59   10.00
   9   9   1   91.79   18.60
  -9   9  -1   87.59   15.20
   9   9   1   75.69   14.30
   9   9   1   99.99   20.50
   9   9   1   97.79   17.80
  -9   9  -1   69.29   11.30
  -9   9  -1   86.99   24.40
   9   9   1   77.79   10.90
  10  -9   1   -3.20    9.90
  10  -9   1   -3.20    9.10
 -10  -9  -1  -15.20    9.50
 -10  -9  -1    8.20   11.50
  10  -9   1   -5.70    7.60
  10  -9   1   -0.10    8.10
  10   9   1   -9.90    5.10
 -10   9  -1   11.80   14.50
 -10   9  -1    7.70   13.50
 -10   9  -1    4.30    6.80
  10   9   1   -4.80    5.60
 -10   9  -1   -5.40    8.70
  10   9   1   -0.60    8.40
  10   9   1    1.20    6.50
  10   9   1   -0.80    4.30
 -10   9  -1   14.30   14.60
  10   9   1    1.30    5.90
  10   9   1    3.60    5.90
  11  -9   1   21.60   12.20
  11  -9   1   22.00   17.00
 -11  -9  -1   34.80   15.90
 -11  -9  -1   43.70   23.30
  11  -9   1   33.10   15.80
  11  -9   1   59.29   18.40
  11  -9   1   46.10   19.70
  11   9   1   27.30    8.60
  11   9   1   23.40   14.00
 -11   9  -1   24.80   10.40
  11   9   1   26.30   12.90
 -11   9  -1   36.80   20.90
  11   9   1   43.20   10.60
 -11   9  -1   15.30   15.60
  11   9   1   33.70   11.30
 -11   9  -1   56.69   21.30
  11   9   1   38.70    9.90
  12  -9   1  324.47   35.80
  12  -9   1  287.27   42.90
  12  -9   1  322.67   44.10
  12  -9   1  333.37   47.80
 -12  -9  -1  298.77   54.39
 -12  -9  -1  302.77   45.80
  12   9   1  427.46   36.40
  12   9   1  360.66   26.50
  12   9   1  345.27   42.40
 -12   9  -1  371.36   52.89
 -12   9  -1  377.86   52.09
  12   9   1  344.27   27.90
 -12   9  -1  314.97   47.90
 -12   9  -1  337.27   54.09
  12   9   1  313.27   27.00
  12   9   1  380.86   31.10
  13  -9   1   13.50   14.50
 -13  -9  -1   16.20   17.30
  13  -9   1   -4.50    6.80
  13  -9   1   36.40   19.20
  13  -9   1   -4.90    9.80
 -13  -9  -1   23.40   22.80
  13  -9   1    6.30   14.40
 -13   9  -1   -2.10    8.40
  13   9   1   10.10    7.60
  13   9   1   13.20    8.20
 -13   9  -1    5.50   17.50
  13   9   1   18.10    9.90
  13   9   1   29.60   12.30
  13   9   1   24.20   14.10
  13   9   1   14.60    9.50
 -13   9  -1   12.20   16.10
  14  -9   1  -14.40   12.90
  14  -9   1    3.60   10.90
  14  -9   1   10.40   11.10
 -14  -9  -1   -9.90   13.40
  14  -9   1    1.70   10.30
 -14  -9  -1    0.90   21.00
  14  -9   1   -0.10   11.80
  14  -9   1   -3.20    8.10
 -14   9  -1   -1.00    6.50
  14   9   1    3.00    8.20
  14   9   1    6.80    7.10
  14   9   1   10.90    9.20
 -14   9  -1    7.60    9.50
  14   9   1    7.20    7.10
  14   9   1    9.50    8.40
 -14   9  -1   -0.20   15.90
 -14   9  -1   35.30   27.10
  14 -10  -1    1.80   12.30
  14 -10  -1    6.80   11.50
  14 -10  -1    5.20   15.80
 -14 -10   1   14.20   23.50
  14 -10  -1    8.60   12.10
  14 -10  -1  -16.60    6.10
  14 -10  -1   14.60   13.20
 -14  10   1    0.40   19.50
 -14  10   1   -0.30    8.60
 -14  10   1   -3.90   17.20
  14  10  -1    0.00    6.90
 -14  10   1   -2.40    7.30
  14  10  -1   -2.70    5.60
  14  10  -1   -1.90    9.50
  13 -10  -1   67.89   17.90
  13 -10  -1   94.69   23.40
  13 -10  -1   78.39   25.70
 -13 -10   1   66.79   29.80
  13 -10  -1  126.89   32.30
  13 -10  -1  140.19   32.20
  13 -10  -1   98.29   25.20
  13  10  -1   99.09   22.90
 -13  10   1   80.89   16.90
  13  10  -1  102.39   24.00
  13  10  -1   82.29   16.10
  13  10  -1  103.09   14.00
 -13  10   1   80.19   33.40
  13  10  -1   93.99   15.50
 -13  10   1   91.29   20.50
 -13  10   1   21.70   20.90
  12 -10  -1  585.44   67.29
  12 -10  -1  528.75   71.29
 -12 -10   1  561.34   71.79
  12 -10  -1  472.25   48.40
  12 -10  -1  456.65   61.09
  12 -10  -1  606.04   53.99
  12  10  -1  588.94   33.60
 -12  10   1  495.65   45.90
  12  10  -1  580.54   40.80
 -12  10   1  491.85   45.50
 -12  10   1  493.05   63.49
 -12  10   1  596.14   71.49
  12  10  -1  532.55   50.59
  12  10  -1  531.85   34.30
  12  10  -1  500.15   56.79
 -12  10   1  618.94   57.89
  11 -10  -1   74.29   21.90
  11 -10  -1   72.69   26.00
  11 -10  -1  184.28   36.10
  11 -10  -1  111.69   30.80
  11 -10  -1   92.09   19.40
  11 -10  -1  107.09   24.40
 -11 -10   1  112.69   30.80
  11  10  -1  110.19   18.80
 -11  10   1   79.99   24.60
  11  10  -1   75.19   21.30
 -11  10   1  106.49   19.20
  11  10  -1   92.79   24.40
  11  10  -1   76.89   13.10
  11  10  -1   94.69   12.00
 -11  10   1  100.49   27.70
 -11  10   1  122.89   31.80
  10 -10  -1  293.97   41.50
  10 -10  -1  281.57   42.10
 -10 -10   1  310.67   48.10
  10 -10  -1  279.97   31.80
  10 -10  -1  265.37   41.20
  10 -10  -1  265.47   49.90
 -10  10   1  310.97   48.70
 -10  10   1  380.86   53.39
 -10  10   1  229.08   27.30
  10  10  -1  298.27   25.50
 -10  10   1  304.87   41.80
 -10  10   1  259.77   41.10
  10  10  -1  241.58   21.60
  10  10  -1  317.87   32.90
  10  10  -1  254.17   39.30
  10  10  -1  255.97   21.60
  10  10  -1  285.97   37.30
  10  10  -1  264.47   17.80
  -9 -10   1   31.30    9.70
   9 -10  -1   51.99   19.30
   9 -10  -1    8.00   13.20
  -9 -10   1   25.90   16.20
   9 -10  -1   12.70    9.40
  -9 -10   1   22.20   15.80
   9 -10  -1   29.50   14.80
  -9 -10   1   19.30    7.80
   9  10  -1   27.90   11.10
  -9  10   1   36.50   11.80
   9  10  -1   41.30   12.40
  -9  10   1   29.50    7.90
  -9  10   1   27.60   15.50
   9  10  -1   61.99   19.50
  -9  10   1   24.80    8.60
   9  10  -1   40.90   15.40
  -9  10   1   43.30   20.50
   9  10  -1   14.50    8.40
   9  10  -1   14.70    7.70
   9  10  -1   19.60   11.00
  -8 -10   1   76.09   21.80
  -8 -10   1   84.89   24.20
  -8 -10   1  101.69   17.60
   8 -10  -1   91.69   17.50
   8 -10  -1   75.29   24.60
   8 -10  -1   80.09   28.20
   8 -10  -1   67.29   20.80
  -8 -10   1  128.39   22.20
   8 -10  -1  115.49   25.60
   8  10  -1   78.39   16.80
  -8  10   1   89.99   24.80
   8  10  -1  106.39   24.70
  -8  10   1   64.49   24.70
   8  10  -1  118.69   18.80
  -8  10   1   82.79   16.20
  -8  10   1   85.09   22.10
  -8  10   1   95.69   14.80
   8  10  -1   98.09   17.60
  -8  10   1   90.39   16.40
  -8  10   1   52.99   20.00
   8  10  -1  130.09   24.20
   8  10  -1  108.39   14.60
   7 -10  -1   60.19   18.50
  -7 -10   1   55.99   18.70
   7 -10  -1   70.39   20.40
   7 -10  -1   23.90   14.30
  -7 -10   1   95.99   21.70
   7 -10  -1   50.89   12.40
   7 -10  -1   74.59   24.20
  -7 -10   1   40.00   15.40
   7  10  -1   62.09   19.60
  -7  10   1   87.99   42.70
  -7  10   1   62.89   12.60
  -7  10   1   83.99   22.00
  -7  10   1   65.19   23.80
   7  10  -1   68.79   15.70
   7  10  -1   65.49   14.40
   7  10  -1   43.30   11.50
  -7  10   1   30.90   12.20
   7  10  -1   92.69   22.30
   7  10  -1   62.59   11.40
   6 -10  -1 1162.38   75.49
   6 -10  -1 1168.68   74.59
  -6 -10   1 1193.78   72.89
   6 -10  -1 1126.89   63.29
   6 -10  -1 1056.09   75.39
  -6 -10   1 1132.69   75.19
  -6 -10   1 1025.80   65.39
   6 -10  -1 1071.19   85.19
   6 -10  -1 1093.19   86.79
  -6 -10   1 1010.90   76.29
  -6  10   1 1068.69   72.89
   6  10  -1 1063.59   73.19
   6  10  -1 1124.79   59.09
   6  10  -1 1046.10   60.59
   6  10  -1 1077.59   66.59
   6  10  -1 1067.99   65.89
   6  10  -1 1044.90   73.29
  -6  10   1 1107.59   84.99
  -6  10   1 1057.29   60.99
   6  10  -1 1102.59   74.89
  -6  10   1 1136.39   70.69
  -5 -10   1  425.76   36.70
   5 -10  -1  438.96   40.60
  -5 -10   1  428.36   35.20
  -5 -10   1  453.45   43.50
   5 -10  -1  422.36   41.30
  -5 -10   1  417.36   27.20
   5 -10  -1  447.76   40.20
  -5 -10   1  421.96   41.40
   5 -10  -1  417.36   31.40
   5 -10  -1  355.26   51.89
  -5 -10   1  434.16   25.70
   5  10  -1  433.06   28.70
   5  10  -1  406.86   28.50
   5  10  -1  422.96   40.40
  -5  10   1  459.05   40.70
   5  10  -1  386.06   34.30
   5  10  -1  419.56   41.30
  -5  10   1  510.75   62.79
   5  10  -1  417.96   34.80
   5  10  -1  430.66   39.30
  -5  10   1  455.65   31.40
  -5  10   1  389.46   34.80
  -5  10   1  446.36   37.40
  -4 -10   1  533.95   48.20
  -4 -10   1  556.34   33.40
  -4 -10   1  591.34   42.60
   4 -10  -1  561.64   55.79
  -4 -10   1  509.45   48.30
   4 -10  -1  581.64   48.20
   4 -10  -1  601.94   46.60
   4 -10  -1  515.55   36.40
  -4 -10   1  538.55   37.20
  -4  10   1  551.04   39.20
  -4  10   1  581.64   46.40
  -4  10   1  573.94   55.19
   4  10  -1  515.05   45.10
   4  10  -1  558.44   34.80
  -4  10   1  581.64   37.00
   4  10  -1  541.65   49.50
   4  10  -1  576.94   42.40
  -4  10   1  640.24   45.40
   4  10  -1  494.65   31.70
  -3 -10   1  104.19   17.80
  -3 -10   1  127.29   28.90
   3 -10  -1   99.69   22.70
  -3 -10   1  132.59   15.70
   3 -10  -1  140.39   18.90
   3 -10  -1  107.79   23.80
  -3 -10   1  100.89   18.20
   3 -10  -1   82.29   18.70
  -3 -10   1  117.19   26.20
   3 -10  -1  124.69   30.70
  -3 -10   1   95.89    8.60
  -3  10   1  153.98   27.70
  -3  10   1  123.79   17.30
   3  10  -1   95.09   20.80
   3  10  -1   94.19   13.80
   3  10  -1   84.39   20.60
  -3  10   1  172.18   35.30
   3  10  -1  109.79   19.60
  -3  10   1   78.29   18.50
   3  10  -1  105.89   10.10
  -3  10   1   93.69   15.50
   3  10  -1  123.19   22.30
  -2 -10   1 1275.37   84.29
   2 -10  -1 1350.76   94.69
   2 -10  -1 1385.56   82.69
  -2 -10   1 1257.37   68.99
  -2 -10   1 1136.79   86.69
   2 -10  -1 1400.46   72.29
   2 -10  -1 1229.18   82.69
  -2 -10   1 1300.57   67.99
  -2 -10   1 1361.56   79.79
  -2 -10   1 1351.36   77.69
   2 -10  -1 1294.67   80.69
   2  10  -1 1403.16   64.79
   2  10  -1 1349.86   70.19
  -2  10   1 1242.28   80.19
  -2  10   1 1472.05   82.19
  -2  10   1 1371.56   71.69
   2  10  -1 1359.96   90.69
   2  10  -1 1443.96   84.89
   2  10  -1 1369.66   79.99
   2  10  -1 1411.96   80.39
  -2  10   1 1243.88   90.89
  -2  10   1 1274.57   68.69
   1 -10  -1  706.13   52.19
   1 -10  -1  678.03   40.30
   1 -10  -1  728.23   50.89
  -1 -10   1  576.14   54.59
   1 -10  -1  584.94   56.09
  -1 -10   1  640.04   46.20
   1 -10  -1  579.74   46.60
  -1 -10   1  633.44   38.80
  -1 -10   1  648.64   50.89
  -1  10   1  596.04   47.10
  -1  10   1  708.83   50.89
   1  10  -1  610.24   46.60
  -1  10   1  622.94   34.90
   1  10  -1  642.64   39.30
   1  10  -1  628.14   47.10
  -1  10   1  612.44   46.80
   1  10  -1  652.13   50.49
   1  10  -1  636.04   56.29
  -1  10   1  614.94   39.30
   0 -10  -1 2137.99  118.79
   0 -10   1 1921.51  129.69
   0 -10   1 2127.09  123.39
   0 -10  -1 2134.79  109.69
   0 -10  -1 2104.89  132.19
   0 -10   1 2210.68  119.49
   0 -10  -1 2232.88  123.29
   0 -10   1 2233.28  120.59
   0 -10  -1 2203.38  121.09
   0  10  -1 2373.06  122.29
   0  10   1 2238.98  132.59
   0  10  -1 2251.27  110.29
   0  10   1 2263.97  122.09
   0  10  -1 2308.87  123.99
   0  10   1 2403.86  121.19
   0  10  -1 2260.97  134.39
   0  10   1 2135.79  119.79
   0  10  -1 2302.77  120.99
   1 -10   1  262.77   23.00
  -1 -10  -1  436.76   51.89
   1 -10   1  304.47   35.20
   1 -10   1  404.26   44.40
   1 -10   1  332.67   32.20
  -1 -10  -1  259.77   35.20
  -1 -10  -1  319.97   30.10
   1 -10   1  505.55   72.39
  -1 -10  -1  307.97   21.10
  -1 -10  -1  293.77   39.40
  -1 -10  -1  337.27   24.80
   1  10   1  362.56   39.90
   1  10   1  313.57   30.70
  -1  10  -1  304.37   37.30
  -1  10  -1  313.57   31.50
   1  10   1  319.87   24.50
  -1  10  -1  249.58   39.70
  -1  10  -1  274.87   33.70
   1  10   1  372.56   48.40
  -1  10  -1  322.27   22.80
  -1  10  -1  300.37   24.20
   1  10   1  367.36   38.70
  -2 -10  -1  308.47   34.10
   2 -10   1  254.37   34.40
  -2 -10  -1  274.27   17.30
   2 -10   1  334.07   38.60
  -2 -10  -1  325.07   40.00
   2 -10   1  295.07   24.10
  -2 -10  -1  329.17   46.10
  -2 -10  -1  276.77   22.60
  -2 -10  -1  295.97   29.70
   2 -10   1  335.37   59.59
   2 -10   1  342.67   42.20
   2  10   1  274.67   22.60
   2  10   1  310.57   36.30
  -2  10  -1  264.37   23.00
   2  10   1  279.17   34.80
  -2  10  -1  248.38   37.70
  -2  10  -1  300.87   37.30
  -2  10  -1  306.97   23.70
  -2  10  -1  336.07   32.40
   2  10   1  285.57   32.80
  -2  10  -1  258.37   32.80
   2  10   1  360.26   48.50
  -3 -10  -1 1665.03   97.69
  -3 -10  -1 1457.05   86.69
   3 -10   1 1690.63   95.39
   3 -10   1 1709.93   98.09
   3 -10   1 1369.46  103.59
  -3 -10  -1 1479.25   90.79
   3 -10   1 1603.44   95.19
  -3 -10  -1 1618.94   82.09
   3 -10   1 1634.64   83.89
  -3 -10  -1 1553.34  101.79
  -3  10  -1 1619.74   93.49
  -3  10  -1 1689.23   85.99
   3  10   1 1586.04   82.09
   3  10   1 1616.34   90.59
  -3  10  -1 1508.45   83.09
   3  10   1 1739.03   95.39
  -3  10  -1 1504.65   93.69
  -3  10  -1 1661.73  109.09
   3  10   1 1605.44  101.49
   3  10   1 1557.74   90.69
   4 -10   1 2023.00  100.69
   4 -10   1 1868.81  111.39
  -4 -10  -1 1937.91  107.99
   4 -10   1 1870.51  112.79
   4 -10   1 2072.39  112.79
   4 -10   1 1886.41  125.29
  -4 -10  -1 1878.31  113.19
  -4 -10  -1 1872.41  117.09
  -4 -10  -1 1955.40   97.29
  -4 -10  -1 1822.82  100.69
  -4  10  -1 2016.30  109.79
   4  10   1 1976.40   97.99
   4  10   1 1908.61  105.69
   4  10   1 2014.90  118.19
  -4  10  -1 2112.19  128.59
  -4  10  -1 2003.30  104.59
  -4  10  -1 1844.62  110.99
  -4  10  -1 1878.41   99.59
   4  10   1 2002.20  107.39
   4  10   1 2009.30  110.39
   5 -10   1  572.74   46.70
  -5 -10  -1  556.44   47.30
  -5 -10  -1  507.65   43.60
   5 -10   1  439.86   41.80
  -5 -10  -1  536.85   41.70
   5 -10   1  452.25   44.40
  -5 -10  -1  494.45   31.30
   5 -10   1  589.54   37.60
   5 -10   1  393.96   52.89
  -5 -10  -1  579.24   49.70
   5 -10   1  501.95   44.10
  -5  10  -1  473.85   43.70
   5  10   1  480.75   32.90
  -5  10  -1  492.95   40.40
  -5  10  -1  491.55   35.00
   5  10   1  490.05   39.30
   5  10   1  477.15   41.40
  -5  10  -1  578.64   56.89
   5  10   1  548.05   40.50
   5  10   1  539.45   48.30
  -5  10  -1  536.55   42.70
   6 -10   1    4.30    7.20
   6 -10   1    6.00    8.70
   6 -10   1    8.70   11.00
  -6 -10  -1    3.80    9.70
   6 -10   1    0.10    8.10
  -6 -10  -1   -4.00    5.20
  -6 -10  -1   10.50   10.60
  -6 -10  -1    0.40    5.00
   6 -10   1   -3.20    4.70
   6 -10   1    5.70    9.90
  -6 -10  -1    1.90    6.90
   6  10   1   -3.00    5.80
  -6  10  -1    6.90    9.60
   6  10   1    1.50    5.90
   6  10   1   10.70    8.70
   6  10   1    3.00    7.40
  -6  10  -1    2.50    8.60
   6  10   1   -0.50    6.80
  -6  10  -1   -2.60    7.10
  -6  10  -1    1.10    9.80
   6  10   1    8.90    6.50
  -6  10  -1    4.40    6.60
  -7 -10  -1  552.54   48.80
   7 -10   1  626.64   52.39
   7 -10   1  676.93   54.69
  -7 -10  -1  667.73   47.60
  -7 -10  -1  649.34   42.70
  -7 -10  -1  605.44   52.89
  -7 -10  -1  587.64   51.49
   7 -10   1  570.14   49.90
   7 -10   1  668.73   43.30
   7 -10   1  618.04   62.79
  -7  10  -1  547.95   50.59
   7  10   1  630.64   45.10
  -7  10  -1  580.34   39.80
   7  10   1  651.73   45.00
   7  10   1  576.14   38.00
  -7  10  -1  553.74   37.30
  -7  10  -1  600.54   50.59
   7  10   1  592.24   49.60
  -7  10  -1  681.33   47.10
  -7  10  -1  655.93   63.29
   7  10   1  593.14   47.60
   7  10   1  623.64   51.39
  -8 -10  -1  277.47   36.80
   8 -10   1  227.98   36.10
   8 -10   1  246.78   28.60
  -8 -10  -1  188.28   34.40
   8 -10   1  278.87   41.50
  -8 -10  -1  258.37   38.00
  -8 -10  -1  230.48   29.60
   8 -10   1  352.56   46.60
  -8 -10  -1  236.68   29.70
   8 -10   1  219.78   41.40
  -8  10  -1  179.88   22.40
  -8  10  -1  276.17   30.30
   8  10   1  212.88   20.30
   8  10   1  242.98   35.40
   8  10   1  220.98   28.60
  -8  10  -1  216.08   36.70
  -8  10  -1  249.28   39.10
  -8  10  -1  391.66   86.89
   8  10   1  201.28   26.50
  -8  10  -1  192.88   22.00
   8  10   1  239.18   34.10
  -9 -10  -1  449.06   36.60
  -9 -10  -1  465.35   40.20
   9 -10   1  427.46   60.19
  -9 -10  -1  482.35   45.20
   9 -10   1  400.96   48.50
   9 -10   1  379.36   34.30
  -9 -10  -1  475.15   35.90
  -9  10  -1  501.45   31.00
   9  10   1  453.15   39.30
  -9  10  -1  406.36   50.49
   9  10   1  454.05   40.30
  -9  10  -1  431.56   31.70
  -9  10  -1  458.05   54.79
   9  10   1  433.26   36.70
  -9  10  -1  454.25   61.89
   9  10   1  437.66   34.40
   9  10   1  429.86   31.10
 -10 -10  -1   26.30   13.90
  10 -10   1   31.60   19.40
  10 -10   1   21.40   15.40
  10 -10   1   29.20   12.70
  10 -10   1   20.10   15.30
  10 -10   1   51.69   18.50
 -10 -10  -1   43.40   21.50
 -10  10  -1    5.00   11.00
 -10  10  -1   16.10   15.60
 -10  10  -1   34.50   10.70
 -10  10  -1   33.70   20.40
 -10  10  -1   36.00   18.50
  10  10   1   28.30   12.30
  10  10   1   31.20   13.20
  10  10   1   20.10   12.90
  10  10   1   27.40   10.00
  10  10   1   45.50   13.10
  10  10   1   25.40    9.60
 -11 -10  -1  147.89   35.90
  11 -10   1  145.49   29.90
  11 -10   1  163.18   31.40
  11 -10   1  189.58   41.60
  11 -10   1  162.88   24.90
  11 -10   1  176.68   33.20
 -11 -10  -1  145.59   28.70
 -11  10  -1  115.39   34.70
  11  10   1  138.49   18.80
  11  10   1  143.19   11.80
 -11  10  -1  175.58   39.00
 -11  10  -1  146.79   32.00
  11  10   1  148.09   12.30
  11  10   1   99.89   23.90
  11  10   1  170.48   24.10
 -11  10  -1  205.78   39.60
  11  10   1  167.68   20.20
 -11  10  -1  155.78   21.30
  11  10   1  152.68   26.30
  12 -10   1   14.50   14.20
 -12 -10  -1   43.50   19.00
  12 -10   1   17.30   15.80
  12 -10   1   64.09   24.60
 -12 -10  -1   29.90   22.30
  12 -10   1   72.69   22.70
  12 -10   1   51.99   17.10
  12  10   1   37.40   10.70
 -12  10  -1   52.89   23.30
 -12  10  -1   44.00   17.90
  12  10   1   35.10    7.60
 -12  10  -1   50.39   13.50
  12  10   1   26.60   14.30
  12  10   1   50.29   16.60
  12  10   1   43.00   13.30
 -12  10  -1   59.59   22.40
 -12  10  -1   22.40   19.80
  13 -10   1  119.09   23.40
 -13 -10  -1  165.98   44.20
  13 -10   1  172.98   34.60
  13 -10   1  162.48   35.00
 -13 -10  -1  133.39   31.30
  13 -10   1  140.39   37.20
  13 -10   1  148.79   29.40
  13  10   1  154.38   20.80
 -13  10  -1  126.49   36.20
 -13  10  -1  107.19   30.70
  13  10   1  185.78   31.30
  13  10   1  227.48   19.20
  13  10   1  152.98   22.90
 -13  10  -1  150.38   32.60
 -13  10  -1  143.79   28.20
  13  10   1  173.58   14.30
  13  10   1  156.88   26.00
 -14 -10  -1   19.40   19.20
  14 -10   1   36.30   19.50
 -14 -10  -1   36.30   26.90
  14 -10   1   40.50   19.10
  14 -10   1   17.60   14.10
  14 -10   1   37.30   24.20
  14 -10   1   22.70   17.30
  14 -10   1   38.30   16.90
 -14  10  -1   43.00   28.30
 -14  10  -1   71.09   19.50
  14  10   1   37.50    8.20
 -14  10  -1   20.60   13.90
  14  10   1   41.90   11.00
  14  10   1   45.30    9.80
  14  10   1   23.40   11.20
  14  10   1   18.70   12.40
 -14  10  -1   52.09   25.00
  14 -11  -1  289.57   33.40
  14 -11  -1  168.68   30.10
  14 -11  -1  158.58   37.80
  14 -11  -1  252.47   64.39
  14 -11  -1  145.89   35.10
  14 -11  -1  152.88   42.30
 -14 -11   1  182.28   45.70
  14  11  -1  179.68   24.00
  14  11  -1  191.78   32.90
 -14  11   1  213.88   33.30
 -14  11   1  137.39   31.10
 -14  11   1  192.88   26.30
 -14  11   1  136.49   40.20
 -14  11   1  134.19   36.20
 -13 -11   1  106.49   36.30
  13 -11  -1  150.88   25.10
  13 -11  -1  109.49   34.90
  13 -11  -1  132.99   31.50
  13 -11  -1  132.79   36.80
  13 -11  -1  144.99   33.30
  13 -11  -1  129.89   28.10
 -13  11   1   77.99   29.40
 -13  11   1   94.19   32.30
  13  11  -1  117.99   26.10
 -13  11   1  151.48   34.00
  13  11  -1  139.19   21.20
  13  11  -1  158.68   18.10
  13  11  -1   73.69   24.60
 -13  11   1  143.49   23.00
  12 -11  -1  265.47   40.10
  12 -11  -1  212.98   29.90
  12 -11  -1  290.67   49.20
  12 -11  -1  276.47   47.30
  12 -11  -1  230.88   46.40
  12 -11  -1  226.78   39.10
 -12 -11   1  233.78   47.30
  12  11  -1  271.07   37.60
 -12  11   1  273.77   45.60
 -12  11   1  285.47   39.40
 -12  11   1  203.58   32.10
  12  11  -1  220.18   21.10
 -12  11   1  251.57   46.60
 -12  11   1  294.67   53.59
  12  11  -1  235.88   29.40
  12  11  -1  207.18   35.20
  11 -11  -1  175.18   38.60
  11 -11  -1  157.08   33.00
  11 -11  -1  172.88   32.70
  11 -11  -1  149.49   34.80
 -11 -11   1  180.28   40.10
  11 -11  -1  221.98   41.10
  11  11  -1  214.18   35.40
 -11  11   1  168.68   25.20
  11  11  -1  180.78   30.70
  11  11  -1  202.18   21.70
 -11  11   1  112.09   31.30
  11  11  -1  156.18   24.60
 -11  11   1  183.08   37.30
 -11  11   1  218.28   42.70
 -10 -11   1   53.59   23.90
  10 -11  -1   33.40   21.00
  10 -11  -1   43.50   14.10
  10 -11  -1   24.50   17.00
  10 -11  -1   48.10   19.90
  10 -11  -1   19.90   15.50
 -10  11   1   58.49   22.00
  10  11  -1    8.90   12.10
 -10  11   1   39.50   20.20
  10  11  -1   41.60   13.00
  10  11  -1   34.20   13.40
  10  11  -1   18.10    8.90
  10  11  -1   40.00   16.90
  10  11  -1   27.80   10.10
 -10  11   1   24.30   10.80
 -10  11   1   16.50   17.00
  -9 -11   1   57.29   14.10
   9 -11  -1   62.79   23.10
  -9 -11   1   69.29   22.30
  -9 -11   1   58.99   13.00
   9 -11  -1   14.80   15.10
   9 -11  -1   29.30   16.10
   9 -11  -1   53.79   14.20
  -9 -11   1   11.30   14.40
   9 -11  -1   62.39   24.70
   9  11  -1   49.90   16.10
   9  11  -1   33.60   11.30
   9  11  -1   49.60   15.60
  -9  11   1   53.09   13.30
   9  11  -1   72.69   17.90
   9  11  -1   43.60   13.10
  -9  11   1   52.29   18.40
  -9  11   1   63.19   22.10
   9  11  -1   69.69   21.70
   9  11  -1   48.10   11.20
  -9  11   1   27.80   17.40
  -9  11   1   46.50   10.70
  -9  11   1   55.49   12.90
   8 -11  -1  106.39   28.20
  -8 -11   1  105.29   22.90
   8 -11  -1  118.79   26.80
  -8 -11   1   94.89   24.00
  -8 -11   1  117.39   19.90
   8 -11  -1  104.59   31.90
   8 -11  -1  139.09   21.60
   8 -11  -1   97.59   25.10
  -8 -11   1   81.59   24.60
   8  11  -1  100.39   19.30
  -8  11   1  112.79   17.10
  -8  11   1  103.09   19.00
   8  11  -1   86.49   23.10
   8  11  -1  108.59   23.40
  -8  11   1  108.89   26.90
   8  11  -1   92.39   14.70
   8  11  -1  133.59   20.20
  -8  11   1   74.49   25.30
  -8  11   1   80.89   16.10
  -8  11   1   86.69   22.50
   8  11  -1   89.49   19.70
  -7 -11   1  420.86   41.00
   7 -11  -1  351.86   30.90
  -7 -11   1  370.96   33.20
   7 -11  -1  433.36   51.29
  -7 -11   1  380.66   49.90
   7 -11  -1  538.75   71.29
   7 -11  -1  332.67   45.30
  -7 -11   1  363.36   37.80
   7  11  -1  357.26   46.20
  -7  11   1  362.56   52.69
   7  11  -1  378.66   34.30
   7  11  -1  343.37   32.30
   7  11  -1  401.66   30.50
   7  11  -1  352.86   46.40
  -7  11   1  371.06   34.10
  -7  11   1  316.07   40.90
  -7  11   1  382.76   29.30
   7  11  -1  373.66   27.50
  -7  11   1  395.36   40.80
  -6 -11   1  384.26   51.19
   6 -11  -1  342.67   29.20
   6 -11  -1  506.65   68.69
  -6 -11   1  332.27   31.90
   6 -11  -1  405.56   50.99
   6 -11  -1  412.86   48.30
  -6 -11   1  376.06   36.10
  -6 -11   1  358.36   48.20
   6 -11  -1  341.37   42.60
   6  11  -1  294.87   40.60
   6  11  -1  422.76   52.39
   6  11  -1  376.66   34.00
  -6  11   1  297.27   36.60
   6  11  -1  332.57   25.90
   6  11  -1  307.67   31.00
  -6  11   1  398.26   57.89
   6  11  -1  379.06   26.90
  -6  11   1  327.67   27.90
  -5 -11   1  327.07   44.90
  -5 -11   1  257.57   33.10
   5 -11  -1  277.37   24.90
  -5 -11   1  253.87   32.30
   5 -11  -1  292.87   39.80
  -5 -11   1  260.17   19.80
  -5 -11   1  238.28   37.30
   5 -11  -1  305.07   43.20
   5 -11  -1  269.77   36.10
  -5 -11   1  287.97   22.70
   5 -11  -1  209.98   39.20
   5  11  -1  257.97   36.80
  -5  11   1  213.38   33.00
   5  11  -1  296.77   41.70
   5  11  -1  243.18   31.30
  -5  11   1  242.38   46.30
  -5  11   1  341.07   38.40
   5  11  -1  229.88   19.60
  -5  11   1  215.98   28.20
   5  11  -1  232.38   21.10
  -5  11   1  291.17   24.50
   4 -11  -1   83.09   15.70
  -4 -11   1   65.79   15.70
   4 -11  -1   90.69   23.10
   4 -11  -1  118.29   32.30
  -4 -11   1   85.89   16.30
   4 -11  -1   63.49   17.90
  -4 -11   1   98.49   26.40
   4 -11  -1   55.69   16.10
  -4 -11   1  111.09   27.40
   4  11  -1   50.79   14.50
   4  11  -1   93.79   11.80
   4  11  -1   75.99   20.80
   4  11  -1   64.09   12.00
  -4  11   1   64.29   23.10
   4  11  -1   60.19   16.00
   4  11  -1   70.69   21.00
  -4  11   1   98.99   16.50
  -4  11   1   61.79   18.20
  -4  11   1  114.49   23.10
  -4  11   1  122.49   19.90
  -3 -11   1   46.20    7.10
   3 -11  -1   44.70   15.10
   3 -11  -1   30.60   10.40
  -3 -11   1   30.70   11.70
  -3 -11   1   43.10    9.70
   3 -11  -1   69.99   24.60
   3 -11  -1   36.80   13.80
  -3 -11   1   80.89   23.20
   3 -11  -1   59.49   18.70
  -3 -11   1   42.50   13.70
  -3 -11   1   51.29   18.90
   3  11  -1   40.80   13.50
  -3  11   1   58.49   17.40
   3  11  -1   37.20   10.00
  -3  11   1   48.80   10.90
  -3  11   1   67.19   18.50
   3  11  -1   52.49   18.70
   3  11  -1   42.90   13.90
   3  11  -1   47.70    7.40
  -3  11   1   74.69   14.00
  -3  11   1   26.00   13.40
   3  11  -1   45.90   17.00
  -2 -11   1 1475.05   73.99
  -2 -11   1 1384.56   90.39
   2 -11  -1 1404.36   89.49
  -2 -11   1 1396.86   72.09
   2 -11  -1 1414.66   75.69
  -2 -11   1 1453.35   97.49
  -2 -11   1 1320.57   81.19
   2 -11  -1 1449.35   86.69
   2 -11  -1 1468.25  101.59
  -2 -11   1 1249.68   90.19
   2 -11  -1 1425.96   87.79
   2  11  -1 1441.06   88.99
   2  11  -1 1379.06   83.79
  -2  11   1 1402.06   75.39
   2  11  -1 1396.46   84.29
  -2  11   1 1384.56   86.29
   2  11  -1 1347.57   66.59
  -2  11   1 1331.07   83.89
   2  11  -1 1443.46   74.59
  -2  11   1 1290.07   96.49
  -2  11   1 1444.06   72.39
   2  11  -1 1251.47   93.19
   1 -11  -1 1050.19   74.09
   1 -11  -1 1144.89   73.69
  -1 -11   1 1093.49   75.09
  -1 -11   1 1172.08   72.79
   1 -11  -1 1106.79   71.89
   1 -11  -1 1100.39   62.19
  -1 -11   1  983.80   68.09
  -1 -11   1 1058.79   60.69
  -1 -11   1 1130.49   83.79
   1  11  -1 1148.69   71.99
  -1  11   1 1123.19   71.39
  -1  11   1 1177.88   85.29
   1  11  -1 1070.69   73.89
   1  11  -1 1176.18   84.49
  -1  11   1 1047.40   72.39
   1  11  -1 1025.20   70.19
  -1  11   1 1124.39   56.29
  -1  11   1 1107.49   62.19
  -1  11   1 1095.19   71.89
   1  11  -1 1134.59   61.79
   0 -11  -1 1062.29   82.69
   0 -11  -1 1105.59   70.49
   0 -11   1 1054.59   69.69
   0 -11   1 1133.29   72.09
   0 -11  -1  983.90   71.49
   0 -11   1 1034.90   73.69
   0 -11  -1 1114.29   61.49
   0 -11   1 1044.50   60.49
   0 -11  -1 1091.79   71.69
   0  11   1 1132.49   73.19
   0  11  -1 1010.80   70.09
   0  11   1 1123.19   51.89
   0  11   1 1098.19   71.19
   0  11  -1 1020.30   81.39
   0  11   1 1105.79   70.49
   0  11  -1 1166.08   75.19
   0  11   1 1144.39   82.99
   0  11   1 1186.98   61.89
   0  11  -1 1038.10   70.09
   0  11  -1 1014.00   60.29
  -1 -11  -1   15.80   10.80
   1 -11   1    8.30   10.30
   1 -11   1    2.00    7.60
  -1 -11  -1    2.60    5.70
   1 -11   1   -1.00    6.50
   1 -11   1   10.80    7.60
  -1 -11  -1   -1.50    6.30
  -1 -11  -1    9.40    9.70
   1 -11   1    5.50    8.60
  -1 -11  -1   16.50   11.60
  -1 -11  -1    0.30    3.60
   1  11   1    5.80    6.00
  -1  11  -1   13.10    9.30
   1  11   1    6.40    8.70
  -1  11  -1   15.10   11.30
   1  11   1   19.20   13.40
   1  11   1   22.70   15.30
   1  11   1    4.30    8.90
  -1  11  -1    8.00   10.30
  -1  11  -1   11.10   10.90
  -1  11  -1   21.50    7.00
  -1  11  -1   11.40    7.10
   2 -11   1  996.00   59.29
  -2 -11  -1 1073.29   66.59
  -2 -11  -1 1020.80   71.49
  -2 -11  -1  994.30   58.09
   2 -11   1 1059.39   69.89
  -2 -11  -1 1061.79   76.99
   2 -11   1 1002.30   71.49
  -2 -11  -1 1029.00   51.59
  -2 -11  -1 1049.79   79.69
   2 -11   1 1133.29   84.79
   2 -11   1 1093.19   71.49
  -2  11  -1  970.50   68.19
  -2  11  -1 1045.80   71.99
   2  11   1 1077.99   78.99
  -2  11  -1  968.60   80.99
  -2  11  -1  993.50   58.09
   2  11   1 1040.40   58.69
  -2  11  -1 1013.40   59.59
   2  11   1 1066.99   70.09
   2  11   1 1097.49   68.39
  -2  11  -1 1085.29   71.19
   2  11   1 1091.59   68.99
   3 -11   1  813.02   58.99
  -3 -11  -1  694.73   63.29
   3 -11   1  768.82   70.09
  -3 -11  -1  809.92   47.40
  -3 -11  -1  782.82   56.59
  -3 -11  -1  745.33   52.49
   3 -11   1  849.81   60.59
  -3 -11  -1  752.62   60.19
   3 -11   1  765.82   48.70
   3 -11   1  826.32   61.69
  -3  11  -1  772.62   49.30
  -3  11  -1  797.22   70.89
   3  11   1  732.93   46.80
   3  11   1  890.11   57.29
  -3  11  -1  761.72   58.39
   3  11   1  844.32   66.39
  -3  11  -1  848.82   49.70
   3  11   1  783.32   55.99
   3  11   1  884.51   59.49
  -3  11  -1  740.33   56.69
   4 -11   1 1447.76   87.09
   4 -11   1 1353.56   86.49
  -4 -11  -1 1280.27   87.49
  -4 -11  -1 1358.96   76.49
   4 -11   1 1373.56  100.89
  -4 -11  -1 1303.37   91.99
   4 -11   1 1271.87   86.89
  -4 -11  -1 1307.67   81.79
   4 -11   1 1258.47   73.19
  -4 -11  -1 1340.47   71.39
  -4  11  -1 1395.96   87.19
   4  11   1 1368.36   84.29
   4  11   1 1396.26   92.79
  -4  11  -1 1412.06   84.59
  -4  11  -1 1317.47   99.09
   4  11   1 1382.46   81.99
  -4  11  -1 1388.06   77.89
   4  11   1 1246.08   79.49
   4  11   1 1260.07   71.19
  -4  11  -1 1290.27   73.39
  -5 -11  -1  533.35   49.70
   5 -11   1  529.85   47.60
   5 -11   1  544.55   47.60
   5 -11   1  597.14   51.69
   5 -11   1  603.84   50.69
  -5 -11  -1  528.85   37.20
  -5 -11  -1  519.05   44.00
  -5 -11  -1  576.14   35.90
   5 -11   1  591.74   40.40
  -5 -11  -1  583.94   48.10
  -5 -11  -1  513.05   51.09
   5 -11   1  548.85   59.49
  -5  11  -1  566.24   44.10
  -5  11  -1  586.14   60.19
  -5  11  -1  556.54   38.90
  -5  11  -1  631.04   48.10
   5  11   1  627.94   49.00
   5  11   1  603.34   37.70
   5  11   1  627.94   45.60
   5  11   1  575.64   44.90
   5  11   1  548.65   51.89
  -5  11  -1  535.05   48.80
  -6 -11  -1  310.57   45.40
   6 -11   1  374.06   47.70
  -6 -11  -1  381.86   34.60
   6 -11   1  307.77   27.70
  -6 -11  -1  272.97   39.30
   6 -11   1  314.57   50.89
   6 -11   1  277.67   38.70
   6 -11   1  365.26   45.60
  -6 -11  -1  330.27   43.60
   6  11   1  312.27   43.80
   6  11   1  294.87   24.30
   6  11   1  306.77   37.80
   6  11   1  249.68   36.80
  -6  11  -1  205.38   31.40
  -6  11  -1  295.47   50.09
  -6  11  -1  221.08   34.00
   6  11   1  295.17   34.50
  -6  11  -1  297.97   26.20
   6  11   1  275.77   29.30
  -6  11  -1  309.37   37.30
   7 -11   1  101.89   19.20
   7 -11   1  102.49   25.00
  -7 -11  -1   91.19   23.10
  -7 -11  -1  103.29   25.20
  -7 -11  -1   96.89   20.70
  -7 -11  -1  102.09   24.70
   7 -11   1  119.49   34.30
   7 -11   1  122.19   28.40
  -7  11  -1  104.79   22.70
  -7  11  -1  108.59   15.90
   7  11   1  100.89   23.80
  -7  11  -1   74.49   15.60
  -7  11  -1  135.89   29.50
  -7  11  -1   95.39   20.00
   7  11   1  104.29   20.30
  -7  11  -1  100.59   31.00
   7  11   1  150.48   27.20
   7  11   1   89.09   19.30
   7  11   1  100.49   15.80
   8 -11   1  611.94   54.59
  -8 -11  -1  508.05   61.29
  -8 -11  -1  587.94   44.50
   8 -11   1  690.33   46.10
   8 -11   1  642.54   60.19
   8 -11   1  676.53   56.99
  -8 -11  -1  579.94   50.89
   8 -11   1  568.24   78.09
  -8 -11  -1  643.24   55.49
  -8  11  -1  673.23   57.39
   8  11   1  578.24   49.60
  -8  11  -1  625.64   41.60
   8  11   1  617.04   47.30
   8  11   1  735.83   55.69
   8  11   1  563.44   44.50
  -8  11  -1  732.53   41.50
   8  11   1  576.44   39.70
  -8  11  -1  606.24   63.69
  -8  11  -1  628.64   54.49
  -9 -11  -1  577.14   65.69
  -9 -11  -1  409.86   38.30
   9 -11   1  549.74   62.19
   9 -11   1  416.96   36.20
  -9 -11  -1  492.25   56.39
  -9 -11  -1  480.15   39.70
   9 -11   1  483.15   71.29
   9 -11   1  427.26   52.29
   9 -11   1  446.96   46.50
  -9 -11  -1  425.76   36.90
  -9  11  -1  496.05   36.20
  -9  11  -1  424.16   52.99
  -9  11  -1  398.26   51.39
  -9  11  -1  503.75   68.89
   9  11   1  427.76   31.90
   9  11   1  371.76   41.20
  -9  11  -1  440.96   31.90
  -9  11  -1  465.85   32.10
   9  11   1  429.56   35.50
  -9  11  -1  468.95   56.09
   9  11   1  428.06   40.60
   9  11   1  366.96   38.50
  10 -11   1   21.60   12.10
  10 -11   1   15.00   14.00
 -10 -11  -1   12.60   11.50
  10 -11   1   15.80   17.60
  10 -11   1    9.50   12.50
  10 -11   1   16.30   14.50
 -10 -11  -1   16.60   18.00
 -10 -11  -1   20.30    9.00
  10  11   1    9.00    8.20
 -10  11  -1    6.80   14.30
 -10  11  -1    2.70   13.00
  10  11   1   12.10    8.70
 -10  11  -1    7.60   16.80
 -10  11  -1   21.20    7.90
  10  11   1    8.60   10.40
  10  11   1   28.80   13.10
  10  11   1   12.00   12.60
  10  11   1   11.20    9.70
 -10  11  -1   28.80   10.50
 -11 -11  -1   29.50   20.70
  11 -11   1   12.30   16.30
  11 -11   1   26.10   16.70
  11 -11   1   20.20   15.80
  11 -11   1   -3.90   11.70
  11 -11   1   23.20   13.80
 -11 -11  -1    2.70   11.50
 -11  11  -1   19.60    9.50
  11  11   1   15.20    9.70
  11  11   1    5.10    7.10
  11  11   1   19.90   13.30
  11  11   1    5.20    9.10
  11  11   1   10.20    9.00
 -11  11  -1    6.40   12.30
 -11  11  -1   16.70   17.10
 -11  11  -1   24.50   18.50
  11  11   1   15.60   13.40
 -11  11  -1   12.50   16.40
  12 -11   1  383.76   52.79
  12 -11   1  377.66   51.49
  12 -11   1  318.07   38.10
 -12 -11  -1  431.56   65.89
 -12 -11  -1  392.86   50.79
  12 -11   1  389.76   54.99
  12 -11   1  353.66   59.29
  12  11   1  394.86   34.50
  12  11   1  455.05   40.70
  12  11   1  413.86   49.10
 -12  11  -1  398.86   42.40
 -12  11  -1  380.26   32.30
 -12  11  -1  362.36   55.99
 -12  11  -1  307.97   49.90
  12  11   1  447.26   30.40
 -12  11  -1  391.86   60.79
  13 -11   1  149.19   30.40
  13 -11   1  144.79   24.90
  13 -11   1  177.88   36.20
 -13 -11  -1  135.69   40.70
 -13 -11  -1  101.89   27.60
  13 -11   1  150.98   37.00
  13 -11   1   92.19   29.10
 -13  11  -1   72.09   29.10
  13  11   1  159.58   28.40
 -13  11  -1  127.49   27.30
  13  11   1  164.58   19.60
 -13  11  -1   59.19   26.10
 -13  11  -1  136.29   33.60
  13  11   1  126.59   24.30
  13  11   1  155.18   23.70
  13 -12  -1   24.20   14.40
  13 -12  -1   -2.40   11.40
  13 -12  -1   16.10   17.70
  13 -12  -1  -10.70    9.10
 -13 -12   1   -0.70   17.80
  13 -12  -1   36.10   23.60
 -13  12   1   -2.60   17.60
  13  12  -1    6.80    7.50
 -13  12   1    3.10   12.70
 -13  12   1   18.10   15.30
 -13  12   1   10.00   10.30
  13  12  -1    5.40   12.10
 -13  12   1   15.90   21.90
  12 -12  -1   27.10   15.00
  12 -12  -1   30.40   18.30
  12 -12  -1   34.90   20.60
  12 -12  -1    0.70   15.00
  12 -12  -1    6.50   12.90
  12 -12  -1   16.40   17.10
 -12 -12   1   25.30   21.60
 -12  12   1   21.80   17.50
 -12  12   1   31.60   21.40
 -12  12   1   26.20   21.90
  12  12  -1   30.90   18.00
  12  12  -1   20.60   13.10
  12  12  -1   65.69   13.20
 -12  12   1   18.20   19.30
  12  12  -1   37.10   18.90
 -12  12   1   18.90   12.30
 -11 -12   1  439.66   58.99
  11 -12  -1  359.46   51.59
  11 -12  -1  384.56   55.09
  11 -12  -1  344.77   39.20
  11 -12  -1  398.66   65.59
  11 -12  -1  365.16   52.59
  11 -12  -1  344.37   50.69
 -11  12   1  323.77   53.19
  11  12  -1  412.06   48.50
 -11  12   1  365.06   37.10
  11  12  -1  301.77   46.80
  11  12  -1  366.76   28.70
  11  12  -1  414.26   36.60
 -11  12   1  368.06   54.79
 -11  12   1  351.06   49.20
 -11  12   1  247.48   46.10
  11  12  -1  346.57   29.90
  10 -12  -1   48.50   20.20
 -10 -12   1   37.90   20.60
  10 -12  -1   52.99   26.70
  10 -12  -1   45.10   17.40
  10 -12  -1   81.49   23.70
 -10 -12   1   57.59   26.80
  10 -12  -1   79.99   24.60
  10  12  -1   61.09   16.60
  10  12  -1   41.10   17.10
 -10  12   1   42.30   20.20
  10  12  -1   43.20   11.70
 -10  12   1   43.50   21.30
 -10  12   1   97.29   24.00
 -10  12   1   93.69   28.50
 -10  12   1   62.99   10.80
  10  12  -1   27.30   17.70
 -10  12   1   35.10   12.90
 -10  12   1   58.69   11.40
  10  12  -1   71.99   17.80
  10  12  -1   50.39   13.80
  -9 -12   1    7.80   14.00
  -9 -12   1    2.30    6.70
  -9 -12   1   14.80   15.50
  -9 -12   1   -1.50    6.60
   9 -12  -1   -7.40    7.50
   9 -12  -1   15.40   14.40
   9 -12  -1    6.50    9.80
   9 -12  -1   -9.90    7.70
   9 -12  -1   -9.50    6.70
   9  12  -1    0.40    6.80
   9  12  -1    8.10   10.50
  -9  12   1   -7.80    7.70
  -9  12   1    7.70   14.50
  -9  12   1   -5.80    6.40
   9  12  -1   -2.40    6.40
   9  12  -1   -3.30   10.70
   9  12  -1   -0.40    9.00
   9  12  -1    4.60    5.90
  -9  12   1   -6.90   10.80
   9  12  -1    3.30   10.80
  -9  12   1   11.40    9.40
  -9  12   1    7.20    7.50
   8 -12  -1  144.89   30.00
  -8 -12   1  176.38   30.70
   8 -12  -1  182.28   42.90
   8 -12  -1  188.78   38.30
   8 -12  -1  247.58   44.60
  -8 -12   1  170.88   33.40
   8 -12  -1  141.69   22.40
  -8 -12   1  165.88   32.60
  -8  12   1  141.39   23.90
   8  12  -1  110.89   18.80
   8  12  -1  147.39   29.70
  -8  12   1  108.99   18.40
  -8  12   1  164.68   23.30
  -8  12   1  131.09   27.50
  -8  12   1  174.68   40.60
   8  12  -1  163.98   20.40
   8  12  -1  143.09   24.50
  -8  12   1  139.59   28.40
   8  12  -1  145.49   31.60
   8  12  -1  144.49   25.30
   7 -12  -1   33.50   20.40
   7 -12  -1   21.00   13.00
   7 -12  -1    6.20   12.80
   7 -12  -1   35.40   12.80
  -7 -12   1   13.00   12.00
  -7 -12   1   27.40   17.30
   7 -12  -1   24.70   16.00
  -7 -12   1   17.80   13.00
  -7 -12   1   26.20   12.20
   7  12  -1    1.50   12.30
   7  12  -1   33.10    9.50
   7  12  -1   40.30   10.70
  -7  12   1   14.80    9.50
  -7  12   1    0.80   12.40
  -7  12   1    7.40   10.80
   7  12  -1    9.90   10.80
  -7  12   1   50.79   19.30
  -7  12   1   -2.10    8.90
   7  12  -1   23.60   14.50
   7  12  -1   22.50   11.20
   6 -12  -1   -9.80    7.20
   6 -12  -1   -5.10   10.50
   6 -12  -1   15.50    9.80
   6 -12  -1    4.20   10.40
  -6 -12   1   -8.60    7.50
  -6 -12   1   -0.30    7.20
  -6 -12   1   -5.40    6.70
  -6 -12   1   14.90   11.20
   6  12  -1    6.30    5.90
  -6  12   1   -3.70    6.80
   6  12  -1   -2.90    8.10
   6  12  -1    1.10    6.20
  -6  12   1    0.80    8.40
   6  12  -1    2.40    9.10
  -6  12   1    5.00    9.10
   6  12  -1    3.00    8.40
  -6  12   1    5.90    8.00
  -6  12   1    2.90   11.60
   6  12  -1   -4.00    8.00
  -5 -12   1   34.60   17.30
  -5 -12   1   40.00   15.10
  -5 -12   1   30.60    8.60
   5 -12  -1   39.30   17.90
   5 -12  -1   22.00   13.80
  -5 -12   1   27.20   16.20
  -5 -12   1   17.10    8.50
   5 -12  -1   10.80   10.50
   5 -12  -1   14.20    9.00
   5 -12  -1   23.90   19.40
  -5 -12   1   30.40   12.80
   5  12  -1   40.30   14.40
   5  12  -1   17.70   12.20
   5  12  -1   26.40    7.50
   5  12  -1   38.30   16.50
   5  12  -1   32.20    9.90
  -5  12   1   34.10   11.00
  -5  12   1   38.70   14.60
  -5  12   1   25.50   10.70
  -5  12   1   34.60   16.90
   5  12  -1   30.20   16.60
   4 -12  -1  361.56   44.40
  -4 -12   1  307.37   47.90
  -4 -12   1  329.67   29.70
   4 -12  -1  399.86   60.59
   4 -12  -1  334.77   45.30
   4 -12  -1  327.77   28.30
  -4 -12   1  321.67   32.70
  -4 -12   1  323.37   24.70
   4 -12  -1  301.57   40.20
  -4 -12   1  425.56   53.39
  -4  12   1  349.87   29.40
   4  12  -1  304.17   20.50
   4  12  -1  395.56   35.70
  -4  12   1  239.78   34.00
  -4  12   1  314.67   27.30
   4  12  -1  342.57   33.70
  -4  12   1  233.18   42.50
  -4  12   1  277.27   37.30
   4  12  -1  352.76   26.70
   4  12  -1  240.38   37.30
   4  12  -1  327.47   48.90
  -3 -12   1  289.17   33.40
  -3 -12   1  290.17   38.50
   3 -12  -1  288.07   26.00
   3 -12  -1  396.86   49.70
  -3 -12   1  273.07   23.20
   3 -12  -1  320.97   52.49
   3 -12  -1  358.76   43.80
  -3 -12   1  223.58   17.80
  -3 -12   1  429.06   54.69
  -3 -12   1  262.17   41.50
   3 -12  -1  220.28   34.20
  -3  12   1  325.97   25.60
  -3  12   1  272.87   29.00
  -3  12   1  260.87   35.40
  -3  12   1  319.67   40.80
   3  12  -1  278.67   17.70
   3  12  -1  357.66   52.09
   3  12  -1  325.97   38.90
  -3  12   1  344.57   54.89
   3  12  -1  256.27   37.00
   3  12  -1  342.17   39.40
   3  12  -1  303.87   24.40
  -2 -12   1   54.89   12.00
   2 -12  -1   60.59   18.50
   2 -12  -1   68.89   31.40
  -2 -12   1   74.79   24.80
   2 -12  -1   49.00   11.80
  -2 -12   1   45.10   18.10
  -2 -12   1  113.99   22.50
  -2 -12   1   77.09   19.50
   2 -12  -1   58.29   17.50
   2 -12  -1   69.29   19.70
  -2  12   1   57.19   21.80
   2  12  -1   68.79   18.50
   2  12  -1   49.20   18.90
  -2  12   1   64.89   13.60
  -2  12   1   48.50   16.30
  -2  12   1   45.50   14.40
   2  12  -1   63.19    8.00
  -2  12   1   58.49   11.10
   2  12  -1   32.20   12.70
   2  12  -1   64.09   13.60
   2  12  -1  107.79   26.40
   1 -12  -1  766.42   63.29
   1 -12  -1  892.21   64.49
  -1 -12   1  882.21   52.29
   1 -12  -1  943.51   64.29
   1 -12  -1  884.21   53.59
   1 -12  -1 1212.88  105.39
  -1 -12   1  899.61   61.89
  -1 -12   1  789.12   64.59
  -1 -12   1  884.11   74.79
  -1 -12   1  917.01   63.79
   1  12  -1  917.91   63.69
  -1  12   1  835.92   52.59
  -1  12   1  849.32   73.89
  -1  12   1  983.40   64.59
  -1  12   1  872.81   63.49
  -1  12   1  899.41   46.90
   1  12  -1  908.61   74.99
   1  12  -1  876.81   63.09
   1  12  -1  891.11   65.59
   1  12  -1  868.51   52.79
   0 -12  -1   44.90   11.40
   0 -12  -1   24.50   14.50
   0 -12  -1   64.69   17.60
   0 -12  -1   68.79   17.90
   0 -12   1   74.19   25.90
   0 -12   1   38.10   16.20
   0 -12   1   33.00   13.90
   0 -12   1   46.90   12.00
   0 -12  -1   24.10   14.50
   0 -12   1   26.70   12.90
   0  12  -1   30.10   15.90
   0  12  -1   47.80    8.40
   0  12  -1   66.69   23.30
   0  12   1   44.40    5.70
   0  12   1   37.70   14.80
   0  12  -1   46.00   16.90
   0  12   1   35.40   10.70
   0  12   1   38.00   18.20
   0  12   1   50.29   17.20
   0  12  -1   52.49   17.20
   0  12   1   34.40   13.90
   0  12  -1   53.49   11.70
  -1 -12  -1  122.29   23.30
  -1 -12  -1  147.99   36.80
  -1 -12  -1  117.49   25.70
  -1 -12  -1  138.09   19.30
   1 -12   1  132.79   19.80
   1 -12   1  128.49   26.50
  -1 -12  -1  117.79   24.60
  -1 -12  -1  145.49   16.50
   1 -12   1  134.79   26.40
   1 -12   1   93.29   20.50
   1 -12   1  168.08   45.60
   1  12   1  149.88   19.70
  -1  12  -1  152.58   14.80
   1  12   1  110.59   30.00
  -1  12  -1  139.89   20.00
  -1  12  -1   70.59   20.20
  -1  12  -1  165.08   29.20
  -1  12  -1  136.39   26.00
   1  12   1   98.59   21.70
   1  12   1  100.59   21.80
   1  12   1  169.78   29.60
  -2 -12  -1   16.50    5.00
   2 -12   1   32.20   10.40
  -2 -12  -1   11.80   12.40
  -2 -12  -1   10.20    9.10
   2 -12   1    5.40    9.80
   2 -12   1   10.90   11.40
  -2 -12  -1   13.10    8.10
   2 -12   1   11.50   10.60
  -2 -12  -1   26.00   14.70
   2 -12   1   13.50   16.40
  -2 -12  -1   12.20    9.40
   2  12   1   24.80   14.60
  -2  12  -1   11.10   19.80
  -2  12  -1   25.00   12.40
   2  12   1    1.80    9.50
  -2  12  -1   21.70   12.90
   2  12   1   20.50    8.60
  -2  12  -1   15.40    8.00
  -2  12  -1   19.80   12.40
  -2  12  -1   36.50   10.00
   2  12   1   33.40   14.60
   2  12   1   31.50   13.90
   3 -12   1 1635.14   86.79
   3 -12   1 1664.73   99.29
  -3 -12  -1 1463.35  106.29
  -3 -12  -1 1561.34  101.59
   3 -12   1 1514.25  112.29
  -3 -12  -1 1604.84   92.29
   3 -12   1 1634.34  100.19
   3 -12   1 1485.45   99.29
  -3 -12  -1 1664.03   85.09
  -3  12  -1 1628.94   86.79
  -3  12  -1 1540.05   98.39
  -3  12  -1 1693.33   98.69
   3  12   1 1627.54   96.09
   3  12   1 1439.46   83.69
  -3  12  -1 1693.43  116.09
   3  12   1 1724.03   96.49
   3  12   1 1407.76  103.79
   3  12   1 1594.74   97.69
  -3  12  -1 1698.53   87.39
  -4 -12  -1   33.30   12.20
   4 -12   1   57.59   19.90
   4 -12   1   49.50   13.20
  -4 -12  -1   46.10   14.80
   4 -12   1   28.50   17.80
   4 -12   1   23.10   13.30
  -4 -12  -1   58.79   19.70
  -4 -12  -1   45.30   20.70
  -4 -12  -1   26.90    9.90
   4 -12   1   13.30   11.90
  -4  12  -1   50.39   13.10
   4  12   1   44.30   16.00
   4  12   1   44.90   14.20
   4  12   1   29.00   13.50
  -4  12  -1   37.40   16.20
  -4  12  -1   57.99   15.10
  -4  12  -1   62.49   20.10
   4  12   1   41.40   11.00
   4  12   1   38.30   16.70
  -4  12  -1   58.19   23.80
  -5 -12  -1  107.79   17.40
   5 -12   1   72.89   20.30
   5 -12   1   62.89   14.50
  -5 -12  -1   86.39   21.70
   5 -12   1  114.29   27.70
   5 -12   1  105.89   33.20
   5 -12   1   71.99   20.50
  -5 -12  -1   54.99   17.10
   5 -12   1  128.99   27.80
  -5 -12  -1   66.79   13.20
  -5 -12  -1   73.99   22.80
  -5 -12  -1   65.79   21.00
   5  12   1   77.49   19.80
   5  12   1   84.69   19.20
  -5  12  -1   83.89   20.00
  -5  12  -1   71.59   15.50
  -5  12  -1   65.49   26.90
  -5  12  -1   82.59   20.80
   5  12   1   67.09   13.70
  -5  12  -1   46.00   22.40
   5  12   1   81.49   23.50
   5  12   1   55.99   16.60
   6 -12   1  140.49   29.30
  -6 -12  -1  132.29   27.90
   6 -12   1  109.79   33.70
  -6 -12  -1  126.79   28.00
   6 -12   1  103.89   24.30
  -6 -12  -1  114.89   23.60
  -6 -12  -1  113.29   13.30
  -6 -12  -1  112.39   13.40
  -6 -12  -1  121.99   28.20
   6 -12   1  119.39   29.30
   6 -12   1   79.79   16.50
  -6  12  -1   73.29   19.70
   6  12   1  131.09   18.60
   6  12   1   98.29   20.90
   6  12   1  102.59   26.10
  -6  12  -1  103.29   28.40
  -6  12  -1  119.89   19.70
  -6  12  -1   72.49   19.00
   6  12   1  139.89   25.40
   6  12   1  114.19   23.90
  -6  12  -1  117.99   24.10
   7 -12   1 1121.29   79.19
   7 -12   1 1169.78   81.69
   7 -12   1 1065.99   66.49
   7 -12   1 1041.00   79.89
  -7 -12  -1 1049.79   78.79
  -7 -12  -1 1112.29   73.29
  -7 -12  -1 1125.39   82.29
   7  12   1 1065.79   69.99
  -7  12  -1 1123.59   73.19
   7  12   1 1134.89   72.29
   7  12   1 1072.19   62.29
   7  12   1 1116.39   80.59
  -7  12  -1  972.70   63.19
  -7  12  -1 1001.30   78.09
  -7  12  -1 1182.08   77.19
   7  12   1 1092.09   75.39
  -7  12  -1 1219.68   96.59
  -8 -12  -1  332.47   40.20
   8 -12   1  307.57   33.80
  -8 -12  -1  217.98   39.40
   8 -12   1  283.07   45.80
  -8 -12  -1  406.96   49.90
   8 -12   1  266.27   49.30
   8 -12   1  323.87   45.70
   8 -12   1  361.46   49.20
  -8  12  -1  293.97   25.30
   8  12   1  302.57   41.00
  -8  12  -1  266.57   30.20
   8  12   1  328.47   27.10
   8  12   1  320.67   45.50
  -8  12  -1  317.37   43.00
   8  12   1  295.57   35.90
  -8  12  -1  371.86   59.29
   8  12   1  332.67   38.60
  -8  12  -1  265.27   40.10
  -9 -12  -1  319.87   32.50
   9 -12   1  260.27   50.69
  -9 -12  -1  235.58   43.50
   9 -12   1  281.27   44.80
   9 -12   1  319.67   46.30
   9 -12   1  309.07   36.10
  -9 -12  -1  292.67   39.10
   9 -12   1  312.57   44.80
  -9 -12  -1  345.07   48.20
   9  12   1  293.77   41.80
  -9  12  -1  295.07   25.90
   9  12   1  338.67   38.70
  -9  12  -1  336.37   48.30
   9  12   1  286.27   26.20
  -9  12  -1  280.57   29.40
  -9  12  -1  333.67   49.30
  -9  12  -1  351.26   54.99
   9  12   1  286.47   40.10
  -9  12  -1  343.07   35.80
   9  12   1  282.17   29.70
  10 -12   1  332.57   37.20
  10 -12   1  271.27   44.00
 -10 -12  -1  278.57   40.80
 -10 -12  -1  292.17   51.39
  10 -12   1  305.27   46.10
  10 -12   1  285.37   46.00
  10 -12   1  334.67   58.59
 -10  12  -1  294.17   26.60
 -10  12  -1  311.37   24.70
 -10  12  -1  351.16   57.09
  10  12   1  356.76   28.30
 -10  12  -1  328.47   49.00
  10  12   1  296.67   40.60
 -10  12  -1  259.07   43.80
  10  12   1  317.07   38.20
  10  12   1  316.07   33.60
  10  12   1  343.47   43.00
  10  12   1  298.27   28.60
  11 -12   1  342.97   48.70
 -11 -12  -1  276.77   51.29
  11 -12   1  334.27   38.70
  11 -12   1  326.77   56.49
  11 -12   1  283.27   44.20
  11 -12   1  353.36   50.49
  11  12   1  279.07   38.70
  11  12   1  328.77   30.70
 -11  12  -1  290.57   27.00
 -11  12  -1  316.77   49.60
 -11  12  -1  390.56   48.70
 -11  12  -1  344.47   58.99
 -11  12  -1  272.57   47.80
  11  12   1  261.67   37.20
  11  12   1  281.27   26.60
  11  12   1  295.67   26.80
  12 -12   1    0.10   14.90
  12 -12   1   29.00   19.70
  12 -12   1   73.39   19.30
  12 -12   1   31.30   19.60
 -12 -12  -1   32.60   26.00
  12 -12   1   52.79   19.30
 -12  12  -1   53.39   19.60
  12  12   1   69.49   13.80
 -12  12  -1   56.99   27.50
 -12  12  -1   26.70   23.70
 -12  12  -1   31.40   21.10
 -12  12  -1   26.60   11.70
  12  12   1   62.59   17.20
  12  12   1   79.99   20.50
  12  12   1   57.39   18.70
  13 -12   1  370.26   42.20
  13 -12   1  353.36   63.69
  13 -12   1  298.47   55.59
 -13 -12  -1  254.27   54.49
  13 -12   1  311.67   46.60
  13 -12   1  333.67   52.49
 -13  12  -1  386.86   60.99
  13  12   1  444.46   49.99
 -13  12  -1  293.77   51.89
  13  12   1  322.77   37.20
 -13  12  -1  317.67   52.99
 -13  12  -1  369.66   49.90
  13  12   1  349.87   42.40
  13 -13  -1   -0.70   11.90
  13 -13  -1   -2.20   11.20
  13 -13  -1   -6.70    9.30
  13 -13  -1   -4.30   13.10
  13 -13  -1  -13.40    7.80
 -13 -13   1    1.80   21.20
 -13  13   1   -8.90   16.60
  13  13  -1   16.90   17.90
 -13  13   1    9.90   20.60
 -13  13   1   -0.90    7.80
 -13  13   1   -2.70    7.90
  12 -13  -1    3.20   13.00
  12 -13  -1   38.10   16.30
 -12 -13   1   27.00   21.50
  12 -13  -1   34.50   19.20
  12 -13  -1   54.39   22.00
  12 -13  -1   23.30   20.80
  12  13  -1   65.89   13.60
 -12  13   1   38.20   19.50
 -12  13   1   86.99   29.10
 -12  13   1   48.50   26.60
  12  13  -1   62.19   19.70
 -12  13   1   49.40   14.40
  12  13  -1   33.00   15.50
 -12  13   1   19.30   20.40
  12  13  -1   35.50   15.70
  11 -13  -1  330.87   50.29
  11 -13  -1  238.08   44.30
  11 -13  -1  277.47   52.79
  11 -13  -1  250.67   33.90
  11 -13  -1  285.57   50.09
  11 -13  -1  322.87   48.20
 -11 -13   1  310.27   52.89
  11  13  -1  252.77   27.70
  11  13  -1  281.07   42.40
  11  13  -1  297.87   36.70
  11  13  -1  295.77   42.10
 -11  13   1  193.68   39.70
  11  13  -1  243.88   31.50
 -11  13   1  302.57   33.60
 -11  13   1  263.47   49.00
 -11  13   1  281.17   70.19
 -11  13   1  317.37   52.19
 -10 -13   1  338.37   30.00
 -10 -13   1  361.86   54.59
  10 -13  -1  432.36   56.79
  10 -13  -1  302.07   46.60
 -10 -13   1  368.26   54.49
  10 -13  -1  360.26   53.99
  10 -13  -1  379.96   41.90
  10 -13  -1  403.46   55.99
  10 -13  -1  408.96   65.19
  10  13  -1  339.97   36.60
  10  13  -1  332.87   28.90
 -10  13   1  297.87   46.50
 -10  13   1  408.16   30.70
  10  13  -1  375.36   48.90
  10  13  -1  350.06   33.00
 -10  13   1  356.26   27.90
 -10  13   1  322.57   46.70
 -10  13   1  368.26   57.49
 -10  13   1  369.96   32.60
 -10  13   1  356.06   53.39
  10  13  -1  402.96   43.50
  10  13  -1  383.76   45.40
  -9 -13   1  176.98   36.90
   9 -13  -1  196.88   28.50
   9 -13  -1  202.58   44.30
  -9 -13   1  216.78   41.90
   9 -13  -1  176.78   34.00
   9 -13  -1  280.47   44.50
   9 -13  -1  152.88   32.30
  -9 -13   1  164.78   29.10
  -9 -13   1  177.38   26.30
  -9  13   1  196.08   27.50
   9  13  -1  191.58   30.10
   9  13  -1  141.49   20.60
  -9  13   1  180.18   22.90
   9  13  -1  169.88   32.10
  -9  13   1  150.58   23.30
  -9  13   1  190.18   33.90
  -9  13   1  217.38   41.50
   9  13  -1  159.68   32.90
  -9  13   1  202.08   35.40
  -9  13   1  194.28   40.60
   9  13  -1  159.68   25.70
   8 -13  -1   10.70   12.60
  -8 -13   1    8.50    9.10
  -8 -13   1    6.20   11.00
   8 -13  -1    7.40   13.00
   8 -13  -1  -11.50    5.60
  -8 -13   1   -3.30   10.00
   8 -13  -1    6.70   13.90
   8 -13  -1    2.70    9.20
  -8  13   1   -6.80    9.70
   8  13  -1   11.70    7.60
   8  13  -1    9.20   10.80
  -8  13   1   13.50   11.30
   8  13  -1   -1.50    6.50
   8  13  -1    0.80   12.00
   8  13  -1    1.60    7.80
  -8  13   1   -3.00    7.00
  -8  13   1   -1.10    9.70
   8  13  -1   12.50   12.50
  -7 -13   1  119.59   23.70
   7 -13  -1  108.59   26.80
   7 -13  -1  123.09   21.50
   7 -13  -1  141.59   32.60
  -7 -13   1  128.29   32.30
  -7 -13   1  114.59   25.60
  -7 -13   1  166.38   33.90
   7 -13  -1  211.68   47.90
   7  13  -1  113.09   28.50
  -7  13   1   79.69   27.50
   7  13  -1  108.19   27.30
   7  13  -1  151.18   18.60
  -7  13   1  132.09   25.70
   7  13  -1  118.99   24.10
  -7  13   1  130.49   20.90
   7  13  -1  124.19   24.00
  -7  13   1   83.79   21.00
   7  13  -1  126.99   18.90
  -7  13   1  173.08   34.90
   6 -13  -1  190.28   26.50
  -6 -13   1  143.69   16.00
   6 -13  -1  170.98   33.30
   6 -13  -1  167.48   34.00
  -6 -13   1  167.98   28.30
   6 -13  -1  224.28   49.70
  -6 -13   1  174.78   37.90
  -6 -13   1  133.29   27.30
   6 -13  -1  216.58   38.20
  -6 -13   1  148.89   32.80
  -6 -13   1  148.59   13.90
   6  13  -1  153.38   26.90
   6  13  -1  178.98   16.50
  -6  13   1  146.49   25.30
  -6  13   1  161.18   40.20
   6  13  -1  200.68   30.50
   6  13  -1  159.18   20.80
   6  13  -1  206.08   40.30
   6  13  -1  126.09   28.90
  -6  13   1  163.68   23.60
  -6  13   1  162.18   29.20
  -6  13   1  194.48   35.20
   5 -13  -1  484.15   56.39
  -5 -13   1  589.74   66.09
   5 -13  -1  345.27   55.19
   5 -13  -1  498.35   58.19
   5 -13  -1  489.65   38.30
  -5 -13   1  459.65   36.90
  -5 -13   1  499.95   44.20
  -5 -13   1  560.24   45.50
   5  13  -1  542.05   36.60
  -5  13   1  471.25   37.30
   5  13  -1  527.35   45.40
   5  13  -1  501.65   44.20
   5  13  -1  517.35   53.29
   5  13  -1  483.05   37.80
   5  13  -1  594.94   51.49
  -5  13   1  531.65   41.40
  -5  13   1  472.15   47.30
  -5  13   1  681.63   82.59
  -5  13   1  530.45   46.20
  -4 -13   1  135.39   18.40
  -4 -13   1  142.99   23.10
   4 -13  -1  151.68   23.50
   4 -13  -1  147.99   35.10
  -4 -13   1  126.89   29.20
   4 -13  -1  149.88   30.30
  -4 -13   1  111.79   22.20
  -4 -13   1  114.69   29.40
   4 -13  -1  129.49   35.80
   4  13  -1  210.58   41.10
  -4  13   1  134.69   20.80
   4  13  -1  124.69   28.40
   4  13  -1  142.99   11.90
  -4  13   1  156.78   23.00
   4  13  -1  156.48   28.40
  -4  13   1  122.19   35.10
  -4  13   1  175.28   30.20
   4  13  -1  131.89   19.10
   4  13  -1  142.69   27.40
  -3 -13   1   -2.70    9.60
  -3 -13   1   24.50   13.70
  -3 -13   1    9.70    7.50
  -3 -13   1   13.60    5.30
   3 -13  -1    6.70   11.00
   3 -13  -1   10.50    8.40
   3 -13  -1    9.80   12.00
  -3 -13   1   11.50   10.50
   3 -13  -1    3.10    9.90
   3 -13  -1    6.50    9.90
  -3 -13   1   48.60   21.40
   3  13  -1   24.20   15.10
   3  13  -1   17.90    4.20
  -3  13   1   20.60    8.40
   3  13  -1   -4.80    8.10
  -3  13   1   25.80    9.90
   3  13  -1   20.90    9.30
  -3  13   1   35.30   20.90
   3  13  -1   19.30   12.50
[truncated: 4,839,545 more chars]
