# Supplementary material for: Supramolecular trapping of a cationic all-metal σ-aromatic {Bi4} ring
Source: Nat Chem. 2024 May 17;16(9):1523–30. doi: 10.1038/s41557-024-01530-z (PMC11374680; doi:10.1038/s41557-024-01530-z)
Supplement: Supplementary file 5 — Crystallographic data for compound 4; CCDC reference no. 2264828. [file 41557_2024_1530_MOESM5_ESM.cif]

data_mo_ry203_3_0m
_audit_creation_date               2023-02-08
_audit_creation_method
;
Olex2 1.5
(compiled 2022.04.07 svn.rca3783a0 for OlexSys, GUI svn.r6498)
;
_audit_contact_author_name        'Ravi Yadav'
_audit_contact_author_email       ravi.yadav@aci.uni-heidelberg.de
_audit_contact_author_address     ?
_audit_contact_author_phone       ?
_publ_contact_author_id_orcid     0000-0003-2375-7607
_publ_section_references
;
D. Kratzert, I. Krossing, (2018), J. Appl. Cryst. 51, 928-934.

Dolomanov, O.V., Bourhis, L.J., Gildea, R.J, Howard, J.A.K. & Puschmann, H.
 (2009), J. Appl. Cryst. 42, 339-341.

Kratzert, D., Holstein, J.J. & Krossing, I. (2015). J. Appl. Cryst. 48, 933-938.

Sheldrick, G.M. (2015). Acta Cryst. C71, 3-8.
;
_chemical_name_common              ?
_chemical_name_systematic          ?
_chemical_formula_moiety           'C36 H48 Br In N4, 0.5(C6 H6)'
_chemical_formula_sum              'C39 H51 Br In N4'
_chemical_formula_weight           770.56
_chemical_melting_point            ?
loop_
  _atom_type_symbol
  _atom_type_description
  _atom_type_scat_dispersion_real
  _atom_type_scat_dispersion_imag
  _atom_type_scat_source
 'C' 'C' 0.0033 0.0016 'International Tables Vol C Tables 4.2.6.8 and 6.1.1.4'
 'H' 'H' 0.0000 0.0000 'International Tables Vol C Tables 4.2.6.8 and 6.1.1.4'
 'Br' 'Br' -0.2901 2.4595
 'International Tables Vol C Tables 4.2.6.8 and 6.1.1.4'
 'In' 'In' -0.7276 1.3100
 'International Tables Vol C Tables 4.2.6.8 and 6.1.1.4'
 'N' 'N' 0.0061 0.0033 'International Tables Vol C Tables 4.2.6.8 and 6.1.1.4'

_shelx_space_group_comment
;
The symmetry employed for this shelxl refinement is uniquely defined
by the following loop, which should always be used as a source of
symmetry information in preference to the above space-group names.
They are only intended as comments.
;
_space_group_crystal_system        'monoclinic'
_space_group_IT_number             14
_space_group_name_H-M_alt          'P 1 21/n 1'
_space_group_name_Hall             '-P 2yn'
loop_
  _space_group_symop_operation_xyz
 'x, y, z'
 '-x+1/2, y+1/2, -z+1/2'
 '-x, -y, -z'
 'x-1/2, -y-1/2, z-1/2'

_cell_length_a                     11.4969(5)
_cell_length_b                     19.0433(10)
_cell_length_c                     16.2624(8)
_cell_angle_alpha                  90
_cell_angle_beta                   95.902(2)
_cell_angle_gamma                  90
_cell_volume                       3541.6(3)
_cell_formula_units_Z              4
_cell_measurement_reflns_used      9853
_cell_measurement_temperature      100.00
_cell_measurement_theta_max        27.14
_cell_measurement_theta_min        2.48
_shelx_estimated_absorpt_T_max     0.911
_shelx_estimated_absorpt_T_min     0.797
_exptl_absorpt_coefficient_mu      1.828
_exptl_absorpt_correction_T_max    ?
_exptl_absorpt_correction_T_min    ?
_exptl_absorpt_correction_type     none
_exptl_absorpt_process_details     ?
_exptl_absorpt_special_details     ?
_exptl_crystal_colour              red
_exptl_crystal_colour_lustre       .
_exptl_crystal_colour_primary      red
_exptl_crystal_density_diffrn      1.445
_exptl_crystal_density_meas        ?
_exptl_crystal_density_method      ?
_exptl_crystal_description         block
_exptl_crystal_F_000               1588
_exptl_crystal_size_max            0.13
_exptl_crystal_size_mid            0.085
_exptl_crystal_size_min            0.052
_exptl_transmission_factor_max     ?
_exptl_transmission_factor_min     ?
_diffrn_reflns_av_R_equivalents    0.0746
_diffrn_reflns_av_unetI/netI       0.0273
_diffrn_reflns_Laue_measured_fraction_full  1.000
_diffrn_reflns_Laue_measured_fraction_max  0.999
_diffrn_reflns_limit_h_max         14
_diffrn_reflns_limit_h_min         -14
_diffrn_reflns_limit_k_max         24
_diffrn_reflns_limit_k_min         -24
_diffrn_reflns_limit_l_max         20
_diffrn_reflns_limit_l_min         -20
_diffrn_reflns_number              113155
_diffrn_reflns_point_group_measured_fraction_full  1.000
_diffrn_reflns_point_group_measured_fraction_max  0.999
_diffrn_reflns_theta_full          25.242
_diffrn_reflns_theta_max           27.160
_diffrn_reflns_theta_min           2.072
_diffrn_ambient_temperature        100.00
_diffrn_detector_area_resol_mean   7.9
_diffrn_detector_type              'Bruker PHOTON III'
_diffrn_measured_fraction_theta_full  1.000
_diffrn_measured_fraction_theta_max  0.999
_diffrn_measurement_device         'three-circle diffractometer'
_diffrn_measurement_device_type    'Bruker D8 VENTURE dual wavelength Mo/Cu'
_diffrn_measurement_method         '\f and \w scans'
_diffrn_radiation_type             MoK\a
_diffrn_radiation_wavelength       0.71073
_diffrn_source                     ?
_reflns_Friedel_coverage           0.000
_reflns_Friedel_fraction_full      .
_reflns_Friedel_fraction_max       .
_reflns_number_gt                  7013
_reflns_number_total               7855
_reflns_special_details
;
 Reflections were merged by SHELXL according to the crystal
 class for the calculation of statistics and refinement.
 
 _reflns_Friedel_fraction is defined as the number of unique
 Friedel pairs measured divided by the number that would be
 possible theoretically, ignoring centric projections and
 systematic absences.
;
_reflns_threshold_expression       'I > 2\s(I)'
_computing_cell_refinement         'SAINT V8.40B (?, 2016)'
_computing_data_collection         ?
_computing_data_reduction          'SAINT V8.40B (?, 2016)'
_computing_molecular_graphics      'Olex2 1.5 (Dolomanov et al., 2009)'
_computing_publication_material    'Olex2 1.5 (Dolomanov et al., 2009)'
_computing_structure_refinement    'SHELXL 2018/3 (Sheldrick, 2015)'
_computing_structure_solution      'SHELXT 2018/2 (Sheldrick, 2018)'
_refine_diff_density_max           0.982
_refine_diff_density_min           -0.997
_refine_diff_density_rms           0.095
_refine_ls_extinction_coef         .
_refine_ls_extinction_method       none
_refine_ls_goodness_of_fit_ref     1.113
_refine_ls_hydrogen_treatment      constr
_refine_ls_matrix_type             full
_refine_ls_number_parameters       423
_refine_ls_number_reflns           7855
_refine_ls_number_restraints       0
_refine_ls_R_factor_all            0.0343
_refine_ls_R_factor_gt             0.0294
_refine_ls_restrained_S_all        1.113
_refine_ls_shift/su_max            0.002
_refine_ls_shift/su_mean           0.000
_refine_ls_structure_factor_coef   Fsqd
_refine_ls_weighting_details      
 'w=1/[\s^2^(Fo^2^)+(0.0330P)^2^+3.7397P] where P=(Fo^2^+2Fc^2^)/3'
_refine_ls_weighting_scheme        calc
_refine_ls_wR_factor_gt            0.0688
_refine_ls_wR_factor_ref           0.0713
_refine_special_details            ?
_olex2_refinement_description
;
1. Fixed Uiso
 At 1.2 times of:
  All C(H) groups, All C(H,H) groups
 At 1.5 times of:
  All C(H,H,H) groups
2. Uiso/Uaniso restraints and constraints
Uanis(C37) = Uanis(C37')
Uanis(C39) = Uanis(C39')
Uanis(C38) = Uanis(C38')
3. Others
 Fixed Sof: C37(0.6) H37(0.6) C38(0.6) H38(0.6) C39(0.6) H39(0.6) C37'(0.4)
 H37'(0.4) C38'(0.4) H38'(0.4) C39'(0.4) H39'(0.4)
4.a Secondary CH2 refined with riding coordinates:
 C6(H6A,H6B), C8(H8A,H8B), C15(H15A,H15B), C17(H17A,H17B), C24(H24A,H24B),
 C26(H26A,H26B), C33(H33A,H33B), C35(H35A,H35B)
4.b Aromatic/amide H refined with riding coordinates:
 C2(H2), C3(H3), C11(H11), C12(H12), C20(H20), C21(H21), C29(H29), C30(H30),
 C37(H37), C38(H38), C39(H39), C37'(H37'), C38'(H38'), C39'(H39')
4.c Idealised Me refined as rotating group:
 C7(H7A,H7B,H7C), C9(H9A,H9B,H9C), C16(H16A,H16B,H16C), C18(H18A,H18B,H18C),
 C25(H25A,H25B,H25C), C27(H27A,H27B,H27C), C34(H34A,H34B,H34C), C36(H36A,H36B,
 H36C)
;
_atom_sites_solution_hydrogens     geom
_atom_sites_solution_primary       ?
_atom_sites_solution_secondary     ?
loop_
  _atom_site_label
  _atom_site_type_symbol
  _atom_site_fract_x
  _atom_site_fract_y
  _atom_site_fract_z
  _atom_site_U_iso_or_equiv
  _atom_site_adp_type
  _atom_site_occupancy
  _atom_site_site_symmetry_order
  _atom_site_calc_flag
  _atom_site_refinement_flags_posn
  _atom_site_refinement_flags_adp
  _atom_site_refinement_flags_occupancy
  _atom_site_disorder_assembly
  _atom_site_disorder_group
 In01 In 0.39438(2) 0.36426(2) 0.33929(2) 0.00733(5) Uani 1 1 d . . . . .
 Br1 Br 0.36953(2) 0.30765(2) 0.19905(2) 0.01387(6) Uani 1 1 d . . . . .
 N1 N 0.38823(16) 0.48226(10) 0.31380(12) 0.0093(4) Uani 1 1 d . . . . .
 N2 N 0.58244(16) 0.40419(10) 0.35713(11) 0.0094(4) Uani 1 1 d . . . . .
 N3 N 0.44912(16) 0.29122(10) 0.43598(12) 0.0102(4) Uani 1 1 d . . . . .
 N4 N 0.23295(16) 0.38308(10) 0.39015(12) 0.0098(4) Uani 1 1 d . . . . .
 C1 C 0.29979(19) 0.52266(12) 0.32821(13) 0.0098(4) Uani 1 1 d . . . . .
 C2 C 0.3405(2) 0.59042(12) 0.36106(14) 0.0123(4) Uani 1 1 d . . . . .
 H2 H 0.292509 0.628220 0.375253 0.015 Uiso 1 1 calc R U . . .
 C3 C 0.4581(2) 0.59011(12) 0.36778(14) 0.0129(4) Uani 1 1 d . . . . .
 H3 H 0.508637 0.626164 0.390585 0.016 Uiso 1 1 calc R U . . .
 C4 C 0.49303(19) 0.52303(12) 0.33290(14) 0.0109(4) Uani 1 1 d . . . . .
 C5 C 0.58699(19) 0.51808(12) 0.27336(14) 0.0112(4) Uani 1 1 d . . . . .
 C6 C 0.6609(2) 0.58373(12) 0.26740(16) 0.0149(5) Uani 1 1 d . . . . .
 H6A H 0.673210 0.606266 0.322462 0.018 Uiso 1 1 calc R U . . .
 H6B H 0.618095 0.617366 0.228931 0.018 Uiso 1 1 calc R U . . .
 C7 C 0.7794(2) 0.56774(15) 0.23721(19) 0.0243(6) Uani 1 1 d . . . . .
 H7A H 0.768289 0.553923 0.178880 0.036 Uiso 1 1 calc R U . . .
 H7B H 0.817092 0.529330 0.270045 0.036 Uiso 1 1 calc R U . . .
 H7C H 0.828898 0.609685 0.243317 0.036 Uiso 1 1 calc R U . . .
 C8 C 0.5611(2) 0.47639(13) 0.19430(14) 0.0144(5) Uani 1 1 d . . . . .
 H8A H 0.519004 0.432865 0.206498 0.017 Uiso 1 1 calc R U . . .
 H8B H 0.635807 0.462635 0.173549 0.017 Uiso 1 1 calc R U . . .
 C9 C 0.4875(3) 0.51746(15) 0.12690(16) 0.0261(6) Uani 1 1 d . . . . .
 H9A H 0.468351 0.487101 0.078760 0.039 Uiso 1 1 calc R U . . .
 H9B H 0.531912 0.558241 0.110700 0.039 Uiso 1 1 calc R U . . .
 H9C H 0.415207 0.533374 0.148048 0.039 Uiso 1 1 calc R U . . .
 C10 C 0.60458(19) 0.47844(12) 0.35630(14) 0.0105(4) Uani 1 1 d . . . . .
 C11 C 0.7033(2) 0.49241(12) 0.41887(14) 0.0129(4) Uani 1 1 d . . . . .
 H11 H 0.733983 0.537101 0.435563 0.015 Uiso 1 1 calc R U . . .
 C12 C 0.7419(2) 0.42936(12) 0.44799(14) 0.0128(4) Uani 1 1 d . . . . .
 H12 H 0.807989 0.421331 0.486938 0.015 Uiso 1 1 calc R U . . .
 C13 C 0.66425(19) 0.37573(12) 0.40904(13) 0.0097(4) Uani 1 1 d . . . . .
 C14 C 0.66727(19) 0.29703(12) 0.42391(14) 0.0102(4) Uani 1 1 d . . . . .
 C15 C 0.6553(2) 0.25892(12) 0.33901(14) 0.0124(4) Uani 1 1 d . . . . .
 H15A H 0.653191 0.207633 0.348705 0.015 Uiso 1 1 calc R U . . .
 H15B H 0.579816 0.272441 0.308246 0.015 Uiso 1 1 calc R U . . .
 C16 C 0.7538(2) 0.27508(14) 0.28525(15) 0.0195(5) Uani 1 1 d . . . . .
 H16A H 0.756298 0.325703 0.274749 0.029 Uiso 1 1 calc R U . . .
 H16B H 0.739548 0.249951 0.232585 0.029 Uiso 1 1 calc R U . . .
 H16C H 0.828709 0.259913 0.314011 0.029 Uiso 1 1 calc R U . . .
 C17 C 0.7849(2) 0.27669(12) 0.47388(14) 0.0122(4) Uani 1 1 d . . . . .
 H17A H 0.849111 0.300501 0.448754 0.015 Uiso 1 1 calc R U . . .
 H17B H 0.784602 0.294900 0.530878 0.015 Uiso 1 1 calc R U . . .
 C18 C 0.8114(2) 0.19790(13) 0.47858(15) 0.0168(5) Uani 1 1 d . . . . .
 H18A H 0.817129 0.179647 0.422799 0.025 Uiso 1 1 calc R U . . .
 H18B H 0.748419 0.173500 0.503229 0.025 Uiso 1 1 calc R U . . .
 H18C H 0.885586 0.190138 0.512720 0.025 Uiso 1 1 calc R U . . .
 C19 C 0.56245(19) 0.27942(11) 0.47106(14) 0.0099(4) Uani 1 1 d . . . . .
 C20 C 0.5598(2) 0.25010(12) 0.54802(14) 0.0119(4) Uani 1 1 d . . . . .
 H20 H 0.625373 0.236815 0.585099 0.014 Uiso 1 1 calc R U . . .
 C21 C 0.4398(2) 0.24343(12) 0.56154(14) 0.0130(4) Uani 1 1 d . . . . .
 H21 H 0.410260 0.224999 0.609561 0.016 Uiso 1 1 calc R U . . .
 C22 C 0.3745(2) 0.26868(12) 0.49202(14) 0.0117(4) Uani 1 1 d . . . . .
 C23 C 0.2417(2) 0.26832(12) 0.46939(14) 0.0117(4) Uani 1 1 d . . . . .
 C24 C 0.1783(2) 0.23783(13) 0.54097(15) 0.0161(5) Uani 1 1 d . . . . .
 H24A H 0.208133 0.262677 0.592337 0.019 Uiso 1 1 calc R U . . .
 H24B H 0.094200 0.249315 0.529876 0.019 Uiso 1 1 calc R U . . .
 C25 C 0.1887(2) 0.15905(14) 0.55759(17) 0.0223(5) Uani 1 1 d . . . . .
 H25A H 0.154560 0.133184 0.508871 0.033 Uiso 1 1 calc R U . . .
 H25B H 0.146849 0.147046 0.605218 0.033 Uiso 1 1 calc R U . . .
 H25C H 0.271344 0.146358 0.569337 0.033 Uiso 1 1 calc R U . . .
 C26 C 0.2147(2) 0.22316(12) 0.38968(15) 0.0135(5) Uani 1 1 d . . . . .
 H26A H 0.261834 0.241363 0.346698 0.016 Uiso 1 1 calc R U . . .
 H26B H 0.240392 0.174347 0.402200 0.016 Uiso 1 1 calc R U . . .
 C27 C 0.0862(2) 0.22177(15) 0.35423(17) 0.0212(5) Uani 1 1 d . . . . .
 H27A H 0.078098 0.194438 0.302899 0.032 Uiso 1 1 calc R U . . .
 H27B H 0.058924 0.269880 0.342710 0.032 Uiso 1 1 calc R U . . .
 H27C H 0.039195 0.200120 0.394364 0.032 Uiso 1 1 calc R U . . .
 C28 C 0.19398(19) 0.34223(12) 0.45207(14) 0.0104(4) Uani 1 1 d . . . . .
 C29 C 0.1000(2) 0.37539(13) 0.48221(15) 0.0140(5) Uani 1 1 d . . . . .
 H29 H 0.056865 0.358796 0.525078 0.017 Uiso 1 1 calc R U . . .
 C30 C 0.0800(2) 0.43894(12) 0.43701(14) 0.0123(4) Uani 1 1 d . . . . .
 H30 H 0.021225 0.472876 0.443929 0.015 Uiso 1 1 calc R U . . .
 C31 C 0.16242(19) 0.44179(12) 0.38122(14) 0.0104(4) Uani 1 1 d . . . . .
 C32 C 0.17510(19) 0.49579(11) 0.31415(14) 0.0098(4) Uani 1 1 d . . . . .
 C33 C 0.1550(2) 0.46071(12) 0.22746(14) 0.0127(4) Uani 1 1 d . . . . .
 H33A H 0.166969 0.496320 0.184779 0.015 Uiso 1 1 calc R U . . .
 H33B H 0.214206 0.423401 0.223851 0.015 Uiso 1 1 calc R U . . .
 C34 C 0.0332(2) 0.42869(14) 0.20856(16) 0.0203(5) Uani 1 1 d . . . . .
 H34A H 0.030266 0.401413 0.157286 0.030 Uiso 1 1 calc R U . . .
 H34B H -0.025207 0.466287 0.202151 0.030 Uiso 1 1 calc R U . . .
 H34C H 0.016554 0.397833 0.254133 0.030 Uiso 1 1 calc R U . . .
 C35 C 0.0889(2) 0.55709(12) 0.32126(15) 0.0133(4) Uani 1 1 d . . . . .
 H35A H 0.009245 0.537511 0.322107 0.016 Uiso 1 1 calc R U . . .
 H35B H 0.109572 0.581195 0.374696 0.016 Uiso 1 1 calc R U . . .
 C36 C 0.0864(2) 0.61130(13) 0.25206(16) 0.0179(5) Uani 1 1 d . . . . .
 H36A H 0.047969 0.591103 0.200891 0.027 Uiso 1 1 calc R U . . .
 H36B H 0.166643 0.624750 0.243680 0.027 Uiso 1 1 calc R U . . .
 H36C H 0.043123 0.652879 0.267166 0.027 Uiso 1 1 calc R U . . .
 C37 C 0.3878(6) -0.0290(4) 0.5024(4) 0.0308(13) Uani 0.6 1 d . . P A 1
 H37 H 0.311299 -0.047651 0.503368 0.037 Uiso 0.6 1 calc R U P A 1
 C38 C 0.4033(8) 0.0396(4) 0.4767(4) 0.0280(15) Uani 0.6 1 d . . P A 1
 H38 H 0.335874 0.067162 0.460701 0.034 Uiso 0.6 1 calc R U P A 1
 C39 C 0.5142(9) 0.0702(5) 0.4731(5) 0.036(2) Uani 0.6 1 d . . P A 1
 H39 H 0.522109 0.117159 0.454728 0.043 Uiso 0.6 1 calc R U P A 1
 C37' C 0.3832(10) 0.0041(8) 0.4989(7) 0.0308(13) Uani 0.4 1 d . . P B 2
 H37' H 0.300649 0.005073 0.499489 0.037 Uiso 0.4 1 calc R U P B 2
 C38' C 0.4393(13) 0.0624(7) 0.4760(8) 0.0280(15) Uani 0.4 1 d . . P B 2
 H38' H 0.399481 0.104500 0.459259 0.034 Uiso 0.4 1 calc R U P B 2
 C39' C 0.5573(18) 0.0556(8) 0.4791(9) 0.036(2) Uani 0.4 1 d . . P B 2
 H39' H 0.601034 0.095341 0.464876 0.043 Uiso 0.4 1 calc R U P B 2

loop_
  _atom_site_aniso_label
  _atom_site_aniso_U_11
  _atom_site_aniso_U_22
  _atom_site_aniso_U_33
  _atom_site_aniso_U_23
  _atom_site_aniso_U_13
  _atom_site_aniso_U_12
 In01 0.00823(8) 0.00690(8) 0.00678(8) -0.00101(5) 0.00036(5) 0.00007(5)
 Br1 0.01889(12) 0.01301(11) 0.00911(11) -0.00399(8) -0.00141(8) 0.00136(9)
 N1 0.0096(9) 0.0082(9) 0.0102(9) -0.0015(7) 0.0015(7) -0.0011(7)
 N2 0.0116(9) 0.0072(9) 0.0095(9) 0.0003(7) 0.0022(7) -0.0002(7)
 N3 0.0103(9) 0.0098(9) 0.0102(9) 0.0011(7) -0.0002(7) 0.0004(7)
 N4 0.0096(9) 0.0093(9) 0.0102(9) 0.0004(7) 0.0006(7) 0.0000(7)
 C1 0.0114(10) 0.0101(10) 0.0079(10) 0.0007(8) 0.0013(8) 0.0008(8)
 C2 0.0145(11) 0.0076(10) 0.0150(11) -0.0023(8) 0.0032(9) 0.0020(8)
 C3 0.0153(11) 0.0096(10) 0.0141(11) -0.0025(9) 0.0027(9) -0.0021(9)
 C4 0.0108(10) 0.0096(10) 0.0122(11) -0.0003(8) 0.0002(8) 0.0005(8)
 C5 0.0095(10) 0.0114(11) 0.0130(11) 0.0035(8) 0.0026(8) 0.0025(8)
 C6 0.0123(11) 0.0119(11) 0.0206(12) 0.0046(9) 0.0025(9) 0.0003(9)
 C7 0.0149(12) 0.0234(14) 0.0360(16) 0.0086(12) 0.0095(11) -0.0009(10)
 C8 0.0178(12) 0.0139(11) 0.0124(11) 0.0008(9) 0.0056(9) 0.0025(9)
 C9 0.0413(17) 0.0224(14) 0.0135(12) 0.0011(10) -0.0029(11) 0.0031(12)
 C10 0.0097(10) 0.0088(10) 0.0128(11) 0.0001(8) 0.0004(8) 0.0002(8)
 C11 0.0117(11) 0.0118(11) 0.0149(11) -0.0010(9) 0.0007(9) -0.0034(8)
 C12 0.0105(10) 0.0142(11) 0.0130(11) -0.0011(9) -0.0014(8) -0.0024(8)
 C13 0.0094(10) 0.0119(11) 0.0083(10) -0.0006(8) 0.0025(8) 0.0012(8)
 C14 0.0111(10) 0.0094(10) 0.0096(10) 0.0004(8) -0.0013(8) 0.0028(8)
 C15 0.0135(11) 0.0129(11) 0.0102(10) -0.0016(8) -0.0012(8) 0.0037(9)
 C16 0.0215(13) 0.0237(13) 0.0138(11) -0.0005(10) 0.0051(10) 0.0062(10)
 C17 0.0105(10) 0.0135(11) 0.0122(11) 0.0008(8) 0.0000(8) 0.0028(8)
 C18 0.0180(12) 0.0177(12) 0.0146(11) 0.0005(9) 0.0003(9) 0.0068(9)
 C19 0.0117(10) 0.0068(10) 0.0112(10) -0.0020(8) 0.0017(8) 0.0013(8)
 C20 0.0149(11) 0.0092(10) 0.0107(10) -0.0002(8) -0.0023(8) 0.0018(8)
 C21 0.0177(11) 0.0114(11) 0.0098(10) 0.0010(8) 0.0015(9) -0.0002(9)
 C22 0.0146(11) 0.0092(10) 0.0117(11) -0.0001(8) 0.0026(9) 0.0009(8)
 C23 0.0127(11) 0.0096(10) 0.0130(11) 0.0012(8) 0.0018(8) -0.0031(8)
 C24 0.0165(11) 0.0166(12) 0.0157(12) 0.0044(9) 0.0042(9) -0.0025(9)
 C25 0.0266(14) 0.0172(12) 0.0242(14) 0.0066(10) 0.0076(11) -0.0052(10)
 C26 0.0165(11) 0.0089(10) 0.0152(11) 0.0004(9) 0.0019(9) -0.0020(9)
 C27 0.0173(12) 0.0229(13) 0.0228(13) -0.0051(10) -0.0009(10) -0.0049(10)
 C28 0.0104(10) 0.0100(10) 0.0104(10) -0.0008(8) -0.0009(8) -0.0036(8)
 C29 0.0129(11) 0.0164(12) 0.0129(11) -0.0015(9) 0.0031(9) -0.0029(9)
 C30 0.0110(10) 0.0130(11) 0.0129(11) -0.0034(9) 0.0016(8) 0.0005(8)
 C31 0.0113(10) 0.0095(10) 0.0101(10) 0.0002(8) -0.0005(8) 0.0007(8)
 C32 0.0106(10) 0.0077(10) 0.0108(10) -0.0011(8) -0.0001(8) 0.0011(8)
 C33 0.0131(11) 0.0131(11) 0.0113(11) -0.0015(9) -0.0015(8) 0.0017(9)
 C34 0.0173(12) 0.0226(13) 0.0199(13) -0.0047(10) -0.0032(10) -0.0008(10)
 C35 0.0106(10) 0.0137(11) 0.0154(11) -0.0020(9) 0.0010(8) 0.0035(9)
 C36 0.0166(12) 0.0130(11) 0.0240(13) 0.0024(10) 0.0004(10) 0.0050(9)
 C37 0.046(3) 0.024(4) 0.0211(19) 0.009(3) 0.0010(18) -0.008(4)
 C38 0.059(5) 0.006(4) 0.0185(17) -0.003(3) 0.001(3) 0.006(3)
 C39 0.075(9) 0.012(4) 0.016(2) 0.006(2) -0.017(4) -0.001(3)
 C37' 0.046(3) 0.024(4) 0.0211(19) 0.009(3) 0.0010(18) -0.008(4)
 C38' 0.059(5) 0.006(4) 0.0185(17) -0.003(3) 0.001(3) 0.006(3)
 C39' 0.075(9) 0.012(4) 0.016(2) 0.006(2) -0.017(4) -0.001(3)

_geom_special_details
;
 All esds (except the esd in the dihedral angle between two l.s. planes)
 are estimated using the full covariance matrix.  The cell esds are taken
 into account individually in the estimation of esds in distances, angles
 and torsion angles; correlations between esds in cell parameters are only
 used when they are defined by crystal symmetry.  An approximate (isotropic)
 treatment of cell esds is used for estimating esds involving l.s. planes.
;
loop_
  _geom_bond_atom_site_label_1
  _geom_bond_atom_site_label_2
  _geom_bond_distance
  _geom_bond_site_symmetry_2
  _geom_bond_publ_flag
 In01 Br1 2.5122(3) . ?
 In01 N1 2.2848(19) . ?
 In01 N2 2.2821(19) . ?
 In01 N3 2.1446(19) . ?
 In01 N4 2.1385(19) . ?
 N1 C1 1.315(3) . ?
 N1 C4 1.440(3) . ?
 N2 C10 1.437(3) . ?
 N2 C13 1.314(3) . ?
 N3 C19 1.386(3) . ?
 N3 C22 1.383(3) . ?
 N4 C28 1.383(3) . ?
 N4 C31 1.380(3) . ?
 C1 C2 1.455(3) . ?
 C1 C32 1.517(3) . ?
 C2 H2 0.9500 . ?
 C2 C3 1.345(3) . ?
 C3 H3 0.9500 . ?
 C3 C4 1.470(3) . ?
 C4 C5 1.526(3) . ?
 C4 C10 1.552(3) . ?
 C5 C6 1.520(3) . ?
 C5 C8 1.514(3) . ?
 C5 C10 1.541(3) . ?
 C6 H6A 0.9900 . ?
 C6 H6B 0.9900 . ?
 C6 C7 1.526(3) . ?
 C7 H7A 0.9800 . ?
 C7 H7B 0.9800 . ?
 C7 H7C 0.9800 . ?
 C8 H8A 0.9900 . ?
 C8 H8B 0.9900 . ?
 C8 C9 1.529(3) . ?
 C9 H9A 0.9800 . ?
 C9 H9B 0.9800 . ?
 C9 H9C 0.9800 . ?
 C10 C11 1.469(3) . ?
 C11 H11 0.9500 . ?
 C11 C12 1.349(3) . ?
 C12 H12 0.9500 . ?
 C12 C13 1.458(3) . ?
 C13 C14 1.518(3) . ?
 C14 C15 1.553(3) . ?
 C14 C17 1.553(3) . ?
 C14 C19 1.530(3) . ?
 C15 H15A 0.9900 . ?
 C15 H15B 0.9900 . ?
 C15 C16 1.532(3) . ?
 C16 H16A 0.9800 . ?
 C16 H16B 0.9800 . ?
 C16 H16C 0.9800 . ?
 C17 H17A 0.9900 . ?
 C17 H17B 0.9900 . ?
 C17 C18 1.531(3) . ?
 C18 H18A 0.9800 . ?
 C18 H18B 0.9800 . ?
 C18 H18C 0.9800 . ?
 C19 C20 1.374(3) . ?
 C20 H20 0.9500 . ?
 C20 C21 1.425(3) . ?
 C21 H21 0.9500 . ?
 C21 C22 1.378(3) . ?
 C22 C23 1.533(3) . ?
 C23 C24 1.548(3) . ?
 C23 C26 1.560(3) . ?
 C23 C28 1.526(3) . ?
 C24 H24A 0.9900 . ?
 C24 H24B 0.9900 . ?
 C24 C25 1.527(3) . ?
 C25 H25A 0.9800 . ?
 C25 H25B 0.9800 . ?
 C25 H25C 0.9800 . ?
 C26 H26A 0.9900 . ?
 C26 H26B 0.9900 . ?
 C26 C27 1.530(3) . ?
 C27 H27A 0.9800 . ?
 C27 H27B 0.9800 . ?
 C27 H27C 0.9800 . ?
 C28 C29 1.384(3) . ?
 C29 H29 0.9500 . ?
 C29 C30 1.422(3) . ?
 C30 H30 0.9500 . ?
 C30 C31 1.379(3) . ?
 C31 C32 1.517(3) . ?
 C32 C33 1.556(3) . ?
 C32 C35 1.543(3) . ?
 C33 H33A 0.9900 . ?
 C33 H33B 0.9900 . ?
 C33 C34 1.529(3) . ?
 C34 H34A 0.9800 . ?
 C34 H34B 0.9800 . ?
 C34 H34C 0.9800 . ?
 C35 H35A 0.9900 . ?
 C35 H35B 0.9900 . ?
 C35 C36 1.525(3) . ?
 C36 H36A 0.9800 . ?
 C36 H36B 0.9800 . ?
 C36 H36C 0.9800 . ?
 C37 H37 0.9500 . ?
 C37 C38 1.388(8) . ?
 C37 C39 1.397(9) 3_656 ?
 C38 H38 0.9500 . ?
 C38 C39 1.409(13) . ?
 C39 H39 0.9500 . ?
 C37' H37' 0.9500 . ?
 C37' C38' 1.355(14) . ?
 C37' C39' 1.356(15) 3_656 ?
 C38' H38' 0.9500 . ?
 C38' C39' 1.36(2) . ?
 C39' H39' 0.9500 . ?

loop_
  _geom_angle_atom_site_label_1
  _geom_angle_atom_site_label_2
  _geom_angle_atom_site_label_3
  _geom_angle
  _geom_angle_site_symmetry_1
  _geom_angle_site_symmetry_3
  _geom_angle_publ_flag
 N1 In01 Br1 105.00(5) . . ?
 N2 In01 Br1 106.04(5) . . ?
 N2 In01 N1 72.94(7) . . ?
 N3 In01 Br1 112.63(5) . . ?
 N3 In01 N1 140.54(7) . . ?
 N3 In01 N2 85.42(7) . . ?
 N4 In01 Br1 113.63(5) . . ?
 N4 In01 N1 83.88(7) . . ?
 N4 In01 N2 138.03(7) . . ?
 N4 In01 N3 91.49(7) . . ?
 C1 N1 In01 123.58(15) . . ?
 C1 N1 C4 106.93(18) . . ?
 C4 N1 In01 118.78(14) . . ?
 C10 N2 In01 119.55(14) . . ?
 C13 N2 In01 123.39(15) . . ?
 C13 N2 C10 107.22(18) . . ?
 C19 N3 In01 126.83(15) . . ?
 C22 N3 In01 121.96(15) . . ?
 C22 N3 C19 107.42(18) . . ?
 C28 N4 In01 123.11(15) . . ?
 C31 N4 In01 128.25(15) . . ?
 C31 N4 C28 107.55(18) . . ?
 N1 C1 C2 111.02(19) . . ?
 N1 C1 C32 120.8(2) . . ?
 C2 C1 C32 128.2(2) . . ?
 C1 C2 H2 126.0 . . ?
 C3 C2 C1 108.0(2) . . ?
 C3 C2 H2 126.0 . . ?
 C2 C3 H3 126.7 . . ?
 C2 C3 C4 106.5(2) . . ?
 C4 C3 H3 126.7 . . ?
 N1 C4 C3 107.20(18) . . ?
 N1 C4 C5 117.46(19) . . ?
 N1 C4 C10 114.19(18) . . ?
 C3 C4 C5 122.5(2) . . ?
 C3 C4 C10 129.2(2) . . ?
 C5 C4 C10 60.06(14) . . ?
 C4 C5 C10 60.82(14) . . ?
 C6 C5 C4 115.24(19) . . ?
 C6 C5 C10 115.77(19) . . ?
 C8 C5 C4 118.74(19) . . ?
 C8 C5 C6 116.1(2) . . ?
 C8 C5 C10 118.88(19) . . ?
 C5 C6 H6A 109.1 . . ?
 C5 C6 H6B 109.1 . . ?
 C5 C6 C7 112.3(2) . . ?
 H6A C6 H6B 107.9 . . ?
 C7 C6 H6A 109.1 . . ?
 C7 C6 H6B 109.1 . . ?
 C6 C7 H7A 109.5 . . ?
 C6 C7 H7B 109.5 . . ?
 C6 C7 H7C 109.5 . . ?
 H7A C7 H7B 109.5 . . ?
 H7A C7 H7C 109.5 . . ?
 H7B C7 H7C 109.5 . . ?
 C5 C8 H8A 109.0 . . ?
 C5 C8 H8B 109.0 . . ?
 C5 C8 C9 112.7(2) . . ?
 H8A C8 H8B 107.8 . . ?
 C9 C8 H8A 109.0 . . ?
 C9 C8 H8B 109.0 . . ?
 C8 C9 H9A 109.5 . . ?
 C8 C9 H9B 109.5 . . ?
 C8 C9 H9C 109.5 . . ?
 H9A C9 H9B 109.5 . . ?
 H9A C9 H9C 109.5 . . ?
 H9B C9 H9C 109.5 . . ?
 N2 C10 C4 113.44(18) . . ?
 N2 C10 C5 118.87(19) . . ?
 N2 C10 C11 107.26(18) . . ?
 C5 C10 C4 59.11(14) . . ?
 C11 C10 C4 129.1(2) . . ?
 C11 C10 C5 122.70(19) . . ?
 C10 C11 H11 126.7 . . ?
 C12 C11 C10 106.6(2) . . ?
 C12 C11 H11 126.7 . . ?
 C11 C12 H12 126.1 . . ?
 C11 C12 C13 107.8(2) . . ?
 C13 C12 H12 126.1 . . ?
 N2 C13 C12 110.9(2) . . ?
 N2 C13 C14 120.8(2) . . ?
 C12 C13 C14 128.3(2) . . ?
 C13 C14 C15 108.73(18) . . ?
 C13 C14 C17 109.51(18) . . ?
 C13 C14 C19 106.85(18) . . ?
 C17 C14 C15 109.96(18) . . ?
 C19 C14 C15 109.91(18) . . ?
 C19 C14 C17 111.79(18) . . ?
 C14 C15 H15A 108.7 . . ?
 C14 C15 H15B 108.7 . . ?
 H15A C15 H15B 107.6 . . ?
 C16 C15 C14 114.2(2) . . ?
 C16 C15 H15A 108.7 . . ?
 C16 C15 H15B 108.7 . . ?
 C15 C16 H16A 109.5 . . ?
 C15 C16 H16B 109.5 . . ?
 C15 C16 H16C 109.5 . . ?
 H16A C16 H16B 109.5 . . ?
 H16A C16 H16C 109.5 . . ?
 H16B C16 H16C 109.5 . . ?
 C14 C17 H17A 108.4 . . ?
 C14 C17 H17B 108.4 . . ?
 H17A C17 H17B 107.5 . . ?
 C18 C17 C14 115.38(19) . . ?
 C18 C17 H17A 108.4 . . ?
 C18 C17 H17B 108.4 . . ?
 C17 C18 H18A 109.5 . . ?
 C17 C18 H18B 109.5 . . ?
 C17 C18 H18C 109.5 . . ?
 H18A C18 H18B 109.5 . . ?
 H18A C18 H18C 109.5 . . ?
 H18B C18 H18C 109.5 . . ?
 N3 C19 C14 120.91(19) . . ?
 C20 C19 N3 109.4(2) . . ?
 C20 C19 C14 129.6(2) . . ?
 C19 C20 H20 126.6 . . ?
 C19 C20 C21 106.8(2) . . ?
 C21 C20 H20 126.6 . . ?
 C20 C21 H21 126.4 . . ?
 C22 C21 C20 107.3(2) . . ?
 C22 C21 H21 126.4 . . ?
 N3 C22 C23 120.89(19) . . ?
 C21 C22 N3 109.1(2) . . ?
 C21 C22 C23 129.8(2) . . ?
 C22 C23 C24 110.80(19) . . ?
 C22 C23 C26 108.04(19) . . ?
 C24 C23 C26 110.45(19) . . ?
 C28 C23 C22 111.73(18) . . ?
 C28 C23 C24 107.26(19) . . ?
 C28 C23 C26 108.56(18) . . ?
 C23 C24 H24A 107.8 . . ?
 C23 C24 H24B 107.8 . . ?
 H24A C24 H24B 107.2 . . ?
 C25 C24 C23 117.9(2) . . ?
 C25 C24 H24A 107.8 . . ?
 C25 C24 H24B 107.8 . . ?
 C24 C25 H25A 109.5 . . ?
 C24 C25 H25B 109.5 . . ?
 C24 C25 H25C 109.5 . . ?
 H25A C25 H25B 109.5 . . ?
 H25A C25 H25C 109.5 . . ?
 H25B C25 H25C 109.5 . . ?
 C23 C26 H26A 108.5 . . ?
 C23 C26 H26B 108.5 . . ?
 H26A C26 H26B 107.5 . . ?
 C27 C26 C23 115.1(2) . . ?
 C27 C26 H26A 108.5 . . ?
 C27 C26 H26B 108.5 . . ?
 C26 C27 H27A 109.5 . . ?
 C26 C27 H27B 109.5 . . ?
 C26 C27 H27C 109.5 . . ?
 H27A C27 H27B 109.5 . . ?
 H27A C27 H27C 109.5 . . ?
 H27B C27 H27C 109.5 . . ?
 N4 C28 C23 121.1(2) . . ?
 N4 C28 C29 108.9(2) . . ?
 C29 C28 C23 129.4(2) . . ?
 C28 C29 H29 126.4 . . ?
 C28 C29 C30 107.2(2) . . ?
 C30 C29 H29 126.4 . . ?
 C29 C30 H30 126.6 . . ?
 C31 C30 C29 106.7(2) . . ?
 C31 C30 H30 126.6 . . ?
 N4 C31 C32 121.7(2) . . ?
 C30 C31 N4 109.6(2) . . ?
 C30 C31 C32 128.5(2) . . ?
 C1 C32 C33 109.36(18) . . ?
 C1 C32 C35 109.74(18) . . ?
 C31 C32 C1 106.23(18) . . ?
 C31 C32 C33 110.13(18) . . ?
 C31 C32 C35 110.43(19) . . ?
 C35 C32 C33 110.84(18) . . ?
 C32 C33 H33A 108.8 . . ?
 C32 C33 H33B 108.8 . . ?
 H33A C33 H33B 107.7 . . ?
 C34 C33 C32 113.65(19) . . ?
 C34 C33 H33A 108.8 . . ?
 C34 C33 H33B 108.8 . . ?
 C33 C34 H34A 109.5 . . ?
 C33 C34 H34B 109.5 . . ?
 C33 C34 H34C 109.5 . . ?
 H34A C34 H34B 109.5 . . ?
 H34A C34 H34C 109.5 . . ?
 H34B C34 H34C 109.5 . . ?
 C32 C35 H35A 108.6 . . ?
 C32 C35 H35B 108.6 . . ?
 H35A C35 H35B 107.5 . . ?
 C36 C35 C32 114.83(19) . . ?
 C36 C35 H35A 108.6 . . ?
 C36 C35 H35B 108.6 . . ?
 C35 C36 H36A 109.5 . . ?
 C35 C36 H36B 109.5 . . ?
 C35 C36 H36C 109.5 . . ?
 H36A C36 H36B 109.5 . . ?
 H36A C36 H36C 109.5 . . ?
 H36B C36 H36C 109.5 . . ?
 C38 C37 H37 120.3 . . ?
 C38 C37 C39 119.3(8) . 3_656 ?
 C39 C37 H37 120.3 3_656 . ?
 C37 C38 H38 118.4 . . ?
 C37 C38 C39 123.1(7) . . ?
 C39 C38 H38 118.4 . . ?
 C37 C39 C38 117.5(7) 3_656 . ?
 C37 C39 H39 121.2 3_656 . ?
 C38 C39 H39 121.2 . . ?
 C38' C37' H37' 119.4 . . ?
 C38' C37' C39' 121.2(14) . 3_656 ?
 C39' C37' H37' 119.4 3_656 . ?
 C37' C38' H38' 122.8 . . ?
 C37' C38' C39' 114.5(11) . . ?
 C39' C38' H38' 122.8 . . ?
 C37' C39' C38' 124.3(14) 3_656 . ?
 C37' C39' H39' 117.8 3_656 . ?
 C38' C39' H39' 117.8 . . ?

loop_
  _geom_torsion_atom_site_label_1
  _geom_torsion_atom_site_label_2
  _geom_torsion_atom_site_label_3
  _geom_torsion_atom_site_label_4
  _geom_torsion
  _geom_torsion_site_symmetry_1
  _geom_torsion_site_symmetry_2
  _geom_torsion_site_symmetry_3
  _geom_torsion_site_symmetry_4
  _geom_torsion_publ_flag
 In01 N1 C1 C2 140.98(16) . . . . ?
 In01 N1 C1 C32 -36.4(3) . . . . ?
 In01 N1 C4 C3 -140.57(15) . . . . ?
 In01 N1 C4 C5 76.8(2) . . . . ?
 In01 N1 C4 C10 9.3(2) . . . . ?
 In01 N2 C10 C4 -6.5(2) . . . . ?
 In01 N2 C10 C5 -72.9(2) . . . . ?
 In01 N2 C10 C11 142.23(15) . . . . ?
 In01 N2 C13 C12 -142.95(16) . . . . ?
 In01 N2 C13 C14 35.3(3) . . . . ?
 In01 N3 C19 C14 -23.3(3) . . . . ?
 In01 N3 C19 C20 158.00(16) . . . . ?
 In01 N3 C22 C21 -159.11(15) . . . . ?
 In01 N3 C22 C23 26.0(3) . . . . ?
 In01 N4 C28 C23 -19.9(3) . . . . ?
 In01 N4 C28 C29 168.56(15) . . . . ?
 In01 N4 C31 C30 -167.75(15) . . . . ?
 In01 N4 C31 C32 16.2(3) . . . . ?
 N1 C1 C2 C3 -1.0(3) . . . . ?
 N1 C1 C32 C31 70.3(3) . . . . ?
 N1 C1 C32 C33 -48.5(3) . . . . ?
 N1 C1 C32 C35 -170.3(2) . . . . ?
 N1 C4 C5 C6 149.8(2) . . . . ?
 N1 C4 C5 C8 5.4(3) . . . . ?
 N1 C4 C5 C10 -103.5(2) . . . . ?
 N1 C4 C10 N2 -1.8(3) . . . . ?
 N1 C4 C10 C5 108.9(2) . . . . ?
 N1 C4 C10 C11 -142.1(2) . . . . ?
 N2 C10 C11 C12 5.3(3) . . . . ?
 N2 C13 C14 C15 48.9(3) . . . . ?
 N2 C13 C14 C17 169.0(2) . . . . ?
 N2 C13 C14 C19 -69.7(3) . . . . ?
 N3 C19 C20 C21 -0.1(3) . . . . ?
 N3 C22 C23 C24 177.5(2) . . . . ?
 N3 C22 C23 C26 56.4(3) . . . . ?
 N3 C22 C23 C28 -63.0(3) . . . . ?
 N4 C28 C29 C30 0.2(3) . . . . ?
 N4 C31 C32 C1 -58.6(3) . . . . ?
 N4 C31 C32 C33 59.7(3) . . . . ?
 N4 C31 C32 C35 -177.53(19) . . . . ?
 C1 N1 C4 C3 5.2(2) . . . . ?
 C1 N1 C4 C5 -137.5(2) . . . . ?
 C1 N1 C4 C10 155.05(19) . . . . ?
 C1 C2 C3 C4 4.2(3) . . . . ?
 C1 C32 C33 C34 177.32(19) . . . . ?
 C1 C32 C35 C36 68.5(2) . . . . ?
 C2 C1 C32 C31 -106.6(2) . . . . ?
 C2 C1 C32 C33 134.6(2) . . . . ?
 C2 C1 C32 C35 12.8(3) . . . . ?
 C2 C3 C4 N1 -5.8(3) . . . . ?
 C2 C3 C4 C5 134.5(2) . . . . ?
 C2 C3 C4 C10 -149.6(2) . . . . ?
 C3 C4 C5 C6 13.2(3) . . . . ?
 C3 C4 C5 C8 -131.2(2) . . . . ?
 C3 C4 C5 C10 119.9(2) . . . . ?
 C3 C4 C10 N2 139.9(2) . . . . ?
 C3 C4 C10 C5 -109.3(3) . . . . ?
 C3 C4 C10 C11 -0.4(4) . . . . ?
 C4 N1 C1 C2 -2.7(2) . . . . ?
 C4 N1 C1 C32 179.89(19) . . . . ?
 C4 C5 C6 C7 156.7(2) . . . . ?
 C4 C5 C8 C9 80.2(3) . . . . ?
 C4 C5 C10 N2 101.5(2) . . . . ?
 C4 C5 C10 C11 -119.3(2) . . . . ?
 C4 C10 C11 C12 147.4(2) . . . . ?
 C5 C4 C10 N2 -110.7(2) . . . . ?
 C5 C4 C10 C11 109.0(3) . . . . ?
 C5 C10 C11 C12 -137.9(2) . . . . ?
 C6 C5 C8 C9 -63.9(3) . . . . ?
 C6 C5 C10 N2 -152.7(2) . . . . ?
 C6 C5 C10 C4 105.8(2) . . . . ?
 C6 C5 C10 C11 -13.5(3) . . . . ?
 C8 C5 C6 C7 -58.0(3) . . . . ?
 C8 C5 C10 N2 -7.2(3) . . . . ?
 C8 C5 C10 C4 -108.7(2) . . . . ?
 C8 C5 C10 C11 132.0(2) . . . . ?
 C10 N2 C13 C12 2.4(2) . . . . ?
 C10 N2 C13 C14 -179.34(19) . . . . ?
 C10 C4 C5 C6 -106.7(2) . . . . ?
 C10 C4 C5 C8 108.9(2) . . . . ?
 C10 C5 C6 C7 88.5(3) . . . . ?
 C10 C5 C8 C9 150.8(2) . . . . ?
 C10 C11 C12 C13 -3.9(3) . . . . ?
 C11 C12 C13 N2 1.0(3) . . . . ?
 C11 C12 C13 C14 -177.1(2) . . . . ?
 C12 C13 C14 C15 -133.2(2) . . . . ?
 C12 C13 C14 C17 -13.0(3) . . . . ?
 C12 C13 C14 C19 108.2(2) . . . . ?
 C13 N2 C10 C4 -153.42(19) . . . . ?
 C13 N2 C10 C5 140.1(2) . . . . ?
 C13 N2 C10 C11 -4.7(2) . . . . ?
 C13 C14 C15 C16 61.3(2) . . . . ?
 C13 C14 C17 C18 -168.10(19) . . . . ?
 C13 C14 C19 N3 62.5(3) . . . . ?
 C13 C14 C19 C20 -119.2(2) . . . . ?
 C14 C19 C20 C21 -178.6(2) . . . . ?
 C15 C14 C17 C18 -48.7(3) . . . . ?
 C15 C14 C19 N3 -55.4(3) . . . . ?
 C15 C14 C19 C20 123.0(2) . . . . ?
 C17 C14 C15 C16 -58.6(3) . . . . ?
 C17 C14 C19 N3 -177.75(19) . . . . ?
 C17 C14 C19 C20 0.6(3) . . . . ?
 C19 N3 C22 C21 0.3(3) . . . . ?
 C19 N3 C22 C23 -174.6(2) . . . . ?
 C19 C14 C15 C16 177.92(19) . . . . ?
 C19 C14 C17 C18 73.7(2) . . . . ?
 C19 C20 C21 C22 0.3(3) . . . . ?
 C20 C21 C22 N3 -0.4(3) . . . . ?
 C20 C21 C22 C23 174.0(2) . . . . ?
 C21 C22 C23 C24 3.7(3) . . . . ?
 C21 C22 C23 C26 -117.4(3) . . . . ?
 C21 C22 C23 C28 123.3(3) . . . . ?
 C22 N3 C19 C14 178.51(19) . . . . ?
 C22 N3 C19 C20 -0.1(2) . . . . ?
 C22 C23 C24 C25 -71.5(3) . . . . ?
 C22 C23 C26 C27 -175.4(2) . . . . ?
 C22 C23 C28 N4 59.2(3) . . . . ?
 C22 C23 C28 C29 -131.2(2) . . . . ?
 C23 C28 C29 C30 -170.5(2) . . . . ?
 C24 C23 C26 C27 63.2(3) . . . . ?
 C24 C23 C28 N4 -179.2(2) . . . . ?
 C24 C23 C28 C29 -9.6(3) . . . . ?
 C26 C23 C24 C25 48.1(3) . . . . ?
 C26 C23 C28 N4 -59.9(3) . . . . ?
 C26 C23 C28 C29 109.8(3) . . . . ?
 C28 N4 C31 C30 0.5(2) . . . . ?
 C28 N4 C31 C32 -175.62(19) . . . . ?
 C28 C23 C24 C25 166.3(2) . . . . ?
 C28 C23 C26 C27 -54.1(3) . . . . ?
 C28 C29 C30 C31 0.1(3) . . . . ?
 C29 C30 C31 N4 -0.3(3) . . . . ?
 C29 C30 C31 C32 175.4(2) . . . . ?
 C30 C31 C32 C1 126.1(2) . . . . ?
 C30 C31 C32 C33 -115.6(3) . . . . ?
 C30 C31 C32 C35 7.2(3) . . . . ?
 C31 N4 C28 C23 171.18(19) . . . . ?
 C31 N4 C28 C29 -0.4(2) . . . . ?
 C31 C32 C33 C34 60.9(2) . . . . ?
 C31 C32 C35 C36 -174.76(19) . . . . ?
 C32 C1 C2 C3 176.1(2) . . . . ?
 C33 C32 C35 C36 -52.4(3) . . . . ?
 C35 C32 C33 C34 -61.6(3) . . . . ?
 C37 C38 C39 C37 -0.6(12) . . . 3_656 ?
 C39 C37 C38 C39 0.6(13) 3_656 . . . ?
 C37' C38' C39' C37' 1(2) . . . 3_656 ?
 C39' C37' C38' C39' -1(2) 3_656 . . . ?

_shelx_res_file
;
TITL mo_ry203_3_0m_a.res in P2(1)/n
    mo_ry203_3_0m.res
    created by SHELXL-2018/3 at 16:17:36 on 08-Feb-2023
REM Old TITL mo_ry203_3_0m_b.res in Pn
REM SHELXT solution in P2(1)/n: R1 0.067, Rweak 0.005, Alpha 0.033
REM <I/s> 0.238 for 240 systematic absences, Orientation as input
REM Formula found by SHELXT: C39 Br In N4
CELL 0.71073 11.4969 19.0433 16.2624 90 95.902 90
ZERR 4 0.0005 0.001 0.0008 0 0.002 0
LATT 1
SYMM 0.5-X,0.5+Y,0.5-Z
SFAC C H Br In N
UNIT 156 204 4 4 16
EADP C37 C37'
EADP C39 C39'
EADP C38 C38'

L.S. 30
PLAN  8
SIZE 0.052 0.085 0.13
TEMP -173.15
CONF
BOND
list 4
MORE -1
BOND $H
fmap 2
acta
REM <olex2.extras>
REM <HklSrc "%.\\mo_RY203_3_0m.hkl">
REM </olex2.extras>

WGHT    0.033000    3.739700
FVAR       0.29685
IN01  4    0.394384    0.364256    0.339290    11.00000    0.00823    0.00690 =
         0.00678   -0.00101    0.00036    0.00007
BR1   3    0.369534    0.307647    0.199047    11.00000    0.01889    0.01301 =
         0.00911   -0.00399   -0.00141    0.00136
N1    5    0.388230    0.482255    0.313800    11.00000    0.00961    0.00822 =
         0.01018   -0.00147    0.00148   -0.00114
N2    5    0.582436    0.404189    0.357134    11.00000    0.01158    0.00716 =
         0.00954    0.00026    0.00218   -0.00019
N3    5    0.449118    0.291222    0.435983    11.00000    0.01035    0.00981 =
         0.01017    0.00108   -0.00019    0.00042
N4    5    0.232948    0.383084    0.390151    11.00000    0.00964    0.00930 =
         0.01023    0.00036    0.00057    0.00003
C1    1    0.299793    0.522663    0.328214    11.00000    0.01137    0.01010 =
         0.00795    0.00067    0.00126    0.00083
C2    1    0.340527    0.590419    0.361057    11.00000    0.01455    0.00764 =
         0.01502   -0.00226    0.00324    0.00199
AFIX  43
H2    2    0.292509    0.628220    0.375253    11.00000   -1.20000
AFIX   0
C3    1    0.458081    0.590110    0.367776    11.00000    0.01534    0.00958 =
         0.01409   -0.00245    0.00274   -0.00209
AFIX  43
H3    2    0.508637    0.626164    0.390585    11.00000   -1.20000
AFIX   0
C4    1    0.493034    0.523026    0.332898    11.00000    0.01076    0.00956 =
         0.01222   -0.00034    0.00023    0.00050
C5    1    0.586986    0.518083    0.273357    11.00000    0.00952    0.01139 =
         0.01303    0.00347    0.00257    0.00249
C6    1    0.660867    0.583731    0.267396    11.00000    0.01228    0.01192 =
         0.02061    0.00460    0.00249    0.00033
AFIX  23
H6A   2    0.673210    0.606266    0.322462    11.00000   -1.20000
H6B   2    0.618095    0.617366    0.228931    11.00000   -1.20000
AFIX   0
C7    1    0.779385    0.567737    0.237210    11.00000    0.01491    0.02338 =
         0.03601    0.00865    0.00948   -0.00095
AFIX 137
H7A   2    0.768289    0.553923    0.178880    11.00000   -1.50000
H7B   2    0.817092    0.529330    0.270045    11.00000   -1.50000
H7C   2    0.828898    0.609685    0.243317    11.00000   -1.50000
AFIX   0
C8    1    0.561085    0.476388    0.194300    11.00000    0.01785    0.01391 =
         0.01240    0.00078    0.00561    0.00251
AFIX  23
H8A   2    0.519004    0.432865    0.206498    11.00000   -1.20000
H8B   2    0.635807    0.462635    0.173549    11.00000   -1.20000
AFIX   0
C9    1    0.487538    0.517463    0.126903    11.00000    0.04127    0.02241 =
         0.01349    0.00115   -0.00289    0.00315
AFIX 137
H9A   2    0.468351    0.487101    0.078760    11.00000   -1.50000
H9B   2    0.531912    0.558241    0.110700    11.00000   -1.50000
H9C   2    0.415207    0.533374    0.148048    11.00000   -1.50000
AFIX   0
C10   1    0.604584    0.478443    0.356300    11.00000    0.00974    0.00883 =
         0.01282    0.00011    0.00042    0.00019
C11   1    0.703317    0.492414    0.418868    11.00000    0.01174    0.01175 =
         0.01492   -0.00103    0.00068   -0.00340
AFIX  43
H11   2    0.733983    0.537101    0.435563    11.00000   -1.20000
AFIX   0
C12   1    0.741930    0.429359    0.447985    11.00000    0.01052    0.01424 =
         0.01297   -0.00110   -0.00138   -0.00237
AFIX  43
H12   2    0.807989    0.421331    0.486938    11.00000   -1.20000
AFIX   0
C13   1    0.664250    0.375730    0.409040    11.00000    0.00937    0.01191 =
         0.00827   -0.00056    0.00247    0.00120
C14   1    0.667268    0.297027    0.423914    11.00000    0.01107    0.00939 =
         0.00959    0.00042   -0.00133    0.00285
C15   1    0.655285    0.258919    0.339006    11.00000    0.01350    0.01292 =
         0.01024   -0.00161   -0.00121    0.00375
AFIX  23
H15A  2    0.653191    0.207633    0.348705    11.00000   -1.20000
H15B  2    0.579816    0.272441    0.308246    11.00000   -1.20000
AFIX   0
C16   1    0.753836    0.275077    0.285246    11.00000    0.02153    0.02374 =
         0.01378   -0.00048    0.00513    0.00617
AFIX 137
H16A  2    0.756298    0.325703    0.274749    11.00000   -1.50000
H16B  2    0.739548    0.249951    0.232585    11.00000   -1.50000
H16C  2    0.828709    0.259913    0.314011    11.00000   -1.50000
AFIX   0
C17   1    0.784868    0.276692    0.473877    11.00000    0.01052    0.01353 =
         0.01222    0.00078   -0.00004    0.00276
AFIX  23
H17A  2    0.849111    0.300501    0.448754    11.00000   -1.20000
H17B  2    0.784602    0.294900    0.530878    11.00000   -1.20000
AFIX   0
C18   1    0.811388    0.197901    0.478580    11.00000    0.01796    0.01767 =
         0.01460    0.00055    0.00026    0.00676
AFIX 137
H18A  2    0.817129    0.179647    0.422799    11.00000   -1.50000
H18B  2    0.748419    0.173500    0.503229    11.00000   -1.50000
H18C  2    0.885586    0.190138    0.512720    11.00000   -1.50000
AFIX   0
C19   1    0.562452    0.279420    0.471055    11.00000    0.01167    0.00685 =
         0.01123   -0.00204    0.00170    0.00131
C20   1    0.559799    0.250096    0.548016    11.00000    0.01494    0.00923 =
         0.01071   -0.00017   -0.00225    0.00179
AFIX  43
H20   2    0.625373    0.236815    0.585099    11.00000   -1.20000
AFIX   0
C21   1    0.439767    0.243427    0.561544    11.00000    0.01773    0.01140 =
         0.00985    0.00100    0.00151   -0.00023
AFIX  43
H21   2    0.410260    0.224999    0.609561    11.00000   -1.20000
AFIX   0
C22   1    0.374486    0.268684    0.492015    11.00000    0.01464    0.00919 =
         0.01168   -0.00011    0.00264    0.00095
C23   1    0.241679    0.268322    0.469391    11.00000    0.01266    0.00961 =
         0.01305    0.00124    0.00178   -0.00312
C24   1    0.178332    0.237829    0.540974    11.00000    0.01650    0.01664 =
         0.01565    0.00440    0.00421   -0.00245
AFIX  23
H24A  2    0.208133    0.262677    0.592337    11.00000   -1.20000
H24B  2    0.094200    0.249315    0.529876    11.00000   -1.20000
AFIX   0
C25   1    0.188700    0.159051    0.557588    11.00000    0.02661    0.01717 =
         0.02423    0.00662    0.00763   -0.00520
AFIX 137
H25A  2    0.154560    0.133184    0.508871    11.00000   -1.50000
H25B  2    0.146849    0.147046    0.605218    11.00000   -1.50000
H25C  2    0.271344    0.146358    0.569337    11.00000   -1.50000
AFIX   0
C26   1    0.214723    0.223156    0.389682    11.00000    0.01651    0.00891 =
         0.01520    0.00043    0.00186   -0.00202
AFIX  23
H26A  2    0.261834    0.241363    0.346698    11.00000   -1.20000
H26B  2    0.240392    0.174347    0.402200    11.00000   -1.20000
AFIX   0
C27   1    0.086178    0.221774    0.354226    11.00000    0.01729    0.02288 =
         0.02283   -0.00513   -0.00088   -0.00488
AFIX 137
H27A  2    0.078098    0.194438    0.302899    11.00000   -1.50000
H27B  2    0.058924    0.269880    0.342710    11.00000   -1.50000
H27C  2    0.039195    0.200120    0.394364    11.00000   -1.50000
AFIX   0
C28   1    0.193979    0.342231    0.452073    11.00000    0.01043    0.01003 =
         0.01042   -0.00080   -0.00094   -0.00361
C29   1    0.099981    0.375386    0.482214    11.00000    0.01292    0.01643 =
         0.01292   -0.00148    0.00306   -0.00293
AFIX  43
H29   2    0.056865    0.358796    0.525078    11.00000   -1.20000
AFIX   0
C30   1    0.080003    0.438944    0.437011    11.00000    0.01099    0.01297 =
         0.01294   -0.00342    0.00164    0.00049
AFIX  43
H30   2    0.021225    0.472876    0.443929    11.00000   -1.20000
AFIX   0
C31   1    0.162424    0.441789    0.381216    11.00000    0.01126    0.00954 =
         0.01008    0.00019   -0.00052    0.00069
C32   1    0.175100    0.495791    0.314152    11.00000    0.01057    0.00768 =
         0.01085   -0.00114   -0.00012    0.00112
C33   1    0.154987    0.460714    0.227458    11.00000    0.01306    0.01308 =
         0.01130   -0.00153   -0.00152    0.00175
AFIX  23
H33A  2    0.166969    0.496320    0.184779    11.00000   -1.20000
H33B  2    0.214206    0.423401    0.223851    11.00000   -1.20000
AFIX   0
C34   1    0.033220    0.428687    0.208561    11.00000    0.01727    0.02256 =
         0.01994   -0.00469   -0.00317   -0.00078
AFIX 137
H34A  2    0.030266    0.401413    0.157286    11.00000   -1.50000
H34B  2   -0.025207    0.466287    0.202151    11.00000   -1.50000
H34C  2    0.016554    0.397833    0.254133    11.00000   -1.50000
AFIX   0
C35   1    0.088884    0.557087    0.321256    11.00000    0.01063    0.01365 =
         0.01539   -0.00196    0.00097    0.00347
AFIX  23
H35A  2    0.009245    0.537511    0.322107    11.00000   -1.20000
H35B  2    0.109572    0.581195    0.374696    11.00000   -1.20000
AFIX   0
C36   1    0.086436    0.611300    0.252065    11.00000    0.01658    0.01296 =
         0.02396    0.00243    0.00040    0.00505
AFIX 137
H36A  2    0.047969    0.591103    0.200891    11.00000   -1.50000
H36B  2    0.166643    0.624750    0.243680    11.00000   -1.50000
H36C  2    0.043123    0.652879    0.267166    11.00000   -1.50000
AFIX   0

PART 1
C37   1    0.387762   -0.028963    0.502409    10.60000    0.04634    0.02443 =
         0.02107    0.00861    0.00096   -0.00847
AFIX  43
H37   2    0.311299   -0.047651    0.503368    10.60000   -1.20000
AFIX   0
C38   1    0.403271    0.039574    0.476674    10.60000    0.05917    0.00565 =
         0.01847   -0.00344    0.00058    0.00620
AFIX  43
H38   2    0.335874    0.067162    0.460701    10.60000   -1.20000
AFIX   0
C39   1    0.514234    0.070208    0.473103    10.60000    0.07506    0.01169 =
         0.01580    0.00565   -0.01665   -0.00070
AFIX  43
H39   2    0.522109    0.117159    0.454728    10.60000   -1.20000
AFIX   0

PART 2
C37'  1    0.383171    0.004086    0.498885    10.40000    0.04634    0.02443 =
         0.02107    0.00861    0.00096   -0.00847
AFIX  43
H37'  2    0.300649    0.005073    0.499489    10.40000   -1.20000
AFIX   0
C38'  1    0.439345    0.062369    0.476040    10.40000    0.05917    0.00565 =
         0.01847   -0.00344    0.00058    0.00620
AFIX  43
H38'  2    0.399481    0.104500    0.459259    10.40000   -1.20000
AFIX   0
C39'  1    0.557320    0.055609    0.479103    10.40000    0.07506    0.01169 =
         0.01580    0.00565   -0.01665   -0.00070
AFIX  43
H39'  2    0.601034    0.095341    0.464876    10.40000   -1.20000
AFIX   0
HKLF 4


REM  mo_ry203_3_0m_a.res in P2(1)/n
REM wR2 = 0.0713, GooF = S = 1.113, Restrained GooF = 1.113 for all data
REM R1 = 0.0294 for 7013 Fo > 4sig(Fo) and 0.0343 for all 7855 data
REM 423 parameters refined using 0 restraints

END

WGHT      0.0330      3.7321

REM Highest difference peak  0.982,  deepest hole -0.997,  1-sigma level  0.095
Q1    1   0.6176  0.5764  0.4173  11.00000  0.05    0.98
Q2    1   0.6180  0.4448  0.5217  11.00000  0.05    0.98
Q3    1   0.6421  0.4897  0.3940  11.00000  0.05    0.51
Q4    1   0.1580  0.4658  0.3433  11.00000  0.05    0.51
Q5    1   0.6009  0.4420  0.3549  11.00000  0.05    0.51
Q6    1   0.2354  0.5097  0.3192  11.00000  0.05    0.50
Q7    1   0.1736  0.4737  0.2781  11.00000  0.05    0.50
Q8    1   0.2238  0.3049  0.4581  11.00000  0.05    0.48
;
_shelx_res_checksum                20433
_shelx_hkl_file
;
  -2   0   0   26.90    3.60
   2   0   0   27.70    2.80
  -2   0   0   24.50    5.00
   2   0   0   40.00    6.90
   2   0   0   37.90    3.10
  -2   0   0   33.50    4.30
   2   0   0   28.00    4.00
  -2   0   0   32.20    3.90
  -3   0   0    1.30    3.10
  -3   0   0    5.50    3.80
   3   0   0    0.50    2.30
   3   0   0    2.10    4.70
   3   0   0    2.70    3.10
  -3   0   0    1.30    4.60
  -3   0   0   -1.20    2.70
   3   0   0    1.50    1.40
  -3   0   0    1.50    2.90
   4   0   0 6799.52  378.96
   4   0   0 6784.72  375.86
  -5   0   0    1.80    4.40
   5   0   0    2.40    6.20
  -5   0   0   -2.80    5.80
   5   0   0    2.80    4.10
  -5   0   0    0.90    6.80
  -5   0   0    1.60    4.70
   6   0   0 1169.48   63.79
  -6   0   0 1108.19   57.09
   6   0   0 1184.38   57.09
  -6   0   0 1131.69   57.29
  -6   0   0 1100.59   66.39
  -6   0   0 1183.58   63.39
  -7   0   0   -1.00    5.40
  -7   0   0    1.60    6.20
  -7   0   0   -5.20    6.80
   7   0   0    7.10    7.80
   7   0   0    2.90    5.00
  -7   0   0   -6.20    4.00
   8   0   0  521.95   39.90
  -8   0   0  549.45   33.50
   8   0   0  544.75   32.60
  -8   0   0  557.14   44.40
  -8   0   0  582.24   34.50
  -8   0   0  519.95   39.80
  -9   0   0   -5.00    8.60
  -9   0   0    4.60    6.70
   9   0   0    0.50    8.10
  -9   0   0   -9.70    7.00
   9   0   0    1.80    5.60
   9   0   0    0.20    6.00
  -9   0   0   -0.80    6.30
 -10   0   0  490.75   40.20
 -10   0   0  425.76   27.80
 -10   0   0  448.86   30.30
 -10   0   0  433.06   43.60
  10   0   0  498.35   41.10
  10   0   0  394.46   29.40
 -10   0   0  388.86   29.80
 -10   0   0  512.35   34.10
  10   0   0  427.56   29.50
 -11   0   0   -0.40    6.00
 -11   0   0   11.60    9.80
  11   0   0   -1.60    9.40
 -11   0   0    4.00    5.40
 -11   0   0    0.50   13.20
 -11   0   0    6.20   10.70
  11   0   0    1.10    6.10
  11   0   0    9.40    7.80
 -12   0   0   10.00    6.60
  12   0   0   25.00   13.50
 -12   0   0   14.80   16.30
 -12   0   0    2.00    9.30
  12   0   0    8.50    8.00
 -12   0   0   11.40   12.80
 -13   0   0   -1.10    9.10
  13   0   0    4.90    6.80
 -13   0   0  -15.40    8.80
  13   0   0   -8.10    5.30
 -13   0   0    0.90    4.50
 -13   0   0    5.50   15.50
  13   0   0   -2.30   11.00
 -13   0   0    0.70    4.20
 -14   0   0  261.07   32.50
 -14   0   0  234.38   36.10
  14   0   0  301.37   20.40
 -14   0   0  273.97   44.00
  -1  -1   0 2305.17  121.39
   1  -1   0 2536.05  163.88
   1   1   0 2323.57  127.29
  -1   1   0 2189.88  140.99
  -2  -1   0 1484.85   63.19
   2  -1   0 1410.26   64.39
   2  -1   0 1447.06   64.49
  -2  -1   0 1395.56   64.59
  -2  -1   0 1351.16   66.09
  -2   1   0 1449.46   66.29
  -2   1   0 1369.36   67.49
  -2   1   0 1462.95   65.09
  -2   1   0 1338.27   64.49
  -2   1   0 1469.45   64.99
   2   1   0 1380.56   66.49
   2   1   0 1380.76   62.99
  -2   1   0 1447.56   65.19
  -3  -1   0  443.86   22.30
   3  -1   0  450.75   26.20
  -3  -1   0  454.35   21.20
   3  -1   0  439.86   23.00
   3  -1   0  425.16   22.80
   3  -1   0  429.86   24.00
  -3  -1   0  453.65   21.10
  -3   1   0  445.36   24.40
  -3   1   0  437.46   28.00
   3   1   0  440.06   26.40
   3   1   0  466.45   22.30
  -3   1   0  424.86   24.10
  -3   1   0  462.65   24.20
  -3   1   0  430.56   26.00
   4  -1   0  564.04   34.90
   4  -1   0  573.14   30.00
   4  -1   0  638.84   32.60
  -4  -1   0  570.44   34.80
   4  -1   0  596.14   29.90
  -4  -1   0  600.24   29.60
  -4  -1   0  603.84   30.40
  -4   1   0  633.54   32.40
   4   1   0  619.74   30.40
  -4   1   0  652.53   43.30
  -4   1   0  636.94   35.50
  -4   1   0  642.64   35.60
   4   1   0  593.14   35.50
  -5  -1   0  924.11   55.49
   5  -1   0  891.21   44.70
   5  -1   0  946.91   44.70
  -5  -1   0  958.80   47.00
   5  -1   0 1033.30   53.79
   5  -1   0  937.71   48.60
  -5  -1   0  987.70   53.19
  -5  -1   0  958.20   46.40
   5   1   0  947.71   46.60
  -5   1   0  928.51   48.80
  -5   1   0  985.00   56.39
  -5   1   0  971.30   49.20
  -5   1   0  993.70   53.29
   5   1   0 1039.00   54.19
  -6  -1   0 3378.86  161.98
   6  -1   0 3405.06  156.48
  -6  -1   0 3471.45  166.48
   6  -1   0 3503.85  162.68
  -6  -1   0 3310.57  154.28
  -6  -1   0 3454.35  154.68
  -6   1   0 3456.05  157.18
   6   1   0 3395.26  162.98
  -6   1   0 3430.56  166.48
   6   1   0 3446.56  154.18
  -6   1   0 3550.44  162.68
  -6   1   0 2986.80  154.78
  -6   1   0 3682.73  157.58
  -7  -1   0   73.09   15.30
  -7  -1   0   91.79   18.60
  -7  -1   0   70.19   10.70
   7  -1   0   63.29   13.80
   7  -1   0   59.19   10.70
  -7  -1   0   66.39   10.00
  -7   1   0   88.39   13.30
  -7   1   0   82.69   11.20
  -7   1   0   68.19   14.60
   7   1   0   61.39   14.00
   7   1   0   91.79   11.00
  -7   1   0   89.79   20.00
  -7   1   0   80.89   12.70
  -8  -1   0  313.87   28.20
  -8  -1   0  255.47   24.10
  -8  -1   0  295.07   21.10
   8  -1   0  281.27   28.00
  -8  -1   0  258.57   33.20
   8  -1   0  326.67   22.90
  -8  -1   0  270.67   21.70
  -8   1   0  297.07   27.80
   8   1   0  287.87   20.10
  -8   1   0  344.57   33.20
  -8   1   0  318.07   23.60
   8   1   0  293.47   28.70
  -8   1   0  290.87   23.50
   9  -1   0  485.85   40.50
  -9  -1   0  512.65   31.90
  -9  -1   0  577.54   46.20
  -9  -1   0  563.94   34.00
   9  -1   0  537.05   33.40
   9  -1   0  496.65   33.60
  -9  -1   0  429.86   38.20
  -9  -1   0  550.34   32.80
  -9   1   0  474.45   34.50
  -9   1   0  552.94   34.50
  -9   1   0  478.75   39.60
  -9   1   0  483.35   31.20
   9   1   0  507.85   41.50
   9   1   0  535.15   30.80
  -9   1   0  515.45   45.40
 -10  -1   0  788.62   55.39
 -10  -1   0  822.72   61.19
  10  -1   0  730.73   45.90
 -10  -1   0  816.32   44.60
  10  -1   0  783.52   45.50
  10  -1   0  757.52   55.09
 -10  -1   0  745.43   46.40
 -10  -1   0  788.12   44.70
  10   1   0  784.92   43.50
 -10   1   0  761.92   60.29
 -10   1   0  760.62   43.30
  10   1   0  804.72   57.29
 -10   1   0  805.92   47.60
 -10   1   0  758.72   54.69
  10   1   0  805.12   46.10
 -10   1   0  794.12   49.10
 -11  -1   0   34.90   17.60
 -11  -1   0   37.30    9.10
  11  -1   0   41.00   11.40
  11  -1   0   43.50   11.90
 -11  -1   0   28.60   11.70
 -11  -1   0   43.60   16.70
  11  -1   0   48.10   17.70
  11   1   0   32.40    9.30
 -11   1   0   31.80   17.10
 -11   1   0   50.69   10.30
 -11   1   0   61.19   18.30
  11   1   0   50.69   16.30
 -11   1   0   44.80   13.80
  11   1   0   54.69   10.00
  12  -1   0  222.38   34.30
  12  -1   0  227.58   23.80
 -12  -1   0  193.28   15.20
 -12  -1   0  199.88   24.90
 -12  -1   0  203.68   16.10
 -12  -1   0  184.08   31.10
 -12  -1   0  128.89   30.80
 -12   1   0  245.98   28.60
 -12   1   0  227.48   26.30
  12   1   0  163.18   28.50
 -12   1   0  224.68   38.20
 -12   1   0  252.67   36.80
 -12   1   0  174.38   16.30
  12   1   0  168.98   16.50
 -13  -1   0  189.38   26.30
  13  -1   0  224.38   21.50
  13  -1   0  275.67   22.10
 -13  -1   0  225.18   41.70
  13  -1   0  192.48   33.10
 -13  -1   0  213.68   34.90
 -13   1   0  271.27   31.90
  13   1   0  231.98   16.90
  13   1   0  249.97   17.40
 -13   1   0  160.68   31.60
 -13   1   0  207.08   38.40
 -13   1   0  227.78   18.10
  14  -1   0  269.67   36.60
  14  -1   0  267.07   39.50
 -14  -1   0  242.88   42.30
 -14  -1   0  194.38   27.20
  14  -1   0  239.68   20.70
 -14   1   0  241.98   36.30
 -14   1   0  212.28   46.20
   0  -2   0  112.99    7.10
   0  -2   0  101.49    7.70
   0  -2   0   91.59    8.10
   0  -2   0  123.89    8.10
   0   2   0  107.59    7.80
   0   2   0  110.99    7.60
   0   2   0   83.39    7.10
   1  -2   0 2630.14  162.98
  -1  -2   0 2359.56  133.89
   1   2   0 2355.66  133.29
  -1   2   0 2008.60  151.38
   2  -2   0 1146.29   54.09
   2  -2   0 1200.68   53.99
   2  -2   0 1089.19   55.69
  -2  -2   0 1122.89   52.89
   2  -2   0 1206.88   54.89
  -2  -2   0 1195.18   50.89
   2  -2   0 1045.00   53.49
   2  -2   0 1135.89   53.69
  -2   2   0 1138.29   53.99
  -2   2   0 1160.78   54.19
  -2   2   0 1124.29   54.19
   2   2   0 1061.59   53.19
  -2   2   0 1083.09   54.49
  -2   2   0 1224.48   54.09
  -2   2   0 1055.49   55.49
   2   2   0 1094.99   50.69
   3  -2   0 2552.34  113.99
  -3  -2   0 2441.66  111.09
   3  -2   0 2397.26  111.39
   3  -2   0 2420.16  111.39
   3  -2   0 2317.37  112.49
  -3  -2   0 2514.75  114.19
   3  -2   0 2444.46  116.89
   3   2   0 2446.86  108.39
  -3   2   0 2477.85  116.09
  -3   2   0 2506.95  112.39
  -3   2   0 2364.86  113.69
  -3   2   0 2625.14  112.09
  -3   2   0 2359.16  112.29
  -3   2   0 2430.46  112.49
  -4  -2   0  332.37   23.50
   4  -2   0  382.06   22.40
   4  -2   0  361.06   20.80
  -4  -2   0  361.96   20.90
  -4  -2   0  365.16   18.60
   4  -2   0  310.77   20.10
   4  -2   0  349.77   23.70
  -4  -2   0  319.07   16.80
   4   2   0  305.07   23.70
  -4   2   0  336.77   22.00
  -4   2   0  363.36   24.20
   4   2   0  327.77   18.00
  -4   2   0  353.36   21.30
  -4   2   0  303.47   25.60
  -4   2   0  382.66   22.80
  -5  -2   0  675.63   35.80
  -5  -2   0  644.34   39.70
  -5  -2   0  644.34   32.20
   5  -2   0  679.73   34.50
   5  -2   0  631.44   36.60
  -5  -2   0  668.03   33.30
   5  -2   0  696.13   40.60
   5  -2   0  657.03   34.50
  -5   2   0  678.53   40.30
   5   2   0  655.43   32.70
  -5   2   0  644.14   42.80
  -5   2   0  667.63   37.50
  -5   2   0  621.74   37.00
   5   2   0  680.23   41.30
  -5   2   0  669.83   36.00
  -6  -2   0   48.80    7.20
  -6  -2   0   36.90    6.80
   6  -2   0   58.79   13.40
   6  -2   0   49.70    7.60
   6  -2   0   52.99   10.00
   6  -2   0   42.80    7.00
  -6  -2   0   39.10   10.30
  -6  -2   0   44.60    8.60
  -6  -2   0   29.60   11.60
  -6   2   0   55.09   12.10
  -6   2   0   52.89   15.30
  -6   2   0   47.70   10.20
   6   2   0   47.00    7.10
  -6   2   0   52.29    9.20
   6   2   0   52.39   12.60
  -7  -2   0 2058.29   94.59
  -7  -2   0 2093.29   94.49
  -7  -2   0 2152.38  104.69
  -7  -2   0 2009.60   96.39
   7  -2   0 1873.01  102.99
   7  -2   0 1949.01   97.69
   7  -2   0 1976.00   90.89
   7  -2   0 1994.50   91.09
  -7  -2   0 2013.80  107.89
  -7   2   0 2066.79   99.29
  -7   2   0 1976.70   99.69
   7   2   0 2147.29   93.59
  -7   2   0 1944.51  108.19
  -7   2   0 1908.81  103.29
   7   2   0 2062.19  105.79
  -7   2   0 2054.39   99.59
  -8  -2   0   87.29   19.10
  -8  -2   0   94.99   17.90
  -8  -2   0   72.59   11.90
  -8  -2   0  114.89   12.70
   8  -2   0   99.39   14.80
   8  -2   0  101.79   18.40
  -8  -2   0  106.79   13.30
  -8   2   0  119.69   16.90
  -8   2   0   92.79   13.30
   8   2   0  112.39   20.10
  -8   2   0  114.09   19.00
  -8   2   0   97.19   14.80
  -8   2   0  121.39   25.50
   8   2   0   91.49   10.70
  -9  -2   0   45.30   14.60
   9  -2   0   39.50   15.20
  -9  -2   0   59.99   18.30
  -9  -2   0   55.69    9.80
  -9  -2   0   39.50    9.30
   9  -2   0   35.90   10.10
  -9  -2   0   45.60   10.30
   9  -2   0   33.20   11.10
  -9   2   0   46.00   14.70
   9   2   0   33.80   13.90
   9   2   0   45.80    8.40
  -9   2   0   30.70   16.00
  -9   2   0   53.79   12.60
  -9   2   0   70.79   11.70
  -9   2   0   52.99   13.70
 -10  -2   0  193.08   29.30
  10  -2   0  187.78   28.90
  10  -2   0  162.88   20.40
 -10  -2   0  185.68   16.60
 -10  -2   0  149.09   27.80
  10  -2   0  163.38   21.50
 -10  -2   0  213.58   21.90
 -10  -2   0  180.48   16.50
 -10   2   0  151.88   25.50
 -10   2   0  230.88   36.80
  10   2   0  184.78   15.60
  10   2   0  175.78   14.50
 -10   2   0  194.98   17.80
  10   2   0  199.68   30.60
 -10   2   0  172.18   23.50
  11  -2   0  882.91   52.89
  11  -2   0  853.01   61.59
 -11  -2   0  916.51   52.29
  11  -2   0  840.22   51.19
 -11  -2   0  847.42   46.10
 -11  -2   0  884.71   61.89
 -11  -2   0  843.42   66.39
 -11  -2   0  847.12   46.70
 -11   2   0  754.22   53.89
  11   2   0  961.90   46.20
 -11   2   0  838.22   61.69
 -11   2   0  984.30   49.99
  11   2   0  891.51   45.10
 -11   2   0  934.91   70.19
 -12  -2   0  208.08   31.10
  12  -2   0  200.48   24.40
  12  -2   0  200.68   32.10
  12  -2   0  198.18   23.80
 -12  -2   0  165.68   34.10
 -12  -2   0  209.98   16.00
 -12  -2   0  202.88   24.80
 -12  -2   0  192.28   14.80
 -12   2   0  297.77   46.10
  12   2   0  237.18   15.20
 -12   2   0  209.48   28.70
 -12   2   0  213.08   18.60
  12   2   0  229.78   15.80
 -12   2   0  185.18   29.60
 -13  -2   0   25.30   16.10
  13  -2   0   30.10   11.30
 -13  -2   0   17.00   11.30
  13  -2   0   12.50   14.10
 -13  -2   0   37.70   20.70
  13  -2   0   55.39   12.60
 -13   2   0   37.00   16.10
 -13   2   0   49.20    9.70
 -13   2   0   31.60   19.20
 -13   2   0   18.30   12.80
  14  -2   0    7.10    9.30
 -14  -2   0   16.20   13.90
 -14  -2   0   13.00   17.00
  14  -2   0   -3.40   12.20
 -14  -2   0    5.40   10.10
 -14   2   0    2.70    5.80
 -14   2   0    5.60    5.60
 -14   2   0    7.30   13.90
 -14   2   0   -0.40   11.10
   0  -3   0    3.60    3.30
   0  -3   0    1.60    2.60
   0  -3   0    1.60    3.00
   0  -3   0    1.10    3.40
   0  -3   0    1.80    2.70
   0   3   0    0.80    2.40
   0   3   0   -0.70    2.80
   0   3   0    5.00    3.40
  -1  -3   0 3511.35  215.18
   1  -3   0 3799.82  245.48
  -1   3   0 4088.89  249.18
   1   3   0 4044.10  222.08
  -2  -3   0   52.59    7.70
   2  -3   0   52.19    8.40
   2  -3   0   55.99    8.10
   2  -3   0   40.70    7.00
  -2  -3   0   52.09    5.40
   2  -3   0   51.99    8.90
   2  -3   0   82.09   10.40
  -2  -3   0   57.29    6.00
   2  -3   0   46.20    7.50
   2   3   0   52.29    8.10
  -2   3   0   82.39   11.20
  -2   3   0   58.89    8.90
  -2   3   0   45.00    8.00
  -2   3   0   52.29    8.20
  -2   3   0   49.20    7.80
  -2   3   0   64.29    8.30
   2   3   0   41.20    4.90
   3  -3   0 3586.64  167.68
  -3   3   0 3867.91  168.88
   3   3   0 3694.93  167.78
   4  -3   0  283.27   19.40
  -4  -3   0  317.07   16.10
   4  -3   0  294.37   24.40
  -4  -3   0  265.77   18.20
  -4  -3   0  291.97   14.20
   4  -3   0  273.57   21.30
   4  -3   0  303.87   20.60
   4  -3   0  291.27   19.70
  -4  -3   0  279.57   21.70
   4   3   0  281.47   15.30
  -4   3   0  263.77   21.90
  -4   3   0  274.47   23.40
  -4   3   0  271.47   20.30
  -4   3   0  314.47   21.20
  -4   3   0  249.48   19.10
   5  -3   0 2122.19  106.19
  -5  -3   0 2288.17  102.99
  -5  -3   0 2287.77  111.49
   5  -3   0 2303.87  106.69
  -5  -3   0 2384.56  106.59
   5  -3   0 2249.68  108.39
  -5  -3   0 2255.97  101.69
   5  -3   0 2259.67  110.99
  -5   3   0 2298.97  107.79
  -5   3   0 2396.46  112.19
   5   3   0 2223.38  102.19
  -5   3   0 2365.36  109.59
  -5   3   0 2348.27  115.49
  -5   3   0 2161.98  121.69
   6  -3   0  317.37   26.90
  -6  -3   0  326.87   19.10
   6  -3   0  312.27   24.10
  -6  -3   0  296.27   26.20
   6  -3   0  287.67   21.40
  -6  -3   0  368.66   20.00
  -6  -3   0  379.26   23.00
   6  -3   0  341.67   22.00
  -6   3   0  361.06   24.20
  -6   3   0  353.86   30.80
  -6   3   0  317.87   24.90
  -6   3   0  351.56   25.60
  -6   3   0  329.87   27.70
   6   3   0  374.96   19.10
   7  -3   0  514.35   29.00
  -7  -3   0  505.75   28.00
  -7  -3   0  490.85   39.60
  -7  -3   0  557.84   38.20
  -7  -3   0  528.15   28.50
  -7  -3   0  472.45   30.20
   7  -3   0  542.45   38.10
   7  -3   0  517.35   33.50
   7  -3   0  541.25   29.50
  -7   3   0  520.05   32.20
  -7   3   0  496.15   40.50
  -7   3   0  528.15   34.40
  -7   3   0  516.15   37.70
   7   3   0  503.65   26.90
  -7   3   0  528.15   34.60
   8  -3   0  376.36   22.90
  -8  -3   0  415.26   26.80
  -8  -3   0  395.86   37.00
  -8  -3   0  424.96   25.80
  -8  -3   0  423.16   34.60
  -8  -3   0  433.06   24.90
   8  -3   0  453.15   30.60
   8  -3   0  411.46   23.00
   8  -3   0  407.16   30.60
   8  -3   0  423.56   34.50
  -8   3   0  409.36   30.70
  -8   3   0  481.35   32.50
  -8   3   0  408.16   28.20
  -8   3   0  415.86   34.50
   8   3   0  436.86   23.40
  -8   3   0  409.26   38.40
   9  -3   0  176.18   27.10
   9  -3   0  153.68   19.70
  -9  -3   0  171.58   15.70
  -9  -3   0  167.98   27.70
  -9  -3   0  178.08   14.40
   9  -3   0  181.98   22.30
  -9  -3   0  138.99   22.70
  -9   3   0  149.29   23.90
  -9   3   0  193.98   32.40
  -9   3   0  182.18   23.20
   9   3   0  147.59   12.20
  -9   3   0  163.08   18.90
  -9   3   0  188.08   22.70
  10  -3   0  113.49   18.50
 -10  -3   0  113.79   21.60
  10  -3   0  117.19   23.00
 -10  -3   0  117.49   15.90
 -10  -3   0  129.59   14.90
 -10  -3   0  110.49   13.10
 -10  -3   0  101.79   24.90
  10  -3   0  117.19   17.70
 -10   3   0  119.69   23.00
 -10   3   0  123.99   16.70
  10   3   0  105.49   10.10
 -10   3   0  135.69   21.20
  10   3   0  117.59   10.80
 -11  -3   0    5.50    7.90
 -11  -3   0    1.00    4.80
  11  -3   0   -2.90    9.90
 -11  -3   0    8.80   13.90
 -11  -3   0   25.20   14.70
  11  -3   0  -12.60   10.10
 -11   3   0   -9.20    8.20
  11   3   0   12.10    5.80
  11   3   0    2.30    4.10
 -11   3   0   13.60    8.40
 -11   3   0    5.80   13.10
 -11   3   0   17.90   14.90
 -12  -3   0  273.77   18.00
  12  -3   0  290.47   27.30
  12  -3   0  277.97   25.70
 -12  -3   0  269.67   18.30
 -12  -3   0  267.17   37.20
 -12  -3   0  270.77   25.00
 -12  -3   0  289.37   43.10
 -12   3   0  343.07   47.40
 -12   3   0  302.67   40.10
 -12   3   0  285.57   32.80
 -12   3   0  286.77   22.70
 -13  -3   0  203.18   32.40
 -13  -3   0  163.68   23.50
  13  -3   0  213.18   25.00
 -13  -3   0  175.08   36.10
  13  -3   0  207.78   32.20
 -13   3   0  185.98   30.50
 -13   3   0  212.98   18.30
 -13   3   0  166.08   31.00
 -13   3   0  170.58   34.30
  14  -3   0   42.00   13.30
 -14  -3   0   26.10   13.20
  14  -3   0   27.80   16.30
  14  -3   0   18.70   11.30
 -14  -3   0   74.29   20.60
 -14  -3   0   52.89   22.60
 -14   3   0   41.00   19.70
 -14   3   0   42.60    8.80
 -14   3   0   65.29   25.30
 -14   3   0   19.30   14.70
   0  -4   0  804.32   43.30
   0  -4   0  876.71   44.10
   0  -4   0  829.42   42.20
   0  -4   0  825.32   43.10
   0  -4   0  923.41   43.70
   0   4   0  904.21   43.80
   0   4   0  895.01   44.40
   1  -4   0  339.27   21.60
  -1  -4   0  325.97   19.20
   1  -4   0  334.97   22.10
  -1  -4   0  348.07   21.20
  -1  -4   0  353.66   19.60
   1  -4   0  316.27   20.40
   1  -4   0  346.47   21.40
   1  -4   0  379.76   22.10
  -1  -4   0  313.97   19.80
   1   4   0  334.57   21.30
  -1   4   0  319.47   20.50
   1   4   0  357.16   16.90
  -1   4   0  326.97   21.50
  -1   4   0  326.97   21.30
  -2  -4   0   55.79    7.90
  -2  -4   0   70.89    7.20
   2  -4   0   66.19   10.80
   2  -4   0   49.60    9.00
   2  -4   0   55.99    9.40
  -2  -4   0   58.59    5.10
   2  -4   0   48.70    8.90
   2  -4   0   62.39   10.20
  -2  -4   0   81.49    8.60
   2  -4   0   88.59   12.50
  -2   4   0   73.19   10.50
   2   4   0   70.49    9.70
  -2   4   0   80.39   11.00
  -2   4   0   69.69    9.80
   2   4   0   48.40    6.40
  -2   4   0   52.79   10.10
  -2   4   0   71.89   10.90
  -3  -4   0 1783.42   82.79
   3  -4   0 1829.02   88.89
   3  -4   0 1855.41   89.49
   3  -4   0 1869.71   88.69
  -3  -4   0 1852.11   84.79
   3  -4   0 1884.11   88.69
   3  -4   0 1818.22   90.89
  -3  -4   0 1831.82   86.89
  -3  -4   0 1837.62   83.59
   3   4   0 1760.52   87.79
  -3   4   0 1800.02   90.59
  -3   4   0 1919.81   88.79
  -3   4   0 1938.61   89.49
  -3   4   0 2003.80   90.59
   3   4   0 1779.42   83.59
  -3   4   0 1854.01   89.19
  -4  -4   0 1136.39   49.70
   4  -4   0 1053.89   54.69
  -4  -4   0 1037.20   48.20
   4  -4   0 1079.09   55.49
   4  -4   0 1011.10   54.19
   4  -4   0 1051.39   59.29
  -4  -4   0 1116.09   57.69
   4  -4   0  974.90   55.69
  -4  -4   0 1052.49   53.09
   4   4   0 1032.90   49.00
  -4   4   0 1106.59   59.49
  -4   4   0  946.51   56.09
   4   4   0 1066.19   54.59
  -4   4   0 1074.09   55.99
  -5  -4   0  247.68   15.30
  -5  -4   0  244.28   14.20
   5  -4   0  263.77   20.10
  -5  -4   0  288.67   23.40
   5  -4   0  272.07   20.20
   5  -4   0  232.88   24.30
  -5  -4   0  254.87   18.70
   5  -4   0  272.37   22.70
   5  -4   0  246.48   20.50
  -5   4   0  277.77   22.40
  -5   4   0  257.87   23.20
  -5   4   0  263.47   21.70
   5   4   0  248.78   14.60
  -5   4   0  266.77   25.20
  -5   4   0  245.68   20.00
   6  -4   0  400.36   28.10
  -6  -4   0  398.86   21.50
  -6  -4   0  427.06   22.30
  -6  -4   0  446.36   26.30
  -6  -4   0  397.86   30.70
   6  -4   0  424.86   27.00
   6  -4   0  424.76   26.90
   6  -4   0  381.96   30.20
  -6   4   0  359.36   32.80
  -6   4   0  407.66   29.10
  -6   4   0  367.86   30.10
   6   4   0  403.96   21.20
  -6   4   0  378.36   27.10
  -6   4   0  398.86   29.40
   7  -4   0  716.33   41.00
   7  -4   0  642.54   36.60
  -7  -4   0  669.83   32.70
   7  -4   0  610.94   36.20
  -7  -4   0  612.54   42.70
  -7  -4   0  613.74   36.10
  -7  -4   0  594.94   32.70
   7  -4   0  612.94   42.90
  -7   4   0  605.94   43.10
  -7   4   0  640.34   41.30
   7   4   0  632.54   31.40
  -7   4   0  610.14   46.80
  -7   4   0  700.73   39.20
  -7   4   0  633.84   40.80
  -8  -4   0  315.77   20.30
  -8  -4   0  317.67   29.30
  -8  -4   0  362.16   33.70
   8  -4   0  282.87   24.90
   8  -4   0  320.27   29.60
   8  -4   0  280.97   20.60
  -8  -4   0  306.37   21.90
   8  -4   0  316.57   27.10
   8  -4   0  296.57   26.60
  -8  -4   0  323.87   19.10
  -8   4   0  273.67   25.70
   8   4   0  306.87   17.20
  -8   4   0  308.27   29.50
  -8   4   0  267.67   34.80
  -8   4   0  295.47   27.10
  -8   4   0  282.87   23.50
   9  -4   0  197.58   27.90
  -9  -4   0  168.08   15.50
  -9  -4   0  151.78   24.30
  -9  -4   0  156.88   28.10
   9  -4   0  138.89   20.80
   9  -4   0  154.18   12.60
   9  -4   0  142.49   12.50
  -9  -4   0  158.38   17.10
  -9  -4   0  165.88   13.00
  -9   4   0  145.09   22.40
  -9   4   0  142.59   18.80
   9   4   0  146.39   10.50
  -9   4   0  144.69   21.00
  -9   4   0  165.48   26.40
  -9   4   0  194.18   32.80
  10  -4   0  567.84   48.40
  10  -4   0  574.24   39.90
  10  -4   0  514.85   37.70
 -10  -4   0  562.84   34.00
 -10  -4   0  473.75   45.90
 -10  -4   0  554.74   29.70
 -10  -4   0  530.35   43.80
 -10  -4   0  483.55   31.60
 -10   4   0  571.24   50.69
 -10   4   0  492.15   40.20
 -10   4   0  586.84   46.00
 -10   4   0  549.25   35.90
 -11  -4   0  248.88   19.00
  11  -4   0  299.87   31.40
 -11  -4   0  215.58   35.00
 -11  -4   0  248.88   22.40
  11  -4   0  303.67   37.20
 -11   4   0  269.27   40.50
 -11   4   0  286.67   42.40
 -11   4   0  274.77   23.70
 -11   4   0  279.87   33.00
 -12  -4   0    8.80   12.80
 -12  -4   0    0.00    4.30
 -12  -4   0   15.90   12.10
  12  -4   0   -4.80    7.20
  12  -4   0   -8.90    8.30
 -12  -4   0    1.10    4.30
 -12  -4   0   -9.50    6.40
 -12   4   0  -14.70    8.30
 -12   4   0   23.00   15.50
 -12   4   0   -4.10   13.70
 -12   4   0    7.40    7.60
  13  -4   0  102.69   17.20
 -13  -4   0   60.99   14.30
  13  -4   0   64.39   15.70
  13  -4   0   84.49   22.40
 -13  -4   0   51.49   18.60
 -13  -4   0   79.09   24.70
 -13   4   0   69.99   18.80
 -13   4   0   57.59   19.90
 -13   4   0   25.80   19.30
 -13   4   0   73.39   13.10
 -14  -4   0  402.26   50.59
 -14  -4   0  499.85   37.50
 -14  -4   0  507.05   48.60
 -14  -4   0  462.45   60.29
  14  -4   0  477.45   57.09
  14  -4   0  497.05   37.60
  14  -4   0  520.85   37.70
 -14   4   0  498.55   44.30
 -14   4   0  488.45   49.30
 -14   4   0  504.35   31.60
 -14   4   0  394.16   54.89
   0  -5   0   -4.40    3.90
   0  -5   0    0.30    5.10
   0  -5   0    3.20    4.60
   0  -5   0   -1.40    4.20
   0  -5   0    1.80    5.00
   0  -5   0   -0.50    3.80
   0   5   0    3.20    4.80
   0   5   0   -1.40    3.70
   1  -5   0 2348.07  112.89
  -1  -5   0 2372.36  111.69
   1  -5   0 2550.44  112.29
   1  -5   0 2331.27  111.89
   1  -5   0 2417.46  112.19
  -1  -5   0 2370.16  109.69
   1   5   0 2385.16  111.89
  -1   5   0 2503.75  112.49
  -1   5   0 2224.88  111.79
   2  -5   0 4301.57  195.58
   3  -5   0   52.29    9.80
   3  -5   0   73.79   12.10
   3  -5   0   78.79   12.40
   3  -5   0   49.00   10.40
  -3  -5   0   67.99    6.80
  -3  -5   0   72.99    7.90
   3  -5   0   82.99   14.70
   3  -5   0   74.29   11.90
  -3  -5   0   78.89   10.80
   3  -5   0   87.39   14.20
  -3   5   0   62.49   10.20
   3   5   0   67.29   10.70
   3   5   0   80.79    8.60
  -3   5   0   96.89   13.90
  -3   5   0   80.99   14.80
   4  -5   0  307.27   24.60
   4  -5   0  309.67   24.10
  -4  -5   0  325.27   18.30
   4  -5   0  328.17   26.90
  -4  -5   0  344.17   20.50
   4  -5   0  314.17   24.20
  -4  -5   0  337.77   18.10
   4  -5   0  310.67   23.50
  -4  -5   0  330.27   22.30
  -4   5   0  259.17   24.90
  -4   5   0  349.96   25.50
  -4   5   0  300.67   23.90
   4   5   0  322.97   18.60
   4   5   0  321.47   23.60
  -4   5   0  364.56   24.60
  -4   5   0  301.37   25.10
   5  -5   0    2.00    7.20
  -5  -5   0    2.90    6.10
   5  -5   0    7.70    7.10
   5  -5   0    1.20    6.30
   5  -5   0    4.90    7.60
  -5  -5   0    9.00    5.80
   5  -5   0   -1.60    8.10
  -5  -5   0    2.60    3.30
  -5  -5   0    1.40    3.50
  -5   5   0    6.50    7.60
  -5   5   0   -4.50    6.30
   5   5   0    3.70    3.60
  -5   5   0    2.90    7.00
  -5   5   0    0.40    7.90
  -5   5   0    5.00    6.40
   5   5   0   -1.30    5.40
  -6  -5   0  444.26   33.30
   6  -5   0  405.36   30.20
   6  -5   0  440.46   29.20
  -6  -5   0  418.86   27.50
   6  -5   0  427.66   29.40
   6  -5   0  442.36   32.00
   6  -5   0  455.55   33.30
  -6  -5   0  438.26   23.20
  -6  -5   0  446.16   23.70
  -6   5   0  543.85   35.90
  -6   5   0  366.46   28.70
  -6   5   0  450.35   32.10
  -6   5   0  415.56   35.40
   6   5   0  438.66   22.80
  -6   5   0  431.46   31.80
   7  -5   0   65.69   15.50
   7  -5   0   16.30    9.20
  -7  -5   0   34.80    6.30
  -7  -5   0   44.50   12.20
   7  -5   0   37.20   10.00
   7  -5   0   44.80   10.40
  -7  -5   0   43.50    9.20
  -7  -5   0   39.50    6.30
   7  -5   0   43.90   11.80
  -7   5   0   38.30   11.90
  -7   5   0   26.00    9.50
  -7   5   0   33.40   12.40
  -7   5   0   21.40   12.00
   7   5   0   35.20    5.30
  -7   5   0   39.00   11.50
   8  -5   0  250.07   24.10
  -8  -5   0  283.07   18.50
   8  -5   0  334.97   35.80
   8  -5   0  237.48   21.10
  -8  -5   0  253.37   16.50
  -8  -5   0  280.47   21.00
  -8  -5   0  270.47   31.30
   8  -5   0  252.77   21.20
   8   5   0  267.97   14.70
  -8   5   0  273.87   30.20
  -8   5   0  288.77   34.60
  -8   5   0  252.87   33.40
  -8   5   0  279.77   26.10
  -8   5   0  316.27   24.60
   9  -5   0   30.80   12.00
   9  -5   0    7.80   10.20
   9  -5   0   27.30   10.70
  -9  -5   0   17.70    7.20
  -9  -5   0   13.40   11.90
   9  -5   0   19.00    7.40
  -9  -5   0   22.60    5.40
   9  -5   0   16.50    7.80
  -9  -5   0   17.50    7.50
  -9  -5   0   11.60   10.60
  -9   5   0   36.60   10.80
  -9   5   0   44.20   13.80
  -9   5   0   42.00   17.20
  -9   5   0   17.10   13.00
  10  -5   0  133.69   21.30
  10  -5   0  110.69   19.60
 -10  -5   0  122.69   15.40
  10  -5   0  114.89   11.20
 -10  -5   0  138.29   10.50
  10  -5   0  112.59   11.20
  10  -5   0  151.68   28.50
 -10  -5   0  155.28   16.60
 -10  -5   0  138.19   24.20
 -10  -5   0  117.79   26.00
 -10   5   0  154.28   20.30
 -10   5   0   99.19   25.60
 -10   5   0  111.89   23.50
 -10   5   0  128.79   22.30
 -11  -5   0  256.17   37.60
  11  -5   0  198.28   30.50
 -11  -5   0  217.28   20.10
 -11  -5   0  216.88   17.50
  11  -5   0  210.58   27.80
 -11  -5   0  272.27   35.80
 -11   5   0  172.98   34.20
 -11   5   0  183.38   28.10
 -11   5   0  229.28   35.30
 -11   5   0  209.48   24.30
 -12  -5   0  187.28   21.90
 -12  -5   0  231.98   15.70
 -12  -5   0  196.78   34.40
 -12  -5   0  173.58   28.80
  12  -5   0  154.08   23.80
 -12  -5   0  153.58   27.60
  12  -5   0  233.18   28.90
 -12   5   0  201.68   36.40
 -12   5   0  206.98   37.60
 -12   5   0  172.78   30.50
 -12   5   0  251.87   22.40
  13  -5   0   -2.60    9.80
  13  -5   0    1.40   10.00
 -13  -5   0    3.90    8.70
  13  -5   0   -2.20   10.50
 -13  -5   0    4.10   10.40
 -13  -5   0    0.50   12.20
 -13  -5   0   -3.60   10.10
 -13   5   0    4.20    8.00
 -13   5   0    3.00   11.90
 -13   5   0   10.80   17.30
 -13   5   0    6.00   13.40
  14  -5   0   24.10   12.80
 -14  -5   0   -2.40   11.80
  14  -5   0    8.30   11.70
 -14  -5   0   36.20   21.90
 -14  -5   0    5.50   11.50
 -14  -5   0   39.80   12.30
 -14   5   0   47.80   19.30
 -14   5   0   37.00   11.20
 -14   5   0    8.10   14.30
 -14   5   0   -7.00   14.10
   0  -6   0   25.90    6.40
   0  -6   0   38.10    9.60
   0  -6   0   38.20    8.70
   0  -6   0   40.60    9.90
   0  -6   0   22.90    6.60
   0   6   0   29.20    7.00
   0   6   0   35.30    9.00
   1  -6   0  201.38   17.90
  -1  -6   0  200.28   17.30
   1  -6   0  191.88   17.10
   1  -6   0  214.88   17.50
   1  -6   0  203.18   16.00
  -1  -6   0  181.68   15.30
  -1  -6   0  207.88   15.90
   1  -6   0  201.38   17.50
   1   6   0  212.78   17.80
   1   6   0  188.48   12.60
   1   6   0  186.58   15.60
  -1   6   0  184.48   17.00
  -1   6   0  208.48   16.50
  -1   6   0  183.88   17.40
   2  -6   0    3.00    4.80
   2  -6   0    0.70    6.50
  -2  -6   0    4.10    2.60
   2  -6   0    0.90    5.60
   2  -6   0    4.30    6.10
  -2  -6   0    3.10    5.10
  -2  -6   0    2.90    4.50
   2  -6   0    5.10    6.00
  -2  -6   0    0.40    4.80
   2  -6   0   -0.40    5.30
  -2   6   0    5.20    7.30
   2   6   0    3.00    2.10
  -2   6   0    4.40    6.30
   2   6   0    5.00    6.10
   2   6   0   -2.60    4.50
  -2   6   0    1.00    4.90
   3  -6   0  146.09   18.50
   3  -6   0  160.98   18.90
  -3  -6   0  135.79   11.80
   3  -6   0  125.39   18.70
   3  -6   0  160.88   19.30
  -3  -6   0  146.09    9.30
   3  -6   0  158.68   18.70
  -3  -6   0  138.19   11.80
  -3  -6   0  162.98   15.30
   3  -6   0  155.58   18.40
   3  -6   0  121.99   16.40
   3   6   0  132.89   11.80
  -3   6   0  149.49   19.20
  -3   6   0  119.69   16.50
  -3   6   0  127.39   15.80
   3   6   0  114.69   14.70
  -3   6   0  130.49   18.50
  -4  -6   0 1280.47   60.59
   4  -6   0 1356.66   67.69
  -4  -6   0 1325.97   60.79
  -4  -6   0 1242.38   60.59
   4  -6   0 1427.46   68.79
   4  -6   0 1274.17   67.19
  -4  -6   0 1272.77   65.19
   4  -6   0 1262.07   68.49
   4  -6   0 1213.68   68.09
   4  -6   0 1234.88   67.39
   4  -6   0 1371.56   71.29
   4   6   0 1272.97   67.09
  -4   6   0 1333.67   70.69
  -4   6   0 1180.38   67.59
  -4   6   0 1241.68   67.99
  -4   6   0 1277.47   67.29
   4   6   0 1210.18   60.89
  -4   6   0 1245.58   69.59
   5  -6   0  708.53   47.20
   5  -6   0  709.53   44.10
  -5  -6   0  668.13   34.80
  -5  -6   0  668.33   34.90
   5  -6   0  661.83   41.50
  -5  -6   0  753.52   38.20
   5  -6   0  727.63   42.60
   5  -6   0  749.03   44.70
  -5  -6   0  633.74   39.10
   5  -6   0  708.93   43.20
  -5  -6   0  703.93   44.70
  -5   6   0  671.63   43.00
   5   6   0  716.73   42.50
  -5   6   0  695.53   46.40
  -5   6   0  736.93   44.30
  -5   6   0  676.13   41.60
   5   6   0  675.23   35.00
  -5   6   0  631.54   43.70
  -6  -6   0   72.09    8.50
   6  -6   0   72.89   13.50
   6  -6   0   58.19   15.80
  -6  -6   0   82.49   12.30
  -6  -6   0   64.89   11.70
   6  -6   0   61.79   13.30
   6  -6   0   92.29   15.90
  -6  -6   0   73.79   16.10
   6  -6   0   55.79   13.60
   6  -6   0   66.49   14.20
  -6  -6   0   67.49    8.20
  -6   6   0   50.29   14.80
  -6   6   0   64.69   12.90
   6   6   0   94.49    9.10
  -6   6   0   72.19   16.40
  -6   6   0   61.99   14.50
  -6   6   0   74.49   15.50
  -7  -6   0  802.22   53.09
   7  -6   0  904.01   51.69
  -7  -6   0  881.11   47.40
   7  -6   0  839.32   52.39
  -7  -6   0  845.52   41.80
   7  -6   0  810.22   48.40
  -7  -6   0  853.11   49.20
   7  -6   0  860.41   53.69
  -7  -6   0  889.61   41.50
   7  -6   0  838.22   48.70
  -7   6   0  716.23   52.59
  -7   6   0  860.71   57.89
  -7   6   0  781.82   51.79
  -7   6   0  774.22   48.70
  -7   6   0  771.32   51.29
   7   6   0  861.51   40.10
   8  -6   0  395.16   28.00
   8  -6   0  352.76   29.90
  -8  -6   0  388.26   22.90
  -8  -6   0  356.56   20.60
   8  -6   0  370.46   33.20
   8  -6   0  386.86   27.90
  -8  -6   0  352.76   29.40
   8  -6   0  329.57   31.10
  -8  -6   0  383.46   33.60
  -8   6   0  363.76   34.10
  -8   6   0  420.86   38.60
  -8   6   0  354.66   28.80
  -8   6   0  335.47   31.40
  -9  -6   0  702.43   49.90
   9  -6   0  679.73   40.10
   9  -6   0  659.53   44.70
  -9  -6   0  613.04   50.19
   9  -6   0  589.04   47.40
  -9  -6   0  670.33   45.80
  -9  -6   0  656.13   32.50
  -9  -6   0  668.13   36.50
   9  -6   0  636.34   39.30
  -9   6   0  693.73   54.59
  -9   6   0  655.13   49.99
  -9   6   0  657.83   43.00
  -9   6   0  580.34   45.80
 -10  -6   0  669.03   49.70
  10  -6   0  615.04   48.60
 -10  -6   0  583.14   44.50
  10  -6   0  575.04   43.70
  10  -6   0  574.54   35.40
 -10  -6   0  547.45   34.80
 -10  -6   0  570.64   49.99
 -10   6   0  615.64   53.79
 -10   6   0  566.94   45.60
 -10   6   0  613.14   40.90
 -10   6   0  704.73   51.69
 -11  -6   0  338.57   33.30
 -11  -6   0  401.06   48.80
  11  -6   0  320.77   18.60
 -11  -6   0  309.37   22.90
 -11  -6   0  347.67   25.10
  11  -6   0  357.86   41.70
 -11  -6   0  355.46   42.30
  11  -6   0  362.36   33.10
 -11   6   0  373.86   49.90
 -11   6   0  293.87   37.30
 -11   6   0  234.28   36.00
 -11   6   0  340.97   28.60
 -12  -6   0  221.68   16.70
 -12  -6   0  245.18   34.70
  12  -6   0  192.88   26.90
  12  -6   0  217.68   48.60
 -12  -6   0  209.78   30.80
 -12  -6   0  200.98   22.40
  12  -6   0  194.38   28.00
 -12  -6   0  228.28   38.00
 -12   6   0  183.78   30.20
 -12   6   0  213.48   25.30
 -12   6   0  258.37   43.90
 -12   6   0  212.78   35.10
 -13  -6   0  511.15   44.60
 -13  -6   0  380.36   50.19
  13  -6   0  557.24   49.99
  13  -6   0  557.94   67.09
  13  -6   0  475.75   38.90
 -13  -6   0  511.45   46.40
 -13  -6   0  540.95   35.50
 -13   6   0  480.05   43.00
 -13   6   0  501.45   35.60
 -13   6   0  407.56   55.69
 -13   6   0  369.26   49.20
 -14  -6   0   33.80   17.10
 -14  -6   0   78.99   15.70
 -14  -6   0   26.50   17.70
  14  -6   0   62.89   21.60
 -14  -6   0   31.50   19.80
  14  -6   0   60.39   17.60
 -14   6   0  116.09   16.80
 -14   6   0  109.69   28.40
 -14   6   0   72.59   22.40
 -14   6   0   20.50   15.70
   0  -7   0   -3.80    5.10
   0  -7   0   -0.90    5.20
   0  -7   0    0.80    5.70
   0  -7   0   -1.80    3.80
   0  -7   0   -3.30    4.50
   0  -7   0    4.60    6.20
   0   7   0   -0.30    6.20
   0   7   0    2.40    4.80
  -1  -7   0  693.43   39.00
   1  -7   0  731.13   42.00
   1  -7   0  736.93   39.70
   1  -7   0  722.93   41.10
   1  -7   0  663.13   41.00
  -1  -7   0  687.63   39.20
   1  -7   0  633.44   40.40
   1  -7   0  606.44   41.60
   1  -7   0  653.03   40.50
   1   7   0  726.73   35.70
   1   7   0  765.22   40.30
   1   7   0  711.13   41.80
  -1   7   0  774.62   42.90
   2  -7   0  234.38   21.60
   2  -7   0  240.38   21.70
  -2  -7   0  225.08   17.90
  -2  -7   0  201.78   18.50
   2  -7   0  213.78   20.30
   2  -7   0  227.08   20.90
   2  -7   0  257.07   20.70
  -2  -7   0  265.37   18.30
   2  -7   0  259.77   21.70
   2  -7   0  261.47   21.80
  -2   7   0  216.68   20.60
   2   7   0  253.97   13.40
   2   7   0  261.67   21.60
  -2   7   0  257.07   26.40
  -2   7   0  221.98   20.20
   2   7   0  230.98   18.50
  -3  -7   0   47.00    8.70
   3  -7   0   56.29   12.60
   3  -7   0   27.40    9.80
  -3  -7   0   49.70    5.30
   3  -7   0   51.09   11.40
   3  -7   0   53.39   12.80
   3  -7   0   34.80   10.70
  -3  -7   0   58.99    8.90
   3  -7   0   43.60   11.20
   3  -7   0   34.70   10.90
  -3   7   0   59.99   13.20
   3   7   0   49.00   10.90
   3   7   0   38.30    8.60
  -3   7   0   86.69   16.00
  -3   7   0   53.99   11.60
  -3   7   0   58.49   12.20
  -4  -7   0    5.60    5.00
   4  -7   0    1.10    6.40
  -4  -7   0    8.50    5.00
   4  -7   0    4.60    7.60
   4  -7   0    1.10    6.60
  -4  -7   0    1.70    3.30
   4  -7   0   -4.60    6.40
   4  -7   0   -3.10    6.60
   4  -7   0   -0.50    7.40
   4  -7   0    4.60    7.70
   4   7   0   -4.00    4.00
  -4   7   0   13.50    9.60
  -4   7   0   -0.90    7.10
  -4   7   0   -0.80    8.10
   4   7   0    3.20    6.60
  -4   7   0    0.70    6.80
   5  -7   0  655.33   41.60
  -5  -7   0  592.24   31.90
   5  -7   0  540.05   41.80
   5  -7   0  595.94   40.40
  -5  -7   0  610.94   32.70
   5  -7   0  620.84   39.30
   5  -7   0  502.45   38.30
   5  -7   0  592.34   38.90
  -5  -7   0  610.84   32.30
  -5  -7   0  581.14   37.10
   5  -7   0  631.14   40.50
  -5   7   0  570.74   39.70
  -5   7   0  600.74   40.30
  -5   7   0  613.14   43.00
   5   7   0  627.34   32.50
  -5   7   0  710.33   44.40
  -5   7   0  563.04   38.60
   5   7   0  612.94   39.40
   6  -7   0  104.29   18.60
  -6  -7   0  106.39   12.90
   6  -7   0   94.49   17.10
  -6  -7   0  110.99   10.80
  -6  -7   0  109.69   10.20
  -6  -7   0  124.19   15.90
  -6  -7   0   84.89   17.60
   6  -7   0  123.89   21.20
   6  -7   0  126.19   18.50
   6  -7   0  109.89   18.40
   6  -7   0  138.79   18.90
  -6   7   0  121.99   20.20
  -6   7   0  129.69   19.90
   6   7   0  115.89   17.60
  -6   7   0  142.69   20.00
  -6   7   0  126.79   22.20
   6   7   0  111.79   10.30
  -7  -7   0  275.67   32.80
   7  -7   0  238.78   28.20
  -7  -7   0  254.87   16.10
  -7  -7   0  232.28   20.40
  -7  -7   0  228.68   16.40
   7  -7   0  233.88   22.70
   7  -7   0  232.78   25.40
   7  -7   0  276.87   25.30
   7  -7   0  284.47   30.20
  -7  -7   0  227.88   20.30
  -7   7   0  214.18   26.70
   7   7   0  238.38   14.80
  -7   7   0  244.78   30.70
  -7   7   0  234.78   31.50
  -7   7   0  223.48   25.00
  -8  -7   0   88.09   10.80
   8  -7   0   92.89   17.80
   8  -7   0   63.99   13.90
  -8  -7   0   96.39   20.70
  -8  -7   0   80.09   14.50
   8  -7   0  105.39   20.30
   8  -7   0  115.59   22.10
   8  -7   0   78.09   15.30
  -8  -7   0   74.59   13.30
  -8  -7   0   76.99    8.80
  -8   7   0   54.69   16.60
  -8   7   0  102.69   18.00
  -8   7   0   84.49   22.30
  -8   7   0   76.89   17.40
  -9  -7   0  975.40   59.59
  -9  -7   0  988.70   54.69
  -9  -7   0 1000.30   51.49
   9  -7   0  882.41   63.49
   9  -7   0 1057.89   57.49
   9  -7   0  943.01   62.29
  -9  -7   0  959.60   64.59
   9  -7   0 1046.50   57.19
   9  -7   0  980.80   61.39
  -9   7   0 1064.49   60.29
  -9   7   0 1042.60   67.59
  -9   7   0  999.70   70.89
  -9   7   0  984.30   63.89
  10  -7   0   72.29   13.90
 -10  -7   0   76.09   12.30
 -10  -7   0  111.69   23.90
 -10  -7   0   69.99   12.20
  10  -7   0   88.69   15.10
  10  -7   0   72.39   19.90
 -10  -7   0  101.69   19.30
 -10  -7   0  106.69   23.50
 -10   7   0   58.59   14.70
 -10   7   0   96.69   24.30
 -10   7   0   79.39   21.20
 -10   7   0   81.79   19.50
  11  -7   0  405.96   37.40
 -11  -7   0  410.46   29.10
 -11  -7   0  415.66   28.30
  11  -7   0  434.36   49.20
  11  -7   0  412.36   27.00
 -11  -7   0  462.05   37.40
 -11  -7   0  355.36   43.60
 -11  -7   0  393.06   48.60
 -11   7   0  280.97   40.60
 -11   7   0  396.46   33.10
 -11   7   0  462.45   57.89
 -12  -7   0  208.58   16.20
 -12  -7   0  155.68   19.60
  12  -7   0  164.68   32.00
 -12  -7   0  194.48   36.30
 -12  -7   0  188.88   28.00
  12  -7   0  228.28   29.60
  12  -7   0  190.38   27.50
 -12  -7   0  187.08   31.30
 -12   7   0  149.29   22.90
 -12   7   0  253.97   37.10
 -12   7   0  153.68   34.80
 -12   7   0  145.29   27.20
 -13  -7   0  128.09   23.20
 -13  -7   0  129.59   28.60
  13  -7   0  157.88   24.90
  13  -7   0  139.29   23.90
 -13  -7   0   88.49   15.20
 -13  -7   0  110.09   24.80
  13  -7   0  163.68   29.90
 -13   7   0   83.39   22.90
 -13   7   0   99.09   24.80
 -13   7   0  143.29   34.50
 -13   7   0  154.58   21.00
 -14  -7   0    3.30   12.00
 -14  -7   0   -1.00   13.20
  14  -7   0   10.90   15.10
 -14  -7   0   20.30   10.80
 -14  -7   0   31.10   16.00
  14  -7   0   11.90   12.90
 -14   7   0   12.10   14.90
 -14   7   0    0.10   12.70
 -14   7   0    5.90   15.70
 -14   7   0   15.80   10.50
   0  -8   0 1015.30   55.09
   0  -8   0  945.51   53.19
   0  -8   0  976.40   53.89
   0  -8   0  984.20   53.49
   0  -8   0  987.20   53.39
   0  -8   0  869.51   50.19
   0   8   0 1027.40   55.69
   1  -8   0  565.94   36.40
   1  -8   0  539.35   35.70
  -1  -8   0  595.14   37.00
  -1  -8   0  622.04   35.40
  -1  -8   0  591.24   34.80
   1  -8   0  585.04   38.90
  -1  -8   0  615.54   36.10
   1  -8   0  598.64   34.80
   1  -8   0  492.15   35.40
  -1  -8   0  491.65   32.50
   1  -8   0  491.45   38.00
   1  -8   0  636.34   38.20
   1   8   0  553.54   30.60
  -1   8   0  533.25   37.00
   1   8   0  559.94   37.00
   2  -8   0   41.00   11.80
  -2  -8   0   57.79   11.30
   2  -8   0   65.79   13.70
   2  -8   0   42.10   11.60
   2  -8   0   69.09   13.70
  -2  -8   0   57.59   12.30
   2  -8   0   51.99   10.70
  -2  -8   0   47.70   10.20
   2  -8   0   66.59   13.90
   2  -8   0   49.80   12.10
  -2  -8   0   61.39   11.60
  -2   8   0   51.19   12.10
   2   8   0   62.39   11.70
  -2   8   0   42.60   11.90
   2   8   0   46.80   11.20
   2   8   0   61.19    6.70
  -2   8   0   34.00   11.90
   3  -8   0  549.05   36.40
   3  -8   0  485.45   35.00
  -3  -8   0  524.75   35.00
   3  -8   0  543.05   37.50
  -3  -8   0  479.65   30.60
   3  -8   0  578.24   38.00
   3  -8   0  558.84   36.50
  -3  -8   0  499.45   31.40
   3  -8   0  570.24   36.80
   3   8   0  517.45   31.90
  -3   8   0  570.64   38.00
   3   8   0  501.65   35.80
  -3   8   0  570.24   37.30
  -3   8   0  530.15   36.50
   4  -8   0   91.39   16.10
  -4  -8   0  153.58   19.50
   4  -8   0  144.09   20.40
   4  -8   0  111.99   18.80
   4  -8   0  137.19   21.00
   4  -8   0  125.89   18.50
  -4  -8   0  139.49   14.50
   4  -8   0  159.98   20.40
  -4  -8   0  116.69    8.70
   4  -8   0  134.69   20.10
  -4  -8   0  137.89   12.80
  -4   8   0  132.79   19.60
  -4   8   0  130.79   19.80
   4   8   0  109.89   14.00
  -4   8   0  123.69   18.90
  -4   8   0  113.69   17.90
   4   8   0  166.58   22.10
  -5  -8   0   -1.70    4.30
   5  -8   0    4.90    8.30
   5  -8   0    7.90    9.20
   5  -8   0   -2.10    7.10
  -5  -8   0    2.40    6.20
   5  -8   0    5.60    9.10
   5  -8   0   -5.80    6.30
  -5  -8   0    0.60    4.70
   5  -8   0   11.70    8.90
   5  -8   0    0.10    7.10
  -5  -8   0    1.90    3.60
   5   8   0   -0.90    6.20
  -5   8   0    6.80    9.70
  -5   8   0    5.00    8.00
  -5   8   0   -2.40    6.60
   5   8   0   -0.50    4.70
  -5   8   0   -5.30    6.60
  -6  -8   0  796.82   47.10
   6  -8   0  741.73   49.20
  -6  -8   0  751.52   52.09
   6  -8   0  846.82   50.39
   6  -8   0  803.92   51.99
   6  -8   0  781.02   55.09
   6  -8   0  799.32   51.09
  -6  -8   0  792.82   41.30
   6  -8   0  869.61   53.29
  -6  -8   0  804.52   42.20
  -6  -8   0  793.82   42.70
   6   8   0  807.82   41.70
  -6   8   0  895.01   55.89
  -6   8   0  777.62   54.69
  -6   8   0  808.82   52.59
   6   8   0  852.11   50.99
  -6   8   0  809.22   50.29
   7  -8   0  286.17   36.20
  -7  -8   0  263.97   31.70
   7  -8   0  284.67   29.20
   7  -8   0  283.67   25.60
  -7  -8   0  285.87   18.40
  -7  -8   0  292.27   19.60
   7  -8   0  232.98   29.20
   7  -8   0  343.97   27.70
   7  -8   0  313.67   29.30
  -7  -8   0  264.27   23.10
  -7  -8   0  281.17   21.70
  -7   8   0  263.27   31.20
  -7   8   0  315.27   31.70
  -7   8   0  329.17   33.00
   7   8   0  269.47   17.70
  -7   8   0  272.17   26.40
  -8  -8   0   22.70   12.60
   8  -8   0   17.00   10.20
  -8  -8   0    1.00    5.80
   8  -8   0   13.30   10.40
   8  -8   0   18.50   11.80
  -8  -8   0   -0.60    6.30
  -8  -8   0    7.90    4.60
   8  -8   0    7.00    8.50
   8  -8   0    2.10   10.30
  -8  -8   0    5.20    5.70
  -8   8   0    8.10   11.20
  -8   8   0    6.20    8.80
  -8   8   0   13.20   12.80
  -8   8   0   -1.80    9.70
   9  -8   0  198.68   24.00
  -9  -8   0  205.48   22.30
  -9  -8   0  203.68   24.20
   9  -8   0  181.88   35.40
   9  -8   0  208.08   28.40
   9  -8   0  205.58   24.90
  -9  -8   0  161.18   28.10
   9  -8   0  249.78   30.90
  -9   8   0  236.48   42.70
  -9   8   0  176.48   27.80
  -9   8   0  222.48   27.40
  -9   8   0  181.18   29.00
 -10  -8   0  888.91   64.39
 -10  -8   0  947.81   48.20
 -10  -8   0  855.21   49.70
  10  -8   0  875.01   51.99
  10  -8   0  797.22   58.09
  10  -8   0  835.32   51.99
  10  -8   0  802.12   60.29
 -10  -8   0  876.01   54.89
 -10   8   0  926.71   65.69
 -10   8   0  915.41   68.99
 -10   8   0  822.82   60.19
 -10   8   0  901.81   55.99
 -11  -8   0    5.70    6.60
 -11  -8   0  -12.00    7.70
  11  -8   0   11.30    8.90
  11  -8   0   13.40    8.70
 -11  -8   0   12.40   10.40
 -11  -8   0   -8.10    9.00
 -11  -8   0    2.20    6.50
 -11   8   0   18.70   12.10
 -11   8   0    3.30   11.90
 -11   8   0   23.60   17.00
 -11   8   0   -2.80   10.80
 -12  -8   0   62.89   15.50
  12  -8   0  102.09   19.70
  12  -8   0   92.39   11.70
 -12  -8   0  104.89   15.30
  12  -8   0   59.19   18.40
 -12  -8   0   78.79   19.90
  12  -8   0  112.79   26.80
 -12  -8   0   77.29   23.40
 -12  -8   0   44.30   15.20
 -12   8   0  107.09   27.80
 -12   8   0  118.49   19.20
 -12   8   0   84.19   23.20
 -12   8   0   51.69   20.60
  13  -8   0  183.68   34.40
 -13  -8   0  137.89   24.70
  13  -8   0  178.88   28.80
 -13  -8   0  145.49   19.10
 -13  -8   0  184.08   12.80
 -13  -8   0  165.38   29.80
 -13  -8   0  145.59   29.50
  13  -8   0  141.59   25.20
 -13   8   0  215.08   27.10
 -13   8   0  129.99   28.00
 -13   8   0  176.18   32.00
   0  -9   0    4.00    7.80
   0  -9   0    3.70    7.20
   0  -9   0    0.00    6.70
   0  -9   0    3.30    5.60
   0  -9   0   -1.10    6.60
   0  -9   0   -3.20    5.80
   0   9   0    6.20    7.70
   0   9   0   -3.50    5.40
   1  -9   0 1614.54   81.09
   1  -9   0 1618.24   78.39
  -1  -9   0 1490.15   77.99
  -1  -9   0 1526.55   80.99
  -1  -9   0 1488.65   80.39
  -1  -9   0 1457.25   78.19
   1  -9   0 1538.55   81.59
   1  -9   0 1501.85   80.29
   1  -9   0 1457.05   79.79
   1  -9   0 1447.06   79.69
  -1  -9   0 1590.84   78.99
   1  -9   0 1475.05   82.69
   1   9   0 1573.74   81.79
  -1   9   0 1719.63   79.99
   1   9   0 1487.15   73.59
  -1   9   0 1552.04   81.79
  -2  -9   0   -2.00    5.80
  -2  -9   0   -6.80    6.80
   2  -9   0    3.20    7.50
  -2  -9   0    1.60    5.50
   2  -9   0    5.90    8.90
   2  -9   0    7.20    7.30
   2  -9   0    5.10    7.40
   2  -9   0   -0.20    6.80
   2  -9   0   -3.20    7.00
   2  -9   0    1.30    7.90
   2   9   0    0.30    3.00
  -2   9   0    6.50    7.10
  -2   9   0   21.20   10.10
  -2   9   0    3.40    7.90
   2   9   0   11.90    8.70
   3  -9   0   43.90   13.00
   3  -9   0   51.19   13.10
  -3  -9   0   32.20   11.30
   3  -9   0   28.80   10.30
   3  -9   0   61.39   14.30
  -3  -9   0   33.80    9.30
  -3  -9   0   13.20    6.80
   3  -9   0   16.30    9.90
  -3  -9   0   42.60   11.00
   3  -9   0   60.89   15.40
   3   9   0   36.30    9.00
   3   9   0   30.20   11.60
  -3   9   0   26.70    9.90
  -3   9   0   25.70   10.90
  -3   9   0   24.60   11.50
   4  -9   0 1327.97   77.19
   4  -9   0 1391.26   78.39
   4  -9   0 1479.05   79.99
   4  -9   0 1417.26   79.09
   4  -9   0 1487.35   78.69
  -4  -9   0 1467.15   76.49
  -4  -9   0 1408.56   76.19
   4  -9   0 1429.46   79.29
   4  -9   0 1417.06   78.79
  -4  -9   0 1427.26   70.99
  -4   9   0 1476.45   78.99
   4   9   0 1428.26   72.09
  -4   9   0 1315.87   78.59
  -4   9   0 1690.93   84.49
   4   9   0 1411.36   77.99
  -4   9   0 1419.26   79.59
   5  -9   0   92.69   17.30
   5  -9   0   64.09   15.90
  -5  -9   0   63.29    9.90
   5  -9   0   53.69   14.80
   5  -9   0   63.19   14.80
   5  -9   0   79.89   17.20
   5  -9   0   71.29   17.30
  -5  -9   0   64.79    7.20
   5  -9   0   77.29   16.60
  -5  -9   0   80.39   11.70
  -5  -9   0   50.09   11.70
  -5   9   0   66.49   16.80
  -5   9   0   57.49   14.60
   5   9   0   49.80    9.90
  -5   9   0   69.79   15.80
  -5   9   0   88.09   19.70
   5   9   0   89.69   17.10
   6  -9   0   66.69   15.30
   6  -9   0   74.99   16.50
   6  -9   0   57.39   15.20
   6  -9   0   94.09   18.70
  -6  -9   0   84.29   11.90
   6  -9   0  100.49   20.70
  -6  -9   0   88.99   10.30
   6  -9   0  112.79   19.50
  -6  -9   0   92.59   15.40
  -6  -9   0   82.59   10.80
  -6   9   0  100.09   18.40
   6   9   0   85.59   11.40
  -6   9   0  102.49   20.40
  -6   9   0   53.09   15.90
  -6   9   0   76.19   18.70
   6   9   0   75.89   15.40
  -7  -9   0   49.20   11.70
  -7  -9   0   32.70    8.30
  -7  -9   0   36.50    8.40
   7  -9   0   18.20   11.00
   7  -9   0   28.90   12.50
  -7  -9   0   30.60   13.30
   7  -9   0   25.50   12.80
   7  -9   0   17.20   11.30
   7  -9   0   33.10   13.80
  -7  -9   0   26.50    6.70
   7  -9   0    6.20   11.70
  -7   9   0   16.80   12.80
  -7   9   0   36.00   15.60
  -7   9   0   39.40   15.10
  -7   9   0   39.00   13.40
   7   9   0   27.60   12.20
  -8  -9   0 1042.30   56.09
  -8  -9   0 1112.59   59.19
  -8  -9   0  951.80   65.89
   8  -9   0 1059.09   61.89
  -8  -9   0 1060.59   50.69
   8  -9   0  960.90   65.09
   8  -9   0 1019.20   61.59
   8  -9   0  987.10   63.59
   8  -9   0 1010.90   65.49
  -8   9   0 1081.69   63.59
  -8   9   0 1006.30   66.39
  -8   9   0  961.30   69.59
  -8   9   0  941.51   67.59
   9  -9   0   11.10   11.00
  -9  -9   0   37.80   10.20
  -9  -9   0   15.40   13.90
  -9  -9   0   19.70    4.80
   9  -9   0   -2.20    9.00
   9  -9   0   23.70   14.40
  -9  -9   0   18.00    4.80
   9  -9   0   26.50   14.20
  -9  -9   0    6.40    6.40
  -9  -9   0   21.30    8.90
   9  -9   0   21.30   11.20
  -9   9   0   16.10   12.50
  -9   9   0    1.80   10.80
  -9   9   0    3.80   12.60
  -9   9   0   27.40   12.60
 -10  -9   0   12.20   12.00
 -10  -9   0    4.40    6.70
 -10  -9   0    2.50    6.60
  10  -9   0   -3.90    7.90
  10  -9   0   -9.60    8.10
  10  -9   0   -1.60   12.70
  10  -9   0   -2.30    8.30
  10  -9   0  -10.10    8.50
 -10  -9   0   16.80   12.80
 -10  -9   0    2.00    7.40
 -10   9   0    5.70   12.80
 -10   9   0   13.80   14.50
 -10   9   0   -5.20   11.00
 -10   9   0    3.80    9.00
 -11  -9   0   65.29   14.60
 -11  -9   0   87.59   14.40
  11  -9   0   68.49   19.00
  11  -9   0   52.19   14.30
 -11  -9   0   67.69   19.60
  11  -9   0   69.39   14.80
 -11  -9   0   81.59   13.40
 -11  -9   0  100.39   25.20
  11  -9   0   48.40   15.70
 -11   9   0   47.70   17.80
 -11   9   0   57.79   19.90
 -11   9   0   52.89   20.70
 -11   9   0   56.79   16.10
 -12  -9   0  562.44   42.80
  12  -9   0  534.85   50.19
  12  -9   0  598.74   36.60
 -12  -9   0  570.54   52.89
  12  -9   0  546.75   51.19
 -12  -9   0  599.34   35.50
  12  -9   0  554.54   35.50
 -12  -9   0  633.44   53.19
 -12  -9   0  551.04   36.50
 -12   9   0  515.95   52.59
 -12   9   0  670.23   60.39
 -12   9   0  628.44   52.89
 -12   9   0  534.85   42.70
 -13  -9   0    1.20   12.70
 -13  -9   0   10.50   13.70
 -13  -9   0    7.80   10.30
  13  -9   0    0.50   11.20
 -13  -9   0    2.00    4.70
  13  -9   0   -8.40    9.70
 -13  -9   0   -3.30    7.30
  13  -9   0   -6.40   17.00
 -13   9   0   33.00   12.30
 -13   9   0    3.90   17.40
 -13   9   0    3.90   13.90
 -13   9   0   -3.60   12.50
   0 -10   0    8.80    8.50
   0 -10   0    3.10    6.90
   0 -10   0   10.50    6.60
   0 -10   0   10.00    8.90
   0 -10   0   14.70   10.00
   0 -10   0    2.30    8.00
   0  10   0   17.60   10.10
   0  10   0    7.00    6.80
  -1 -10   0   -1.50    7.10
  -1 -10   0   -2.10    7.10
   1 -10   0   -0.40    7.20
   1 -10   0    4.20    8.10
  -1 -10   0    4.50    8.10
   1 -10   0    4.40    7.50
   1 -10   0    5.60    8.90
  -1 -10   0    8.30    8.10
   1 -10   0    5.10    7.50
  -1 -10   0    7.90    8.20
   1 -10   0    2.20    6.40
  -1 -10   0    8.90    6.70
   1  10   0    7.10    4.80
  -1  10   0    7.10    7.60
   1  10   0    2.80    7.10
  -1  10   0   14.80    9.80
  -2 -10   0   13.80    7.50
   2 -10   0   20.30    9.10
   2 -10   0   27.10   11.30
  -2 -10   0   43.10   11.00
   2 -10   0   23.50   11.10
   2 -10   0   50.79   12.90
   2 -10   0   29.50   11.10
   2 -10   0   20.20   11.30
   2 -10   0   24.80   11.60
  -2 -10   0   35.30    9.70
  -2 -10   0   45.00   11.00
  -2 -10   0   21.50   10.50
  -2  10   0   34.70   11.00
   2  10   0   27.50    5.40
   2  10   0   25.10   10.80
  -2  10   0   25.70   10.30
   3 -10   0  508.85   36.80
  -3 -10   0  481.35   32.70
  -3 -10   0  414.46   32.90
   3 -10   0  460.85   34.80
   3 -10   0  436.76   34.50
   3 -10   0  411.76   34.40
  -3 -10   0  479.95   31.10
   3 -10   0  417.06   34.90
   3 -10   0  450.05   34.10
   3 -10   0  432.36   33.70
  -3 -10   0  424.86   29.60
  -3  10   0  481.05   36.30
  -3  10   0  508.55   35.80
   3  10   0  465.25   35.50
  -3  10   0  434.96   35.60
  -4 -10   0    9.60    6.40
   4 -10   0   -3.80    7.00
   4 -10   0    5.80    9.60
   4 -10   0   15.50    9.90
   4 -10   0    3.50    8.30
  -4 -10   0   11.40    8.70
   4 -10   0   16.60   10.40
  -4 -10   0    8.20    6.60
   4 -10   0    9.00    8.90
   4 -10   0   18.00   11.50
  -4  10   0    0.50    9.30
  -4  10   0   18.00   10.30
  -4  10   0    2.10    8.00
   4  10   0   18.00    9.90
  -5 -10   0   -3.00    6.90
   5 -10   0    5.20    8.90
   5 -10   0   10.50    8.80
   5 -10   0    0.70    8.20
   5 -10   0   -1.80    8.20
  -5 -10   0    0.70    5.60
   5 -10   0    9.30    9.10
  -5 -10   0   -1.00    4.80
   5 -10   0   -0.80    7.70
   5  10   0   -0.10    6.90
  -5  10   0   -8.00    7.40
  -5  10   0    3.50    9.50
  -5  10   0    0.20    7.80
  -5  10   0   -4.00    7.30
  -6 -10   0  355.16   20.30
   6 -10   0  362.66   33.50
   6 -10   0  313.37   30.60
   6 -10   0  334.07   32.50
  -6 -10   0  377.56   30.20
   6 -10   0  430.96   33.70
   6 -10   0  370.46   35.90
  -6 -10   0  339.27   23.70
  -6 -10   0  366.66   25.40
   6 -10   0  355.16   32.80
  -6  10   0  395.26   33.10
  -6  10   0  358.66   35.20
   6  10   0  355.36   31.80
  -6  10   0  447.96   37.10
  -6  10   0  399.46   36.30
   7 -10   0  972.30   63.09
  -7 -10   0 1007.20   51.39
   7 -10   0  950.60   61.59
  -7 -10   0 1015.60   50.59
   7 -10   0 1009.50   64.89
  -7 -10   0  994.60   58.79
  -7 -10   0 1022.20   53.49
  -7 -10   0 1001.90   65.79
   7 -10   0 1107.99   70.39
   7 -10   0 1077.89   65.79
   7 -10   0 1061.19   62.79
  -7  10   0  967.00   65.19
   7  10   0 1015.30   62.89
  -7  10   0 1064.39   68.89
  -7  10   0  869.61   65.79
  -7  10   0  923.51   61.59
  -8 -10   0   23.40    7.80
   8 -10   0   18.50   12.00
  -8 -10   0   19.40   12.70
   8 -10   0   18.30   11.70
  -8 -10   0   28.80   10.80
   8 -10   0   19.20   12.20
  -8 -10   0   22.50    6.70
   8 -10   0    8.70   11.40
   8 -10   0   10.30   15.20
  -8 -10   0   22.80    8.30
  -8  10   0   28.50   15.00
  -8  10   0   13.70   13.60
  -8  10   0   19.40   14.50
  -8  10   0   15.60   12.50
  -9 -10   0   40.30    6.50
  -9 -10   0   32.80    6.10
   9 -10   0   18.00   11.10
  -9 -10   0   42.10   11.50
  -9 -10   0   38.60   11.50
  -9 -10   0   30.80    9.10
  -9 -10   0   33.90   15.70
   9 -10   0   35.50   13.70
   9 -10   0   31.40   15.30
   9 -10   0   38.10   15.80
   9 -10   0   41.00   14.30
  -9  10   0   39.20   14.80
  -9  10   0    6.60   24.30
  -9  10   0   29.10   16.50
 -10 -10   0  245.88   23.30
 -10 -10   0  279.77   38.80
  10 -10   0  217.48   28.20
 -10 -10   0  275.07   21.70
  10 -10   0  275.97   30.90
  10 -10   0  270.67   34.10
 -10 -10   0  246.58   23.40
  10 -10   0  211.48   37.80
  10 -10   0  224.28   32.20
 -10  10   0  302.37   36.10
 -10  10   0  339.37   46.70
 -10  10   0  256.87   37.90
 -10  10   0  292.67   40.00
 -11 -10   0  163.18   31.00
 -11 -10   0  126.49   18.10
 -11 -10   0  140.09   29.00
 -11 -10   0   95.49   17.40
  11 -10   0   99.29   22.70
 -11 -10   0  118.19   16.40
  11 -10   0  138.99   20.40
  11 -10   0  139.09   27.10
  11 -10   0  133.19   24.40
  11 -10   0  159.08   22.00
 -11  10   0  115.79   26.20
 -11  10   0  105.09   21.20
 -11  10   0  132.19   27.20
 -11  10   0  108.39   27.60
  12 -10   0  118.69   17.20
  12 -10   0   88.09   20.10
  12 -10   0   62.09   20.70
 -12 -10   0   90.99   16.50
 -12 -10   0   86.19   23.40
 -12 -10   0   72.09   22.90
 -12 -10   0   77.39   13.30
  12 -10   0   86.09   15.20
  12 -10   0   64.79   20.00
 -12  10   0  130.69   29.90
 -12  10   0   89.79   22.60
 -12  10   0   54.39   22.70
 -12  10   0  108.39   25.30
 -13 -10   0  413.16   29.60
 -13 -10   0  425.86   34.90
  13 -10   0  365.16   24.50
 -13 -10   0  398.36   31.20
 -13 -10   0  370.46   49.80
  13 -10   0  358.06   47.80
 -13 -10   0  325.67   44.70
 -13  10   0  308.07   37.60
 -13  10   0  349.57   48.70
 -13  10   0  332.07   49.80
 -13  10   0  387.16   48.10
   0 -11   0    9.70    8.40
   0 -11   0   -0.70    7.70
   0 -11   0   -3.10    7.60
   0 -11   0    0.20    8.50
   0 -11   0    6.30    6.60
   0 -11   0    2.80    7.90
   0  11   0   -1.20    7.10
   0  11   0    4.30    7.00
   0  11   0   -5.00    4.60
  -1 -11   0   42.00   10.10
   1 -11   0   34.50   13.70
  -1 -11   0   38.80   12.10
  -1 -11   0   55.19   14.00
   1 -11   0   35.00   11.90
   1 -11   0   22.70   10.70
   1 -11   0   46.70   15.30
  -1 -11   0   23.70   10.20
   1 -11   0   43.20   11.00
  -1 -11   0   32.90   11.20
  -1 -11   0   24.20    9.60
   1 -11   0   36.60   11.90
   1 -11   0   52.09   13.30
   1  11   0   31.80   12.10
  -1  11   0   54.29   14.00
  -1  11   0   34.80   11.10
   1  11   0   43.00    8.80
   2 -11   0  437.06   31.50
  -2 -11   0  375.46   29.00
  -2 -11   0  414.26   33.00
   2 -11   0  421.16   33.20
   2 -11   0  447.56   34.10
   2 -11   0  426.86   33.70
   2 -11   0  387.26   33.60
  -2 -11   0  393.26   30.20
  -2 -11   0  378.46   28.70
  -2 -11   0  411.16   30.20
   2 -11   0  428.26   34.90
   2 -11   0  424.56   33.50
  -2  11   0  476.85   35.90
   2  11   0  432.46   34.50
   2  11   0  361.66   22.70
  -2  11   0  397.36   31.40
   3 -11   0    7.30    9.00
   3 -11   0    0.70    8.50
  -3 -11   0    9.10    8.60
  -3 -11   0   15.80    8.50
   3 -11   0   10.80    9.80
  -3 -11   0    5.50    6.80
   3 -11   0    4.40    8.60
  -3 -11   0    3.10    6.50
  -3 -11   0    9.60    7.40
   3 -11   0    1.90    8.80
   3 -11   0    2.90    8.00
   3 -11   0   12.70    8.90
  -3  11   0    8.90    9.00
   3  11   0   10.10    9.00
  -3  11   0    7.00    9.80
  -3  11   0   15.10    9.70
   4 -11   0    9.10    8.80
   4 -11   0    6.40    9.50
   4 -11   0   10.20    9.60
   4 -11   0    8.40   10.60
  -4 -11   0    3.90    6.20
  -4 -11   0   16.60    8.20
  -4 -11   0    3.90    7.70
  -4 -11   0   15.90    9.60
   4 -11   0    1.80    8.90
   4 -11   0   15.70   10.50
  -4 -11   0    1.80    6.30
   4 -11   0    1.10    8.50
  -4  11   0    1.50    8.30
   4  11   0    2.90    8.70
  -4  11   0    9.70    9.00
  -4  11   0    1.30    7.90
   5 -11   0  455.75   37.40
   5 -11   0  494.05   39.30
   5 -11   0  444.06   37.90
   5 -11   0  407.86   36.80
  -5 -11   0  442.66   34.90
  -5 -11   0  447.36   30.70
   5 -11   0  431.26   37.40
   5 -11   0  465.25   38.10
  -5 -11   0  503.45   30.60
   5 -11   0  485.85   37.40
  -5  11   0  514.15   40.50
   5  11   0  412.66   36.20
  -5  11   0  462.75   39.30
  -5  11   0  434.06   37.10
   6 -11   0   94.19   20.50
   6 -11   0  135.99   22.80
   6 -11   0  100.19   20.10
   6 -11   0   89.99   20.30
  -6 -11   0  104.09   15.10
   6 -11   0   63.79   19.60
   6 -11   0   59.29   16.40
   6 -11   0   80.79   19.00
  -6 -11   0   74.39   15.90
  -6 -11   0  100.19   13.70
  -6  11   0   89.09   20.80
   6  11   0   98.59   20.40
  -6  11   0   81.09   21.20
  -6  11   0  108.59   22.10
  -6  11   0  118.49   22.30
  -7 -11   0   93.49   12.80
   7 -11   0   78.09   18.50
  -7 -11   0   95.69   17.40
   7 -11   0  137.29   25.00
  -7 -11   0  105.99   14.20
   7 -11   0  102.69   21.10
  -7 -11   0   85.79    8.50
  -7 -11   0  126.09   25.20
   7 -11   0  130.29   22.40
   7 -11   0  121.69   24.90
  -7 -11   0   87.59   14.20
  -7  11   0   71.69   19.10
  -7  11   0  111.89   23.50
  -7  11   0  122.39   23.30
  -7  11   0   80.59   20.90
   7  11   0   92.09   20.40
   8 -11   0   15.80   12.50
   8 -11   0   14.70   12.80
  -8 -11   0    0.50    7.60
   8 -11   0    4.00   10.40
  -8 -11   0  -11.00    8.10
   8 -11   0   -6.20    9.10
  -8 -11   0    8.50    7.60
   8 -11   0   -9.30    9.60
  -8 -11   0    7.30    5.90
  -8 -11   0   -1.90    5.20
  -8 -11   0    5.00    5.20
  -8  11   0   -9.60   11.30
  -8  11   0   10.10   13.00
  -8  11   0    7.90   11.10
  -8  11   0   14.10   15.30
   9 -11   0  316.27   40.80
  -9 -11   0  298.97   18.80
  -9 -11   0  348.57   42.50
   9 -11   0  280.27   34.90
  -9 -11   0  280.07   26.70
  -9 -11   0  300.77   19.00
  -9 -11   0  297.57   22.00
   9 -11   0  302.97   34.70
  -9 -11   0  287.77   23.20
   9 -11   0  367.46   32.90
   9 -11   0  326.67   39.00
  -9  11   0  266.77   34.40
  -9  11   0  319.67   43.80
  -9  11   0  313.77   41.40
  -9  11   0  258.97   37.70
  10 -11   0   74.29   18.00
 -10 -11   0   84.09   14.10
 -10 -11   0   91.19   22.60
  10 -11   0   87.49   19.00
  10 -11   0   59.79   19.60
 -10 -11   0   73.69   13.20
 -10 -11   0   56.39   14.20
  10 -11   0  104.59   22.40
 -10  11   0   61.09   17.90
 -10  11   0   70.09   22.70
 -10  11   0   83.09   23.10
 -10  11   0   73.29   23.10
 -11 -11   0  363.36   30.30
  11 -11   0  408.76   34.80
  11 -11   0  430.16   47.00
  11 -11   0  430.86   42.50
  11 -11   0  482.95   42.40
 -11 -11   0  362.06   46.30
  11 -11   0  414.46   34.70
 -11 -11   0  450.45   31.00
 -11 -11   0  384.76   28.70
 -11 -11   0  354.56   46.80
 -11  11   0  312.17   47.10
 -11  11   0  332.07   46.20
 -11  11   0  435.46   49.60
 -11  11   0  415.76   37.50
 -12 -11   0   14.80    8.80
 -12 -11   0   -1.50    7.10
  12 -11   0   11.20   14.00
  12 -11   0   11.50   10.70
 -12 -11   0   -1.10    7.40
 -12 -11   0    7.20   13.10
 -12 -11   0    2.40   12.90
  12 -11   0   16.60   16.60
  12 -11   0   -0.60    9.00
  12 -11   0   12.80   13.60
 -12  11   0   -9.70   10.10
 -12  11   0   18.40   18.80
 -12  11   0   13.80   15.20
 -12  11   0   19.90   13.40
 -13 -11   0  257.97   37.80
 -13 -11   0  222.88   27.00
  13 -11   0  271.17   22.10
  13 -11   0  307.77   39.30
  13 -11   0  193.08   36.80
  13 -11   0  274.67   22.50
 -13 -11   0  231.48   29.00
 -13 -11   0  191.38   18.20
 -13 -11   0  188.18   33.90
 -13 -11   0  236.18   21.90
 -13  11   0  231.48   31.80
 -13  11   0  188.78   34.70
 -13  11   0  248.78   43.40
 -13  11   0  183.28   34.80
   0 -12   0 1062.59   61.69
   0 -12   0  944.21   56.89
   0 -12   0  992.80   61.49
   0 -12   0 1000.30   60.99
   0 -12   0 1110.59   61.89
   0 -12   0  977.40   62.39
   0  12   0 1168.08   61.69
   0  12   0  989.80   57.09
   0  12   0 1067.89   64.69
   1 -12   0    3.60    9.10
  -1 -12   0   17.30    9.50
   1 -12   0    9.00    9.00
   1 -12   0   25.60   11.90
  -1 -12   0   17.20    9.50
   1 -12   0   25.40   11.10
   1 -12   0    2.10    8.60
   1 -12   0   13.80   10.40
  -1 -12   0   10.30    7.20
  -1 -12   0    6.60    9.40
   1 -12   0   13.80    8.30
  -1 -12   0    2.50    7.40
  -1 -12   0   22.20   10.50
   1  12   0   -0.50    7.90
   1  12   0   15.70    6.80
  -1  12   0   14.60    8.70
  -1  12   0   19.40   11.00
  -2 -12   0   60.69   12.30
   2 -12   0   52.39   12.70
   2 -12   0   55.49   15.80
   2 -12   0   36.10   12.40
   2 -12   0   48.40   15.10
  -2 -12   0   52.49   12.80
   2 -12   0   38.10   13.60
  -2 -12   0   58.19   14.50
  -2 -12   0   67.29   14.50
   2 -12   0   39.90   13.80
   2 -12   0   58.59   15.40
  -2 -12   0   47.70   12.80
   2  12   0   58.29    8.80
  -2  12   0   67.39   15.50
   2  12   0   51.99   14.50
  -2  12   0   39.70   13.40
  -3 -12   0  225.28   22.60
  -3 -12   0  256.77   29.40
   3 -12   0  215.48   27.20
   3 -12   0  297.17   33.60
   3 -12   0  314.17   33.40
   3 -12   0  354.86   36.90
  -3 -12   0  257.97   24.00
   3 -12   0  240.98   32.10
   3 -12   0  277.67   32.70
  -3 -12   0  290.27   25.00
   3 -12   0  283.67   31.60
  -3 -12   0  243.88   23.00
  -3  12   0  332.17   35.60
  -3  12   0  261.27   26.80
   3  12   0  309.67   34.90
   4 -12   0  984.20   62.89
   4 -12   0  938.01   63.49
  -4 -12   0 1017.90   56.49
  -4 -12   0 1040.50   57.79
  -4 -12   0 1049.09   57.99
  -4 -12   0 1034.90   62.09
  -4 -12   0 1110.79   61.29
   4 -12   0 1012.80   64.19
   4 -12   0 1060.49   64.19
   4 -12   0 1029.00   64.69
   4 -12   0  956.60   62.59
   4 -12   0 1031.00   64.79
  -4  12   0 1011.80   64.69
  -4  12   0  954.50   62.89
  -4  12   0  963.00   64.09
   4  12   0  966.40   63.59
   5 -12   0  119.79   23.00
  -5 -12   0  188.78   21.80
  -5 -12   0  174.88   19.80
   5 -12   0  151.08   25.60
   5 -12   0  179.88   26.60
   5 -12   0  153.98   24.50
  -5 -12   0  172.68   24.70
   5 -12   0   91.59   20.50
   5 -12   0  128.79   22.80
  -5 -12   0  200.98   22.30
   5 -12   0  174.08   25.60
  -5 -12   0  148.09   23.00
  -5  12   0  143.29   24.80
  -5  12   0  171.68   26.40
  -5  12   0  211.08   29.80
   5  12   0  168.68   26.30
   6 -12   0  301.17   34.70
  -6 -12   0  292.87   28.70
   6 -12   0  248.38   32.50
  -6 -12   0  282.07   23.00
   6 -12   0  400.66   44.30
  -6 -12   0  335.07   25.20
   6 -12   0  322.37   36.50
   6 -12   0  257.47   35.40
   6 -12   0  348.97   38.10
   6 -12   0  366.26   41.50
  -6 -12   0  335.17   26.20
  -6  12   0  298.77   37.30
   6  12   0  370.06   40.70
  -6  12   0  320.67   40.60
  -6  12   0  290.47   38.20
   7 -12   0   25.50   13.90
  -7 -12   0   55.39   11.20
   7 -12   0   55.99   16.80
  -7 -12   0   45.70   12.10
  -7 -12   0   45.50   10.10
   7 -12   0   51.99   18.10
  -7 -12   0   44.10   13.80
   7 -12   0   49.10   18.20
   7 -12   0   38.40   17.40
   7 -12   0   42.20   15.50
  -7  12   0  101.39   22.10
  -7  12   0   43.20   18.70
  -7  12   0   63.29   19.00
   7  12   0   10.70   12.40
  -7  12   0   55.99   16.50
  -8 -12   0  420.76   33.80
   8 -12   0  405.16   44.00
   8 -12   0  350.86   41.80
  -8 -12   0  406.86   25.60
  -8 -12   0  376.76   25.80
   8 -12   0  399.56   36.50
  -8 -12   0  356.66   28.00
   8 -12   0  376.26   37.90
   8 -12   0  427.86   51.09
   8 -12   0  310.47   38.10
   8  12   0  435.76   38.40
  -8  12   0  462.85   44.20
  -8  12   0  343.17   39.70
  -8  12   0  383.06   44.60
  -8  12   0  384.76   48.80
  -9 -12   0  226.98   27.50
  -9 -12   0  261.37   17.90
  -9 -12   0  236.68   16.80
   9 -12   0  210.08   29.40
  -9 -12   0  251.77   22.20
  -9 -12   0  252.77   17.50
  -9 -12   0  265.67   18.10
  -9 -12   0  323.07   42.60
   9 -12   0  269.57   34.70
  -9  12   0  277.67   42.30
  -9  12   0  246.38   38.30
  -9  12   0  272.07   38.80
  10 -12   0  234.58   30.40
  10 -12   0  216.38   32.90
 -10 -12   0  229.28   21.50
  10 -12   0  207.78   31.50
  10 -12   0  270.87   39.10
 -10 -12   0  251.17   38.50
 -10 -12   0  259.87   24.80
  10 -12   0  285.57   40.10
 -10 -12   0  227.88   18.20
 -10  12   0  218.88   36.80
 -10  12   0  189.38   37.00
 -10  12   0  230.28   31.60
 -10  12   0  284.77   40.80
 -11 -12   0  134.89   26.80
 -11 -12   0  128.69   19.80
  11 -12   0  117.29   26.00
 -11 -12   0  140.89   17.10
 -11 -12   0  146.49   18.60
  11 -12   0  129.99   28.50
 -11 -12   0   98.19   24.50
  11 -12   0  181.78   25.90
 -11  12   0  185.48   29.50
 -11  12   0  120.89   31.00
 -11  12   0  120.39   28.90
 -11  12   0  147.59   33.20
  12 -12   0   14.80   11.90
 -12 -12   0   15.80    8.90
  12 -12   0    7.70   13.70
 -12 -12   0   10.30   13.80
 -12 -12   0    5.10    6.90
  12 -12   0   11.20   10.50
 -12 -12   0   -1.60   10.90
 -12 -12   0   -0.70    7.70
 -12 -12   0    9.50    8.50
  12 -12   0   10.00   12.60
  12 -12   0    8.40   19.20
 -12  12   0    6.50   11.50
 -12  12   0   33.10   19.40
 -12  12   0   12.80   16.70
   0 -13   0   -4.80    5.00
   0 -13   0    7.90    9.90
   0 -13   0    7.70    9.70
   0 -13   0   -2.80    6.80
   0 -13   0    2.60    8.90
   0 -13   0    4.30    8.10
   0  13   0   -5.40    6.30
   0  13   0   -2.70    5.50
   0  13   0   11.10   11.00
   1 -13   0   55.19   16.90
  -1 -13   0   58.69   16.30
  -1 -13   0   82.19   16.20
   1 -13   0   75.89   15.20
   1 -13   0   69.89   16.40
   1 -13   0   73.49   16.90
  -1 -13   0   73.29   14.20
  -1 -13   0   52.79   14.40
   1 -13   0   65.69   15.60
   1 -13   0   77.99   18.50
   1 -13   0   79.19   17.30
  -1 -13   0   84.89   18.30
  -1 -13   0   93.39   18.20
   1  13   0   88.69   20.50
  -1  13   0   72.09   18.20
  -1  13   0   66.29   15.20
  -1  13   0   71.49   14.90
   2 -13   0 1383.66   77.59
  -2 -13   0 1344.57   71.89
   2 -13   0 1063.89   71.59
  -2 -13   0 1372.26   69.29
   2 -13   0 1091.29   72.69
  -2 -13   0 1111.99   68.79
  -2 -13   0 1220.28   72.19
  -2 -13   0 1258.67   70.99
   2 -13   0 1230.88   73.89
   2 -13   0 1310.17   74.89
  -2 -13   0 1275.27   74.79
   2 -13   0 1269.87   76.99
   2 -13   0 1348.17   72.19
   2  13   0 1257.87   61.59
   2  13   0 1284.67   76.29
  -2  13   0 1152.98   74.49
  -2  13   0 1335.87   73.49
  -3 -13   0  132.79   20.20
   3 -13   0   68.19   17.50
  -3 -13   0   97.49   16.50
   3 -13   0  143.39   25.50
  -3 -13   0  106.99   22.20
  -3 -13   0  117.69   18.90
   3 -13   0  103.39   20.40
   3 -13   0  120.59   21.30
  -3 -13   0   94.19   16.80
   3 -13   0   99.89   19.20
   3 -13   0  105.69   21.60
   3 -13   0  116.49   22.50
  -3  13   0   88.79   18.50
  -3  13   0   83.49   20.00
   3  13   0   82.29   18.10
   4 -13   0  202.28   30.00
  -4 -13   0  248.08   31.40
  -4 -13   0  202.28   22.90
   4 -13   0  213.98   29.40
   4 -13   0  225.88   29.80
  -4 -13   0  220.58   25.70
  -4 -13   0  234.78   26.90
   4 -13   0  153.48   24.70
   4 -13   0  222.88   30.70
  -4 -13   0  234.78   25.60
   4 -13   0  234.28   32.40
   4 -13   0  173.98   27.40
  -4  13   0  170.18   26.10
   4  13   0  184.18   27.80
  -4  13   0  211.78   29.90
   5 -13   0    7.30   11.10
   5 -13   0   -0.50   10.00
   5 -13   0   -0.70   10.90
   5 -13   0    8.90   10.70
   5 -13   0   -5.10    8.90
  -5 -13   0    7.40    8.10
  -5 -13   0   -6.90    5.40
   5 -13   0    3.40   10.40
  -5 -13   0   -9.90    6.60
  -5 -13   0    2.50    8.20
  -5 -13   0   -8.40    7.00
   5 -13   0   -7.50    7.40
  -5  13   0   -2.30    9.40
   5  13   0   -1.20    9.30
  -5  13   0   -9.30    7.90
  -5  13   0    0.20    9.80
  -6 -13   0  174.18   25.50
   6 -13   0  194.48   29.30
  -6 -13   0  164.08   20.00
  -6 -13   0  161.98   21.30
   6 -13   0  212.98   32.30
   6 -13   0  150.38   25.40
   6 -13   0  161.98   27.90
  -6 -13   0  192.88   28.10
  -6 -13   0  149.79   18.90
   6 -13   0  176.68   27.50
   6 -13   0  155.08   26.50
  -6  13   0  157.98   25.80
  -6  13   0  178.48   30.30
  -6  13   0  208.08   32.80
   6  13   0  174.48   28.40
  -7 -13   0  217.88   20.00
  -7 -13   0  219.58   23.90
   7 -13   0  173.88   28.80
  -7 -13   0  230.38   28.50
   7 -13   0  163.18   27.10
   7 -13   0  270.07   38.70
  -7 -13   0  203.38   24.00
   7 -13   0  182.48   28.60
   7 -13   0  198.28   30.90
   7 -13   0  220.18   32.10
  -7  13   0  220.48   33.70
   7  13   0  190.08   30.90
  -7  13   0  212.08   33.80
  -7  13   0  224.48   51.79
   8 -13   0  408.96   50.89
   8 -13   0  389.26   45.20
  -8 -13   0  366.06   43.90
   8 -13   0  283.57   37.90
  -8 -13   0  375.86   28.50
   8 -13   0  372.36   40.60
   8 -13   0  340.67   39.40
   8 -13   0  312.97   40.00
  -8 -13   0  312.47   23.90
  -8 -13   0  335.67   25.00
  -8 -13   0  359.36   32.20
  -8  13   0  436.86   46.50
   8  13   0  423.36   37.70
  -8  13   0  281.47   40.00
  -8  13   0  380.16   48.70
  -8  13   0  383.26   48.50
   9 -13   0   -5.20   10.90
   9 -13   0   14.50   13.20
   9 -13   0    2.50   11.50
   9 -13   0    5.70   13.20
  -9 -13   0   14.40   10.80
  -9 -13   0   14.60    6.40
  -9 -13   0   -3.70    9.40
  -9 -13   0   13.10    6.60
  -9 -13   0   12.00    9.10
  -9  13   0    1.80   10.40
  -9  13   0   21.20   16.60
  -9  13   0   -1.90   11.60
  -9  13   0   23.10   17.70
 -10 -13   0   54.29   14.30
  10 -13   0   72.39   20.10
 -10 -13   0   32.90   17.90
  10 -13   0   98.29   22.80
  10 -13   0   85.09   19.00
  10 -13   0   64.29   21.10
  10 -13   0   85.89   22.10
 -10 -13   0   70.69   13.90
 -10  13   0   61.29   17.90
 -10  13   0   70.19   24.10
 -10  13   0   73.19   22.00
 -10  13   0   43.80   19.70
  11 -13   0  131.69   25.60
 -11 -13   0  120.49   28.70
 -11 -13   0  163.28   20.00
 -11 -13   0  119.29   19.60
  11 -13   0  116.59   26.40
  11 -13   0  138.39   24.30
  11 -13   0  139.49   24.70
 -11 -13   0  155.58   11.70
 -11 -13   0  183.98   31.10
  11 -13   0  161.98   31.30
 -11  13   0  134.79   30.30
 -11  13   0  142.79   28.40
 -11  13   0  175.58   36.00
 -11  13   0  155.08   27.90
 -12 -13   0  500.45   34.70
 -12 -13   0  431.96   55.09
  12 -13   0  407.76   49.30
 -12 -13   0  428.16   45.40
  12 -13   0  512.25   39.40
 -12 -13   0  481.95   35.30
 -12 -13   0  474.65   27.90
  12 -13   0  451.25   38.50
  12 -13   0  586.34   51.99
 -12  13   0  462.15   42.60
 -12  13   0  458.05   56.29
 -12  13   0  410.06   56.49
 -12  13   0  465.25   60.29
   0 -14   0  744.83   51.09
   0 -14   0  765.32   53.19
   0 -14   0  638.94   48.00
   0 -14   0  809.82   47.30
   0 -14   0  778.82   50.29
   0 -14   0  656.83   48.50
   0  14   0  683.23   47.90
   0  14   0  713.13   52.59
   0  14   0  691.63   45.10
   1 -14   0 1538.65   87.09
  -1 -14   0 1519.45   84.79
  -1 -14   0 1591.54   88.99
  -1 -14   0 1430.96   85.39
   1 -14   0 1551.94   87.69
  -1 -14   0 1454.75   84.29
   1 -14   0 1542.15   88.99
   1 -14   0 1610.74   92.29
   1 -14   0 1546.15   87.29
  -1 -14   0 1470.85   80.49
  -1 -14   0 1491.65   85.09
   1 -14   0 1525.05   82.49
   1  14   0 1564.74   78.19
  -1  14   0 1426.96   83.29
  -1  14   0 1661.83   91.59
   1  14   0 1600.44   90.99
   2 -14   0    2.50    9.20
   2 -14   0   -0.50    9.40
  -2 -14   0    2.50    8.20
  -2 -14   0  -11.20    6.80
  -2 -14   0   -4.50    6.50
   2 -14   0   -7.50    9.00
   2 -14   0    5.40   10.70
   2 -14   0    1.70    8.50
  -2 -14   0    6.90    9.90
  -2 -14   0   -2.20    8.30
  -2 -14   0   -0.60    7.60
   2 -14   0    9.10   10.50
   2 -14   0    1.30    9.30
  -2  14   0    0.00    7.40
   2  14   0    0.60    4.20
  -2  14   0   15.70   11.40
   2  14   0    1.00    8.80
  -3 -14   0  792.22   51.39
   3 -14   0  775.12   57.49
   3 -14   0  870.51   57.99
  -3 -14   0  923.31   55.29
   3 -14   0  797.32   56.59
  -3 -14   0  931.51   58.99
  -3 -14   0  885.31   54.19
   3 -14   0  943.01   62.09
  -3 -14   0  817.12   52.19
   3 -14   0  816.62   55.29
   3 -14   0  745.23   57.99
   3 -14   0  937.71   59.29
  -3  14   0  830.62   56.69
   3  14   0  866.81   60.19
  -3  14   0  909.61   60.69
  -4 -14   0   56.79   15.10
   4 -14   0   36.00   14.10
  -4 -14   0   47.60   15.40
   4 -14   0   53.39   16.70
   4 -14   0   63.49   17.30
   4 -14   0   94.09   21.40
   4 -14   0   80.49   20.70
   4 -14   0  102.49   22.30
  -4 -14   0   61.39   14.30
  -4 -14   0   49.90   12.70
  -4 -14   0   31.40   11.60
   4 -14   0   53.99   19.50
  -4  14   0  111.59   23.10
  -4  14   0   32.60   15.00
   4  14   0   41.50   15.80
  -5 -14   0   41.50   13.20
   5 -14   0   44.30   17.00
   5 -14   0   53.19   16.40
   5 -14   0   69.39   19.20
   5 -14   0   74.79   20.50
  -5 -14   0   68.99   18.10
  -5 -14   0   48.10   14.60
   5 -14   0   57.29   17.90
  -5 -14   0   59.19   14.10
  -5 -14   0   46.70   11.90
   5 -14   0   70.69   20.60
   5 -14   0   20.70   13.80
   5  14   0   69.59   19.30
  -5  14   0   40.60   15.90
  -5  14   0   53.89   17.90
   6 -14   0  231.58   34.10
   6 -14   0  258.97   37.40
   6 -14   0  257.97   34.40
  -6 -14   0  261.47   32.00
   6 -14   0  269.17   35.40
  -6 -14   0  257.47   28.40
   6 -14   0  259.87   33.80
  -6 -14   0  238.08   25.90
   6 -14   0  258.57   36.30
  -6 -14   0  291.67   35.20
   6  14   0  215.28   32.50
  -6  14   0  187.48   31.40
  -6  14   0  216.88   33.20
  -6  14   0  236.38   36.20
   7 -14   0  202.08   32.80
   7 -14   0  215.28   34.20
  -7 -14   0  282.87   32.20
   7 -14   0  238.28   35.70
  -7 -14   0  259.17   22.10
  -7 -14   0  255.17   33.70
  -7 -14   0  263.57   27.80
   7 -14   0  257.87   34.10
  -7 -14   0  231.78   24.90
   7 -14   0  256.77   35.30
  -7  14   0  241.98   33.30
   7  14   0  242.18   33.60
  -7  14   0  212.38   33.80
  -8 -14   0   10.30   13.30
   8 -14   0    9.50   13.50
  -8 -14   0   16.00    8.20
   8 -14   0    4.80   12.60
  -8 -14   0   18.50    9.90
   8 -14   0    8.40   12.00
  -8 -14   0   28.20    9.00
   8 -14   0   22.20   15.70
  -8 -14   0   25.80   13.30
   8 -14   0   30.80   16.10
  -8  14   0   14.70   13.00
  -8  14   0   10.90   15.70
   8  14   0    2.70   10.30
  -8  14   0   16.50   16.50
  -9 -14   0   14.20   11.60
  -9 -14   0   15.40    7.00
   9 -14   0   14.50   14.00
   9 -14   0   24.90   13.90
   9 -14   0   24.60   16.50
  -9 -14   0   15.90   14.10
  -9 -14   0   41.10   11.90
   9 -14   0   23.10   14.50
  -9 -14   0   13.80    7.20
   9 -14   0    6.10   11.70
  -9  14   0   10.70   16.00
  -9  14   0   10.90   15.90
  -9  14   0   17.60   13.60
  10 -14   0  403.16   47.30
 -10 -14   0  348.87   19.90
  10 -14   0  427.26   50.79
 -10 -14   0  371.06   45.70
 -10 -14   0  338.67   31.60
  10 -14   0  403.36   46.60
 -10 -14   0  289.77   26.50
  10 -14   0  319.87   39.20
  10 -14   0  347.27   40.10
 -10 -14   0  298.57   19.10
 -10  14   0  282.67   44.50
 -10  14   0  390.76   45.40
 -10  14   0  329.47   46.60
 -10  14   0  387.96   50.79
  11 -14   0  203.88   29.80
  11 -14   0  230.78   35.40
 -11 -14   0  245.88   36.20
  11 -14   0  250.17   55.09
  11 -14   0  234.88   35.50
 -11 -14   0  261.47   23.50
 -11 -14   0  193.08   35.50
 -11 -14   0  245.18   28.80
  11 -14   0  202.08   34.00
 -11  14   0  191.18   37.60
 -11  14   0  224.78   34.60
 -11  14   0  198.18   38.50
 -11  14   0  215.88   38.80
  12 -14   0   -5.60    9.80
 -12 -14   0   -3.80    7.80
 -12 -14   0   -9.40    8.80
 -12 -14   0   -5.40   13.90
  12 -14   0   17.30   13.70
  12 -14   0   -2.90   13.70
 -12 -14   0    5.70    9.20
 -12  14   0   -1.10   15.50
 -12  14   0    1.10   14.40
 -12  14   0    4.40   15.90
 -12  14   0    3.90   12.20
   0 -15   0   -4.10    5.80
   0 -15   0    4.60    8.70
   0 -15   0   -7.20    8.20
   0 -15   0    3.30   10.30
   0 -15   0   -7.60    9.30
   0 -15   0    1.10   11.20
   0  15   0   -0.70    8.00
   0  15   0    6.90   10.60
   0  15   0    7.90    7.80
   1 -15   0  593.24   47.10
  -1 -15   0  589.34   38.40
  -1 -15   0  505.75   40.60
  -1 -15   0  615.14   45.80
   1 -15   0  528.15   41.90
   1 -15   0  445.06   40.60
   1 -15   0  523.75   42.90
  -1 -15   0  524.35   42.50
   1 -15   0  400.46   39.20
  -1 -15   0  550.84   41.00
  -1 -15   0  522.55   40.90
   1 -15   0  507.05   43.90
   1 -15   0  486.75   37.50
  -1  15   0  519.95   39.40
   1  15   0  506.35   34.00
  -1  15   0  534.55   44.90
  -1  15   0  415.96   38.00
   1  15   0  645.24   48.30
   2 -15   0   97.89   20.80
   2 -15   0   83.89   21.90
  -2 -15   0   88.29   18.00
   2 -15   0   27.70   14.00
   2 -15   0  108.19   22.40
   2 -15   0   59.79   15.60
   2 -15   0   67.59   18.90
   2 -15   0   70.59   17.80
  -2 -15   0   86.69   18.40
  -2 -15   0   94.19   16.80
  -2 -15   0  133.89   23.20
  -2 -15   0   65.79   17.10
  -2 -15   0   79.89   18.70
  -2  15   0   47.20   19.80
   2  15   0   85.29   21.10
  -2  15   0  102.49   20.60
   2  15   0   93.69   11.90
   3 -15   0  463.45   41.30
   3 -15   0  512.25   42.80
   3 -15   0  421.36   43.40
   3 -15   0  511.05   44.10
   3 -15   0  476.25   39.90
  -3 -15   0  529.95   43.20
   3 -15   0  578.24   47.40
  -3 -15   0  494.55   39.30
  -3 -15   0  525.95   37.10
  -3 -15   0  516.65   39.00
  -3 -15   0  491.65   37.50
  -3 -15   0  485.45   40.50
   3 -15   0  582.44   44.40
  -3  15   0  568.04   53.09
   3  15   0  447.66   43.10
  -3  15   0  548.35   42.60
  -4 -15   0    1.00    8.40
   4 -15   0    6.50   11.30
   4 -15   0    1.10    9.20
  -4 -15   0    4.80    9.60
  -4 -15   0    6.00   10.70
   4 -15   0   -0.40   10.50
   4 -15   0   17.00   13.20
   4 -15   0    0.20   11.70
   4 -15   0   10.20   12.60
   4 -15   0    3.40    9.60
  -4 -15   0    5.50    8.30
  -4 -15   0   -3.00    7.10
  -4  15   0   13.90   12.90
  -4  15   0    3.00    9.70
   4  15   0    2.30   10.70
   5 -15   0  913.31   62.79
  -5 -15   0  859.71   56.29
   5 -15   0  871.51   63.59
   5 -15   0  895.41  105.49
   5 -15   0  763.02   60.89
  -5 -15   0  879.61   59.99
   5 -15   0  841.52   61.39
  -5 -15   0  912.81   56.29
   5 -15   0  870.41   63.69
  -5 -15   0  895.81   54.79
  -5 -15   0  990.10   55.39
   5 -15   0  941.21   63.49
   5  15   0  884.11   63.59
  -5  15   0  810.12   61.39
  -5  15   0  922.21   63.99
  -6 -15   0    7.20    9.60
   6 -15   0   11.10   14.30
   6 -15   0   17.70   14.00
   6 -15   0   18.50   14.40
   6 -15   0   12.30   13.50
   6 -15   0   11.30   12.10
  -6 -15   0   26.60   12.80
  -6 -15   0  -12.80    8.00
   6 -15   0   13.00   13.20
  -6 -15   0   -2.40    7.50
  -6 -15   0    3.00    7.60
  -6  15   0   23.00   15.50
  -6  15   0   12.40   12.80
  -6  15   0   42.00   17.70
   6  15   0   10.60   13.10
   7 -15   0   61.39   20.80
   7 -15   0  103.29   23.70
  -7 -15   0   90.39   21.20
   7 -15   0  115.39   25.20
  -7 -15   0   81.49   19.00
  -7 -15   0  132.49   19.70
  -7 -15   0   61.39   15.00
   7 -15   0   68.29   21.40
   7 -15   0   80.79   21.00
  -7 -15   0   89.89   15.40
  -7  15   0   73.69   23.30
   7  15   0   81.39   20.90
  -7  15   0   88.09   24.10
  -7  15   0  131.29   26.60
  -8 -15   0    2.70   10.90
   8 -15   0   18.00   15.80
  -8 -15   0    8.10   11.20
   8 -15   0   25.10   16.80
   8 -15   0   13.10   15.00
  -8 -15   0    1.20    7.00
   8 -15   0   19.60   14.40
  -8 -15   0    0.80    7.00
   8 -15   0    8.20   13.50
  -8 -15   0   10.20    9.30
  -8  15   0   21.70   16.60
  -8  15   0   17.90   14.40
  -8  15   0   20.40   15.40
   8  15   0   16.10   13.20
   9 -15   0  568.34   47.50
   9 -15   0  547.25   49.20
   9 -15   0  534.85   49.50
  -9 -15   0  595.64   35.00
  -9 -15   0  558.34   39.90
  -9 -15   0  573.34   35.40
  -9 -15   0  548.55   44.40
   9 -15   0  495.45   56.69
  -9 -15   0  593.14   53.89
  -9  15   0  608.44   56.99
  -9  15   0  529.55   60.69
  -9  15   0  688.53   53.39
   9  15   0  557.24   49.40
  10 -15   0    8.90   13.80
 -10 -15   0   19.20   17.40
 -10 -15   0   30.80    6.90
  10 -15   0   11.90   15.60
 -10 -15   0    3.30    9.60
 -10 -15   0   15.70   10.60
 -10 -15   0   18.30    6.40
  10 -15   0   13.90   14.70
 -10  15   0    1.50   12.40
 -10  15   0   18.00   17.40
 -10  15   0   22.50   18.70
 -11 -15   0   -3.60    8.30
  11 -15   0   16.80   14.90
  11 -15   0   -8.90   12.60
  11 -15   0   14.40   15.70
 -11 -15   0   17.40   12.80
  11 -15   0    0.50   12.70
  11 -15   0   -2.30   11.60
 -11 -15   0   -5.00    8.40
 -11 -15   0    3.40   12.70
 -11  15   0    0.30   23.90
 -11  15   0   12.80   14.00
   0 -16   0  732.33   53.89
   0 -16   0  792.12   63.99
   0 -16   0  729.33   54.59
   0 -16   0  883.91   59.89
   0 -16   0  719.03   53.99
   0 -16   0  750.62   49.99
   0  16   0  857.21   55.09
   0  16   0  803.92   59.69
   0  16   0  830.72   50.89
  -1 -16   0  594.64   45.10
  -1 -16   0  561.34   42.90
   1 -16   0  582.64   41.50
   1 -16   0  614.14   49.60
  -1 -16   0  579.74   45.30
  -1 -16   0  525.45   42.90
   1 -16   0  546.95   46.80
  -1 -16   0  580.04   39.90
   1 -16   0  560.94   45.50
   1 -16   0  504.55   44.20
   1 -16   0  511.95   43.40
  -1 -16   0  538.15   46.60
   1 -16   0  513.75   44.50
   1  16   0  509.15   46.70
  -1  16   0  534.55   41.60
  -1  16   0  595.44   44.70
  -1  16   0  580.14   48.30
   2 -16   0   -1.50   10.00
  -2 -16   0   -2.80    8.80
  -2 -16   0   -0.20   10.60
   2 -16   0    5.20   11.00
  -2 -16   0    0.60   10.10
   2 -16   0   -3.80    7.30
   2 -16   0   -1.50    9.50
   2 -16   0   -7.80    9.20
   2 -16   0    4.80   11.80
  -2 -16   0    3.70    7.90
  -2 -16   0   -2.80    8.90
   2 -16   0    5.40   11.90
  -2 -16   0   -3.90    8.90
  -2  16   0   -7.60    8.50
  -2  16   0    0.00   10.60
   2  16   0    5.10    5.20
   2  16   0   16.50   14.60
  -2  16   0   -8.10    8.60
   3 -16   0 1447.96   80.89
   3 -16   0 1245.28   81.99
   3 -16   0 1384.26  108.49
  -3 -16   0 1345.67   96.19
   3 -16   0 1317.37   88.99
   3 -16   0 1300.27   82.39
  -3 -16   0 1456.55   79.19
  -3 -16   0 1462.15   83.69
   3 -16   0 1133.49   82.09
  -3 -16   0 1379.56   74.89
  -3 -16   0 1347.57   79.99
  -3 -16   0 1308.97   77.99
  -3  16   0 1396.16   86.39
   3  16   0 1171.08   91.29
  -3  16   0 1218.88   79.89
  -4 -16   0  772.42   50.09
   4 -16   0  757.72   63.19
  -4 -16   0  821.72   52.89
  -4 -16   0  829.22   56.89
  -4 -16   0  772.52   51.09
   4 -16   0  836.72   59.09
  -4 -16   0  679.03   48.60
   4 -16   0  762.12   54.59
   4 -16   0  760.52   56.39
   4 -16   0  708.43   55.59
  -4 -16   0  747.03   52.99
   4 -16   0  818.12   57.69
   4 -16   0  673.23   56.19
  -4  16   0  638.04   53.49
  -4  16   0  706.43   58.19
   4  16   0  758.12   66.19
  -5 -16   0  109.19   20.70
   5 -16   0  112.09   24.00
   5 -16   0  131.09   25.30
   5 -16   0   80.19   21.50
   5 -16   0  111.19   24.40
  -5 -16   0  103.89   23.30
  -5 -16   0  109.89   19.70
   5 -16   0  123.49   25.40
  -5 -16   0   97.09   19.60
   5 -16   0   52.59   25.70
   5 -16   0  108.99   24.70
  -5 -16   0  101.39   17.60
  -5  16   0  131.69   26.60
  -5  16   0   65.89   19.70
   5  16   0   83.19   24.30
   6 -16   0   23.40   15.90
  -6 -16   0   28.70   14.90
   6 -16   0   19.30   15.20
  -6 -16   0   20.40   12.50
  -6 -16   0   42.10   13.60
  -6 -16   0   37.90   12.20
   6 -16   0   12.50   13.50
   6 -16   0   38.20   18.40
   6 -16   0   13.50   13.50
  -6 -16   0   31.10   11.30
  -6  16   0    8.40   15.90
  -6  16   0   28.00   15.40
   6  16   0   33.00   15.80
   7 -16   0  528.15   48.30
  -7 -16   0  486.65   39.00
  -7 -16   0  547.25   44.50
  -7 -16   0  545.65   36.10
   7 -16   0  430.66   49.20
   7 -16   0  480.05   47.00
   7 -16   0  551.24   50.39
  -7 -16   0  408.76   40.50
  -7 -16   0  447.46   37.30
   7 -16   0  526.45   47.50
  -7  16   0  566.84   48.60
   7  16   0  525.65   47.90
  -7  16   0  560.44   50.49
  -8 -16   0  306.77   25.80
   8 -16   0  384.46   46.50
  -8 -16   0  287.07   37.60
  -8 -16   0  323.07   27.00
   8 -16   0  354.66   43.50
   8 -16   0  355.46   44.80
   8 -16   0  318.77   44.20
  -8 -16   0  355.96   40.40
  -8 -16   0  352.96   30.70
   8 -16   0  334.37   44.10
   8 -16   0  371.76   44.60
  -8  16   0  289.97   43.20
  -8  16   0  370.36   49.30
  -8  16   0  335.87   42.70
   8  16   0  426.76   48.50
  -9 -16   0   40.80   20.00
   9 -16   0   39.20   19.70
  -9 -16   0   73.79   17.90
  -9 -16   0   56.49   11.10
   9 -16   0   42.50   20.20
  -9 -16   0   88.19   13.90
   9 -16   0   38.10   19.30
   9 -16   0   84.99   21.50
   9 -16   0   30.00   19.00
  -9 -16   0   52.49   14.70
  -9  16   0   47.90   21.60
   9  16   0   60.09   19.60
  -9  16   0   81.89   21.20
  -9  16   0   50.59   22.30
  10 -16   0    9.20   14.20
  10 -16   0   -4.70   12.50
  10 -16   0    3.50   14.00
  10 -16   0   39.30   14.20
 -10 -16   0   22.50   12.00
 -10 -16   0    4.60    9.70
  10 -16   0    6.00   14.10
 -10 -16   0    9.40   14.70
 -10 -16   0   23.50    7.20
 -10 -16   0   12.00    6.20
 -10  16   0    2.10   15.30
 -10  16   0  -16.60    8.70
 -10  16   0   25.10   19.00
 -11 -16   0  228.08   29.40
 -11 -16   0  219.68   26.20
 -11 -16   0  206.38   33.90
  11 -16   0  213.38   31.90
  11 -16   0  298.57   44.70
  11 -16   0  275.27   42.30
  11 -16   0  261.57   36.20
 -11  16   0  207.08   41.10
 -11  16   0  207.18   38.90
 -11  16   0  202.18   34.70
   0 -17   0   -6.90    6.00
   0 -17   0    8.30   13.20
   0 -17   0   -1.50   10.90
   0 -17   0   -5.20    9.60
   0 -17   0   -6.70   10.10
   0 -17   0    0.40    9.50
   0  17   0    0.60   11.80
   0  17   0    2.70    7.70
   0  17   0    0.80    9.80
  -1 -17   0  777.02   54.29
   1 -17   0  730.23   53.69
   1 -17   0  753.92   49.60
   1 -17   0  672.63   52.99
  -1 -17   0  680.53   51.99
   1 -17   0  683.23   55.59
  -1 -17   0  747.93   56.79
  -1 -17   0  748.53   47.80
   1 -17   0  674.23   53.49
   1  17   0  653.83   55.29
   1  17   0  647.94   42.60
  -1  17   0  669.33   49.50
  -1  17   0  733.93   52.79
  -2 -17   0 2017.70  106.69
  -2 -17   0 1917.71  105.89
   2 -17   0 1998.90  110.89
   2 -17   0 1990.30  110.19
   2 -17   0 1950.20  112.89
   2 -17   0 1849.11  103.39
  -2 -17   0 1893.01  104.69
   2 -17   0 1868.31  109.09
  -2 -17   0 1984.00  138.19
  -2 -17   0 1995.30  100.79
   2 -17   0 1960.10  109.59
  -2 -17   0 1548.95  112.19
  -2  17   0 2030.60  107.79
   2  17   0 1841.12   91.49
  -2  17   0 1849.52  106.39
   2  17   0 1905.61  112.89
  -3 -17   0   29.70   13.50
   3 -17   0   29.40   14.00
  -3 -17   0   23.60   10.90
   3 -17   0   60.29   18.30
   3 -17   0   15.90   14.30
  -3 -17   0   19.00   16.30
   3 -17   0   29.40   15.90
  -3 -17   0   15.10   14.90
  -3 -17   0   19.20   13.70
   3 -17   0   16.70   14.50
  -3 -17   0   22.70   11.80
   3 -17   0   37.30   16.10
  -3  17   0   60.69   20.20
  -3  17   0   16.60   12.90
  -3  17   0   37.10   16.20
   3  17   0   13.30   14.50
   4 -17   0   76.19   21.60
  -4 -17   0   99.09   19.40
   4 -17   0  105.29   25.00
   4 -17   0   67.79   20.10
  -4 -17   0  101.69   19.00
  -4 -17   0   81.59   20.50
   4 -17   0   67.29   20.10
   4 -17   0   89.29   21.40
  -4 -17   0  122.89   21.20
  -4 -17   0   86.49   19.80
  -4  17   0   52.09   18.40
  -4  17   0   79.69   24.50
   4  17   0  115.49   25.70
  -5 -17   0  132.89   23.90
  -5 -17   0  143.99   21.60
   5 -17   0  170.98   30.20
   5 -17   0  153.48   27.10
   5 -17   0  141.49   28.90
   5 -17   0  178.48   32.70
  -5 -17   0  189.98   26.20
   5 -17   0   93.89   24.70
  -5 -17   0  139.79   22.40
  -5  17   0  108.19   24.40
  -5  17   0  166.78   30.20
   5  17   0  121.69   26.10
   6 -17   0  974.70   75.69
  -6 -17   0 1159.48   69.29
  -6 -17   0 1086.39   64.89
  -6 -17   0 1070.99   68.29
   6 -17   0 1200.58   78.69
   6 -17   0 1127.09   76.59
   6 -17   0 1261.57   81.79
  -6 -17   0 1115.89   66.79
   6 -17   0 1217.28   78.99
   6 -17   0 1217.38   78.49
   6 -17   0 1138.39   78.79
  -6  17   0 1096.59   77.69
   6  17   0 1183.48   79.59
  -6  17   0  963.90   75.29
   7 -17   0   47.50   19.40
   7 -17   0   29.30   18.50
  -7 -17   0   76.89   18.70
   7 -17   0   54.09   21.20
  -7 -17   0   66.79   14.80
   7 -17   0   74.79   21.00
   7 -17   0   60.29   21.10
  -7 -17   0   13.20   14.00
  -7 -17   0   88.39   18.00
  -7 -17   0   51.69   19.10
   7 -17   0   56.99   20.00
   7  17   0   31.70   16.70
  -7  17   0   35.10   19.10
  -7  17   0   62.89   22.40
   8 -17   0  263.17   38.00
   8 -17   0  244.18   37.70
  -8 -17   0  243.08   33.40
   8 -17   0  260.07   40.30
  -8 -17   0  259.87   27.60
  -8 -17   0  237.88   29.70
  -8 -17   0  303.07   38.50
   8 -17   0  242.88   38.80
   8 -17   0  243.68   38.50
   8 -17   0  217.18   35.50
  -8 -17   0  244.38   23.00
  -8  17   0  265.27   38.10
   8  17   0  271.87   39.10
  -9 -17   0   45.60   15.80
   9 -17   0   52.29   18.30
  -9 -17   0    0.10   10.00
   9 -17   0   92.09   23.10
   9 -17   0   26.80   17.50
   9 -17   0   22.40   21.10
  -9 -17   0   12.80   15.10
   9 -17   0    8.50   14.90
  -9 -17   0   14.40   17.20
  -9 -17   0   24.90    9.60
  -9 -17   0   21.30    9.60
  -9  17   0   45.10   20.90
  -9  17   0   14.40   16.20
   9  17   0   -5.20   10.90
  10 -17   0  183.58   34.70
  10 -17   0  113.49   26.90
 -10 -17   0  137.79   24.00
  10 -17   0  104.79   25.20
 -10 -17   0  160.58   15.00
 -10 -17   0  170.98   30.20
  10 -17   0  167.28   31.90
  10 -17   0  198.08   31.50
 -10 -17   0  167.68   23.50
 -10 -17   0  164.18   19.80
 -10 -17   0  194.08   35.20
 -10  17   0  148.09   30.20
 -10  17   0  114.19   29.80
   0 -18   0 1453.05   90.09
   0 -18   0 1501.15   94.29
   0 -18   0 1410.76   90.89
   0 -18   0 1540.95   91.19
   0 -18   0 1502.75   90.49
   0 -18   0 1575.94   85.09
   0  18   0 1569.04   84.19
   0  18   0 1401.46   94.09
   0  18   0 1561.94   90.29
   1 -18   0   97.49   18.80
   1 -18   0  117.39   24.70
   1 -18   0   51.49   18.30
  -1 -18   0   93.89   17.90
   1 -18   0   74.99   21.50
  -1 -18   0  139.69   25.40
   1 -18   0  109.29   23.30
  -1 -18   0   92.19   21.10
  -1 -18   0  112.69   23.00
  -1 -18   0  171.08   30.20
  -1 -18   0   93.59   21.00
   1  18   0  129.79   27.40
   1  18   0  104.89   16.80
  -1  18   0  127.79   25.00
  -1  18   0   92.29   20.00
   2 -18   0  139.29   26.20
  -2 -18   0  168.68   28.70
  -2 -18   0  188.58   28.70
   2 -18   0  144.09   30.00
   2 -18   0  187.48   32.00
   2 -18   0  201.38   29.20
   2 -18   0  208.28   32.60
   2 -18   0  156.68   29.30
  -2 -18   0  190.98   28.40
  -2 -18   0  180.88   32.90
  -2 -18   0  169.88   24.30
  -2  18   0  156.48   27.10
  -2  18   0  208.68   31.30
   2  18   0  149.59   20.50
   2  18   0  204.28   32.70
  -3 -18   0  273.27   37.90
   3 -18   0  307.17   37.50
  -3 -18   0  239.98   38.70
  -3 -18   0  358.06   41.40
   3 -18   0  261.77   37.40
   3 -18   0  244.18   35.90
   3 -18   0  226.08   37.50
  -3 -18   0  264.97   35.00
  -3 -18   0  276.47   34.20
   3 -18   0  296.47   40.00
  -3 -18   0  279.27   26.90
  -3  18   0  281.47   40.10
  -3  18   0  362.76   42.40
   3  18   0  313.17   41.20
  -3  18   0  205.08   33.10
   4 -18   0 1366.06   90.19
   4 -18   0 1451.65   91.19
   4 -18   0 1152.78   98.09
  -4 -18   0 1619.74   87.49
   4 -18   0 1378.56   92.39
  -4 -18   0 1376.76   86.39
  -4 -18   0 1408.26   83.39
  -4 -18   0 1568.24   83.99
  -4 -18   0 1602.64   82.29
   4 -18   0 1390.16   89.79
  -4 -18   0 1369.26   89.09
  -4  18   0 1459.15   93.89
  -4  18   0 1205.58   86.39
   4  18   0 1550.64   95.09
   5 -18   0    5.90   13.20
  -5 -18   0    2.40   11.10
   5 -18   0   -5.30   11.60
  -5 -18   0   -5.70    7.80
  -5 -18   0    3.90    9.20
   5 -18   0   16.40   15.10
   5 -18   0    2.10   13.40
  -5 -18   0    5.70    9.20
  -5 -18   0   -2.90   10.70
   5 -18   0   11.30   11.50
   5 -18   0    0.60   12.50
  -5 -18   0   -7.90    9.80
   5 -18   0   -8.40   12.50
  -5  18   0   24.10   16.00
  -5  18   0   13.90   17.20
   5  18   0    2.50   11.80
   6 -18   0    7.50   13.90
  -6 -18   0    9.50   11.90
   6 -18   0   15.40   14.70
   6 -18   0   -4.00   11.70
   6 -18   0   11.50   15.60
  -6 -18   0    7.80   11.00
   6 -18   0    6.90   13.80
  -6 -18   0   -7.30    7.30
   6 -18   0    5.40   13.50
  -6 -18   0   15.10   11.30
   6 -18   0   23.70   14.80
  -6 -18   0    3.00    8.50
   6  18   0   18.40   15.60
  -6  18   0   -9.60   10.70
  -6  18   0    2.00   13.40
  -7 -18   0  349.57   42.10
  -7 -18   0  320.87   46.70
   7 -18   0  357.16   46.60
   7 -18   0  286.17   41.00
   7 -18   0  339.17   44.60
  -7 -18   0  320.67   28.30
   7 -18   0  315.37   43.30
   7 -18   0  224.78   37.10
  -7 -18   0  289.37   34.10
   7 -18   0  363.26   45.20
  -7 -18   0  256.37   33.30
  -7  18   0  285.27   44.30
   7  18   0  317.87   49.20
  -7  18   0  357.56   46.10
   8 -18   0  568.34   50.29
   8 -18   0  537.15   51.39
   8 -18   0  472.75   59.99
   8 -18   0  615.04   52.69
  -8 -18   0  512.75   42.00
  -8 -18   0  517.85   45.80
  -8 -18   0  420.16   42.00
  -8 -18   0  564.84   39.00
   8 -18   0  599.34   50.69
  -8 -18   0  496.15   36.60
  -8  18   0  607.94   53.49
  -8  18   0  546.75   53.59
   9 -18   0   -5.20   14.10
   9 -18   0   27.20   15.20
   9 -18   0    5.50   14.70
  -9 -18   0   -2.30    9.80
   9 -18   0   -2.00   13.70
  -9 -18   0    7.70   15.50
  -9 -18   0   -0.20   11.70
  -9 -18   0   -7.50    5.90
   9 -18   0   -5.10   13.40
  -9 -18   0   19.70    9.40
  -9  18   0   11.70   16.50
  -9  18   0   11.80   16.20
   0 -19   0   13.80   14.00
   0 -19   0   -9.10    9.70
   0 -19   0   -7.50    7.10
   0 -19   0    1.80   10.30
   0 -19   0    8.80   13.50
   0 -19   0  -10.80    9.40
   0  19   0   -1.40    8.20
  -1 -19   0 1001.50   66.49
  -1 -19   0  983.50   67.09
   1 -19   0  908.81   70.39
  -1 -19   0  920.51   66.69
  -1 -19   0  972.80   70.29
  -1 -19   0  995.00   60.59
  -1 -19   0 1016.60   67.29
   1 -19   0 1038.30   69.99
   1 -19   0  920.51   61.19
   1 -19   0  907.21   66.59
   1 -19   0  858.21   65.79
   1 -19   0  881.21   66.99
  -1  19   0  944.81   62.89
   1  19   0  982.60   55.89
  -1  19   0 1017.60   67.59
  -2 -19   0  585.14   42.80
  -2 -19   0  712.63   52.49
   2 -19   0  649.43   55.79
  -2 -19   0  632.64   52.89
   2 -19   0  626.64   51.99
  -2 -19   0  552.64   47.20
   2 -19   0  625.44   52.39
  -2 -19   0  588.84   48.30
  -2 -19   0  576.64   47.30
   2 -19   0  532.75   48.80
   2 -19   0  514.35   49.30
   2 -19   0  551.14   45.50
  -2  19   0  625.84   49.10
  -2  19   0  539.55   48.10
   3 -19   0  546.75   52.09
  -3 -19   0  486.35   43.60
  -3 -19   0  506.75   39.70
   3 -19   0  572.74   50.59
   3 -19   0  478.15   56.29
  -3 -19   0  607.94   45.90
   3 -19   0  610.24   51.59
  -3 -19   0  560.24   46.80
   3 -19   0  514.65   45.00
  -3 -19   0  637.14   49.30
  -3 -19   0  567.14   49.90
   3 -19   0  527.45   57.69
  -3  19   0  561.94   48.30
  -3  19   0  553.14   48.30
  -3  19   0  593.14   54.69
   4 -19   0    4.80   13.50
  -4 -19   0   -6.50    8.00
   4 -19   0  -11.20    9.20
   4 -19   0  -18.80   10.20
   4 -19   0   16.60   16.00
  -4 -19   0    9.20   12.50
   4 -19   0  -23.90   15.40
   4 -19   0  -11.30    9.80
  -4 -19   0    3.80    9.00
  -4 -19   0   -6.10    9.80
  -4 -19   0    0.20   11.10
  -4 -19   0    0.30    9.50
   4 -19   0   -5.10    8.70
  -4  19   0   11.30   14.90
  -4  19   0   14.20   13.30
  -4  19   0   -4.70   10.60
   5 -19   0  633.04   54.19
   5 -19   0  505.65   48.20
   5 -19   0  590.24   54.99
  -5 -19   0  570.34   44.50
   5 -19   0  578.04   52.09
   5 -19   0  551.74   52.69
  -5 -19   0  553.44   42.80
  -5 -19   0  631.24   52.59
   5 -19   0  559.54   51.59
  -5 -19   0  562.34   47.60
  -5 -19   0  650.93   44.50
   5 -19   0  656.43   53.39
  -5 -19   0  504.95   44.80
  -5  19   0  493.95   50.79
  -5  19   0  566.94   51.29
  -5  19   0  619.24   54.69
  -6 -19   0  132.09   27.30
   6 -19   0  101.29   25.20
   6 -19   0  111.19   27.00
  -6 -19   0   81.79   18.10
   6 -19   0  116.79   26.10
  -6 -19   0  115.99   21.00
  -6 -19   0  152.88   26.80
  -6 -19   0   79.19   19.20
   6 -19   0  141.99   29.30
   6 -19   0  126.89   26.60
   6 -19   0   96.79   26.90
  -6 -19   0  148.49   22.70
   6 -19   0   99.59   23.30
  -6  19   0  144.99   28.10
  -6  19   0  115.49   28.10
  -7 -19   0   90.19   21.90
   7 -19   0   59.59   22.90
   7 -19   0   77.39   22.30
  -7 -19   0   62.59   17.30
  -7 -19   0   41.70   15.60
  -7 -19   0   80.19   16.80
  -7 -19   0   32.00   16.10
  -7 -19   0   81.19   19.30
   7 -19   0  103.89   40.00
   7 -19   0   24.50   17.50
   7 -19   0   92.19   25.30
   7 -19   0   93.19   23.70
  -7  19   0   46.00   20.60
  -7  19   0   43.60   21.20
   7  19   0   24.30   20.70
   8 -19   0   89.69   25.20
  -8 -19   0   74.99   17.70
  -8 -19   0   81.99   15.80
   8 -19   0   80.19   24.10
  -8 -19   0   86.59   16.70
   8 -19   0   48.50   19.70
   8 -19   0   82.09   23.00
  -8 -19   0   42.20   18.00
  -8 -19   0   99.39   20.30
   8 -19   0   80.59   23.70
   8 -19   0   78.49   23.00
   8  19   0  108.79   27.40
  -8  19   0  111.99   28.70
  -9 -19   0  389.86   38.90
  -9 -19   0  375.76   50.99
   9 -19   0  401.56   52.79
   9 -19   0  344.27   47.60
   9 -19   0  419.86   51.29
  -9 -19   0  432.96   31.60
  -9 -19   0  438.16   39.80
  -9 -19   0  395.56   36.00
   9 -19   0  355.56   55.79
  -9  19   0  312.07   45.50
   9  19   0  432.46   56.19
  -9  19   0  367.36   51.09
   0 -20   0   41.40   14.10
   0 -20   0   50.19   18.90
   0 -20   0   11.80   13.80
   0 -20   0   67.59   21.30
   0 -20   0   42.80   18.00
   0 -20   0   26.40   17.00
   0  20   0   61.59   21.30
   0  20   0   18.30   11.50
  -1 -20   0  531.15   40.10
   1 -20   0  470.25   46.00
   1 -20   0  488.65   53.59
  -1 -20   0  515.25   44.70
  -1 -20   0  507.35   49.20
   1 -20   0  595.64   63.79
   1 -20   0  492.55   45.80
   1 -20   0  565.04   43.00
  -1 -20   0  517.35   46.20
  -1 -20   0  403.46   49.00
  -1 -20   0  532.15   47.10
   1 -20   0  509.65   48.10
   1  20   0  468.25   56.19
  -1  20   0  479.25   44.30
   1  20   0  497.25   35.40
  -1  20   0  526.45   42.60
  -1  20   0  474.45   78.69
   2 -20   0    7.00   12.70
  -2 -20   0  -12.30    8.30
   2 -20   0   10.90   13.60
  -2 -20   0   16.10   14.30
   2 -20   0    2.70   12.10
   2 -20   0   10.50   14.10
  -2 -20   0   -8.10    7.20
  -2 -20   0    8.60   12.70
   2 -20   0   -2.50   11.20
  -2 -20   0   -8.30    9.30
  -2 -20   0    3.80   12.20
   2 -20   0  -15.30   10.20
  -2  20   0    8.20   13.20
  -2  20   0    5.90   12.10
   2  20   0   16.30   15.70
  -2  20   0    8.20   11.50
   3 -20   0  587.94   48.50
   3 -20   0  553.94   52.29
   3 -20   0  641.94   57.09
  -3 -20   0  578.54   49.90
   3 -20   0  583.94   52.29
  -3 -20   0  483.85   40.90
  -3 -20   0  552.84   51.19
  -3 -20   0  563.34   46.80
   3 -20   0  555.64   50.79
  -3 -20   0  614.24   48.70
   3 -20   0  615.04   52.69
   3 -20   0  585.94   64.79
  -3 -20   0  607.14   50.09
  -3  20   0  735.83   54.79
  -3  20   0  592.84   55.99
   3  20   0  569.14   54.69
  -3  20   0  612.04   52.59
   4 -20   0  129.99   30.00
   4 -20   0  130.09   29.70
  -4 -20   0  109.59   23.10
   4 -20   0   97.09   23.00
   4 -20   0  137.69   28.50
  -4 -20   0  126.59   25.30
  -4 -20   0   71.29   18.40
  -4 -20   0  141.29   29.60
   4 -20   0   94.29   24.30
  -4 -20   0   74.29   18.90
   4 -20   0  160.98   34.30
  -4 -20   0   92.49   18.40
   4 -20   0  124.89   27.40
  -4  20   0  151.78   27.50
   4  20   0   88.89   24.00
  -4  20   0  149.69   30.00
   5 -20   0  308.87   44.80
   5 -20   0  250.27   38.80
  -5 -20   0  250.47   37.80
  -5 -20   0  263.87   27.10
   5 -20   0  204.88   35.40
  -5 -20   0  267.07   37.50
   5 -20   0  222.58   36.60
   5 -20   0  208.18   35.40
  -5 -20   0  213.38   29.80
  -5 -20   0  185.98   29.20
  -5 -20   0  266.47   34.90
   5 -20   0  224.18   34.10
   5 -20   0  231.48   38.80
  -5  20   0  270.07   41.90
   5  20   0  226.28   37.80
  -5  20   0  237.48   39.80
   6 -20   0  175.58   34.50
   6 -20   0  179.38   33.00
   6 -20   0  130.69   30.80
  -6 -20   0  158.78   31.30
  -6 -20   0  150.18   24.60
  -6 -20   0  170.88   27.60
   6 -20   0   87.09   24.70
   6 -20   0  131.39   30.90
  -6 -20   0  169.18   24.70
   6 -20   0  162.78   31.90
  -6 -20   0  128.79   21.80
  -6 -20   0  189.58   30.00
   6 -20   0  169.68   33.40
   6  20   0  129.29   30.30
  -6  20   0  155.98   34.00
  -6  20   0   76.49   22.30
  -7 -20   0  794.72   55.49
  -7 -20   0  853.11   64.99
   7 -20   0  823.82   69.59
   7 -20   0  828.82   67.09
  -7 -20   0  868.61   61.19
   7 -20   0  924.11   69.79
  -7 -20   0  824.72   58.19
   7 -20   0  881.41   70.09
   7 -20   0  958.30   71.59
  -7 -20   0  900.51   61.19
   7 -20   0  828.82   66.99
  -7 -20   0  885.91   63.49
   7  20   0  878.61   70.69
  -7  20   0  836.12   69.99
  -7  20   0  955.10   72.39
   8 -20   0  106.29   29.20
  -8 -20   0  100.29   24.20
   8 -20   0   74.79   23.40
  -8 -20   0   77.39   21.10
  -8 -20   0   87.79   20.70
   8 -20   0   61.59   39.10
  -8 -20   0   75.39   15.30
  -8 -20   0   48.40   16.60
  -8 -20   0   91.09   17.30
   8 -20   0   26.20   19.80
  -8  20   0   55.99   23.30
   8  20   0  102.39   26.80
  -8  20   0   34.40   22.50
   0 -21   0   -0.10   11.40
   0 -21   0    9.80   13.70
   0 -21   0    1.10   12.10
   0 -21   0   -4.70   11.10
   0 -21   0   -7.10    7.30
   0 -21   0   -8.80    9.90
   0 -21   0    8.00   12.00
   0  21   0   -4.10    9.00
   0  21   0   -4.50    8.20
  -1 -21   0  259.37   37.30
  -1 -21   0  337.97   42.20
   1 -21   0  269.67   38.30
   1 -21   0  258.57   38.50
  -1 -21   0  327.57   43.00
   1 -21   0  301.47   35.60
  -1 -21   0  309.07   39.40
  -1 -21   0  252.07   40.60
  -1 -21   0  287.07   33.20
   1 -21   0  290.37   40.10
   1 -21   0  241.98   39.10
   1 -21   0  354.36   49.50
  -1 -21   0  266.17   38.50
   1 -21   0  231.98   39.90
  -1  21   0  266.47   37.70
  -1  21   0  324.67   37.20
   1  21   0  308.47   25.30
   1  21   0  304.77   46.50
  -1  21   0  217.98   37.80
  -2 -21   0  161.38   32.00
  -2 -21   0  224.18   36.90
   2 -21   0  174.28   33.80
   2 -21   0  182.08   33.20
   2 -21   0  197.98   35.70
   2 -21   0  239.48   39.30
   2 -21   0  205.88   36.20
  -2 -21   0  274.87   38.60
  -2 -21   0  233.58   29.00
  -2 -21   0  250.87   35.40
   2 -21   0  191.48   35.30
  -2  21   0  229.98   34.40
   2  21   0  284.57   45.70
   2  21   0  203.78   20.10
  -2  21   0  239.48   36.60
  -2  21   0  220.18   37.90
   3 -21   0  387.36   49.50
   3 -21   0  428.46   55.69
   3 -21   0  389.06   55.59
  -3 -21   0  327.77   44.60
   3 -21   0  224.38   39.00
  -3 -21   0  292.37   38.40
  -3 -21   0  415.56   46.60
   3 -21   0  371.96   37.70
  -3 -21   0  367.86   44.50
   3 -21   0  366.56   46.90
   3 -21   0  400.96   49.10
  -3 -21   0  360.06   32.10
  -3 -21   0  352.06   41.30
   3  21   0  382.86   52.69
  -3  21   0  379.46   46.70
  -3  21   0  272.57   42.30
  -3  21   0  416.26   49.10
   4 -21   0    4.20   11.60
   4 -21   0    5.80   15.80
  -4 -21   0   -9.00   11.30
   4 -21   0    6.20   13.90
   4 -21   0   36.70   15.90
  -4 -21   0   10.30   15.10
  -4 -21   0   -9.60    6.60
  -4 -21   0   -7.30   10.00
   4 -21   0  -11.30   11.00
  -4 -21   0   -3.90    9.40
  -4 -21   0    9.00   13.20
   4 -21   0    1.30   14.60
   4 -21   0  -11.80   13.70
  -4  21   0   10.40   13.30
   4  21   0   12.00   14.30
  -4  21   0   31.90   18.80
  -4  21   0    7.90   13.40
  -5 -21   0  347.17   40.30
   5 -21   0  373.86   48.00
   5 -21   0  428.06   51.29
  -5 -21   0  344.67   43.30
   5 -21   0  313.37   43.80
   5 -21   0  368.96   48.30
   5 -21   0  248.88   40.60
   5 -21   0  302.07   46.00
   5 -21   0  288.77   43.40
  -5 -21   0  318.07   37.30
  -5 -21   0  363.26   42.60
  -5 -21   0  341.47   45.60
  -5 -21   0  341.17   30.60
  -5  21   0  357.56   50.79
  -5  21   0  284.47   41.50
  -5  21   0  337.97   48.70
   5  21   0  352.76   48.80
   6 -21   0   12.00   17.10
   6 -21   0   76.19   22.90
   6 -21   0   49.80   22.90
   6 -21   0   88.99   25.70
  -6 -21   0   91.19   22.10
  -6 -21   0   64.59   21.20
  -6 -21   0   73.79   16.70
  -6 -21   0   30.00   15.10
   6 -21   0   48.40   21.90
   6 -21   0   88.59   24.50
  -6 -21   0   92.29   22.80
   6 -21   0  124.39   26.30
  -6  21   0   87.39   23.90
   6  21   0   20.50   17.80
  -6  21   0   35.00   20.20
  -6  21   0  103.89   28.30
  -7 -21   0  134.69   26.00
  -7 -21   0   77.49   22.60
   7 -21   0  104.99   25.90
  -7 -21   0   93.89   18.40
  -7 -21   0  120.79   21.50
   7 -21   0  110.99   27.30
  -7 -21   0  115.49   20.80
   7 -21   0  122.69   41.10
   7 -21   0   59.89   21.80
  -7 -21   0   68.79   18.80
   7 -21   0   96.59   26.20
   7 -21   0  111.69   26.80
  -7  21   0  111.49   27.60
   7  21   0  121.79   30.40
  -7  21   0  117.09   31.80
  -7  21   0  113.99   28.80
   0 -22   0  158.18   30.60
   0 -22   0  241.58   37.40
   0 -22   0  155.28   33.60
   0 -22   0  185.48   34.00
   0 -22   0  193.98   27.70
   0 -22   0  160.38   32.30
   0 -22   0  201.38   38.30
   0  22   0  209.28   26.50
   0  22   0  217.78   57.49
   1 -22   0  129.99   30.20
  -1 -22   0  163.08   32.50
  -1 -22   0  123.99   21.90
  -1 -22   0   66.09   20.50
   1 -22   0  144.59   29.40
  -1 -22   0  147.69   28.00
  -1 -22   0   94.49   24.60
  -1 -22   0   93.69   23.90
   1 -22   0  109.19   25.30
  -1 -22   0   95.79   26.90
   1 -22   0  151.78   30.40
   1 -22   0  124.99   30.60
   1 -22   0  131.39   24.30
  -1  22   0  119.59   22.40
   1  22   0  128.59   17.60
  -1  22   0  148.29   32.40
  -1  22   0  110.19   26.50
   2 -22   0    2.50   14.30
   2 -22   0    4.70   15.10
   2 -22   0    6.30   11.30
  -2 -22   0    8.30    9.50
   2 -22   0  -11.80   10.20
  -2 -22   0   -3.50    7.70
  -2 -22   0   -1.70   12.80
   2 -22   0  -15.70   10.30
  -2 -22   0    5.40   11.40
  -2 -22   0   -1.70   12.20
   2 -22   0    0.10   12.80
   2 -22   0   10.10   14.10
  -2 -22   0   12.40   14.70
  -2  22   0    5.60   13.80
   2  22   0   -1.40    4.20
  -2  22   0   27.80   17.90
  -2  22   0   -1.80   11.60
  -3 -22   0   -1.10   11.50
  -3 -22   0    1.40    8.30
   3 -22   0   -2.20   14.50
   3 -22   0   11.30   13.10
   3 -22   0   21.60   15.60
  -3 -22   0    3.50   12.80
   3 -22   0    4.00   13.90
   3 -22   0  -11.00   10.80
  -3 -22   0   10.70   15.60
   3 -22   0    0.70   14.80
  -3 -22   0   -2.30   13.10
  -3 -22   0   -8.90    9.20
  -3  22   0    0.70   12.20
   3  22   0   28.60   25.40
  -3  22   0   -3.20   12.50
  -3  22   0   10.10   14.10
   4 -22   0  430.26   55.29
  -4 -22   0  515.85   50.29
  -4 -22   0  518.25   46.50
   4 -22   0  512.45   58.89
   4 -22   0  629.64   68.79
   4 -22   0  544.05   47.80
  -4 -22   0  484.05   68.39
  -4 -22   0  530.35   49.30
   4 -22   0  508.15   68.29
  -4 -22   0  510.05   45.00
   4 -22   0  475.55   56.49
  -4 -22   0  513.15   39.30
  -4  22   0  578.34   51.89
  -4  22   0  394.96   54.29
   5 -22   0  153.88   31.00
  -5 -22   0  121.49   24.50
  -5 -22   0  114.29   22.90
  -5 -22   0  120.59   26.70
  -5 -22   0  107.99   22.20
   5 -22   0   96.69   25.30
   5 -22   0   67.79   28.00
   5 -22   0  152.48   30.60
  -5 -22   0  112.79   25.70
   5 -22   0  107.39   28.70
  -5 -22   0  127.79   20.50
   5 -22   0  101.79   25.50
   5 -22   0  127.09   29.70
  -5  22   0   95.89   25.30
  -5  22   0   84.09   23.70
   5  22   0  102.89   40.90
  -5  22   0  168.08   34.60
   6 -22   0  135.09   31.30
  -6 -22   0  142.39   22.30
   6 -22   0   97.39   26.90
  -6 -22   0  177.48   30.90
  -6 -22   0  119.59   24.60
  -6 -22   0  128.79   24.60
   6 -22   0   84.89   25.10
  -6 -22   0  133.29   22.50
  -6 -22   0  141.79   28.20
   6 -22   0  119.29   29.90
   6 -22   0  141.99   29.40
   6  22   0  134.79   32.50
  -6  22   0  157.78   30.60
  -6  22   0  113.79   31.70
   0 -23   0    2.10   12.40
   0 -23   0   -2.30   13.40
   0 -23   0   -7.80   10.30
   0 -23   0   -6.70   12.00
   0 -23   0   -3.30    9.40
   0 -23   0    3.00   12.70
   0 -23   0   -3.40   12.40
   0  23   0    9.60    8.90
   0  23   0    0.40   14.00
  -1 -23   0    4.60   15.90
  -1 -23   0   26.40   13.80
   1 -23   0   -8.30   12.40
  -1 -23   0   13.00   15.60
  -1 -23   0   -2.50   13.40
  -1 -23   0   22.20   18.20
   1 -23   0   24.10   15.60
   1 -23   0    1.10   12.40
   1 -23   0   32.30   15.40
  -1 -23   0   28.40   17.30
   1 -23   0   11.40   23.20
  -1 -23   0    9.40   10.70
   1 -23   0   -5.60   12.30
   1 -23   0   12.20   17.70
  -1  23   0   11.70   15.90
  -1  23   0   17.30   12.90
   1  23   0    8.40   15.10
   1  23   0   28.80   10.00
   2 -23   0  452.75   53.09
  -2 -23   0  427.76   36.30
  -2 -23   0  433.46   53.19
  -2 -23   0  434.36   52.49
   2 -23   0  374.56   48.60
  -2 -23   0  331.57   46.80
  -2 -23   0  481.15   70.59
   2 -23   0  507.85   43.10
   2 -23   0  361.16   57.99
   2 -23   0  434.86   56.99
  -2 -23   0  544.55   47.20
   2 -23   0  439.16   75.69
   2 -23   0  444.76   54.49
  -2  23   0  381.16   53.29
   2  23   0  544.25   66.69
  -2  23   0  480.35   43.00
  -3 -23   0  111.39   30.00
  -3 -23   0   35.20   16.90
   3 -23   0   69.09   19.30
  -3 -23   0   44.80   18.50
  -3 -23   0   35.00   13.50
   3 -23   0   56.39   18.70
   3 -23   0   50.39   22.90
  -3 -23   0   57.99   19.00
   3 -23   0   69.39   24.90
   3 -23   0   73.49   21.80
   3 -23   0   72.59   23.80
  -3 -23   0   28.30   18.30
   3 -23   0   44.00   23.60
  -3  23   0   19.50   15.90
  -3  23   0   45.60   17.60
   3  23   0   55.89   22.50
  -3  23   0   32.60   24.60
  -4 -23   0    7.60   13.70
  -4 -23   0   22.40   21.50
   4 -23   0    0.80   14.90
   4 -23   0  -15.10   12.90
   4 -23   0    9.40   17.40
   4 -23   0   -4.30   12.30
  -4 -23   0   24.30   18.60
   4 -23   0    8.00   12.50
  -4 -23   0    7.40    9.70
  -4 -23   0    5.70   12.60
  -4 -23   0  -10.70   10.50
   4  23   0   19.70   17.40
  -4  23   0   21.90   17.20
  -4  23   0   -2.40   10.50
   0 -24   0  242.38   33.10
   0 -24   0  253.27   42.30
   0 -24   0  295.07   42.40
   0 -24   0  308.97   44.30
   0 -24   0  220.78   50.09
   0 -24   0  267.27   52.09
   0  24   0  271.27   26.60
   1 -24   0   33.30   19.80
  -1 -24   0    4.30   14.80
   1 -24   0    8.40   15.40
  -1 -24   0   -5.50    6.10
   1 -24   0    3.10   15.20
  -1 -24   0   13.80   14.10
  -1 -24   0   15.70   13.70
  -1 -24   0   15.70   16.80
   1 -24   0    2.10   16.00
  -1 -24   0   -3.40   12.20
   1 -24   0    7.90   10.90
  -1  24   0    2.30    9.40
   1  24   0    9.60    7.40
  -2 -24   0   -8.90   12.70
   2 -24   0   54.29   18.80
  -2 -24   0   20.30   16.30
  -2 -24   0    5.20   14.40
  -2 -24   0   -8.90   12.30
   2 -24   0   16.30   13.50
   2 -24   0  -18.90   17.30
  -2 -24   0    1.70    8.70
   2 -24   0  -10.00   11.40
   2 -24   0  -23.20    7.80
  -2 -24   0    4.10   12.30
  -2  24   0   -0.80   11.70
  -2  24   0   -8.70   11.20
  14   0  -1   15.90    8.90
 -14   0   1   34.70   23.40
 -14   0   1    8.30   13.70
  14   0  -1   -1.10    7.60
 -14   0   1    6.50   16.80
 -13   0   1    6.90   11.50
 -13   0   1   39.40   21.60
  13   0  -1   18.00    9.80
  13   0  -1   -3.90    9.90
 -13   0   1    6.50   12.20
  13   0  -1    6.90    8.00
 -12   0   1   -4.10   10.70
 -12   0   1    5.20   14.00
 -12   0   1   -2.20    8.60
  12   0  -1  -10.00    6.70
 -12   0   1    0.10    7.90
 -11   0   1 1076.19   77.99
 -11   0   1 1035.00   52.39
  11   0  -1 1038.20   59.29
 -11   0   1 1093.69   53.79
 -11   0   1 1163.48   65.59
  11   0  -1 1186.98   75.69
 -11   0   1 1136.19   62.49
  11   0  -1 1150.78   61.69
 -10   0   1    5.00   12.10
  10   0  -1    6.80    6.60
 -10   0   1   -0.70    7.60
 -10   0   1   -2.10    3.80
  10   0  -1    8.30   11.10
 -10   0   1    2.80   10.90
 -10   0   1    2.60    4.80
 -10   0   1   -1.00    7.00
  -9   0   1  211.18   29.20
  -9   0   1  160.28   19.40
  -9   0   1  171.38   15.40
   9   0  -1  195.98   18.20
  -9   0   1  191.68   14.10
   9   0  -1  223.28   31.10
  -9   0   1  164.38   21.10
  -9   0   1  206.48   33.10
  -8   0   1    0.50    6.10
  -8   0   1   -2.20    3.40
   8   0  -1    3.50    8.00
  -8   0   1    8.50    6.70
   8   0  -1   -0.10    5.20
  -8   0   1    5.30    8.60
  -8   0   1    0.80    9.40
  -7   0   1 1532.95   69.49
  -7   0   1 1507.15   74.09
   7   0  -1 1515.05   73.59
  -7   0   1 1444.06   85.69
  -7   0   1 1442.86   79.99
   7   0  -1 1327.97   79.69
  -7   0   1 1510.95   85.29
   6   0  -1    1.40    5.10
   6   0  -1   -0.20    6.80
  -6   0   1    0.80    8.60
  -6   0   1    0.10    5.20
  -6   0   1   -5.70    4.90
  -6   0   1    1.60    3.50
  -6   0   1    4.80    7.10
  -5   0   1 4092.29  173.68
  -5   0   1 3480.15  169.18
  -5   0   1 4096.29  178.98
   5   0  -1 3711.43  172.88
   5   0  -1 3734.33  168.88
   5   0  -1 3652.43  168.78
   5   0  -1 3999.00  179.08
  -5   0   1 3963.00  173.48
  -4   0   1   -1.00    3.80
   4   0  -1    0.80    3.10
  -4   0   1    1.80    2.30
  -4   0   1    0.90    3.90
   4   0  -1    0.60    3.70
   4   0  -1    1.20    3.20
   4   0  -1    5.50    5.50
  -4   0   1   -1.40    4.50
   3   0  -1 6157.68  348.87
   2   0  -1    0.10    2.50
   2   0  -1    0.90    3.70
   2   0  -1    2.30    2.80
  -2   0   1    2.20    2.90
  -2   0   1    2.80    3.60
  -2   0   1   -1.00    2.90
  -1   0   1 8890.31  462.15
  -1   0  -1   71.19    6.00
   1   0   1   69.19    5.90
   1   0   1   66.69    4.50
  -1   0  -1   69.79    4.10
  -1   0  -1   71.19    4.60
  -1   0  -1   68.09    4.40
  -1   0  -1   64.19    4.00
   1   0   1   69.49    4.40
   2   0   1    1.00    2.90
  -2   0  -1    0.60    1.50
   2   0   1   -1.00    1.90
   2   0   1   -0.80    3.50
  -2   0  -1    0.20    2.40
  -2   0  -1    1.50    3.60
   2   0   1    0.40    2.00
  -2   0  -1    1.30    1.50
   3   0   1 3946.21  174.28
   4   0   1   -1.20    2.80
   4   0   1    0.50    3.50
  -4   0  -1   -0.50    3.00
  -4   0  -1    2.30    3.10
  -4   0  -1   -1.20    5.20
  -4   0  -1   -2.40    2.60
   4   0   1    0.70    4.00
  -4   0  -1   -3.10    3.80
  -5   0  -1  172.38   12.80
  -5   0  -1  158.68   13.00
   5   0   1  171.28   17.20
   5   0   1  160.68   13.00
   5   0   1  167.68   12.70
  -5   0  -1  203.78   20.30
  -5   0  -1  180.68   12.80
  -6   0  -1    5.70    4.80
   6   0   1   -3.40    3.90
   6   0   1   -2.80    3.90
  -6   0  -1   -2.10    4.10
  -6   0  -1    0.20    6.50
  -6   0  -1    4.20    7.40
  -6   0  -1   -1.00    4.30
   6   0   1    0.30    6.00
   7   0   1 1440.06   76.39
  -7   0  -1 1407.46   68.89
   7   0   1 1398.56   68.29
  -7   0  -1 1415.86   75.89
  -7   0  -1 1394.76   68.79
  -7   0  -1 1426.36   80.69
   7   0   1 1336.17   67.59
   8   0   1    6.50    5.80
  -8   0  -1   -0.10    8.60
  -8   0  -1    9.20    8.50
   8   0   1    2.70    7.50
   8   0   1   -6.00    4.20
   9   0   1   31.90    8.50
  -9   0  -1   65.89   16.00
   9   0   1   59.09   14.90
   9   0   1   46.60    9.40
  -9   0  -1   25.80   14.60
  -9   0  -1   40.10   10.60
 -10   0  -1    4.90    9.60
 -10   0  -1   -2.90    5.90
  10   0   1   -6.00    5.40
 -10   0  -1   16.40    9.40
  10   0   1    1.20    9.90
 -10   0  -1    2.40   11.30
 -11   0  -1  746.03   46.60
  11   0   1  721.13   40.40
 -11   0  -1  702.13   45.70
 -11   0  -1  700.93   52.99
  11   0   1  713.33   54.79
  11   0   1  791.82   41.50
 -11   0  -1  662.73   42.00
 -11   0  -1  778.02   61.39
  12   0   1   -7.10    5.20
 -12   0  -1    5.90   11.50
 -12   0  -1   -7.80   12.70
 -12   0  -1   -1.90    8.20
 -12   0  -1   -6.60    5.40
  12   0   1    8.50   11.60
 -12   0  -1    8.10    7.80
 -13   0  -1  149.29   18.60
  13   0   1  173.78   14.30
 -13   0  -1  160.28   33.00
 -13   0  -1  147.19   23.00
  13   0   1  129.79   28.40
  13   0   1  188.28   14.80
 -13   0  -1  182.68   31.00
 -14   0  -1    3.00    5.70
 -14   0  -1   -5.30   12.00
 -14   0  -1    3.20   10.60
 -14   0  -1    0.50    9.50
 -14   0  -1   -8.60   13.10
  14  -1  -1  407.86   28.10
  14  -1  -1  370.46   28.30
 -14  -1   1  264.87   45.20
 -14  -1   1  343.17   46.30
  14  -1  -1  281.17   42.50
 -14  -1   1  359.36   33.20
  14   1  -1  367.36   23.90
 -14   1   1  378.46   35.30
 -14   1   1  326.27   45.10
 -14   1   1  363.46   60.29
 -13  -1   1  514.85   40.70
  13  -1  -1  643.84   38.70
 -13  -1   1  496.95   61.59
  13  -1  -1  551.74   36.10
 -13  -1   1  494.45   47.30
  13  -1  -1  468.55   48.00
  13   1  -1  529.15   32.60
 -13   1   1  503.45   47.70
  13   1  -1  478.05   32.70
 -13   1   1  513.15   41.70
 -13   1   1  535.55   55.39
 -12  -1   1  281.87   39.60
 -12  -1   1  359.96   27.30
 -12  -1   1  341.07   47.20
  12  -1  -1  352.16   28.40
  12  -1  -1  339.77   27.20
 -12  -1   1  333.17   30.40
 -12   1   1  320.17   41.20
 -12   1   1  329.57   31.40
 -12   1   1  327.57   19.40
 -12   1   1  319.47   28.80
 -12   1   1  298.57   19.90
 -12   1   1  314.87   46.10
  12   1  -1  394.46   26.90
 -11  -1   1  124.79   19.60
  11  -1  -1  174.48   22.20
  11  -1  -1  117.49   24.20
 -11  -1   1  100.19   25.90
  11  -1  -1  171.98   20.50
 -11  -1   1  134.29   18.40
 -11   1   1  168.58   21.90
  11   1  -1  133.39   16.60
  11   1  -1  165.98   28.20
 -11   1   1  147.49   30.90
  11   1  -1  172.78   19.80
 -11   1   1  133.19   21.90
 -11   1   1  161.28   13.20
 -11   1   1  141.29   14.00
  10  -1  -1 1052.69   60.69
 -10  -1   1 1143.39   62.99
 -10  -1   1 1089.99   53.29
 -10  -1   1 1225.58   78.59
 -10  -1   1 1265.17   73.59
  10  -1  -1 1022.10   70.19
 -10  -1   1 1172.78   61.09
 -10  -1   1 1114.19   54.29
  10   1  -1 1167.28   60.09
 -10   1   1 1134.29   71.29
  10   1  -1 1191.08   74.19
 -10   1   1 1042.60   62.09
 -10   1   1 1047.90   75.19
 -10   1   1 1087.19   55.49
 -10   1   1 1092.29   64.49
  -9  -1   1 1142.59   70.39
  -9  -1   1 1216.88   63.19
  -9  -1   1 1158.18   61.19
   9  -1  -1 1083.39   70.59
  -9  -1   1 1144.09   55.59
   9  -1  -1 1164.58   62.49
  -9  -1   1 1163.28   75.99
  -9  -1   1 1107.59   56.39
  -9   1   1 1261.47   72.09
  -9   1   1 1048.90   73.59
  -9   1   1 1209.28   57.59
  -9   1   1 1114.29   64.19
   9   1  -1 1145.49   59.89
   9   1  -1 1255.57   73.79
  -9   1   1 1125.29   63.09
  -8  -1   1  136.79   16.40
  -8  -1   1  132.19   12.00
   8  -1  -1  157.98   18.00
  -8  -1   1  146.59   25.20
   8  -1  -1  194.48   25.80
  -8  -1   1  141.09   22.30
  -8  -1   1  148.29   11.30
  -8  -1   1  133.49   16.50
   8   1  -1  154.18   23.40
  -8   1   1  146.89   22.80
  -8   1   1  137.79   24.00
  -8   1   1  162.18   19.10
   8   1  -1  137.29   15.60
  -8   1   1  134.69   12.40
  -8   1   1  140.09   18.20
  -7  -1   1 1430.36   68.19
   7  -1  -1 1317.67   68.79
   7  -1  -1 1394.26   61.89
  -7  -1   1 1268.67   64.49
  -7  -1   1 1394.96   68.29
   7  -1  -1 1412.66   61.89
   7  -1  -1 1410.26   76.19
  -7  -1   1 1290.87   74.49
  -7  -1   1 1254.87   78.19
   7   1  -1 1219.68   74.89
  -7   1   1 1279.07   69.49
  -7   1   1 1407.06   75.89
  -7   1   1 1321.67   79.39
  -7   1   1 1372.36   69.89
   7   1  -1 1402.66   67.39
  -7   1   1 1438.96   65.39
   6  -1  -1 1474.75   75.29
  -6  -1   1 1564.84   71.79
   6  -1  -1 1513.75   71.29
   6  -1  -1 1431.56   71.09
  -6  -1   1 1532.35   74.19
  -6  -1   1 1610.74   74.49
  -6  -1   1 1544.25   80.99
   6  -1  -1 1525.05   81.09
  -6   1   1 1587.24   85.49
  -6   1   1 1546.35   72.19
  -6   1   1 1506.65   80.79
   6   1  -1 1619.04   82.39
  -6   1   1 1467.95   76.09
   6   1  -1 1584.34   74.19
  -6   1   1 1533.45   76.09
   5  -1  -1 3711.03  170.98
   5  -1  -1 3640.94  168.18
   5  -1  -1 3756.32  175.48
  -5  -1   1 3827.22  169.68
  -5  -1   1 3725.03  169.08
   5  -1  -1 3789.82  168.38
  -5  -1   1 3662.03  166.98
  -5  -1   1 3848.11  175.78
   5   1  -1 3612.44  175.48
  -5   1   1 4075.49  171.88
   5   1  -1 3664.13  169.18
  -5   1   1 3850.81  179.18
  -5   1   1 3850.71  167.78
  -5   1   1 3693.23  171.28
  -5   1   1 3696.63  175.48
  -4  -1   1  107.39   14.00
   4  -1  -1  121.99   10.90
   4  -1  -1  122.19   11.40
   4  -1  -1   99.79   13.60
  -4  -1   1  116.19   10.30
  -4  -1   1  120.89    8.60
   4  -1  -1  124.59   10.80
  -4  -1   1  117.99   10.50
   4   1  -1  128.09    7.30
   4   1  -1  183.58   19.30
  -4   1   1  122.39   11.90
  -4   1   1  136.59    9.60
  -4   1   1  147.99   17.80
   4   1  -1  126.79    7.10
   4   1  -1  116.89   10.30
  -3  -1   1 2974.40  137.89
   3  -1  -1 3095.09  139.09
   3   1  -1 3155.18  136.49
  -3   1   1 3164.58  139.99
   2  -1  -1  220.28   14.90
  -2  -1   1  271.67   16.70
  -2  -1   1  241.78   14.10
   2  -1  -1  233.88   15.20
  -2  -1   1  288.87   14.40
   2  -1  -1  269.47   16.50
   2  -1  -1  255.07   13.50
  -2  -1   1  260.87   12.00
   2   1  -1  249.28   14.20
  -2   1   1  268.17   16.70
   2   1  -1  259.37   13.50
   2   1  -1  221.88   12.20
   2   1  -1  268.07   17.10
  -2   1   1  260.77   13.60
  -2   1   1  268.17   15.60
  -2   1   1  223.78   15.10
  -1  -1   1 1293.97   54.29
   1  -1  -1 1153.08   55.69
   1   1  -1 1139.79   54.79
  -1   1   1 1290.17   55.19
   1   1  -1 1198.68   54.19
   1  -1   1 4423.96  227.78
  -1   1  -1 4043.30  225.88
   2  -1   1  317.17   17.20
   2  -1   1  307.97   16.20
   2  -1   1  295.57   16.00
   2  -1   1  336.07   20.30
  -2  -1  -1  318.07   17.70
   2  -1   1  313.97   17.60
  -2  -1  -1  299.67   18.60
  -2   1  -1  296.37   16.60
  -2   1  -1  290.17   16.70
   2   1   1  312.77   17.90
  -2   1  -1  312.17   17.60
  -2   1  -1  304.07   17.30
  -2   1  -1  332.67   20.10
   3  -1   1  836.72   38.70
  -3  -1  -1  854.11   38.20
  -3  -1  -1  825.52   44.40
   3  -1   1  798.22   40.80
   3  -1   1  854.91   41.00
   3  -1   1  867.11   38.90
  -3  -1  -1  844.52   42.50
   3  -1   1  879.41   46.00
   3  -1   1  810.62   42.20
   3   1   1  805.32   37.90
  -3   1  -1  830.12   40.30
   3   1   1  852.71   37.90
  -3   1  -1  797.02   42.20
  -3   1  -1  846.52   40.40
   3   1   1  782.12   42.50
  -3   1  -1  853.11   45.30
  -4  -1  -1  367.66   18.90
  -4  -1  -1  346.67   25.70
   4  -1   1  355.56   17.50
   4  -1   1  348.27   20.90
  -4  -1  -1  353.56   16.80
   4  -1   1  346.27   26.50
   4  -1   1  341.47   21.20
   4  -1   1  384.36   27.40
  -4  -1  -1  370.96   23.70
   4  -1   1  344.67   17.60
  -4   1  -1  380.76   23.90
   4   1   1  367.06   18.70
   4   1   1  368.46   24.70
  -4   1  -1  339.87   20.70
   4   1   1  375.76   18.60
  -4   1  -1  359.36   21.00
  -5  -1  -1 1386.36   63.69
  -5  -1  -1 1410.16   63.89
  -5  -1  -1 1386.56   74.39
   5  -1   1 1415.16   67.69
   5  -1   1 1417.46   71.49
   5  -1   1 1388.06   67.09
  -5  -1  -1 1414.56   64.99
  -5  -1  -1 1404.76   76.09
  -5   1  -1 1429.56   67.89
  -5   1  -1 1285.77   74.09
   5   1   1 1417.46   64.39
  -5   1  -1 1414.56   72.49
   5   1   1 1321.27   71.39
   5   1   1 1367.86   64.49
  -5   1  -1 1424.16   67.39
  -5   1  -1 1397.06   67.19
   6  -1   1   56.79   10.10
  -6  -1  -1   77.09    9.00
  -6  -1  -1   82.59    9.50
  -6  -1  -1   84.39    9.30
  -6  -1  -1   85.39   16.60
  -6  -1  -1   69.69   12.50
   6  -1   1   69.29   10.30
   6  -1   1   84.29   14.40
  -6   1  -1   85.89   16.80
  -6   1  -1   94.29   12.00
  -6   1  -1   71.79   11.10
   6   1   1   80.39    9.20
  -6   1  -1   81.59   11.50
   6   1   1   91.29    9.40
   6   1   1   72.59   13.70
  -6   1  -1   90.39   15.10
  -7  -1  -1   -0.50    7.60
   7  -1   1    2.90    5.60
   7  -1   1    2.60    7.50
  -7  -1  -1    2.20    4.70
  -7  -1  -1   -2.80    5.30
  -7  -1  -1   -3.10    4.00
   7  -1   1    7.40    5.50
   7   1   1    4.50    7.60
   7   1   1    3.30    4.10
  -7   1  -1   11.40   10.50
   7   1   1    6.50    4.50
  -7   1  -1    5.50    6.20
  -7   1  -1    5.20    7.40
   8  -1   1  251.37   19.50
   8  -1   1  245.38   19.90
  -8  -1  -1  228.58   18.40
  -8  -1  -1  262.57   25.20
   8  -1   1  276.07   30.70
  -8  -1  -1  250.97   32.60
  -8   1  -1  315.87   38.10
   8   1   1  221.08   16.60
   8   1   1  213.38   26.80
   8   1   1  243.08   16.90
  -8   1  -1  261.87   21.00
  -8   1  -1  234.98   27.60
  -9  -1  -1  194.08   29.10
   9  -1   1  173.98   25.20
   9  -1   1  188.38   17.50
  -9  -1  -1  144.29   23.30
  -9  -1  -1  201.28   30.80
  -9  -1  -1  202.98   18.30
   9  -1   1  196.38   20.70
   9   1   1  205.68   15.80
  -9   1  -1  189.18   29.80
  -9   1  -1  181.08   18.10
   9   1   1  200.68   15.20
   9   1   1  178.58   26.60
  -9   1  -1  271.97   31.40
  -9   1  -1  212.78   20.10
  10  -1   1  144.19   25.10
 -10  -1  -1   84.89   23.30
 -10  -1  -1  121.89   17.10
  10  -1   1  140.79   17.50
 -10  -1  -1  120.09   23.50
 -10  -1  -1  118.79   17.80
  10  -1   1  138.49   17.00
  10   1   1  163.88   26.70
 -10   1  -1  146.79   20.10
  10   1   1  128.19   13.50
  10   1   1  138.69   14.30
 -10   1  -1  146.29   29.70
 -10   1  -1  163.28   19.10
 -10   1  -1  111.89   21.80
 -11  -1  -1   95.29   21.30
 -11  -1  -1   56.59   21.00
 -11  -1  -1   77.09   14.90
 -11  -1  -1  116.69   17.90
  11  -1   1   98.59   23.10
  11  -1   1  106.69   15.80
 -11  -1  -1  102.39   14.60
  11  -1   1  113.09   15.30
  11   1   1  116.99   12.30
  11   1   1  104.99   12.00
 -11   1  -1  104.69   18.30
 -11   1  -1  116.69   16.60
 -11   1  -1  117.79   28.70
  11   1   1   83.29   21.50
 -11   1  -1  122.99   24.30
 -12  -1  -1   29.90   14.30
  12  -1   1   43.40   16.60
 -12  -1  -1   42.30   10.00
 -12  -1  -1   82.29   23.30
 -12  -1  -1   48.50   13.50
  12  -1   1   48.70   11.00
 -12  -1  -1   41.30   10.70
 -12   1  -1   30.30   13.40
 -12   1  -1   69.69   19.20
  12   1   1   70.49    8.70
 -12   1  -1   54.69   14.10
 -12   1  -1   70.39   12.20
 -12   1  -1   48.20   21.70
  12   1   1   55.49    8.00
 -13  -1  -1   13.70   15.60
 -13  -1  -1    7.90    5.80
 -13  -1  -1    7.60   12.10
  13  -1   1   -3.10   11.20
 -13  -1  -1    7.90    8.60
 -13  -1  -1   14.70   10.70
  13  -1   1    9.60    8.00
  13  -1   1    6.20    7.10
 -13   1  -1    2.70   11.80
 -13   1  -1   10.70   10.60
 -13   1  -1   13.40    7.60
 -13   1  -1   -6.00   12.40
 -13   1  -1    2.70    8.30
 -14  -1  -1   -4.50   11.40
 -14  -1  -1    8.00   14.30
 -14  -1  -1    1.90    5.10
 -14  -1  -1    2.60   10.30
  14  -1   1    1.90   11.60
  14  -1   1   -6.00    5.20
 -14   1  -1    8.80   14.90
 -14   1  -1   -7.50    9.00
 -14   1  -1   -3.50    6.50
 -14   1  -1    7.40    6.30
 -14   1  -1   44.00   26.90
 -14  -2   1  154.08   30.50
  14  -2  -1  177.78   32.80
 -14  -2   1  143.29   34.40
  14  -2  -1  271.07   24.60
  14  -2  -1  236.58   22.00
 -14  -2   1  194.98   27.10
 -14   2   1  201.98   29.10
 -14   2   1  148.19   28.00
  13  -2  -1   87.39   22.80
 -13  -2   1   60.99   22.90
  13  -2  -1   75.19   15.90
 -13  -2   1   78.59   21.00
  13  -2  -1   49.99   13.20
 -13  -2   1   61.19   15.90
 -13   2   1   51.29   24.60
 -13   2   1   29.00   14.80
  13   2  -1   72.69   10.50
  13   2  -1   68.59   11.10
 -13   2   1   65.19   20.80
 -12  -2   1  622.74   41.10
 -12  -2   1  520.85   51.79
 -12  -2   1  543.05   47.90
  12  -2  -1  540.05   37.80
  12  -2  -1  530.75   39.30
 -12  -2   1  535.05   35.20
 -12   2   1  518.15   53.39
 -12   2   1  482.15   46.90
 -12   2   1  517.25   32.20
 -12   2   1  555.34   42.90
 -12   2   1  525.15   30.80
  12   2  -1  614.54   34.30
  11  -2  -1   89.49   21.70
 -11  -2   1   55.19   22.00
  11  -2  -1   95.19   16.00
 -11  -2   1   74.19   13.10
 -11  -2   1   72.79   35.00
 -11  -2   1   66.89   14.90
 -11   2   1   69.79   16.00
  11   2  -1   91.69   12.50
 -11   2   1   75.19   25.10
 -11   2   1   72.79   23.30
 -11   2   1   60.49   16.10
  10  -2  -1   69.59   19.70
  10  -2  -1   63.79   13.80
 -10  -2   1  109.19   26.30
 -10  -2   1   85.29   14.90
 -10  -2   1   78.09    8.50
 -10  -2   1   86.69   13.40
 -10  -2   1   75.29   18.20
 -10  -2   1   86.59    9.10
 -10   2   1  109.49   18.30
 -10   2   1   63.79   18.30
  10   2  -1   67.89   18.50
 -10   2   1   74.19   22.40
 -10   2   1   73.09   16.90
  -9  -2   1  132.69   22.10
  -9  -2   1  172.58   28.80
  -9  -2   1  138.69   16.50
   9  -2  -1  156.58   24.50
  -9  -2   1  147.29   11.80
  -9  -2   1  138.19   11.10
   9  -2  -1  152.28   19.30
  -9  -2   1  144.09   18.00
  -9   2   1  134.69   19.20
   9   2  -1  142.99   15.60
   9   2  -1  125.39   24.40
  -9   2   1  172.08   27.50
  -9   2   1  116.19   25.40
  -9   2   1  122.69   19.50
   8  -2  -1 1790.62   84.69
  -8  -2   1 1922.41   90.09
   8  -2  -1 1740.23   92.39
   8  -2  -1 1877.01  100.29
  -8  -2   1 1988.80  105.99
  -8  -2   1 1877.91   86.29
  -8  -2   1 1786.82   98.09
  -8  -2   1 1852.81   99.59
   8  -2  -1 1708.33   84.39
   8   2  -1 1859.51  101.59
   8   2  -1 1835.92   88.69
  -8   2   1 1861.11   99.99
  -8   2   1 1861.21   94.69
  -8   2   1 1984.10  105.99
  -8   2   1 1864.51   94.19
  -8   2   1 2038.20   89.39
  -7  -2   1  379.66   22.30
   7  -2  -1  430.66   28.30
   7  -2  -1  399.16   23.40
  -7  -2   1  440.46   25.90
  -7  -2   1  383.46   24.80
   7  -2  -1  387.56   23.30
   7  -2  -1  379.16   31.60
  -7  -2   1  371.86   31.10
  -7   2   1  353.86   23.80
  -7   2   1  399.56   35.10
  -7   2   1  426.46   29.30
  -7   2   1  378.76   27.60
   7   2  -1  362.76   32.10
   7   2  -1  416.66   24.40
  -7   2   1  432.86   32.70
   6  -2  -1   67.29   11.30
  -6  -2   1   65.49    9.40
   6  -2  -1   80.09   10.40
  -6  -2   1   77.59   15.20
   6  -2  -1   57.19    9.40
  -6  -2   1   59.99    7.80
  -6  -2   1   79.49   10.30
   6  -2  -1   83.29   14.60
  -6   2   1   53.69   11.20
  -6   2   1   58.59    8.80
   6   2  -1   62.29   14.30
  -6   2   1   66.79   14.40
  -6   2   1   82.09   13.80
  -6   2   1   94.39   18.90
   6   2  -1   71.89    9.40
  -5  -2   1  309.07   19.80
   5  -2  -1  341.47   26.10
   5  -2  -1  382.76   22.20
  -5  -2   1  310.87   20.30
  -5  -2   1  319.17   18.40
   5  -2  -1  337.07   21.70
  -5  -2   1  322.87   25.50
   5  -2  -1  356.16   23.50
  -5   2   1  356.56   23.90
   5   2  -1  326.37   26.40
  -5   2   1  308.37   25.00
  -5   2   1  334.07   28.60
  -5   2   1  358.86   23.90
   5   2  -1  311.57   19.90
   4  -2  -1 4468.05  200.68
   3   2  -1 3020.50  137.09
  -3   2   1 3152.08  138.39
  -3   2   1 3089.39  143.89
  -2  -2   1   47.80    5.70
   2  -2  -1   54.49    7.90
   2  -2  -1   42.60    7.00
   2  -2  -1   50.09    7.40
  -2  -2   1   45.80    4.90
   2  -2  -1   42.00    6.10
  -2  -2   1   42.10    5.10
  -2  -2   1   58.69    8.90
  -2   2   1   44.30    6.40
  -2   2   1   58.39    8.30
  -2   2   1   57.39    8.70
   2   2  -1   36.20    5.30
  -2   2   1   33.30    7.90
  -2   2   1   62.29    8.70
   2   2  -1   48.30    4.90
   2   2  -1   40.10    4.90
   1  -2  -1   18.70    4.20
  -1  -2   1   24.20    4.10
   1  -2  -1   18.30    4.00
   1  -2  -1   25.70    4.80
  -1  -2   1   27.70    4.10
   1  -2  -1   27.20    4.90
  -1  -2   1   25.70    2.90
  -1  -2   1   19.10    3.60
   1   2  -1   21.80    3.90
  -1   2   1   24.00    4.40
   1   2  -1   27.50    4.00
  -1   2   1   20.10    4.40
  -1   2   1   19.20    3.80
   1   2  -1   22.50    2.60
  -1   2   1   17.50    4.60
  -1   2   1   18.90    4.00
   1   2  -1   19.50    3.60
   0  -2   1 4561.34  257.07
   0  -2  -1 4817.12  253.97
   1  -2   1   30.60    5.10
   1  -2   1   35.10    5.10
   1  -2   1   26.10    4.90
  -1  -2  -1   30.40    4.50
  -1  -2  -1   37.30    5.60
   1  -2   1   30.80    6.50
  -1  -2  -1   43.20    4.20
   1  -2   1   21.70    5.00
   1   2   1   28.40    5.60
   1   2   1   33.00    3.50
  -1   2  -1   33.50    5.50
  -1   2  -1   29.80    5.70
   1   2   1   36.90    5.30
  -1   2  -1   25.00    4.90
  -1   2  -1   31.40    5.40
  -1   2  -1   35.10    5.90
  -1   2  -1   32.40    5.50
  -2  -2  -1    1.20    3.50
   2  -2   1    2.40    3.70
  -2  -2  -1   -4.30    3.40
   2  -2   1    0.90    3.50
   2  -2   1    0.30    3.30
   2  -2   1   -0.30    3.30
   2  -2   1    3.40    4.60
  -2   2  -1   -2.90    3.40
  -2   2  -1    0.60    3.80
  -2   2  -1    0.20    3.00
  -2   2  -1   -0.10    3.90
  -2   2  -1    2.50    4.40
   3  -2   1   77.89   10.00
  -3  -2  -1   72.59    9.20
   3  -2   1   87.69    9.10
   3  -2   1   84.09   11.30
  -3  -2  -1   91.49   11.60
   3  -2   1   84.29    8.70
  -3   2  -1   98.09   10.60
  -3   2  -1   77.59   11.80
  -3   2  -1   84.49   10.50
  -3   2  -1   60.79    8.50
  -4  -2  -1 1214.78   52.49
   4  -2   1 1078.79   57.39
   4  -2   1 1228.38   57.79
  -4  -2  -1 1156.48   61.19
  -4  -2  -1 1197.08   59.59
  -4  -2  -1 1101.69   58.79
   4  -2   1 1161.28   55.39
   4  -2   1 1211.18   55.29
   4  -2   1 1120.19   62.79
   4  -2   1 1168.48   59.79
  -4   2  -1 1099.59   62.39
  -4   2  -1 1248.68   60.09
  -4   2  -1 1101.99   57.19
  -4   2  -1 1168.08   57.49
  -5  -2  -1  187.08   11.70
   5  -2   1  190.48   16.30
   5  -2   1  208.98   18.60
   5  -2   1  170.38   15.40
   5  -2   1  177.18   23.70
  -5  -2  -1  193.58   17.50
   5  -2   1  200.28   13.40
  -5  -2  -1  229.78   25.40
   5  -2   1  197.58   13.10
  -5  -2  -1  177.08   17.70
   5   2   1  206.98   11.40
   5   2   1  192.18   11.10
  -5   2  -1  181.38   16.50
  -5   2  -1  174.58   17.80
  -5   2  -1  215.78   25.80
  -5   2  -1  181.38   16.10
  -5   2  -1  201.28   16.30
   5   2   1  219.38   19.60
   6  -2   1  993.90   54.89
   6  -2   1 1007.30   54.39
   6  -2   1 1019.50   48.80
  -6  -2  -1 1110.49   57.29
  -6  -2  -1 1063.49   49.50
  -6  -2  -1 1028.60   49.99
  -6  -2  -1 1148.59   59.69
  -6  -2  -1 1077.59   62.49
   6  -2   1 1032.10   49.00
   6  -2   1 1071.99   59.19
  -6  -2  -1 1125.69   49.60
  -6   2  -1 1074.39   55.59
   6   2   1 1069.39   59.99
  -6   2  -1 1051.79   58.99
   6   2   1 1005.60   49.20
   6   2   1 1081.19   49.20
  -6   2  -1 1074.99   55.69
  -6   2  -1 1074.19   63.69
  -6   2  -1 1037.10   55.09
  -7  -2  -1  628.34   37.80
   7  -2   1  600.14   36.30
  -7  -2  -1  597.84   40.30
  -7  -2  -1  600.34   43.60
   7  -2   1  594.34   35.60
  -7  -2  -1  574.64   31.40
   7  -2   1  654.63   41.50
  -7  -2  -1  614.44   31.50
   7   2   1  600.54   30.40
  -7   2  -1  608.74   36.60
  -7   2  -1  585.84   44.40
   7   2   1  606.34   30.20
  -7   2  -1  619.84   36.80
  -7   2  -1  553.44   39.90
   7   2   1  589.04   41.20
  -8  -2  -1  279.87   26.40
  -8  -2  -1  257.97   33.00
   8  -2   1  242.58   21.60
  -8  -2  -1  276.57   18.90
  -8  -2  -1  280.17   22.90
   8  -2   1  245.18   25.40
   8  -2   1  227.88   20.30
   8   2   1  268.57   16.50
   8   2   1  302.67   28.20
   8   2   1  274.07   16.30
  -8   2  -1  285.57   22.40
  -8   2  -1  282.27   27.00
  -8   2  -1  265.27   22.80
  -8   2  -1  236.98   32.50
  -9  -2  -1  438.26   36.10
   9  -2   1  504.25   38.60
   9  -2   1  445.56   30.70
   9  -2   1  461.75   30.50
  -9  -2  -1  422.26   28.20
  -9  -2  -1  441.86   40.40
  -9   2  -1  461.45   31.00
   9   2   1  452.45   24.10
   9   2   1  404.56   23.80
   9   2   1  427.16   37.20
  -9   2  -1  457.15   32.70
  -9   2  -1  442.26   41.90
  -9   2  -1  398.06   35.80
  10  -2   1  406.86   37.40
  10  -2   1  446.76   31.00
 -10  -2  -1  440.96   28.90
 -10  -2  -1  342.77   34.80
  10  -2   1  410.96   29.50
 -10  -2  -1  424.36   30.50
 -10  -2  -1  383.96   40.20
 -10   2  -1  388.96   29.60
 -10   2  -1  466.75   59.99
 -10   2  -1  406.96   37.30
  10   2   1  417.96   22.60
  10   2   1  418.36   22.80
 -10   2  -1  428.56   33.20
 -11  -2  -1   71.59   22.20
  11  -2   1  112.29   15.40
 -11  -2  -1   80.89   20.90
 -11  -2  -1   78.09   14.40
  11  -2   1   49.60   12.80
 -11  -2  -1   83.69   14.50
  11  -2   1   71.59   17.70
 -11   2  -1   65.99   18.60
 -11   2  -1   87.29   14.60
 -11   2  -1   47.50   19.80
 -11   2  -1   78.29   17.10
 -12  -2  -1   24.60   16.70
 -12  -2  -1   10.30   12.70
 -12  -2  -1   29.20   10.60
 -12  -2  -1   20.60    8.70
  12  -2   1    4.40    8.10
  12  -2   1    7.20   10.70
  12  -2   1    7.80    7.80
 -12  -2  -1   22.60    8.30
 -12   2  -1   16.50   13.20
 -12   2  -1   12.30    8.20
 -12   2  -1   13.30   11.30
 -12   2  -1   10.00   15.50
  13  -2   1  280.27   23.40
 -13  -2  -1  273.17   45.40
 -13  -2  -1  257.87   19.70
 -13  -2  -1  181.88   31.20
 -13  -2  -1  296.37   26.40
  13  -2   1  263.07   22.90
  13  -2   1  295.57   41.10
 -13   2  -1  293.27   22.90
 -13   2  -1  299.57   26.00
 -13   2  -1  281.27   32.80
 -13   2  -1  264.07   38.40
 -13   2  -1  263.27   42.40
 -14  -2  -1  340.97   20.00
 -14  -2  -1  286.77   18.60
  14  -2   1  255.47   39.50
  14  -2   1  345.57   25.00
 -14  -2  -1  309.27   50.09
 -14  -2  -1  293.17   41.20
 -14  -2  -1  344.17   30.30
  14  -2   1  329.57   24.70
 -14   2  -1  328.07   74.89
 -14   2  -1  336.17   24.00
 -14   2  -1  260.67   34.20
 -14   2  -1  331.97   26.10
 -14   2  -1  345.97   44.50
 -14  -3   1  177.28   24.90
 -14  -3   1  219.18   39.50
  14  -3  -1  197.98   25.50
  14  -3  -1  248.08   60.29
 -14  -3   1  184.08   31.80
  14  -3  -1  214.28   26.20
 -14   3   1  167.48   30.40
 -14   3   1  221.78   31.90
 -14   3   1  145.69   32.40
 -13  -3   1   32.90   13.40
  13  -3  -1   24.90   12.80
 -13  -3   1   39.10   21.50
  13  -3  -1   67.49   13.10
  13  -3  -1   15.70   14.40
 -13  -3   1   18.60   14.40
 -13   3   1   18.10   19.00
 -13   3   1   18.90   15.90
 -13   3   1   26.20   22.00
 -13   3   1   49.40    9.70
 -12  -3   1  101.29   26.60
  12  -3  -1  135.59   21.50
 -12  -3   1  115.49   23.80
 -12  -3   1  140.39   19.90
  12  -3  -1   97.59   18.00
 -12  -3   1  117.89   15.30
  12   3  -1  136.99   14.20
 -12   3   1   82.39   22.40
 -12   3   1  177.28   33.70
 -12   3   1  119.69   22.50
  12   3  -1  150.78   12.80
 -12   3   1  143.99   15.70
  11  -3  -1   94.09   22.80
 -11  -3   1   95.79   14.00
 -11  -3   1   93.09   21.80
 -11  -3   1   89.99   16.20
  11  -3  -1  105.79   18.60
 -11  -3   1  104.79   26.10
 -11   3   1  131.39   25.90
 -11   3   1   85.69   18.90
 -11   3   1  125.29   28.10
  11   3  -1   95.39   12.00
 -11   3   1  102.09   13.90
 -11   3   1   65.59   16.60
 -10  -3   1  467.45   31.40
 -10  -3   1  394.96   38.00
 -10  -3   1  441.76   28.40
 -10  -3   1  413.16   23.00
 -10  -3   1  442.66   23.60
  10  -3  -1  426.96   32.70
 -10  -3   1  478.75   44.90
 -10   3   1  407.36   39.10
 -10   3   1  454.55   28.70
  10   3  -1  423.86   26.60
 -10   3   1  428.96   35.30
   9  -3  -1  641.64   40.50
  -9  -3   1  599.84   36.90
  -9  -3   1  614.74   35.50
  -9  -3   1  614.74   49.90
   9  -3  -1  603.84   31.20
  -9  -3   1  673.83   47.10
   9  -3  -1  558.14   31.10
  -9  -3   1  618.84   32.00
   9  -3  -1  610.74   46.40
  -9   3   1  655.93   51.79
  -9   3   1  613.54   42.10
  -9   3   1  610.14   35.90
  -9   3   1  586.74   45.60
   9   3  -1  621.04   34.00
  -9   3   1  547.25   40.30
   8  -3  -1   97.99   12.10
   8  -3  -1  124.89   17.50
   8  -3  -1  112.69   20.00
   8  -3  -1  104.09   14.90
  -8  -3   1  120.99   10.70
  -8  -3   1  108.99   14.20
  -8  -3   1  105.49   19.50
  -8  -3   1  102.09   12.70
  -8   3   1  128.99   22.40
  -8   3   1  127.79   25.70
  -8   3   1  135.69   19.20
   8   3  -1  116.89   12.30
  -8   3   1  100.39   13.20
  -8   3   1  117.89   18.70
  -7  -3   1  282.77   19.80
  -7  -3   1  236.18   25.00
  -7  -3   1  279.07   17.80
   7  -3  -1  314.57   23.70
  -7  -3   1  272.27   19.20
   7  -3  -1  291.97   20.60
   7  -3  -1  272.27   26.20
   7  -3  -1  319.17   21.10
  -7   3   1  257.27   26.10
  -7   3   1  265.37   23.20
  -7   3   1  290.57   24.60
  -7   3   1  316.47   30.50
   7   3  -1  278.17   18.50
   6  -3  -1 3628.94  167.18
  -6  -3   1 3565.44  161.68
  -6  -3   1 3545.35  162.08
   6  -3  -1 3553.14  170.78
  -6  -3   1 3556.44  170.68
   6  -3  -1 3644.44  164.48
   6  -3  -1 3608.44  164.48
  -6  -3   1 3556.64  160.68
   6   3  -1 3928.51  161.78
  -6   3   1 3518.55  167.68
  -6   3   1 3425.96  166.98
  -6   3   1 3400.36  162.98
  -6   3   1 3816.72  172.18
  -6   3   1 3416.46  173.68
  -5  -3   1  338.17   25.80
  -5  -3   1  343.67   19.70
   5  -3  -1  252.57   21.60
   5  -3  -1  311.57   22.00
   5  -3  -1  327.77   25.30
  -5  -3   1  316.37   18.30
   5  -3  -1  285.67   21.50
  -5  -3   1  295.27   18.50
   5   3  -1  326.77   18.80
  -5   3   1  290.47   26.30
  -5   3   1  337.77   25.90
  -5   3   1  310.27   23.10
  -5   3   1  294.27   23.10
  -5   3   1  264.77   19.80
   4  -3  -1  123.99   16.40
   4  -3  -1  107.69   13.00
   4  -3  -1  109.69   15.60
   4  -3  -1   96.89   13.00
   4  -3  -1   99.79   11.50
  -4  -3   1  124.39   10.20
  -4  -3   1  119.29    9.30
  -4  -3   1  118.09   15.20
  -4  -3   1  118.19    9.30
   4   3  -1  111.59    9.50
   4   3  -1  120.59   10.70
  -4   3   1  144.19   19.20
  -4   3   1  120.99   11.50
  -4   3   1  113.29   14.50
  -4   3   1   98.79   13.80
  -4   3   1   98.59   13.20
   3  -3  -1   34.60    7.90
  -3  -3   1   43.20    6.00
  -3  -3   1   42.30    6.10
   3  -3  -1   33.50    8.10
  -3  -3   1   42.60    5.80
  -3  -3   1   50.49    9.20
   3  -3  -1   43.40    7.40
   3  -3  -1   32.00    7.50
  -3   3   1   32.90    8.10
   3   3  -1   34.70    6.50
  -3   3   1   37.50    6.80
   3   3  -1   46.50    7.10
  -3   3   1   38.40    8.10
  -3   3   1   37.30    8.50
  -3   3   1   34.80    8.40
   2  -3  -1 9271.27  505.75
  -2  -3   1 8276.77  461.75
   2   3  -1 9999.00  471.15
   1  -3  -1    0.50    3.70
  -1  -3   1   -0.60    3.30
   1  -3  -1    0.10    3.90
   1  -3  -1    3.00    3.70
   1  -3  -1    1.60    2.80
   1  -3  -1    1.00    3.80
  -1  -3   1    3.70    3.40
  -1  -3   1    3.80    3.30
  -1   3   1    2.30    3.60
  -1   3   1   -2.90    3.20
   1   3  -1   -2.80    3.10
  -1   3   1   -0.60    2.60
  -1   3   1    3.70    4.20
   1   3  -1   -0.50    3.10
  -1   3   1   -0.10    3.30
   1   3  -1    0.10    3.10
   0  -3   1  616.34   32.60
   0  -3  -1  609.54   33.50
   0  -3  -1  627.24   32.30
   0  -3  -1  716.43   30.30
   0  -3   1  643.04   33.50
   0  -3   1  610.04   33.40
   0  -3   1  687.23   33.20
   0  -3  -1  633.34   32.70
   0   3   1  618.34   30.10
   0   3  -1  659.33   32.90
   0   3  -1  646.64   33.20
   0   3   1  696.23   34.30
   0   3  -1  715.33   33.30
   0   3   1  648.84   32.60
   0   3   1  609.04   32.10
   0   3   1  634.24   32.30
   1  -3   1  118.09   12.30
   1  -3   1  124.99   12.20
   1  -3   1  109.89    9.90
  -1  -3  -1   95.29    7.40
  -1  -3  -1   83.99    7.40
   1  -3   1  107.09   10.30
  -1  -3  -1  102.59   10.90
  -1   3  -1   98.39   10.20
  -1   3  -1  115.89   12.20
  -1   3  -1  100.69   10.70
  -1   3  -1  101.09    9.50
   1   3   1   67.09    9.00
   1   3   1   89.09    7.20
   1   3   1   88.79    7.60
   2  -3   1 3199.18  138.19
   2  -3   1 3023.20  138.29
  -2  -3  -1 3032.00  133.79
  -2   3  -1 2942.01  137.99
   2   3   1 3005.50  139.29
   3  -3   1  592.14   31.80
   3  -3   1  528.05   31.20
  -3  -3  -1  541.95   25.10
   3  -3   1  576.64   30.50
   3  -3   1  557.34   31.30
  -3  -3  -1  570.34   30.80
   3  -3   1  579.74   34.60
   3  -3   1  557.24   30.30
  -3  -3  -1  533.25   31.40
  -3   3  -1  520.75   31.30
  -3   3  -1  515.25   33.60
  -3   3  -1  589.34   31.70
  -3   3  -1  556.44   31.40
  -3   3  -1  526.15   31.50
  -4  -3  -1  809.72   46.10
   4  -3   1  842.42   43.70
  -4  -3  -1  821.32   45.30
   4  -3   1  824.02   44.90
   4  -3   1  853.71   49.80
   4  -3   1  944.21   44.00
   4  -3   1  814.72   45.80
  -4   3  -1  873.61   49.70
  -4   3  -1  806.22   48.30
  -4   3  -1  879.61   45.40
  -4   3  -1  858.81   46.60
  -5  -3  -1 1903.81   96.39
   5  -3   1 1817.52   93.39
   5  -3   1 1866.31   88.99
   5  -3   1 1888.31   89.19
   5  -3   1 1918.11   91.89
   5  -3   1 1827.52   98.39
  -5  -3  -1 1884.71   94.09
  -5  -3  -1 1974.20   84.39
  -5  -3  -1 1896.81   92.29
  -5   3  -1 1837.12   94.09
  -5   3  -1 2033.90   92.99
  -5   3  -1 1806.12   97.69
  -5   3  -1 1919.31   92.49
  -5   3  -1 1983.00   92.69
   6  -3   1  660.73   34.50
  -6  -3  -1  632.34   38.40
   6  -3   1  649.04   38.90
   6  -3   1  642.04   38.00
  -6  -3  -1  647.14   30.40
  -6  -3  -1  669.23   31.30
  -6  -3  -1  658.33   41.20
  -6  -3  -1  638.74   30.20
   6  -3   1  665.13   34.90
  -6  -3  -1  641.84   43.50
   6  -3   1  602.04   40.40
  -6   3  -1  627.84   38.70
  -6   3  -1  640.34   45.30
  -6   3  -1  605.94   38.60
  -6   3  -1  698.43   42.30
  -6   3  -1  758.32   39.80
   7  -3   1 1374.26   68.69
  -7  -3  -1 1500.55   68.19
   7  -3   1 1486.35   76.09
  -7  -3  -1 1473.55   75.59
  -7  -3  -1 1478.25   67.69
   7  -3   1 1522.05   68.89
  -7  -3  -1 1475.95   83.39
   7  -3   1 1451.35   79.59
   7  -3   1 1426.86   74.89
  -7  -3  -1 1575.54   80.39
  -7   3  -1 1476.55   79.99
  -7   3  -1 1389.96   74.99
  -7   3  -1 1538.95   76.89
  -7   3  -1 1506.55   85.69
   8  -3   1  346.57   26.00
   8  -3   1  347.97   30.40
  -8  -3  -1  345.47   21.00
   8  -3   1  351.06   26.60
  -8  -3  -1  318.27   29.40
  -8  -3  -1  344.97   26.10
  -8  -3  -1  353.06   33.50
  -8   3  -1  288.87   35.80
  -8   3  -1  295.77   29.20
  -8   3  -1  339.77   27.50
  -8   3  -1  389.66   27.20
  -9  -3  -1  236.68   29.00
  -9  -3  -1  198.48   30.00
   9  -3   1  221.98   24.30
   9  -3   1  279.37   33.20
  -9  -3  -1  194.18   16.90
  -9  -3  -1  243.28   27.60
   9  -3   1  222.58   20.70
  -9   3  -1  223.28   26.00
  -9   3  -1  223.78   30.40
  -9   3  -1  229.58   21.70
  -9   3  -1  234.38   34.90
 -10  -3  -1  104.99   15.50
  10  -3   1   82.89   15.00
 -10  -3  -1   88.89   19.30
  10  -3   1  134.79   24.40
 -10  -3  -1  116.59   25.30
  10  -3   1   99.69   16.80
 -10  -3  -1  119.39   15.10
 -10   3  -1  108.49   28.80
 -10   3  -1   97.09   18.00
 -10   3  -1   91.49   16.00
 -10   3  -1   87.19   19.10
  11  -3   1  419.16   33.00
  11  -3   1  420.26   40.50
 -11  -3  -1  471.05   31.30
 -11  -3  -1  403.16   30.20
 -11  -3  -1  437.56   40.10
 -11  -3  -1  494.55   46.70
 -11   3  -1  450.05   37.10
 -11   3  -1  482.65   48.00
 -11   3  -1  479.85   42.30
 -11   3  -1  502.45   33.60
  12  -3   1   55.09   14.10
 -12  -3  -1   62.19   12.30
  12  -3   1   48.20   12.90
 -12  -3  -1   29.20   14.40
 -12  -3  -1   75.79   23.50
  12  -3   1   79.69   19.80
 -12  -3  -1   60.39   12.70
 -12   3  -1   26.70   18.20
 -12   3  -1   42.10   15.70
 -12   3  -1   57.69   12.70
 -12   3  -1   31.00   16.00
 -13  -3  -1   14.50   16.20
 -13  -3  -1   20.00   14.90
  13  -3   1   11.50    9.60
 -13  -3  -1   27.90   15.20
  13  -3   1    5.30    8.60
 -13  -3  -1   -2.30    8.30
  13  -3   1   25.30   15.50
 -13  -3  -1   15.90   10.30
 -13  -3  -1   11.30    6.70
 -13   3  -1   -1.50   10.60
 -13   3  -1   41.40   10.70
 -13   3  -1   35.20   14.90
 -13   3  -1    0.50   15.40
 -14  -3  -1   33.90   18.60
 -14  -3  -1   35.90   12.50
  14  -3   1   14.90   10.20
  14  -3   1   15.50   16.20
  14  -3   1   27.90   11.50
 -14  -3  -1    0.80   15.30
 -14  -3  -1   -7.60    9.40
 -14   3  -1   44.50   17.30
 -14   3  -1   67.59   20.90
 -14   3  -1   18.60   17.00
 -14   3  -1   25.40   11.40
 -14   3  -1   53.39   11.60
 -14  -4   1  -10.30    9.20
 -14  -4   1    0.90   15.00
 -14  -4   1    3.40   10.20
  14  -4  -1   18.60   11.90
  14  -4  -1   16.00   12.40
  14  -4  -1   36.30   26.40
 -14   4   1   17.50   15.50
 -14   4   1   16.80    6.80
 -14   4   1   -7.30   16.30
 -14   4   1   14.70    7.10
 -14   4   1   34.10   19.40
 -13  -4   1  119.49   19.10
  13  -4  -1  139.59   22.20
 -13  -4   1   95.89   23.70
  13  -4  -1  131.29   27.40
 -13  -4   1   94.19   25.40
  13  -4  -1  119.69   20.30
 -13   4   1  109.59   27.60
 -13   4   1  125.09   14.50
 -13   4   1  122.49   28.30
 -13   4   1  136.99   24.80
 -12  -4   1  188.78   23.10
  12  -4  -1  172.08   24.80
 -12  -4   1  206.98   36.90
  12  -4  -1  181.68   24.70
 -12  -4   1  174.48   16.00
 -12  -4   1  168.08   29.50
 -12   4   1  168.28   34.90
 -12   4   1  147.09   25.90
 -12   4   1  184.28   32.00
 -12   4   1  183.38   17.60
 -11  -4   1  551.34   35.70
  11  -4  -1  509.55   45.30
 -11  -4   1  523.45   31.10
 -11  -4   1  547.55   46.00
  11  -4  -1  433.76   37.40
 -11  -4   1  490.45   48.90
  11   4  -1  505.75   27.60
 -11   4   1  456.25   32.10
 -11   4   1  488.15   49.90
 -11   4   1  518.85   40.10
 -11   4   1  493.05   45.50
 -11   4   1  440.06   39.80
  10  -4  -1   18.80    5.50
  10  -4  -1   27.90   11.40
 -10  -4   1   12.00   11.40
  10  -4  -1    9.20   11.40
 -10  -4   1   18.00    5.00
 -10  -4   1    7.90    6.20
 -10  -4   1   13.80    8.50
  10  -4  -1   13.50    5.10
  10  -4  -1    5.40    9.10
 -10  -4   1    3.90   12.70
 -10   4   1    9.00   12.90
  10   4  -1   11.90    5.70
 -10   4   1   -1.10   10.70
 -10   4   1   30.60   13.50
 -10   4   1   17.80   11.10
 -10   4   1   10.50    7.20
   9  -4  -1    0.90    8.60
  -9  -4   1   13.30    6.60
  -9  -4   1   11.10    7.40
  -9  -4   1   -7.50    8.40
  -9  -4   1   14.90    5.40
  -9  -4   1    1.10    9.30
   9  -4  -1    6.00   10.70
   9  -4  -1    3.50    5.90
   9  -4  -1    8.80    6.40
  -9   4   1    3.40    8.50
  -9   4   1   16.90   10.90
  -9   4   1   16.80   12.50
  -9   4   1   15.10    7.90
   9   4  -1    7.50    5.30
  -9   4   1   -1.70    9.80
   8  -4  -1  888.81   53.49
  -8  -4   1  924.21   47.60
  -8  -4   1  872.21   48.10
   8  -4  -1  956.50   59.29
   8  -4  -1  932.61   53.79
  -8  -4   1  943.41   46.30
  -8  -4   1  949.90   58.99
   8  -4  -1  939.61   49.60
  -8   4   1  924.41   55.79
   8   4  -1  894.21   46.00
  -8   4   1  977.30   55.79
  -8   4   1  805.72   60.79
  -8   4   1  936.21   59.59
  -8   4   1  884.21   49.80
  -7  -4   1  765.52   39.70
  -7  -4   1  776.32   49.60
  -7  -4   1  759.62   39.80
   7  -4  -1  784.92   49.50
   7  -4  -1  693.93   53.29
   7  -4  -1  755.62   42.70
  -7  -4   1  789.82   39.20
   7  -4  -1  686.43   44.80
  -7   4   1  724.33   46.10
  -7   4   1  726.93   45.80
  -7   4   1  770.02   50.09
  -7   4   1  714.83   51.69
   7   4  -1  750.32   38.50
  -7   4   1  738.13   42.30
   6  -4  -1   14.40    8.00
   6  -4  -1   19.80   12.70
   6  -4  -1   26.90    8.40
  -6  -4   1   21.80    6.70
  -6  -4   1   19.40    6.00
  -6  -4   1   21.50    5.50
   6  -4  -1   10.00    7.90
  -6  -4   1   32.00   10.80
   6   4  -1   24.80    5.90
  -6   4   1   20.60    7.50
  -6   4   1   31.20   10.60
  -6   4   1   16.10    9.70
  -6   4   1   14.00    8.00
  -6   4   1   12.30    8.40
   5  -4  -1    9.40    7.00
  -5  -4   1    8.10    4.70
   5  -4  -1    8.40    7.50
  -5  -4   1   10.70    4.90
  -5  -4   1    2.10    7.00
  -5  -4   1    6.40    4.50
   5  -4  -1    8.80    7.00
   5  -4  -1   -2.60    7.00
  -5   4   1    9.40    7.70
  -5   4   1   13.10   10.70
   5   4  -1    8.10    4.90
  -5   4   1    3.80    7.40
  -5   4   1   11.80    8.20
   4  -4  -1 1529.05   76.89
  -4  -4   1 1544.65   80.59
  -4  -4   1 1543.15   73.09
   4  -4  -1 1629.64   78.99
   4  -4  -1 1627.84   78.79
  -4  -4   1 1560.74   73.69
  -4  -4   1 1528.95   74.19
   4  -4  -1 1749.32   80.99
   4  -4  -1 1684.93   78.49
  -4   4   1 1470.85   80.19
   4   4  -1 1539.65   73.49
  -4   4   1 1643.24   77.19
  -4   4   1 1593.64   80.19
  -4   4   1 1577.34   79.09
  -4   4   1 1576.94   81.99
   4   4  -1 1569.74   75.69
   3  -4  -1  822.72   47.00
   3  -4  -1  859.31   48.70
  -3  -4   1  984.60   43.70
   3  -4  -1  847.12   46.80
   3  -4  -1  882.41   46.20
   3  -4  -1  902.71   47.20
  -3  -4   1  880.81   43.00
  -3  -4   1  886.51   44.20
   3  -4  -1  882.31   48.00
  -3   4   1  854.21   48.60
   3   4  -1  876.91   44.80
  -3   4   1  906.91   47.80
   3   4  -1  886.41   43.30
  -3   4   1  932.61   46.60
  -3   4   1  871.71   47.50
   2  -4  -1  241.28   17.30
   2  -4  -1  216.58   17.10
   2  -4  -1  229.88   17.00
   2  -4  -1  203.38   16.90
  -2  -4   1  198.68   14.00
  -2  -4   1  220.08   14.50
  -2  -4   1  267.27   16.00
   2   4  -1  232.18   14.10
  -2   4   1  233.38   17.30
  -2   4   1  202.58   16.60
   2   4  -1  214.68   15.60
  -2   4   1  228.28   17.20
   2   4  -1  214.68   14.70
  -2   4   1  221.08   16.90
  -2   4   1  223.28   17.80
  -1  -4   1  803.82   39.30
   1  -4  -1  801.82   39.30
  -1  -4   1  707.03   40.90
   1  -4  -1  773.02   41.50
   1  -4  -1  796.62   41.20
  -1  -4   1  834.62   40.30
   1  -4  -1  753.02   40.40
  -1  -4   1  769.12   39.30
  -1   4   1  825.02   39.30
   1   4  -1  783.42   39.50
   1   4  -1  779.42   40.30
  -1   4   1  778.42   40.60
  -1   4   1  747.13   40.60
  -1   4   1  786.52   41.30
  -1   4   1  765.62   41.90
   1   4  -1  779.32   39.20
   0  -4  -1 3846.32  248.48
   0  -4   1 4320.97  261.37
   0   4  -1 3313.27  246.78
   1  -4   1  506.45   31.20
  -1  -4  -1  611.44   28.80
  -1  -4  -1  559.74   28.70
  -1  -4  -1  584.64   27.90
   1  -4   1  532.65   30.90
   1  -4   1  586.04   31.80
   1  -4   1  560.54   31.60
  -1  -4  -1  573.24   31.60
  -1  -4  -1  500.35   28.60
   1  -4   1  574.44   31.00
   1  -4   1  581.44   32.10
   1   4   1  536.15   31.80
  -1   4  -1  560.44   31.30
  -1   4  -1  547.15   31.20
   1   4   1  547.55   28.10
  -1   4  -1  564.74   31.40
  -1   4  -1  514.75   31.10
   2  -4   1    3.40    5.00
   2  -4   1   -2.30    4.80
  -2  -4  -1    1.70    4.40
   2  -4   1    4.60    5.40
  -2  -4  -1    0.40    2.90
   2  -4   1    4.30    5.40
  -2  -4  -1    3.80    3.10
   2  -4   1    0.60    4.30
  -2  -4  -1    0.00    2.60
   2  -4   1    1.20    4.90
   2  -4   1    3.60    4.20
  -2   4  -1    1.70    5.30
   2   4   1   -0.20    2.60
  -2   4  -1    4.70    5.00
  -2   4  -1    1.00    4.90
  -2   4  -1    0.40    4.60
  -2   4  -1    6.20    5.10
   2   4   1    0.20    5.00
  -2   4  -1    0.80    5.50
   3  -4   1 1573.84   76.79
   3  -4   1 1566.54   75.89
   3  -4   1 1510.05   78.99
   3  -4   1 1409.46   79.69
   3  -4   1 1503.85   76.69
  -3  -4  -1 1587.74   76.59
   3  -4   1 1561.24   78.29
  -3  -4  -1 1578.94   73.99
  -3  -4  -1 1592.34   70.29
  -3   4  -1 1613.44   77.19
  -3   4  -1 1514.35   79.09
  -3   4  -1 1645.54   77.39
  -3   4  -1 1690.63   78.09
   3   4   1 1549.34   77.69
  -4  -4  -1  581.94   32.70
  -4  -4  -1  536.95   33.20
   4  -4   1  570.34   33.50
  -4  -4  -1  443.26   34.50
  -4  -4  -1  580.64   26.30
   4  -4   1  575.84   32.80
   4  -4   1  580.14   33.90
   4  -4   1  578.54   34.40
   4  -4   1  587.34   34.30
   4  -4   1  522.75   36.70
  -4   4  -1  563.94   34.10
  -4   4  -1  513.75   36.00
  -4   4  -1  565.84   37.40
  -4   4  -1  584.84   34.30
   5  -4   1  170.38   21.00
   5  -4   1  192.18   24.00
   5  -4   1  234.38   19.20
   5  -4   1  166.38   20.10
   5  -4   1  198.58   17.10
  -5  -4  -1  202.38   19.80
  -5  -4  -1  228.58   19.30
  -5  -4  -1  197.98   18.00
   5  -4   1  222.78   17.70
  -5   4  -1  219.68   24.00
  -5   4  -1  226.68   19.50
  -5   4  -1  204.78   19.30
  -5   4  -1  237.98   20.00
  -5   4  -1  268.27   29.00
  -6  -4  -1   84.89   15.40
   6  -4   1   59.09   10.50
  -6  -4  -1   60.19   14.20
  -6  -4  -1   69.89   12.00
   6  -4   1   84.09   11.40
   6  -4   1   43.10   11.10
   6  -4   1   37.20   13.40
   6  -4   1   53.89   11.10
  -6   4  -1   68.69   15.80
  -6   4  -1   68.19   13.30
  -6   4  -1   74.69   12.80
  -6   4  -1   78.49   13.90
  -6   4  -1   59.69   13.00
  -7  -4  -1 1246.68   70.59
  -7  -4  -1 1303.27   58.19
   7  -4   1 1225.28   70.49
   7  -4   1 1255.17   68.19
   7  -4   1 1219.28   62.29
  -7  -4  -1 1343.17   67.09
   7  -4   1 1255.87   66.99
  -7  -4  -1 1309.27   74.29
  -7   4  -1 1276.67   71.59
  -7   4  -1 1224.88   75.49
  -7   4  -1 1257.17   68.49
  -7   4  -1 1245.98   67.59
   8  -4   1  178.18   21.90
   8  -4   1  161.98   13.80
   8  -4   1  202.28   26.50
  -8  -4  -1  205.88   29.30
   8  -4   1  182.38   22.00
  -8  -4  -1  184.28   24.70
  -8  -4  -1  192.08   13.40
   8  -4   1  217.68   14.90
  -8   4  -1  160.28   23.60
  -8   4  -1  190.18   23.20
  -8   4  -1  126.49   24.20
  -8   4  -1  201.28   23.00
  -9  -4  -1  401.56   25.50
  -9  -4  -1  454.05   36.80
  -9  -4  -1  453.45   40.40
   9  -4   1  427.06   36.40
  -9  -4  -1  385.06   29.30
   9  -4   1  420.96   32.10
  -9   4  -1  450.25   37.30
  -9   4  -1  414.46   31.20
  -9   4  -1  412.76   41.00
  -9   4  -1  480.95   35.10
  10  -4   1   -5.60    7.60
 -10  -4  -1   -0.30    6.10
 -10  -4  -1    2.20    9.60
  10  -4   1   -0.80    7.40
  10  -4   1   16.00   11.50
 -10  -4  -1   10.30    7.90
 -10  -4  -1   -6.20    9.70
 -10   4  -1   -3.70    6.80
 -10   4  -1   -7.10    8.50
 -10   4  -1   -0.80   12.40
 -10   4  -1   -9.40    8.50
  11  -4   1   23.00   12.10
 -11  -4  -1   29.30   16.40
 -11  -4  -1   43.40   10.50
 -11  -4  -1   46.90   10.80
  11  -4   1   41.70   16.70
 -11  -4  -1   57.79   17.70
 -11   4  -1   39.20   18.60
 -11   4  -1   10.40   11.60
 -11   4  -1   53.49   12.90
 -11   4  -1   51.39   17.70
 -12  -4  -1   81.49   24.40
  12  -4   1   97.89   16.40
  12  -4   1   76.89   21.50
 -12  -4  -1   80.69   14.10
 -12  -4  -1   74.09   12.30
 -12  -4  -1  109.99   24.00
 -12  -4  -1   62.49   19.70
  12  -4   1   74.89   16.40
 -12   4  -1   77.89   21.80
 -12   4  -1   85.19   20.10
 -12   4  -1   68.29   23.70
 -12   4  -1   78.19   15.10
 -13  -4  -1  235.58   39.30
 -13  -4  -1  260.97   24.50
 -13  -4  -1  239.78   19.00
 -13  -4  -1  258.57   36.30
  13  -4   1  214.68   33.20
  13  -4   1  284.37   26.20
 -13  -4  -1  252.47   23.70
 -13  -4  -1  228.68   35.40
  13  -4   1  306.87   27.10
 -13   4  -1  247.18   38.00
 -13   4  -1  281.27   45.00
 -13   4  -1  293.67   24.60
 -13   4  -1  276.07   35.00
  14  -4   1   34.60   18.80
 -14  -4  -1   51.59   18.00
 -14  -4  -1   40.40   22.10
  14  -4   1   45.00   13.30
 -14  -4  -1   60.89   18.80
  14  -4   1    9.10   11.10
 -14  -4  -1   42.70   12.90
 -14   4  -1   37.50   11.10
 -14   4  -1   11.90   17.80
 -14   4  -1   80.19   21.10
  14  -5  -1    5.20   10.40
  14  -5  -1   13.30   11.60
 -14  -5   1   -1.90    9.30
  14  -5  -1   13.40   16.30
 -14  -5   1    3.10   13.40
 -14  -5   1    4.80   11.80
 -14  -5   1  -12.50    7.90
 -14   5   1   13.20   17.90
 -14   5   1   -5.70   11.30
 -14   5   1    3.70    6.70
 -14   5   1   12.30   14.90
  13  -5  -1  283.37   39.90
  13  -5  -1  304.87   40.70
 -13  -5   1  298.57   43.60
 -13  -5   1  284.27   40.40
 -13  -5   1  300.77   26.70
 -13   5   1  204.88   36.80
 -13   5   1  258.57   35.40
 -13   5   1  287.37   45.60
 -13   5   1  315.07   23.60
 -12  -5   1  201.98   23.90
  12  -5  -1  194.38   27.80
 -12  -5   1  251.97   37.10
 -12  -5   1  218.68   36.70
  12  -5  -1  207.68   41.00
  12  -5  -1  187.58   26.20
 -12   5   1  246.58   40.50
 -12   5   1  211.78   19.90
 -12   5   1  167.48   30.70
  11  -5  -1   25.60   13.20
  11  -5  -1   22.00   14.90
 -11  -5   1   24.50   10.20
 -11  -5   1   16.60   14.50
 -11  -5   1   20.60   15.30
 -11  -5   1   28.30    5.30
 -11   5   1   25.50    9.70
 -11   5   1   41.50   15.90
 -11   5   1   -1.40   11.90
 -11   5   1   11.80   15.60
  10  -5  -1   99.99   13.10
  10  -5  -1   81.49   19.60
 -10  -5   1   78.99   20.10
 -10  -5   1   92.19   11.90
  10  -5  -1   92.39   18.70
  10  -5  -1  115.49   13.70
 -10  -5   1  101.19   11.10
 -10  -5   1  105.29   26.00
 -10  -5   1   93.49   14.30
  10   5  -1   99.89   10.30
 -10   5   1  116.59   20.60
 -10   5   1  134.09   23.10
 -10   5   1   65.09   19.90
 -10   5   1   79.99   23.50
 -10   5   1  117.89   17.10
  -9  -5   1  559.84   44.30
  -9  -5   1  566.44   32.30
  -9  -5   1  587.34   34.70
   9  -5  -1  567.24   35.20
   9  -5  -1  633.74   41.60
  -9  -5   1  575.64   31.50
   9  -5  -1  535.95   44.20
   9  -5  -1  568.54   35.00
  -9   5   1  581.44   41.60
  -9   5   1  509.75   40.80
  -9   5   1  588.44   46.10
  -9   5   1  524.65   35.90
   9   5  -1  549.25   30.30
  -9   5   1  578.74   49.50
   8  -5  -1   -2.00    7.80
  -8  -5   1   -2.00    8.00
  -8  -5   1    0.20    4.90
   8  -5  -1    0.60    7.40
   8  -5  -1   -2.10    6.50
  -8  -5   1    6.20    5.70
   8  -5  -1    2.00    6.60
  -8  -5   1    0.20    4.30
  -8   5   1   -3.10    8.60
  -8   5   1   -6.40    7.30
   8   5  -1    5.60    4.80
  -8   5   1    3.00    8.60
  -8   5   1   -4.10    8.80
  -8   5   1   -2.20    5.70
   7  -5  -1  418.76   30.70
  -7  -5   1  485.35   27.70
  -7  -5   1  469.75   36.50
   7  -5  -1  455.35   35.80
  -7  -5   1  475.75   27.70
   7  -5  -1  455.65   31.40
  -7  -5   1  459.55   27.20
   7  -5  -1  497.15   34.50
   7   5  -1  498.15   26.50
  -7   5   1  450.95   39.10
  -7   5   1  416.06   33.80
  -7   5   1  431.36   33.80
  -7   5   1  502.15   31.60
  -7   5   1  501.65   38.00
  -6  -5   1   15.40    9.30
   6  -5  -1   15.30    8.40
   6  -5  -1    8.80    7.90
   6  -5  -1   13.30    8.00
  -6  -5   1   15.30    5.60
   6  -5  -1   13.40    8.30
  -6  -5   1   37.40    7.70
  -6  -5   1   16.70    5.70
  -6   5   1   12.30   10.60
  -6   5   1   20.80   10.00
  -6   5   1   19.60    8.00
  -6   5   1   13.60    8.80
   6   5  -1   15.00    5.20
  -6   5   1   25.80   10.70
  -5  -5   1  830.82   44.00
   5  -5  -1  844.12   47.70
   5  -5  -1  847.42   48.60
  -5  -5   1  875.61   51.69
   5  -5  -1  834.12   48.00
  -5  -5   1  871.41   43.20
   5  -5  -1  883.31   49.40
  -5  -5   1  833.02   42.50
   5  -5  -1  850.31   50.39
   5   5  -1  852.61   46.20
  -5   5   1  909.41   50.29
  -5   5   1  846.42   51.39
  -5   5   1  848.32   53.09
  -5   5   1  777.72   46.40
   5   5  -1  836.22   42.50
  -5   5   1  928.81   50.79
   4  -5  -1  523.25   33.80
  -4  -5   1  578.74   31.80
   4  -5  -1  621.44   36.10
   4  -5  -1  536.85   35.90
   4  -5  -1  583.24   35.20
   4  -5  -1  541.25   37.60
  -4  -5   1  592.54   30.40
  -4  -5   1  654.63   30.70
   4  -5  -1  546.25   35.20
  -4   5   1  510.75   33.50
   4   5  -1  583.24   33.20
  -4   5   1  547.85   36.70
  -4   5   1  549.85   35.80
  -4   5   1  543.55   35.50
  -4   5   1  536.15   37.20
   4   5  -1  546.85   30.20
   3  -5  -1  828.12   49.30
  -3  -5   1  903.01   44.40
   3  -5  -1  868.51   48.30
   3  -5  -1  794.92   48.90
   3  -5  -1  981.30   50.19
  -3  -5   1  928.31   46.30
  -3  -5   1  881.51   41.20
   3  -5  -1  934.21   48.30
   3  -5  -1  902.51   48.90
  -3  -5   1  912.41   44.60
  -3   5   1  945.81   50.49
   3   5  -1  860.71   46.50
  -3   5   1  860.01   50.69
   3   5  -1  863.21   44.50
  -3   5   1  889.41   49.00
  -3   5   1  960.90   50.29
  -3   5   1  880.41   50.19
  -2  -5   1  599.34   32.20
   2  -5  -1  543.45   33.10
   2  -5  -1  552.94   32.70
  -2  -5   1  586.24   30.90
   2  -5  -1  551.24   33.20
   2  -5  -1  538.15   33.80
   2  -5  -1  518.45   32.70
  -2  -5   1  642.44   31.20
  -2   5   1  531.95   34.20
   2   5  -1  572.74   30.90
  -2   5   1  538.45   32.60
  -2   5   1  559.04   33.70
  -2   5   1  560.14   36.50
  -2   5   1  601.34   34.10
   2   5  -1  589.14   32.60
   2   5  -1  589.94   30.10
  -1  -5   1  698.63   39.10
   1  -5  -1  800.02   42.00
   1  -5  -1  850.21   43.70
  -1  -5   1  773.42   39.60
  -1  -5   1  738.13   40.40
   1  -5  -1  759.32   41.00
   1  -5  -1  760.92   39.00
   1  -5  -1  779.42   41.20
  -1  -5   1  862.61   42.30
   1   5  -1  692.33   40.30
  -1   5   1  697.93   38.70
  -1   5   1  743.83   40.90
  -1   5   1  726.93   41.50
   1   5  -1  775.72   39.50
   0  -5   1 1048.90   52.99
   0  -5   1 1084.29   53.79
   0  -5  -1 1053.29   52.19
   0  -5  -1 1094.19   54.39
   0  -5  -1 1122.19   52.79
   0  -5  -1 1072.69   49.70
   0   5  -1  922.71   52.19
   0   5   1 1041.30   52.39
   0   5   1  982.70   51.69
   0   5  -1 1025.90   52.69
   0   5  -1 1007.20   53.29
   0   5   1  992.60   53.99
   0   5   1 1119.49   50.19
  -1  -5  -1 4174.58  271.47
   1   5   1 3851.61  267.67
  -1   5  -1 5175.48  323.47
   2  -5   1  473.45   29.50
   2  -5   1  558.54   35.40
   2  -5   1  449.46   30.30
  -2  -5  -1  556.34   26.70
   2  -5   1  508.15   30.80
  -2  -5  -1  512.85   25.80
  -2  -5  -1  469.85   26.10
  -2  -5  -1  503.65   30.20
   2  -5   1  460.55   29.70
   2   5   1  467.15   25.50
  -2   5  -1  499.25   31.00
  -2   5  -1  465.05   30.80
  -2   5  -1  508.65   30.60
   2   5   1  457.95   30.50
  -2   5  -1  468.45   30.20
   3  -5   1   58.49   10.90
   3  -5   1   43.40    9.00
   3  -5   1   58.29   10.80
   3  -5   1   36.30    9.60
  -3  -5  -1   49.50    6.80
   3  -5   1   55.09   10.90
   3  -5   1   56.29   10.00
  -3  -5  -1   64.59   10.40
  -3  -5  -1   63.09    8.20
  -3   5  -1   46.20   10.00
  -3   5  -1   52.89   12.20
  -3   5  -1   43.20   10.10
  -3   5  -1   48.50   10.60
   4  -5   1  561.44   34.70
   4  -5   1  505.85   34.80
   4  -5   1  556.84   38.80
   4  -5   1  562.04   35.60
   4  -5   1  574.44   38.90
  -4  -5  -1  595.04   35.10
   4  -5   1  545.35   35.30
  -4  -5  -1  541.35   32.00
  -4  -5  -1  603.94   28.10
  -4   5  -1  607.14   37.20
  -4   5  -1  627.64   36.80
   4   5   1  619.24   37.50
  -4   5  -1  584.64   36.30
  -4   5  -1  558.64   35.60
  -4   5  -1  552.44   38.40
  -5  -5  -1  509.25   32.10
   5  -5   1  489.05   38.00
  -5  -5  -1  522.05   33.20
   5  -5   1  527.65   34.80
   5  -5   1  504.55   32.40
  -5  -5  -1  525.55   25.30
   5  -5   1  591.24   35.80
  -5  -5  -1  536.25   35.60
   5  -5   1  466.55   35.60
   5  -5   1  518.55   34.10
  -5   5  -1  528.95   35.10
  -5   5  -1  572.84   35.20
  -5   5  -1  504.45   37.90
  -5   5  -1  515.85   35.50
  -5   5  -1  514.35   34.60
   6  -5   1  355.66   32.80
   6  -5   1  382.86   26.30
   6  -5   1  335.87   28.60
   6  -5   1  387.96   27.70
  -6  -5  -1  354.96   26.70
   6  -5   1  344.97   28.00
   6  -5   1  373.46   28.00
  -6  -5  -1  422.86   30.70
  -6   5  -1  401.46   30.90
  -6   5  -1  341.57   28.30
  -6   5  -1  396.76   28.50
  -6   5  -1  397.76   33.50
  -7  -5  -1   22.30   11.10
   7  -5   1   44.30   11.60
  -7  -5  -1   56.69   13.80
  -7  -5  -1   25.90    9.70
  -7  -5  -1   58.49   13.00
   7  -5   1   66.09   11.10
  -7  -5  -1   44.40    5.40
   7  -5   1   55.59   12.80
  -7   5  -1   64.99   13.20
  -7   5  -1   37.80   11.80
  -7   5  -1   61.09   15.20
  -7   5  -1   44.10   14.80
   8  -5   1  403.16   26.00
  -8  -5  -1  415.66   33.20
  -8  -5  -1  401.86   35.90
  -8  -5  -1  404.26   22.10
   8  -5   1  390.36   31.10
   8  -5   1  412.36   34.10
   8  -5   1  385.76   30.00
   8  -5   1  390.36   26.20
  -8  -5  -1  424.86   34.40
  -8  -5  -1  434.86   29.40
  -8   5  -1  348.47   33.20
  -8   5  -1  393.86   38.40
  -8   5  -1  401.06   32.90
  -8   5  -1  361.46   29.90
   9  -5   1  103.89   11.80
  -9  -5  -1   86.69   20.60
   9  -5   1   89.69   16.80
   9  -5   1   90.79   16.90
   9  -5   1  116.19   22.20
  -9  -5  -1   82.09   18.10
  -9  -5  -1   99.89   15.70
   9  -5   1  113.69   18.80
  -9  -5  -1  119.29   20.10
  -9  -5  -1  117.39   12.30
  -9   5  -1   88.09   18.50
  -9   5  -1  117.39   18.50
  -9   5  -1   82.69   22.20
  -9   5  -1   80.79   19.10
 -10  -5  -1  403.66   36.70
  10  -5   1  417.86   32.30
  10  -5   1  331.17   31.50
  10  -5   1  359.06   36.60
 -10  -5  -1  324.97   42.30
 -10  -5  -1  419.16   37.20
 -10  -5  -1  391.66   28.70
 -10  -5  -1  424.56   25.60
 -10   5  -1  471.15   40.10
 -10   5  -1  360.66   45.00
 -10   5  -1  438.36   36.40
 -10   5  -1  322.97   29.70
  11  -5   1  422.56   42.30
 -11  -5  -1  508.45   33.60
 -11  -5  -1  496.15   43.40
 -11  -5  -1  488.95   49.99
  11  -5   1  585.64   40.70
 -11  -5  -1  494.85   31.50
 -11  -5  -1  566.84   49.20
 -11   5  -1  504.85   36.60
 -11   5  -1  498.45   50.49
 -11   5  -1  526.85   42.40
 -11   5  -1  397.36   68.29
 -12  -5  -1  143.39   27.30
 -12  -5  -1  133.19   28.40
 -12  -5  -1  133.19   16.60
  12  -5   1  150.28   21.30
 -12  -5  -1  105.99   24.60
 -12  -5  -1  132.59   17.10
 -12   5  -1  110.99   22.00
 -12   5  -1  121.99   19.50
 -12   5  -1  142.49   33.30
 -12   5  -1  130.19   28.20
 -13  -5  -1   20.30    9.60
  13  -5   1    7.60   11.20
 -13  -5  -1   31.20   19.60
 -13  -5  -1   18.30   14.10
  13  -5   1   13.70    9.50
 -13  -5  -1    0.90   10.40
  13  -5   1   10.60   10.20
 -13   5  -1   -3.80   11.70
 -13   5  -1   15.90    9.90
 -13   5  -1    0.50   12.20
 -13   5  -1   11.30   18.30
  14  -5   1  133.29   21.40
 -14  -5  -1  135.89   18.50
  14  -5   1  111.79   24.80
  14  -5   1  102.79   19.80
 -14  -5  -1  141.59   27.70
 -14  -5  -1  167.68   34.50
 -14  -5  -1  125.29   27.20
 -14   5  -1  117.59   30.60
 -14   5  -1  118.69   26.90
 -14   5  -1  121.59   25.70
 -14   5  -1   97.69   17.00
 -14  -6   1  125.19   29.30
  14  -6  -1  151.48   28.70
 -14  -6   1  204.18   24.50
 -14  -6   1  205.98   31.90
 -14  -6   1  152.98   29.90
  14  -6  -1  190.38   28.50
 -14   6   1  152.78   32.00
 -14   6   1  156.88   19.10
 -14   6   1  153.98   28.60
 -14   6   1  166.68   35.10
 -13  -6   1   -8.10    8.80
  13  -6  -1   -9.50    8.80
  13  -6  -1   14.50   11.40
 -13  -6   1    0.30    8.50
  13  -6  -1   -5.30   10.70
 -13  -6   1   -6.90   10.70
 -13  -6   1   -1.80   10.40
 -13   6   1   -0.50   13.60
 -13   6   1    2.40   12.50
 -13   6   1    3.20   14.50
 -13   6   1    5.40    7.60
  12  -6  -1    0.50    9.40
 -12  -6   1    2.40   10.90
 -12  -6   1   16.40   15.90
 -12  -6   1   12.30    9.60
  12  -6  -1   -5.40   10.30
  12  -6  -1    0.80   13.40
 -12   6   1   26.80   16.70
 -12   6   1    2.30    7.60
 -12   6   1    9.60   12.70
 -12   6   1    6.10   14.80
  11  -6  -1  296.07   21.80
 -11  -6   1  315.67   25.30
  11  -6  -1  349.47   41.80
 -11  -6   1  322.57   44.00
  11  -6  -1  343.57   37.80
 -11  -6   1  308.27   18.80
 -11  -6   1  281.07   37.50
  11  -6  -1  288.17   21.10
 -11   6   1  308.07   26.50
 -11   6   1  380.46   41.30
 -11   6   1  326.27   45.50
 -11   6   1  317.97   41.70
 -10  -6   1  974.40   48.00
  10  -6  -1  868.91   51.59
 -10  -6   1  921.41   47.70
 -10  -6   1  974.90   65.09
  10  -6  -1  912.71   64.29
 -10  -6   1  913.21   67.49
  10  -6  -1  946.51   52.09
 -10  -6   1  899.11   51.59
 -10   6   1 1043.20   62.59
 -10   6   1  883.91   61.39
 -10   6   1  922.31   65.89
 -10   6   1  869.51   54.09
 -10   6   1  940.01   70.29
  10   6  -1  989.10   45.00
  -9  -6   1  547.35   30.70
   9  -6  -1  499.15   40.00
   9  -6  -1  556.64   36.00
   9  -6  -1  590.84   45.10
  -9  -6   1  554.94   44.00
   9  -6  -1  478.05   35.00
  -9  -6   1  538.15   31.40
   9  -6  -1  515.75   39.10
  -9  -6   1  568.74   33.20
  -9   6   1  518.05   40.80
  -9   6   1  456.75   42.80
   9   6  -1  547.35   28.80
  -9   6   1  572.54   42.40
  -9   6   1  514.55   47.10
  -9   6   1  532.95   36.60
  -8  -6   1   54.89    9.50
  -8  -6   1   51.69    9.70
   8  -6  -1   64.79   13.20
  -8  -6   1   22.50   12.40
   8  -6  -1   45.00   13.50
   8  -6  -1   43.50   11.70
  -8  -6   1   51.99    8.80
   8  -6  -1   63.29   15.90
  -8   6   1   33.00   10.70
  -8   6   1   46.10   15.50
  -8   6   1   64.19   16.40
  -8   6   1   34.80   12.70
  -8   6   1   54.89   18.10
   8   6  -1   49.40    7.70
   7  -6  -1  491.45   33.20
   7  -6  -1  433.66   36.00
   7  -6  -1  440.16   32.90
  -7  -6   1  483.65   28.80
  -7  -6   1  530.65   38.80
   7  -6  -1  439.16   34.10
  -7  -6   1  506.95   27.90
  -7  -6   1  436.36   27.40
  -7   6   1  445.96   37.60
  -7   6   1  447.46   32.20
  -7   6   1  492.95   36.20
  -7   6   1  413.46   34.70
   7   6  -1  521.85   27.00
  -7   6   1  477.05   40.70
   6  -6  -1   33.00   10.50
   6  -6  -1   31.10   10.30
  -6  -6   1   17.70    9.60
  -6  -6   1   22.40    6.50
   6  -6  -1   33.30   10.80
  -6  -6   1   23.70    7.20
  -6  -6   1   28.50    6.80
   6  -6  -1   19.70    9.30
   6   6  -1   34.80    6.90
  -6   6   1   22.30   11.00
  -6   6   1   21.30   11.00
  -6   6   1   18.90    8.30
  -6   6   1   41.00   12.60
  -6   6   1   12.40    9.50
   5  -6  -1  923.11   53.69
  -5  -6   1  977.10   56.59
   5  -6  -1  985.20   55.69
   5  -6  -1  851.41   56.39
  -5  -6   1  975.20   49.60
  -5  -6   1  931.41   47.10
  -5  -6   1  917.61   46.90
   5  -6  -1  931.91   52.59
   5  -6  -1  957.90   53.69
   5  -6  -1  884.51   52.59
   5   6  -1  926.11   54.99
   5   6  -1  934.41   47.10
  -5   6   1  873.81   56.29
  -5   6   1 1009.70   55.39
  -5   6   1  977.10   52.69
  -5   6   1  859.11   55.19
  -5   6   1  986.50   55.19
   4  -6  -1   10.20    8.20
   4  -6  -1   -5.50    6.00
  -4  -6   1    1.00    4.50
   4  -6  -1    3.50    6.40
   4  -6  -1    2.00    7.60
   4  -6  -1    7.30    6.80
  -4  -6   1    0.40    5.10
  -4  -6   1    0.50    3.10
  -4  -6   1   -1.50    4.30
   4  -6  -1    0.60    6.20
  -4   6   1    4.20    7.20
  -4   6   1    7.20    8.60
   4   6  -1    7.10    6.80
  -4   6   1   18.40    8.10
  -4   6   1    7.90    7.90
  -4   6   1   -4.70    5.40
   4   6  -1    3.50    5.10
   3  -6  -1    3.60    6.70
  -3  -6   1    6.60    6.10
   3  -6  -1   -4.70    5.40
  -3  -6   1    6.60    5.30
  -3  -6   1    2.70    4.50
   3  -6  -1    5.20    7.70
   3  -6  -1   10.60    7.10
   3  -6  -1    9.40    7.10
  -3   6   1   11.50    7.60
  -3   6   1    5.60    7.20
   3   6  -1    5.80    4.90
   3   6  -1   20.10    8.40
  -3   6   1    3.10    5.70
  -3   6   1    4.50    6.90
   2  -6  -1  157.28   17.60
   2  -6  -1  181.08   17.30
  -2  -6   1  173.18   14.70
   2  -6  -1  205.68   25.20
   2  -6  -1  196.28   17.30
   2  -6  -1  186.88   17.30
   2  -6  -1  171.08   16.00
  -2  -6   1  179.98   14.60
  -2  -6   1  182.98   16.10
  -2  -6   1  148.49   18.20
   2   6  -1  192.48   15.20
  -2   6   1  205.28   18.90
  -2   6   1  192.38   16.40
  -2   6   1  196.38   19.10
  -2   6   1  185.68   19.60
  -2   6   1  176.38   16.90
   1  -6  -1  218.28   17.90
   1  -6  -1  230.58   19.10
  -1  -6   1  205.38   17.30
  -1  -6   1  187.58   16.40
   1  -6  -1  210.58   15.60
  -1  -6   1  198.88   17.30
   1  -6  -1  224.58   19.30
  -1  -6   1  210.48   16.60
   1  -6  -1  203.08   17.20
  -1   6   1  218.58   18.70
  -1   6   1  212.28   18.20
  -1   6   1  251.77   16.70
   1   6  -1  191.88   17.70
   1   6  -1  213.38   17.00
   1   6  -1  194.98   16.30
  -1   6   1  217.38   17.70
   0  -6   1   13.20    6.80
   0  -6   1    7.40    7.00
   0  -6  -1   14.90    7.70
   0  -6   1   -0.90    4.70
   0  -6   1    7.00    5.90
   0  -6  -1    5.50    5.90
   0  -6  -1    4.90    3.80
   0  -6  -1    9.50    6.60
   0  -6  -1    2.40    5.00
   0   6   1    9.50    7.40
   0   6  -1    0.60    5.20
   0   6  -1    3.60    5.00
   0   6   1    6.00    4.00
   0   6   1    8.10    5.20
   0   6  -1    1.80    6.10
  -1  -6  -1 2418.06  111.49
  -1  -6  -1 2318.77  113.79
   1  -6   1 2430.36  113.49
  -1  -6  -1 2422.86  111.39
   1  -6   1 2527.35  114.89
   1  -6   1 2174.18  113.19
  -1  -6  -1 2331.27  109.39
  -1  -6  -1 2581.94  109.19
  -1  -6  -1 2404.26  110.99
   1  -6   1 2310.57  113.29
  -1   6  -1 2459.65  114.49
  -1   6  -1 2433.06  114.19
  -1   6  -1 2451.65  113.89
  -1   6  -1 2402.46  113.79
   1   6   1 2201.58  108.69
  -2  -6  -1  894.41   45.80
  -2  -6  -1  941.71   44.00
   2  -6   1  874.31   49.10
  -2  -6  -1  910.31   49.30
   2  -6   1  928.91   49.60
   2  -6   1  887.91   53.59
   2  -6   1  814.72   49.00
   2  -6   1  792.42   48.80
   2  -6   1  910.71   49.80
  -2  -6  -1  897.01   45.20
  -2   6  -1  932.81   50.29
   2   6   1  870.61   43.40
  -2   6  -1  865.01   49.60
   2   6   1  923.31   50.29
  -2   6  -1  971.00   50.39
  -2   6  -1  911.11   49.80
   3  -6   1  368.86   26.40
   3  -6   1  350.26   26.10
   3  -6   1  366.36   26.60
   3  -6   1  367.86   28.00
   3  -6   1  367.36   26.60
  -3  -6  -1  353.46   21.10
  -3  -6  -1  361.76   26.00
  -3  -6  -1  379.86   21.60
   3  -6   1  381.36   27.50
  -3  -6  -1  374.16   21.30
   3  -6   1  348.27   25.90
  -3   6  -1  397.36   28.00
  -3   6  -1  329.37   26.00
  -3   6  -1  359.96   27.90
  -3   6  -1  344.97   27.10
  -3   6  -1  424.76   28.10
   3   6   1  407.16   28.20
   4  -6   1   75.89   15.00
   4  -6   1   86.69   14.70
  -4  -6  -1   95.59   11.00
   4  -6   1   77.29   13.10
   4  -6   1  102.09   15.30
  -4  -6  -1   86.49    8.90
  -4  -6  -1   97.79   15.30
   4  -6   1   91.59   15.00
   4  -6   1   78.59   13.40
  -4   6  -1   90.09   15.60
   4   6   1   93.89   15.40
  -4   6  -1   85.59   14.80
  -4   6  -1   84.99   14.80
  -4   6  -1  126.19   20.10
  -4   6  -1   79.89   13.90
   5  -6   1  258.07   23.20
  -5  -6  -1  256.97   14.50
   5  -6   1  211.68   20.50
  -5  -6  -1  249.78   23.10
   5  -6   1  242.48   22.70
   5  -6   1  282.47   32.10
   5  -6   1  236.18   21.50
  -5  -6  -1  249.38   19.00
   5  -6   1  237.58   22.30
  -5  -6  -1  250.17   24.40
  -5   6  -1  248.98   22.20
  -5   6  -1  235.78   24.80
  -5   6  -1  237.38   23.00
  -5   6  -1  193.38   23.40
  -5   6  -1  298.07   25.10
   5   6   1  278.67   24.20
  -6  -6  -1 2268.37   95.99
   6  -6   1 2094.39  104.79
  -6  -6  -1 2130.49  105.39
   6  -6   1 2315.07  106.09
   6  -6   1 2251.87  115.29
  -6  -6  -1 2183.58   95.59
   6  -6   1 2098.49  107.99
  -6  -6  -1 2062.69  104.09
   6  -6   1 2083.69  107.19
   6  -6   1 2191.78  109.09
  -6  -6  -1 2205.08  110.19
  -6   6  -1 2220.48  110.89
  -6   6  -1 1980.60  107.39
  -6   6  -1 2048.50  106.49
  -6   6  -1 1919.31  111.69
   7  -6   1   96.79   21.00
   7  -6   1  140.09   21.00
  -7  -6  -1  138.09   18.00
  -7  -6  -1  145.29   10.20
   7  -6   1  158.68   18.80
   7  -6   1  176.98   19.80
  -7  -6  -1  139.89   22.00
  -7  -6  -1  150.88   19.70
   7  -6   1  125.19   19.20
   7  -6   1  186.98   22.20
  -7   6  -1  187.08   25.10
  -7   6  -1  160.38   22.20
  -7   6  -1  178.48   27.70
  -7   6  -1  170.68   21.20
  -8  -6  -1   80.49   14.40
   8  -6   1   61.89   12.30
  -8  -6  -1   70.69   17.20
   8  -6   1   50.59   11.30
  -8  -6  -1   66.19   16.10
  -8  -6  -1   76.39   15.70
   8  -6   1   46.60   12.60
   8  -6   1   78.09   17.10
  -8  -6  -1   63.49    7.80
  -8   6  -1   55.89   13.50
  -8   6  -1   51.59   15.80
  -8   6  -1   39.50   16.90
  -8   6  -1   90.69   18.50
  -9  -6  -1   74.59   14.30
  -9  -6  -1   31.90   13.10
   9  -6   1   63.99   15.40
  -9  -6  -1   51.49   16.60
   9  -6   1   63.19   17.10
   9  -6   1   29.30   14.00
  -9  -6  -1   47.10    8.00
  -9  -6  -1   48.40   15.70
   9  -6   1   54.69   11.10
   9  -6   1   35.80   15.10
  -9   6  -1   65.29   17.00
  -9   6  -1   42.00   12.90
  -9   6  -1   75.99   23.00
  -9   6  -1   39.50   14.70
 -10  -6  -1 1273.77   66.69
 -10  -6  -1 1244.68   80.09
  10  -6   1 1164.98   60.29
 -10  -6  -1 1211.78   61.09
 -10  -6  -1 1252.57   74.89
  10  -6   1 1171.08   71.89
 -10  -6  -1 1263.37   77.19
  10  -6   1 1259.27   81.19
 -10   6  -1 1342.27   85.79
 -10   6  -1 1264.57   75.19
 -10   6  -1 1193.18   69.79
  11  -6   1   19.70   13.80
 -11  -6  -1   -2.10    9.40
 -11  -6  -1    4.30    6.60
  11  -6   1    4.80    9.30
 -11  -6  -1    7.50   12.70
  11  -6   1   -6.20    8.60
 -11  -6  -1   -6.00    5.20
 -11  -6  -1   -4.10    8.60
 -11   6  -1   15.50   13.50
 -11   6  -1  -15.80    8.40
 -11   6  -1   12.90   12.40
 -11   6  -1   16.60   10.10
 -12  -6  -1  323.07   38.80
 -12  -6  -1  290.17   23.30
  12  -6   1  295.97   33.00
  12  -6   1  281.87   33.50
 -12  -6  -1  337.07   24.30
 -12  -6  -1  318.67   39.90
 -12  -6  -1  300.77   42.20
 -12   6  -1  245.58   37.00
 -12   6  -1  342.57   29.60
 -12   6  -1  339.57   39.50
 -12   6  -1  289.77   45.10
 -13  -6  -1  -14.30    9.70
  13  -6   1    6.50   10.10
  13  -6   1    3.10   11.80
 -13  -6  -1   13.50   13.50
 -13  -6  -1   -3.60    6.70
 -13  -6  -1    1.40   11.20
  13  -6   1   -3.60    7.40
 -13   6  -1   -1.60    7.50
 -13   6  -1  -10.40   11.20
 -13   6  -1    8.90   13.60
 -13   6  -1    3.40   14.60
  14  -6   1  250.47   30.30
 -14  -6  -1  259.67   24.00
 -14  -6  -1  182.28   33.50
 -14  -6  -1  226.58   34.10
 -14  -6  -1  239.48   40.90
 -14   6  -1  309.27   26.70
 -14   6  -1  343.47   53.89
 -14   6  -1  288.77   41.60
 -14   6  -1  288.27   38.80
  14  -7  -1   -0.20   12.10
  14  -7  -1    9.70   17.10
 -14  -7   1    6.50   14.90
 -14  -7   1   -9.00   10.30
 -14  -7   1   10.70   10.50
 -14  -7   1    1.70   10.20
 -14   7   1   -2.70   13.30
 -14   7   1   -6.10   14.10
 -14   7   1  -11.30   10.30
 -14   7   1    5.80    8.20
  13  -7  -1    6.70   11.30
  13  -7  -1   -1.40   12.50
 -13  -7   1    1.70   11.80
  13  -7  -1  -18.50    8.20
 -13  -7   1   -7.00    7.80
 -13  -7   1    0.80   12.20
 -13  -7   1   15.80   12.80
 -13   7   1    5.20   12.20
 -13   7   1   12.70   16.20
 -13   7   1   -3.80   13.30
 -13   7   1    1.70    8.10
 -12  -7   1  327.07   46.60
  12  -7  -1  273.07   19.00
  12  -7  -1  282.67   39.30
  12  -7  -1  356.06   37.70
 -12  -7   1  298.97   36.30
 -12  -7   1  285.37   25.20
 -12  -7   1  280.07   39.20
  12  -7  -1  333.57   37.90
 -12   7   1  271.87   26.10
 -12   7   1  301.37   39.80
 -12   7   1  290.07   44.40
 -12   7   1  330.27   42.50
 -11  -7   1  157.58   24.40
 -11  -7   1  154.98   29.50
 -11  -7   1  137.09   12.40
  11  -7  -1  150.58   18.60
  11  -7  -1  112.69   15.90
 -11  -7   1  142.99   28.10
 -11  -7   1  167.18   19.60
 -11   7   1  110.59   25.40
 -11   7   1  119.79   26.00
 -11   7   1  142.89   20.60
 -11   7   1   83.99   25.10
 -10  -7   1  445.66   26.80
 -10  -7   1  476.35   37.30
 -10  -7   1  473.15   66.39
  10  -7  -1  419.26   33.10
  10  -7  -1  463.65   33.40
  10  -7  -1  471.35   43.00
 -10  -7   1  485.85   31.60
 -10  -7   1  491.55   29.10
  10  -7  -1  511.75   41.20
 -10   7   1  471.75   41.30
 -10   7   1  494.45   35.90
 -10   7   1  461.05   63.89
 -10   7   1  567.14   50.29
  -9  -7   1   35.80   16.50
  -9  -7   1   12.70    6.20
  -9  -7   1   22.00    7.80
   9  -7  -1   18.50   10.30
  -9  -7   1   22.60    8.80
   9  -7  -1   18.80   11.30
   9  -7  -1    6.30   10.80
   9  -7  -1   16.10   10.20
  -9   7   1   16.40    9.40
  -9   7   1   14.20   11.70
  -9   7   1   32.10   14.70
   9   7  -1   21.50    5.90
  -9   7   1   29.70   15.80
  -9   7   1   16.60   12.50
  -8  -7   1  109.69   12.30
  -8  -7   1   72.99   18.10
   8  -7  -1   93.49   16.30
   8  -7  -1   83.89   19.70
   8  -7  -1   51.29   13.90
   8  -7  -1   55.69   15.60
   8  -7  -1   89.49   16.50
  -8  -7   1   82.29   12.40
  -8   7   1   67.09   14.90
  -8   7   1   79.29   20.30
  -8   7   1   96.39   19.90
   8   7  -1   79.09   10.10
  -8   7   1   71.29   16.90
  -8   7   1   72.09   20.50
  -7  -7   1   35.20    8.70
  -7  -7   1   48.30    8.70
  -7  -7   1   44.30    8.90
   7  -7  -1   26.30   11.40
   7  -7  -1   45.60   12.20
   7  -7  -1   33.40   12.80
   7  -7  -1   40.40   11.40
  -7  -7   1   35.90    9.10
  -7  -7   1   58.79   15.60
  -7   7   1   32.90   12.80
   7   7  -1   50.39    8.30
  -7   7   1   44.00   15.70
  -7   7   1   50.39   16.60
  -7   7   1   49.30   12.00
  -7   7   1   65.29   15.10
   6  -7  -1  433.86   31.50
  -6  -7   1  410.96   24.50
   6  -7  -1  399.26   32.50
  -6  -7   1  432.86   27.40
   6  -7  -1  391.76   30.80
  -6  -7   1  388.56   24.50
  -6  -7   1  397.26   25.10
   6  -7  -1  430.96   31.30
  -6  -7   1  374.76   32.90
   6  -7  -1  342.37   30.20
  -6   7   1  424.86   32.80
  -6   7   1  396.26   32.50
   6   7  -1  373.36   28.70
  -6   7   1  353.36   33.40
  -6   7   1  433.06   30.80
   6   7  -1  381.96   24.00
  -6   7   1  404.56   34.20
  -5  -7   1  195.28   14.60
   5  -7  -1  143.49   19.70
   5  -7  -1  163.18   21.40
  -5  -7   1  174.88   16.60
  -5  -7   1  158.78   12.20
   5  -7  -1  168.18   21.60
   5  -7  -1  165.98   21.80
  -5  -7   1  173.38   14.70
   5  -7  -1  189.18   22.70
   5  -7  -1  179.28   24.60
  -5   7   1  158.68   21.30
  -5   7   1  181.78   21.40
  -5   7   1  153.88   23.20
   5   7  -1  187.48   14.80
  -5   7   1  178.68   23.20
  -5   7   1  159.08   21.10
   5   7  -1  175.58   20.20
   4  -7  -1   11.10    8.20
   4  -7  -1    4.30    7.30
  -4  -7   1    7.60    5.80
   4  -7  -1    9.40    7.50
   4  -7  -1    1.60    7.20
   4  -7  -1    1.30    7.70
  -4  -7   1    4.40    6.20
   4  -7  -1   -2.60    6.30
  -4  -7   1    2.00    4.90
   4   7  -1    1.60    5.80
   4   7  -1    3.10    5.30
  -4   7   1    0.40    7.80
  -4   7   1   -6.00    6.40
  -4   7   1   -5.20    7.30
  -4   7   1    0.70    6.70
  -4   7   1   -0.30    7.80
   3  -7  -1  110.89   16.20
   3  -7  -1   87.29   14.30
   3  -7  -1  132.79   17.70
  -3  -7   1  102.89   14.20
  -3  -7   1  109.59   13.50
   3  -7  -1   90.29   14.90
   3  -7  -1  113.79   16.80
  -3  -7   1  125.79   14.50
   3  -7  -1   95.09   16.70
  -3   7   1  129.49   20.00
  -3   7   1   99.19   16.80
   3   7  -1  148.29   15.40
  -3   7   1   95.99   16.60
  -3   7   1   88.49   14.50
  -3   7   1  182.58   22.70
   3   7  -1   87.49   13.50
   2  -7  -1  416.06   30.20
   2  -7  -1  422.66   29.80
  -2  -7   1  428.56   26.50
   2  -7  -1  436.96   29.70
  -2  -7   1  451.25   26.90
   2  -7  -1  389.66   29.00
   2  -7  -1  404.86   32.90
  -2  -7   1  420.06   28.70
   2  -7  -1  409.56   27.70
  -2   7   1  392.46   29.20
   2   7  -1  421.06   28.90
  -2   7   1  384.06   29.00
  -2   7   1  414.96   27.80
   2   7  -1  436.96   27.30
  -2   7   1  467.05   30.20
   1  -7  -1  600.74   36.50
  -1  -7   1  604.24   36.00
  -1  -7   1  589.24   35.10
   1  -7  -1  565.54   37.70
   1  -7  -1  618.04   34.00
   1  -7  -1  634.64   37.30
  -1  -7   1  665.23   36.10
   1  -7  -1  575.34   37.10
   1  -7  -1  583.64   36.40
  -1   7   1  614.54   34.30
  -1   7   1  599.74   37.80
   1   7  -1  625.94   35.50
   1   7  -1  608.94   37.20
   1   7  -1  584.04   36.70
   1   7  -1  609.94   35.70
  -1   7   1  527.95   39.80
  -1   7   1  599.24   36.70
   0  -7   1  362.06   24.80
   0  -7  -1  356.16   24.00
   0  -7   1  343.97   25.50
   0  -7  -1  332.57   23.80
   0  -7  -1  319.87   20.40
   0  -7  -1  352.76   25.70
   0  -7   1  318.67   23.70
   0   7  -1  393.26   26.40
   0   7   1  287.97   20.60
   0   7  -1  301.57   23.80
   0   7   1  335.47   22.80
   0   7   1  349.57   25.90
   1  -7   1  129.69   16.60
   1  -7   1  156.98   18.00
   1  -7   1  119.09   16.10
  -1  -7  -1  146.49   14.20
   1  -7   1  150.08   15.70
  -1  -7  -1  166.48   18.50
  -1  -7  -1  148.29   19.10
  -1  -7  -1  156.08   12.60
  -1  -7  -1  150.28   15.90
   1   7   1  149.69   18.20
  -1   7  -1  195.28   18.10
   1   7   1  152.58   12.60
  -1   7  -1  192.48   20.80
  -1   7  -1  162.78   19.60
  -1   7  -1  185.48   20.20
   2  -7   1   96.89   15.00
  -2  -7  -1  138.19   14.80
  -2  -7  -1  121.99   10.60
   2  -7   1  105.59   16.00
   2  -7   1  137.79   17.20
  -2  -7  -1  119.69   12.20
  -2  -7  -1  149.69   17.80
   2  -7   1  103.49   15.00
  -2  -7  -1  126.39   13.90
   2  -7   1  156.98   19.10
   2  -7   1  149.69   18.70
   2  -7   1  113.09   16.10
  -2   7  -1  118.29   16.90
  -2   7  -1  122.99   17.20
  -2   7  -1   95.89   15.80
   2   7   1   95.09    9.40
   2   7   1  147.39   19.50
  -2   7  -1  111.09   16.60
  -3  -7  -1  125.39   12.80
   3  -7   1  135.39   18.70
  -3  -7  -1  141.59   12.50
  -3  -7  -1  139.79   11.00
   3  -7   1  149.69   19.00
   3  -7   1  174.88   21.40
  -3  -7  -1  158.88   19.30
   3  -7   1  117.79   16.40
   3  -7   1  134.59   17.90
   3  -7   1  118.29   16.80
   3  -7   1  117.19   16.20
  -3   7  -1  169.38   21.50
   3   7   1   97.99   15.50
  -3   7  -1   79.49   14.30
  -3   7  -1  139.39   18.20
  -3   7  -1  171.68   22.00
   3   7   1  114.09   10.50
   4  -7   1 2070.69   99.19
  -4  -7  -1 1929.91   89.39
   4  -7   1 2006.50  100.99
   4  -7   1 1890.41   97.49
  -4  -7  -1 1847.72   89.69
  -4  -7  -1 1944.81   90.29
  -4  -7  -1 1874.31   96.19
   4  -7   1 1923.11   96.89
   4  -7   1 1878.71   96.79
   4  -7   1 1795.02   97.39
  -4   7  -1 2062.89  100.69
   4   7   1 1879.71   98.39
  -4   7  -1 2108.69  101.69
  -4   7  -1 1974.90   99.09
  -4   7  -1 1876.21   97.59
  -4   7  -1 1939.01   98.79
  -5  -7  -1    1.00    3.70
  -5  -7  -1    3.30    3.50
   5  -7   1    2.80    7.80
  -5  -7  -1    4.00    4.60
   5  -7   1    0.10    7.20
   5  -7   1   21.90    9.30
   5  -7   1    3.10    7.50
  -5  -7  -1   -4.70    5.10
   5  -7   1    4.70    9.30
  -5  -7  -1    0.50    3.70
   5  -7   1    4.40    6.80
   5   7   1   -5.80    6.30
  -5   7  -1   -3.90    7.80
  -5   7  -1    1.80    7.20
  -5   7  -1    6.40    8.50
  -5   7  -1   11.60    8.20
  -6  -7  -1  136.99   17.20
  -6  -7  -1  148.89   18.40
  -6  -7  -1  118.39    9.40
  -6  -7  -1  131.39   10.20
  -6  -7  -1  116.89   19.10
   6  -7   1  113.19   17.90
   6  -7   1  126.89   19.20
   6  -7   1  123.59   18.00
   6  -7   1  144.29   19.50
  -6  -7  -1  124.49    9.40
   6  -7   1  137.59   20.90
   6  -7   1  137.19   24.00
  -6   7  -1  142.59   22.20
  -6   7  -1  125.19   19.00
  -6   7  -1  121.99   22.00
  -6   7  -1  120.59   19.40
   7  -7   1  669.43   46.50
   7  -7   1  672.53   51.59
   7  -7   1  715.43   45.90
   7  -7   1  716.83   43.50
   7  -7   1  669.83   45.80
  -7  -7  -1  717.23   42.50
  -7  -7  -1  661.53   47.10
   7  -7   1  635.04   42.30
  -7  -7  -1  708.73   42.90
  -7  -7  -1  687.23   34.50
  -7   7  -1  725.33   52.09
  -7   7  -1  713.83   49.10
  -7   7  -1  650.03   46.40
  -7   7  -1  687.43   45.20
   8  -7   1  633.74   45.60
  -8  -7  -1  737.23   45.20
  -8  -7  -1  656.43   35.20
  -8  -7  -1  764.42   50.59
   8  -7   1  743.03   43.80
   8  -7   1  640.74   48.00
  -8  -7  -1  700.03   43.40
   8  -7   1  728.23   48.30
  -8  -7  -1  690.43   50.09
   8  -7   1  683.23   43.30
  -8   7  -1  746.43   51.59
  -8   7  -1  697.33   54.59
  -8   7  -1  757.62   50.09
  -8   7  -1  642.14   45.30
  -9  -7  -1   -3.40    8.30
  -9  -7  -1   -1.40    9.40
   9  -7   1    3.70    8.40
  -9  -7  -1    9.00    7.60
   9  -7   1   14.40   11.90
   9  -7   1   17.40   12.10
  -9  -7  -1    2.40    4.90
  -9  -7  -1   13.20    9.60
   9  -7   1   14.60    8.80
   9  -7   1    4.40    8.00
  -9   7  -1   22.20   10.80
  -9   7  -1   14.50   16.20
  -9   7  -1   -4.90    9.30
  -9   7  -1   17.30   12.20
 -10  -7  -1  464.05   42.60
  10  -7   1  538.85   44.50
  10  -7   1  502.65   33.10
 -10  -7  -1  473.35   39.60
 -10  -7  -1  519.15   45.80
 -10  -7  -1  580.94   30.80
  10  -7   1  461.45   31.90
 -10  -7  -1  519.75   35.40
 -10   7  -1  557.24   51.39
 -10   7  -1  578.64   45.20
 -10   7  -1  502.95   45.20
 -10   7  -1  526.55   39.50
 -11  -7  -1  805.82   60.49
 -11  -7  -1  861.71   49.20
 -11  -7  -1  885.31   57.79
  11  -7   1  820.12   56.69
  11  -7   1  756.62   41.70
  11  -7   1  880.31   62.39
 -11  -7  -1  938.71   65.59
 -11  -7  -1  833.02   45.60
  11  -7   1  814.02   48.60
 -11   7  -1  920.61   64.59
 -11   7  -1  805.02   53.59
 -11   7  -1  816.52   67.79
 -12  -7  -1  831.02   57.29
  12  -7   1  771.42   53.59
 -12  -7  -1  799.12   44.60
  12  -7   1  664.43   68.69
 -12  -7  -1  803.82   63.79
  12  -7   1  731.23   53.49
 -12  -7  -1  805.82   45.80
 -12  -7  -1  730.03   58.49
 -12   7  -1  804.62   62.79
 -12   7  -1  727.03   50.59
 -12   7  -1  829.22   59.59
 -12   7  -1  752.22   67.39
 -13  -7  -1    8.50   11.80
 -13  -7  -1   69.29   22.60
  13  -7   1   30.80   14.60
 -13  -7  -1   37.10   18.20
 -13  -7  -1   35.20    9.60
  13  -7   1   18.40   16.70
  13  -7   1   33.60   14.50
 -13  -7  -1   14.90    8.90
 -13   7  -1   18.20   21.20
 -13   7  -1   23.50   17.20
 -13   7  -1   53.39   14.40
 -13   7  -1   31.40   17.30
  13  -8  -1  114.59   22.80
 -13  -8   1  126.69   27.30
 -13  -8   1  161.98   31.30
 -13  -8   1  163.38   25.90
  13  -8  -1  146.39   30.50
  13  -8  -1  153.88   25.40
 -13  -8   1  131.09   19.30
 -13   8   1  177.28   23.00
 -13   8   1   86.49   24.30
 -13   8   1  197.48   31.30
 -13   8   1  167.78   49.30
  12  -8  -1    2.80    6.90
 -12  -8   1   13.20    9.00
  12  -8  -1   17.40   15.30
  12  -8  -1   11.30   10.60
  12  -8  -1    3.80    7.20
 -12  -8   1    9.20   10.80
 -12  -8   1   16.00   14.80
 -12  -8   1    2.50    4.00
 -12  -8   1   -7.50   10.40
 -12   8   1   20.00   15.30
 -12   8   1    9.90   14.00
 -12   8   1   20.30   11.00
 -12   8   1   15.60   16.50
 -11  -8   1  295.57   24.40
 -11  -8   1  322.07   21.20
  11  -8  -1  250.57   33.40
 -11  -8   1  289.27   28.80
 -11  -8   1  316.47   40.70
 -11  -8   1  319.57   43.60
  11  -8  -1  312.47   26.30
  11  -8  -1  287.87   25.70
 -11   8   1  308.37   44.50
 -11   8   1  244.68   37.80
 -11   8   1  318.07   39.40
 -11   8   1  274.07   27.30
  10  -8  -1  152.98   21.20
 -10  -8   1  134.49   25.90
  10  -8  -1  149.09   22.00
 -10  -8   1  152.18   12.70
 -10  -8   1  157.58   18.80
  10  -8  -1  123.19   24.30
 -10  -8   1  133.69   20.80
  10  -8  -1  176.98   27.40
 -10   8   1  184.18   24.90
 -10   8   1  195.78   33.00
 -10   8   1  146.19   30.30
 -10   8   1  164.08   28.50
  -9  -8   1   74.69   12.40
  -9  -8   1   68.79   18.80
   9  -8  -1   63.29   15.40
   9  -8  -1   86.69   19.00
   9  -8  -1  116.39   22.70
  -9  -8   1   79.49   12.90
  -9  -8   1  102.09   12.00
  -9  -8   1   71.29   14.60
   9  -8  -1   98.59   20.60
   9  -8  -1  117.89   19.10
  -9   8   1   99.99   22.30
  -9   8   1   89.79   16.90
   9   8  -1   90.19   10.00
  -9   8   1   91.09   22.70
  -8  -8   1    4.50    6.20
  -8  -8   1   19.60   12.40
  -8  -8   1    7.20    6.30
   8  -8  -1    5.30    9.30
   8  -8  -1    1.40    8.00
   8  -8  -1   23.10   12.20
   8  -8  -1   11.10   10.00
   8  -8  -1   -9.10    8.50
  -8  -8   1    4.90    7.40
  -8  -8   1   13.50    6.30
  -8   8   1    5.30    8.30
   8   8  -1    5.00    5.20
  -8   8   1   14.80   12.20
  -8   8   1   -5.00    8.20
  -8   8   1    6.60   10.80
  -8   8   1    0.00   10.70
   7  -8  -1  145.79   21.70
  -7  -8   1  151.68   23.60
   7  -8  -1  137.59   22.90
   7  -8  -1  179.08   24.90
   7  -8  -1  209.48   27.40
  -7  -8   1  184.18   17.40
   7  -8  -1  191.48   24.20
  -7  -8   1  156.28   14.20
  -7  -8   1  164.28   15.30
  -7   8   1  135.39   22.60
   7   8  -1  177.98   14.70
   7   8  -1  136.09   20.00
  -7   8   1  134.59   24.70
  -7   8   1  203.88   31.70
  -7   8   1  144.19   23.80
  -7   8   1  163.98   22.00
  -6  -8   1   19.60    5.80
   6  -8  -1    5.60    9.10
  -6  -8   1   14.40    6.50
  -6  -8   1   10.80    5.90
   6  -8  -1   14.10    9.90
  -6  -8   1    4.20    6.00
  -6  -8   1   21.50   10.90
   6  -8  -1    4.20    8.00
   6  -8  -1    2.10    7.80
   6  -8  -1    8.40    9.50
  -6   8   1   16.90    9.20
  -6   8   1   10.70    9.40
  -6   8   1   12.40    9.50
  -6   8   1   14.20   10.30
   6   8  -1   12.50    7.90
  -6   8   1   -5.60    7.90
   6   8  -1   15.10    6.40
  -5  -8   1  120.09    8.90
   5  -8  -1  137.99   22.50
   5  -8  -1  128.19   18.90
  -5  -8   1  112.79   15.90
   5  -8  -1  109.39   17.60
  -5  -8   1  130.09   14.30
   5  -8  -1  117.89   19.50
   5  -8  -1  119.59   19.40
   5  -8  -1  125.29   19.00
  -5  -8   1  138.69   15.20
   5   8  -1  143.19   15.30
  -5   8   1  101.79   18.20
  -5   8   1  169.78   21.50
  -5   8   1  140.09   22.60
   5   8  -1  147.79   19.50
  -5   8   1  143.49   21.80
  -5   8   1  127.69   20.40
   4  -8  -1 1474.05   79.69
  -4  -8   1 1603.14   72.79
   4  -8  -1 1300.87   78.09
  -4  -8   1 1508.05   72.79
   4  -8  -1 1468.55   78.49
  -4  -8   1 1517.35   75.69
   4  -8  -1 1518.95   79.19
   4  -8  -1 1482.95   78.69
   4  -8  -1 1439.36   78.09
  -4   8   1 1495.45   79.69
   4   8  -1 1450.55   72.89
  -4   8   1 1339.67   80.19
  -4   8   1 1453.65   78.29
  -4   8   1 1388.46   78.59
   4   8  -1 1458.35   76.89
  -4   8   1 1516.05   80.09
  -3  -8   1  626.94   40.60
   3  -8  -1  677.33   42.00
  -3  -8   1  665.83   37.90
  -3  -8   1  686.03   40.80
   3  -8  -1  723.73   43.40
   3  -8  -1  645.44   42.00
   3  -8  -1  677.23   42.40
   3  -8  -1  683.53   42.90
   3  -8  -1  731.53   44.10
  -3   8   1  634.74   41.90
  -3   8   1  597.94   41.80
   3   8  -1  692.23   38.80
   3   8  -1  657.43   41.40
  -3   8   1  613.54   44.00
  -3   8   1  679.93   42.00
  -3   8   1  687.43   43.00
  -2  -8   1  173.48   20.50
   2  -8  -1  178.38   20.70
   2  -8  -1  231.98   19.60
   2  -8  -1  271.87   28.00
  -2  -8   1  248.98   24.60
   2  -8  -1  230.98   21.00
   2  -8  -1  225.78   21.80
   2  -8  -1  240.88   21.50
  -2  -8   1  214.68   20.20
   2   8  -1  213.48   18.70
  -2   8   1  215.98   19.30
   2   8  -1  171.88   20.30
  -2   8   1  200.08   22.50
  -2   8   1  221.78   21.70
  -2   8   1  174.68   21.20
   1  -8  -1  806.02   50.19
   1  -8  -1  935.21   52.19
  -1  -8   1  942.91   50.69
   1  -8  -1  882.61   53.29
   1  -8  -1  945.11   53.09
  -1  -8   1  868.21   50.29
   1  -8  -1  989.40   53.19
  -1  -8   1 1018.10   52.79
   1  -8  -1 1005.40   52.69
   1  -8  -1  849.32   47.90
  -1  -8   1  950.90   50.29
   1   8  -1  925.51   52.19
  -1   8   1  928.21   52.39
  -1   8   1  799.52   48.10
   1   8  -1  927.31   51.09
   1   8  -1  931.31   52.49
  -1   8   1  921.01   53.39
   0  -8   1  264.77   22.50
   0  -8  -1  266.17   22.00
   0  -8   1  289.17   22.60
   0  -8   1  267.97   22.60
   0  -8  -1  252.37   21.90
   0  -8  -1  295.07   22.60
   0  -8  -1  266.17   23.60
   0  -8   1  274.57   23.70
   0  -8  -1  302.77   23.30
   0  -8  -1  246.18   18.80
   0  -8   1  302.57   24.50
   0   8   1  302.07   25.10
   0   8  -1  288.87   23.10
   0   8  -1  283.07   23.10
   0   8   1  273.97   21.30
   0   8  -1  263.77   22.50
   0   8   1  336.57   21.10
   0   8  -1  273.47   23.90
  -1  -8  -1  778.12   43.50
   1  -8   1  793.42   46.30
   1  -8   1  784.82   44.50
   1  -8   1  798.52   46.20
  -1  -8  -1  745.03   45.60
  -1  -8  -1  693.43   39.40
  -1  -8  -1  774.62   42.90
  -1  -8  -1  714.53   42.50
   1   8   1  750.22   46.40
  -1   8  -1  751.12   45.40
  -1   8  -1  800.92   46.40
  -1   8  -1  667.93   44.20
   1   8   1  808.62   40.50
  -1   8  -1  732.13   49.10
  -2  -8  -1  184.18   16.40
   2  -8   1  209.28   22.80
  -2  -8  -1  223.98   21.00
   2  -8   1  210.78   22.50
   2  -8   1  174.88   21.40
   2  -8   1  159.18   20.10
  -2  -8  -1  210.48   17.80
  -2  -8  -1  209.28   14.90
  -2  -8  -1  188.58   17.20
   2  -8   1  184.68   22.70
   2  -8   1  227.88   24.10
   2  -8   1  208.08   20.10
   2   8   1  216.68   14.50
   2   8   1  215.18   24.00
  -2   8  -1  225.68   21.60
  -2   8  -1  224.38   21.50
  -2   8  -1  213.98   24.80
  -3  -8  -1  436.16   25.10
   3  -8   1  356.86   29.20
  -3  -8  -1  408.76   22.00
   3  -8   1  388.66   30.00
   3  -8   1  432.16   30.80
  -3  -8  -1  350.46   23.80
   3  -8   1  344.97   28.00
  -3  -8  -1  383.56   24.60
  -3  -8  -1  383.66   29.10
   3  -8   1  334.67   28.70
   3  -8   1  333.97   28.90
   3  -8   1  382.46   29.00
   3   8   1  336.47   21.10
  -3   8  -1  428.86   31.10
  -3   8  -1  308.47   28.30
  -3   8  -1  441.16   31.50
   3   8   1  359.86   29.60
  -3   8  -1  388.46   30.00
   4  -8   1  196.98   23.80
  -4  -8  -1  151.38   12.80
  -4  -8  -1  178.28   20.60
  -4  -8  -1  186.78   15.00
   4  -8   1  165.48   21.40
   4  -8   1  210.78   26.50
   4  -8   1  212.08   23.60
  -4  -8  -1  179.08   14.80
  -4  -8  -1  201.78   14.80
   4  -8   1  219.68   24.30
   4  -8   1  153.48   20.50
   4  -8   1  187.48   22.70
   4   8   1  151.78   21.00
  -4   8  -1  195.28   22.80
  -4   8  -1  201.08   25.50
  -4   8  -1  182.58   23.70
  -4   8  -1  155.98   21.50
  -5  -8  -1 1714.53   87.19
  -5  -8  -1 1604.64   80.29
   5  -8   1 1715.93   90.09
   5  -8   1 1722.53   89.99
   5  -8   1 1656.83   87.79
  -5  -8  -1 1644.74   79.39
  -5  -8  -1 1692.33   78.89
   5  -8   1 1728.93   93.09
   5  -8   1 1574.14   88.49
   5  -8   1 1863.41   89.29
  -5  -8  -1 1706.03   79.79
  -5   8  -1 1657.13   91.39
  -5   8  -1 1694.43   90.59
  -5   8  -1 1666.33   92.49
   5   8   1 1671.83   90.09
  -5   8  -1 1686.53   88.99
  -6  -8  -1  321.27   20.00
  -6  -8  -1  302.67   18.80
   6  -8   1  319.07   32.10
   6  -8   1  322.07   27.70
  -6  -8  -1  346.27   30.50
  -6  -8  -1  341.87   23.10
  -6  -8  -1  297.67   25.90
   6  -8   1  343.47   28.30
  -6  -8  -1  334.87   19.40
   6  -8   1  313.07   29.00
   6  -8   1  343.07   30.00
   6  -8   1  362.96   29.80
  -6   8  -1  365.66   32.20
   6   8   1  298.57   29.00
  -6   8  -1  275.37   27.10
  -6   8  -1  342.77   36.30
  -6   8  -1  342.87   39.50
  -7  -8  -1  431.76   31.60
   7  -8   1  443.66   35.80
   7  -8   1  373.76   38.20
  -7  -8  -1  457.55   22.10
   7  -8   1  468.75   33.40
  -7  -8  -1  420.46   24.10
  -7  -8  -1  403.06   21.60
  -7  -8  -1  426.86   36.00
   7  -8   1  342.37   30.40
   7  -8   1  407.66   33.60
  -7  -8  -1  358.36   31.70
   7  -8   1  459.85   35.80
  -7   8  -1  416.76   37.20
  -7   8  -1  389.36   34.90
  -7   8  -1  431.76   33.80
  -7   8  -1  364.26   37.40
  -8  -8  -1   12.60    8.40
   8  -8   1   16.40   17.10
   8  -8   1    5.30    8.80
   8  -8   1   14.70   11.00
  -8  -8  -1   -2.80    9.00
   8  -8   1   12.90    9.60
  -8  -8  -1    8.90    7.20
  -8  -8  -1    3.10    4.80
   8  -8   1   -0.80    8.10
  -8   8  -1    2.10   10.00
  -8   8  -1   -4.40    7.30
  -8   8  -1   11.80   11.60
  -8   8  -1   20.20   14.20
   9  -8   1  796.62   57.29
  -9  -8  -1  910.01   53.49
  -9  -8  -1  904.01   45.80
  -9  -8  -1  891.51   61.09
  -9  -8  -1  964.20   63.19
   9  -8   1  895.41   53.19
   9  -8   1  956.80   60.29
   9  -8   1  875.41   53.29
  -9  -8  -1  930.11   55.49
   9  -8   1  841.22   60.59
  -9   8  -1  921.31   57.89
  -9   8  -1  847.72   59.99
  -9   8  -1  927.11   67.69
  -9   8  -1  937.71   63.79
  10  -8   1   88.19   14.90
 -10  -8  -1   74.29   20.00
  10  -8   1   45.50   16.00
 -10  -8  -1   74.49   10.80
 -10  -8  -1   73.29   15.90
  10  -8   1  101.99   16.10
 -10  -8  -1   65.99   18.70
  10  -8   1   97.39   21.40
 -10  -8  -1   82.79   15.00
 -10   8  -1   84.29   24.10
 -10   8  -1  102.99   35.50
 -10   8  -1  105.79   23.60
 -10   8  -1   86.89   18.30
 -11  -8  -1   76.99   17.40
 -11  -8  -1   79.59   21.40
 -11  -8  -1  103.49   16.30
  11  -8   1   89.69   13.20
  11  -8   1   86.39   13.20
  11  -8   1   63.89   28.00
  11  -8   1   56.19   20.90
 -11  -8  -1   58.49   10.90
 -11  -8  -1   56.29   18.10
 -11   8  -1   75.29   21.30
 -11   8  -1   76.49   17.20
 -11   8  -1   79.79   21.10
 -11   8  -1   78.99   23.90
 -12  -8  -1    1.40   12.00
 -12  -8  -1   -0.10    9.20
  12  -8   1  -10.70    9.30
 -12  -8  -1   14.10    7.80
 -12  -8  -1   -7.50    5.80
  12  -8   1    7.90   12.10
  12  -8   1    6.20   11.50
 -12  -8  -1    2.60   11.10
 -12   8  -1   -6.50    7.70
 -12   8  -1   13.50   16.60
 -12   8  -1   -9.40   11.40
 -12   8  -1   -7.90   11.20
 -13  -8  -1  801.52   56.89
 -13  -8  -1  852.61   62.39
 -13  -8  -1  721.43   62.59
  13  -8   1  752.82   55.09
 -13  -8  -1  743.93   43.50
  13  -8   1  817.62   55.59
  13  -8   1  766.72   61.69
 -13  -8  -1  771.92   44.90
 -13   8  -1  711.53   62.39
 -13   8  -1  770.12   60.69
 -13   8  -1  551.14   79.89
 -13   8  -1  781.02   52.69
  13  -9  -1  460.55   41.50
  13  -9  -1  440.96   68.29
 -13  -9   1  523.25   48.20
 -13  -9   1  451.95   37.90
  13  -9  -1  472.95   30.70
 -13  -9   1  378.16   51.19
  13  -9  -1  484.65   49.00
 -13  -9   1  452.15   34.00
 -13   9   1  411.36   57.29
 -13   9   1  488.85   46.50
 -13   9   1  333.17   48.40
 -13   9   1  462.05   36.50
  12  -9  -1   -6.20    7.30
  12  -9  -1   -4.10    9.30
  12  -9  -1   -7.90   10.00
 -12  -9   1    1.00    8.10
  12  -9  -1    5.60    8.00
 -12  -9   1    7.70   13.50
 -12  -9   1    8.10   12.90
 -12  -9   1    3.20    4.60
 -12  -9   1   -0.60    7.70
 -12   9   1    1.70   14.20
 -12   9   1  -16.30    8.00
 -12   9   1   20.50   11.30
 -12   9   1  -12.30    9.30
  11  -9  -1   91.59   16.10
 -11  -9   1   51.59   11.50
 -11  -9   1   43.20   12.20
 -11  -9   1   86.19   23.50
 -11  -9   1   73.49   13.10
 -11  -9   1   47.70   19.60
  11  -9  -1   41.40   13.60
  11  -9  -1   29.90   17.70
  11  -9  -1   30.20   16.00
  11  -9  -1   55.49   16.50
 -11   9   1   54.29   20.60
 -11   9   1  102.69   27.80
 -11   9   1   54.59   15.00
 -11   9   1    9.40   14.50
 -10  -9   1    5.50    4.20
  10  -9  -1   -1.70    8.90
 -10  -9   1   -4.30    6.40
  10  -9  -1    2.30    9.80
  10  -9  -1    1.00   10.30
 -10  -9   1    2.80   11.40
  10  -9  -1    4.60   12.00
 -10  -9   1    3.20    6.80
 -10  -9   1   -0.40    5.70
  10  -9  -1    8.00   10.00
 -10   9   1   12.20   15.50
 -10   9   1   11.50   12.90
 -10   9   1    9.70    9.90
 -10   9   1    7.90   13.00
  -9  -9   1   84.39   14.10
   9  -9  -1  103.39   19.10
  -9  -9   1  128.79   16.60
   9  -9  -1   68.49   18.40
  -9  -9   1   94.49   22.50
  -9  -9   1  101.89   12.20
   9  -9  -1   78.19   20.10
   9  -9  -1   94.89   18.10
  -9  -9   1  105.59   14.60
   9  -9  -1  107.09   21.80
  -9   9   1   92.29   22.10
  -9   9   1   67.89   16.40
  -9   9   1  100.39   24.20
  -9   9   1   81.19   22.30
   9   9  -1  122.09   11.80
  -8  -9   1    0.10    5.30
   8  -9  -1    7.00   10.20
   8  -9  -1    1.60   10.00
   8  -9  -1   20.50   12.70
  -8  -9   1   -1.90    5.70
   8  -9  -1   11.90   11.80
  -8  -9   1    0.50    5.20
   8  -9  -1   10.50    9.70
  -8  -9   1   -0.60    6.50
  -8  -9   1   -7.70    8.30
  -8   9   1   -7.00   10.10
  -8   9   1   -5.90    9.10
  -8   9   1   16.20   11.00
  -8   9   1    3.80   10.60
   8   9  -1    6.40    5.50
   7  -9  -1   48.20   15.60
   7  -9  -1   49.70   14.40
  -7  -9   1   42.40    8.20
  -7  -9   1   53.89    9.80
   7  -9  -1   53.09   15.20
  -7  -9   1   63.39   16.00
  -7  -9   1   34.70   10.50
   7  -9  -1   50.59   14.50
   7  -9  -1   80.69   16.60
  -7  -9   1   49.60   10.30
  -7   9   1   64.89   18.50
  -7   9   1   77.69   20.30
   7   9  -1   50.09    9.60
  -7   9   1   28.40   12.40
  -7   9   1   39.50   15.40
   7   9  -1   63.49   14.60
  -7   9   1   47.10   15.60
   6  -9  -1   67.59   16.20
   6  -9  -1   14.90   10.10
   6  -9  -1   38.20   14.60
  -6  -9   1   56.49   12.10
  -6  -9   1   51.39   10.00
  -6  -9   1   46.10    9.30
   6  -9  -1   37.20   12.60
   6  -9  -1   31.90   13.70
  -6  -9   1   39.00    6.10
   6  -9  -1   55.09   14.80
   6  -9  -1   54.19   14.60
  -6   9   1   61.79   15.10
  -6   9   1   21.50   11.50
  -6   9   1   56.99   16.40
   6   9  -1   42.90    9.20
   6   9  -1   39.80   11.80
  -6   9   1   41.50   14.70
  -6   9   1   42.40   14.30
  -5  -9   1  192.08   20.90
   5  -9  -1  154.98   22.40
   5  -9  -1  172.48   23.00
   5  -9  -1  183.48   24.00
  -5  -9   1  201.28   16.60
   5  -9  -1  222.08   28.90
   5  -9  -1  173.18   23.40
  -5  -9   1  212.58   17.80
   5  -9  -1  170.88   24.30
   5  -9  -1  171.98   25.20
  -5   9   1  169.58   23.60
  -5   9   1  147.89   21.20
  -5   9   1  219.78   29.00
   5   9  -1  185.78   22.90
   5   9  -1  160.28   17.70
  -5   9   1  165.48   24.00
  -5   9   1  207.08   27.10
  -4  -9   1   20.40    8.60
   4  -9  -1   20.40   10.40
   4  -9  -1   13.10   10.30
   4  -9  -1   15.60   10.50
  -4  -9   1   20.70    8.20
  -4  -9   1   36.50    8.40
   4  -9  -1   42.20   12.80
   4  -9  -1   32.30   11.50
   4  -9  -1   25.90   10.70
  -4   9   1   25.00   11.00
  -4   9   1   12.60   10.60
  -4   9   1   23.70   11.20
  -4   9   1   19.20   11.80
  -4   9   1   25.50   10.10
   4   9  -1   21.00    9.40
   4   9  -1   34.00    9.10
   3  -9  -1  672.13   42.70
   3  -9  -1  538.05   39.60
  -3  -9   1  668.13   41.50
  -3  -9   1  586.84   36.00
   3  -9  -1  635.04   40.40
  -3  -9   1  614.74   39.30
   3  -9  -1  674.13   42.10
  -3  -9   1  568.44   36.60
   3  -9  -1  582.84   41.10
   3  -9  -1  597.84   41.50
   3  -9  -1  629.94   41.50
  -3   9   1  595.44   40.90
  -3   9   1  581.34   40.80
   3   9  -1  540.75   39.10
  -3   9   1  740.53   43.90
  -3   9   1  661.83   40.90
   3   9  -1  557.94   36.50
  -2  -9   1    5.30    7.00
   2  -9  -1   -0.20    5.30
  -2  -9   1   -7.00    6.40
   2  -9  -1    1.50    7.00
   2  -9  -1    4.20    8.20
   2  -9  -1    8.20    7.80
   2  -9  -1   -1.40    7.40
   2  -9  -1    6.40    9.10
  -2  -9   1    2.50    5.90
  -2  -9   1    4.90    6.40
   2  -9  -1    9.20    8.60
   2   9  -1    2.50    7.00
  -2   9   1    1.50    6.00
   2   9  -1   -0.60    6.00
  -2   9   1    5.40    8.90
   2   9  -1    0.00    2.30
  -2   9   1    5.10    8.90
   1  -9  -1  855.91   48.90
   1  -9  -1  691.83   46.80
   1  -9  -1  814.22   47.80
  -1  -9   1  880.41   47.60
  -1  -9   1  833.92   46.70
   1  -9  -1  827.62   50.59
  -1  -9   1  925.11   47.90
   1  -9  -1  875.71   45.10
  -1  -9   1  744.83   47.60
   1  -9  -1  831.32   49.50
   1  -9  -1  747.63   47.30
  -1   9   1  766.32   47.30
   1   9  -1  741.93   47.90
  -1   9   1  796.02   49.60
  -1   9   1  740.33   44.30
   1   9  -1  762.92   41.10
   1   9  -1  769.82   47.80
   1   9  -1  748.93   46.30
   0  -9   1 1037.50   55.59
   0  -9   1  992.60   56.19
   0  -9   1 1056.09   56.19
   0  -9   1 1019.30   54.79
   0  -9  -1  949.60   50.69
   0  -9  -1 1039.90   55.89
   0  -9  -1  932.61   54.79
   0  -9  -1  968.80   54.49
   0  -9  -1  958.60   54.79
   0  -9  -1 1007.40   57.39
   0  -9   1 1013.70   57.09
   0   9   1  947.61   57.29
   0   9  -1 1038.00   61.59
   0   9  -1  914.91   56.39
   0   9  -1  865.81   54.69
   0   9   1  942.21   53.69
   1  -9   1 2765.62  124.89
   1  -9   1 2715.23  125.79
  -1  -9  -1 2633.04  122.09
  -1  -9  -1 2606.64  117.99
  -1  -9  -1 2630.04  121.89
  -1  -9  -1 2667.03  121.79
   1  -9   1 2551.14  123.49
   1  -9   1 2422.56  123.79
  -1  -9  -1 2374.56  123.99
  -1  -9  -1 2307.27  121.09
   1  -9   1 2361.46  121.79
   1   9   1 2594.14  125.99
  -1   9  -1 2416.76  123.29
   1   9   1 2597.64  117.99
  -1   9  -1 2247.08  123.49
   2  -9   1   54.79   14.90
   2  -9   1   81.79   16.00
  -2  -9  -1   53.69   11.70
   2  -9   1   76.79   14.60
  -2  -9  -1   50.09   11.90
   2  -9   1   61.79   13.60
   2  -9   1   57.59   13.70
  -2  -9  -1   41.00   12.30
   2  -9   1   46.80   12.10
  -2  -9  -1   49.40   10.00
   2  -9   1   50.59   12.00
  -2  -9  -1   78.99   11.40
   2   9   1   55.39   13.70
  -2   9  -1   56.69   14.20
   2   9   1   51.29    7.70
  -2   9  -1   32.90   11.20
  -3  -9  -1  484.65   25.90
   3  -9   1  478.85   34.80
   3  -9   1  402.36   34.30
  -3  -9  -1  455.05   29.00
  -3  -9  -1  452.45   32.10
  -3  -9  -1  484.35   34.10
   3  -9   1  466.65   35.10
  -3  -9  -1  449.95   30.40
   3  -9   1  418.26   33.70
  -3  -9  -1  459.05   29.30
   3  -9   1  508.85   35.80
   3  -9   1  425.06   33.50
   3  -9   1  416.66   32.60
   3   9   1  505.25   36.00
  -3   9  -1  460.25   35.20
  -3   9  -1  486.75   35.60
  -3   9  -1  406.16   33.40
   3   9   1  500.65   25.60
  -4  -9  -1   54.29   10.10
  -4  -9  -1   59.99    9.70
   4  -9   1   46.40   12.60
   4  -9   1   39.60   12.30
  -4  -9  -1   29.40   10.50
   4  -9   1   57.99   14.80
  -4  -9  -1   62.29   10.50
  -4  -9  -1   46.00    7.40
   4  -9   1   63.99   15.60
   4  -9   1   49.00   12.90
   4  -9   1   49.20   14.40
   4  -9   1   38.40   13.10
  -4   9  -1   44.30   13.10
   4   9   1   50.89   13.60
  -4   9  -1   59.79   15.70
  -4   9  -1   45.80   13.50
  -5  -9  -1  808.72   41.40
   5  -9   1  772.82   50.69
   5  -9   1  737.23   49.40
   5  -9   1  835.52   54.49
   5  -9   1  840.32   51.79
  -5  -9  -1  770.72   41.70
   5  -9   1  814.02   50.59
  -5  -9  -1  808.92   49.60
  -5  -9  -1  778.82   42.80
  -5  -9  -1  785.42   42.30
   5  -9   1  859.61   52.59
  -5   9  -1  732.73   52.99
   5   9   1  872.11   53.39
  -5   9  -1  760.12   50.79
  -5   9  -1  844.62   54.39
  -5   9  -1  897.31   54.69
  -6  -9  -1   12.50    5.90
   6  -9   1   10.90   10.10
   6  -9   1   -0.60    8.80
   6  -9   1   12.20   10.10
  -6  -9  -1   17.00    9.20
   6  -9   1   16.10   11.40
   6  -9   1   12.90    9.80
   6  -9   1   18.20   10.50
  -6  -9  -1   14.40    6.10
  -6  -9  -1   21.00    6.00
   6   9   1   12.10    9.60
  -6   9  -1   23.90   13.10
  -6   9  -1   18.10   12.20
  -6   9  -1   13.00   11.30
  -6   9  -1   10.30    9.40
   7  -9   1 1017.20   63.49
  -7  -9  -1  978.50   59.79
   7  -9   1 1043.90   64.69
   7  -9   1 1048.50   61.49
  -7  -9  -1 1081.59   52.59
   7  -9   1  981.60   63.79
   7  -9   1 1047.30   70.19
   7  -9   1 1102.49   62.49
  -7  -9  -1 1149.08   67.79
  -7  -9  -1 1012.40   49.90
  -7  -9  -1 1012.00   55.29
  -7  -9  -1 1137.09   50.39
  -7   9  -1 1087.59   70.39
  -7   9  -1  875.41   64.59
  -7   9  -1  949.80   64.49
  -7   9  -1  990.90   62.89
   8  -9   1  -10.70    7.60
  -8  -9  -1   15.50    8.20
  -8  -9  -1   18.00    6.80
  -8  -9  -1   12.10    8.50
   8  -9   1   12.90   11.50
   8  -9   1   -2.60   12.30
   8  -9   1    3.00    9.10
   8  -9   1   16.00   12.00
   8  -9   1   23.30   12.20
  -8  -9  -1    6.10    9.90
  -8   9  -1    1.80   12.20
  -8   9  -1    9.00   11.80
  -8   9  -1   15.40   11.60
  -8   9  -1   20.10   14.00
  -9  -9  -1   79.69   15.80
  -9  -9  -1  105.19   12.30
   9  -9   1   90.69   20.20
   9  -9   1  124.49   23.30
  -9  -9  -1   88.39   16.40
  -9  -9  -1  102.49   21.50
  -9  -9  -1  114.09   24.50
   9  -9   1  104.29   18.90
   9  -9   1  133.19   23.00
   9  -9   1   74.39   16.30
  -9   9  -1   82.49   21.50
  -9   9  -1  150.18   26.10
  -9   9  -1   96.99   19.80
  -9   9  -1  109.49   25.90
 -10  -9  -1   16.20   13.20
  10  -9   1   34.50   15.00
  10  -9   1    8.10   11.70
 -10  -9  -1    1.40    8.80
 -10  -9  -1    0.10    6.80
 -10  -9  -1   12.20   11.50
  10  -9   1   -5.40    7.60
  10  -9   1   11.00    9.40
 -10   9  -1   45.50   18.50
 -10   9  -1   13.40   12.00
 -10   9  -1    8.90   13.30
 -10   9  -1   21.60   17.30
 -11  -9  -1  859.61   53.09
 -11  -9  -1  860.91   48.20
 -11  -9  -1  913.81   66.49
  11  -9   1  867.81   51.49
  11  -9   1  796.02   60.79
 -11  -9  -1  940.21   58.69
 -11  -9  -1  927.51   65.99
  11  -9   1  984.70   62.59
  11  -9   1  896.21   52.69
 -11   9  -1 1012.80   75.39
 -11   9  -1  939.71   69.59
 -11   9  -1  944.31   60.49
 -11   9  -1  874.41   64.69
  12  -9   1   41.20   16.20
  12  -9   1   90.29   22.80
 -12  -9  -1   41.70   18.60
 -12  -9  -1   63.39   11.90
  12  -9   1   58.49   17.10
  12  -9   1   57.59   10.50
 -12  -9  -1   63.79   13.00
 -12  -9  -1   55.19   15.40
 -12  -9  -1  106.59   24.30
 -12   9  -1   62.09   22.80
 -12   9  -1  101.09   24.10
 -12   9  -1   62.09   23.90
 -12   9  -1   50.19   16.10
 -13  -9  -1   10.50   11.50
  13  -9   1    4.00   13.50
 -13  -9  -1   11.60   13.80
  13  -9   1    4.40   12.00
 -13  -9  -1    4.80    7.60
  13  -9   1    1.10   13.40
 -13  -9  -1    5.60   12.40
 -13  -9  -1    9.50    7.80
 -13   9  -1    6.60   14.10
 -13   9  -1   48.00   18.00
 -13   9  -1   13.80   15.00
 -13   9  -1   38.20   16.90
 -13 -10   1  173.38   24.80
 -13 -10   1  166.38   23.00
  13 -10  -1  144.69   18.20
  13 -10  -1  144.89   18.00
 -13 -10   1  132.99   27.30
  13 -10  -1  105.69   24.00
  13 -10  -1  155.28   32.80
 -13 -10   1  142.09   31.50
 -13 -10   1  175.88   22.00
 -13  10   1  163.08   35.90
 -13  10   1  160.98   31.30
 -13  10   1  138.99   33.80
 -13  10   1  175.08   25.60
  12 -10  -1   12.00   10.20
 -12 -10   1    3.50    8.70
 -12 -10   1   -0.90   12.50
 -12 -10   1    9.70    9.40
  12 -10  -1   10.40    9.70
  12 -10  -1   19.80   15.90
  12 -10  -1    8.20   13.00
 -12 -10   1   -2.60   12.60
 -12 -10   1    7.60    9.40
  12 -10  -1   26.00   14.10
 -12  10   1    7.70   10.50
 -12  10   1   -0.90   12.70
 -12  10   1   11.70   14.20
 -12  10   1    3.90   13.80
  11 -10  -1    8.70   13.30
 -11 -10   1    6.30    6.50
  11 -10  -1   -7.20   10.30
 -11 -10   1    0.90    6.80
 -11 -10   1   -5.20    6.90
 -11 -10   1    2.90   11.40
  11 -10  -1   -2.60    9.70
  11 -10  -1   -7.50    8.20
  11 -10  -1    5.50   12.00
 -11  10   1    6.80   10.50
 -11  10   1   12.10   14.40
 -11  10   1   20.50   15.50
 -11  10   1   27.30   18.70
 -10 -10   1   -3.30    6.50
  10 -10  -1   -4.30    9.50
 -10 -10   1    1.10    4.50
  10 -10  -1   -5.70   10.00
 -10 -10   1   -2.20   10.10
  10 -10  -1   -3.10    9.10
 -10 -10   1   -3.90    6.10
  10 -10  -1    3.40    9.60
 -10 -10   1   -3.90    5.60
 -10  10   1    8.90   10.70
 -10  10   1    8.30   13.60
 -10  10   1   -3.80   11.10
 -10  10   1   -2.80   12.60
   9 -10  -1   47.50   15.40
   9 -10  -1   65.49   19.30
  -9 -10   1   48.60    9.20
  -9 -10   1   63.69   12.30
  -9 -10   1   83.79   15.20
  -9 -10   1   48.80   10.20
   9 -10  -1   89.89   18.70
  -9 -10   1   17.60   14.80
   9 -10  -1   66.59   20.00
   9 -10  -1   33.90   14.50
  -9  10   1   36.90   17.80
  -9  10   1   76.79   22.30
  -9  10   1   34.30   20.10
  -9  10   1   69.29   17.10
   8 -10  -1  240.38   31.40
   8 -10  -1  211.28   30.10
  -8 -10   1  189.08   16.80
   8 -10  -1  236.38   31.10
  -8 -10   1  194.08   15.80
  -8 -10   1  200.78   20.80
   8 -10  -1  149.29   24.20
  -8 -10   1  252.37   34.30
   8 -10  -1  173.68   26.20
  -8 -10   1  230.48   21.60
  -8  10   1  176.98   29.70
  -8  10   1  217.98   32.90
   8  10  -1  190.58   16.90
   8  10  -1  154.68   24.10
  -8  10   1  242.68   31.30
  -8  10   1  168.48   29.20
  -7 -10   1   23.60    8.80
  -7 -10   1   27.60    8.10
   7 -10  -1   15.50   11.90
   7 -10  -1   14.30   12.10
  -7 -10   1   18.70    5.20
  -7 -10   1   36.30   13.70
   7 -10  -1   16.80   11.80
   7 -10  -1   29.10   11.60
   7 -10  -1   16.20   11.90
  -7 -10   1   21.80    9.50
  -7 -10   1   30.60    5.70
  -7  10   1   30.50   14.70
  -7  10   1   48.10   17.70
   7  10  -1   18.70   10.70
  -7  10   1   21.40   12.00
   7  10  -1   19.90    8.40
  -7  10   1   33.00   14.50
  -6 -10   1   30.90   10.60
   6 -10  -1   16.60   11.60
   6 -10  -1   18.90   10.90
   6 -10  -1   20.10   11.50
  -6 -10   1   25.60    8.20
   6 -10  -1   22.80   12.60
  -6 -10   1   20.80    8.50
   6 -10  -1    2.30    8.70
   6 -10  -1   17.80   11.20
  -6  10   1   22.10   12.70
  -6  10   1    0.60    7.70
  -6  10   1   22.70   14.00
   6  10  -1    3.20    8.00
  -6  10   1   23.90   12.60
   6  10  -1   18.60    7.90
   5 -10  -1   65.79   17.50
   5 -10  -1   44.50   14.10
   5 -10  -1   70.29   16.80
   5 -10  -1   56.49   15.40
  -5 -10   1   49.00   10.10
   5 -10  -1   52.19   16.00
  -5 -10   1   64.29   13.50
   5 -10  -1   65.89   15.60
  -5 -10   1   72.39   12.40
   5 -10  -1   60.69   14.90
   5  10  -1   58.79   11.70
  -5  10   1   64.49   18.10
  -5  10   1   49.90   15.00
  -5  10   1   78.19   17.30
   5  10  -1   52.99   13.90
  -5  10   1   65.79   16.70
   4 -10  -1  643.54   42.30
  -4 -10   1  551.94   35.10
   4 -10  -1  658.23   42.80
   4 -10  -1  562.44   41.90
   4 -10  -1  580.64   41.10
   4 -10  -1  546.15   41.20
  -4 -10   1  560.44   41.20
   4 -10  -1  606.74   42.10
  -4 -10   1  597.24   36.50
  -4 -10   1  639.54   39.70
   4 -10  -1  591.84   41.80
  -4  10   1  535.55   43.20
  -4  10   1  511.65   40.00
   4  10  -1  562.14   40.20
   4  10  -1  591.44   36.70
  -4  10   1  540.95   41.00
  -4  10   1  516.85   40.00
  -3 -10   1   41.20   10.80
  -3 -10   1   71.89   12.40
   3 -10  -1   56.49   13.70
  -3 -10   1   72.59   16.00
   3 -10  -1   49.90   13.20
   3 -10  -1   61.89   15.10
   3 -10  -1   38.00   12.10
   3 -10  -1   53.89   14.50
   3 -10  -1   19.50    9.60
   3 -10  -1   52.19   13.50
  -3 -10   1   45.60   11.80
  -3  10   1   32.20   10.80
  -3  10   1   75.19   15.20
   3  10  -1   56.39   13.60
  -3  10   1   96.99   18.40
   3  10  -1   49.80   11.30
   2 -10  -1  729.73   41.50
  -2 -10   1  630.04   42.20
   2 -10  -1  656.93   43.00
  -2 -10   1  657.63   40.50
  -2 -10   1  785.12   43.10
   2 -10  -1  601.94   43.10
   2 -10  -1  613.14   42.60
   2 -10  -1  724.43   45.00
   2 -10  -1  616.04   43.00
   2 -10  -1  562.34   43.30
  -2 -10   1  620.34   39.60
   2  10  -1  607.34   42.60
   2  10  -1  662.03   41.40
  -2  10   1  647.24   44.10
  -2  10   1  651.43   44.10
   2  10  -1  616.14   31.60
  -2  10   1  678.53   41.40
   1 -10  -1   19.40   10.60
   1 -10  -1   17.10   10.40
   1 -10  -1   18.10    9.70
   1 -10  -1   25.00    9.80
   1 -10  -1    0.90    6.70
  -1 -10   1   24.10    9.70
   1 -10  -1   19.30   10.40
  -1 -10   1   30.50    9.70
  -1 -10   1   31.90   11.00
   1 -10  -1   19.70    7.60
  -1 -10   1   16.20    9.00
   1  10  -1   21.80    9.90
  -1  10   1   27.60   12.20
   1  10  -1   19.80    6.50
  -1  10   1   13.70    9.20
  -1  10   1   31.00    9.70
   1  10  -1   13.30    9.40
   1  10  -1   12.80    9.40
   0 -10   1  694.63   40.10
   0 -10   1  628.74   40.50
   0 -10  -1  618.04   40.10
   0 -10   1  653.83   42.20
   0 -10   1  637.94   41.60
   0 -10  -1  581.74   39.50
   0 -10  -1  608.54   39.90
   0 -10  -1  660.83   40.10
   0 -10  -1  588.54   41.50
   0 -10   1  539.95   38.60
   0 -10   1  627.14   40.40
   0  10   1  562.44   36.30
   0  10  -1  664.63   41.40
   0  10  -1  558.74   41.00
   0  10  -1  546.95   39.50
   0  10   1  603.44   42.40
   0  10   1  624.44   38.10
  -1 -10  -1  300.37   30.20
   1 -10   1  225.58   25.70
   1 -10   1  249.08   23.70
   1 -10   1  230.28   26.60
  -1 -10  -1  228.88   20.90
  -1 -10  -1  257.17   22.10
  -1 -10  -1  249.18   22.20
  -1 -10  -1  242.08   18.70
   1 -10   1  226.48   21.80
  -1 -10  -1  256.57   22.60
   1 -10   1  264.57   24.90
   1 -10   1  200.48   24.00
   1  10   1  234.68   18.70
   1  10   1  187.18   24.20
  -1  10  -1  188.08   24.00
  -1  10  -1  214.38   22.40
   2 -10   1  353.96   30.40
  -2 -10  -1  352.46   26.60
   2 -10   1  389.76   30.90
  -2 -10  -1  360.26   24.90
   2 -10   1  356.76   30.30
   2 -10   1  364.76   31.20
   2 -10   1  364.66   31.20
  -2 -10  -1  398.06   31.10
  -2 -10  -1  334.77   26.80
   2 -10   1  296.67   28.00
  -2 -10  -1  350.76   26.70
   2 -10   1  386.96   29.60
  -2 -10  -1  371.36   27.20
  -2  10  -1  390.36   31.90
   2  10   1  380.06   31.90
  -2  10  -1  399.46   30.80
   2  10   1  357.96   22.20
   3 -10   1  161.68   22.90
  -3 -10  -1  154.98   18.10
   3 -10   1  124.79   20.20
   3 -10   1  123.09   20.30
  -3 -10  -1  100.09   17.50
   3 -10   1  181.88   23.60
   3 -10   1  109.19   18.40
  -3 -10  -1   97.89   17.40
   3 -10   1  113.09   18.70
  -3 -10  -1  130.29   16.90
  -3 -10  -1  104.49   14.60
   3 -10   1  197.48   24.00
  -3  10  -1  142.29   21.40
   3  10   1  103.79   10.00
  -3  10  -1  132.79   20.20
   3  10   1  155.58   24.00
   4 -10   1  189.78   25.00
   4 -10   1  171.78   24.70
   4 -10   1  127.99   20.60
  -4 -10  -1  153.38   22.50
  -4 -10  -1  134.09   11.50
   4 -10   1  176.18   24.10
   4 -10   1  164.08   22.80
  -4 -10  -1  150.28   16.80
   4 -10   1  214.48   27.70
  -4 -10  -1  165.58   18.00
   4 -10   1  150.48   21.80
  -4 -10  -1  167.68   18.00
  -4  10  -1  193.68   26.00
  -4  10  -1  164.58   25.00
   4  10   1  128.49   21.60
  -4  10  -1  158.88   23.10
   5 -10   1  696.63   49.00
   5 -10   1  740.73   48.00
   5 -10   1  624.84   46.10
   5 -10   1  777.42   51.89
  -5 -10  -1  714.53   36.80
   5 -10   1  776.82   50.99
  -5 -10  -1  728.33   46.60
  -5 -10  -1  727.03   40.20
   5 -10   1  717.23   48.30
   5 -10   1  688.83   48.50
  -5 -10  -1  717.43   39.40
  -5  10  -1  824.32   53.29
   5  10   1  671.03   48.80
  -5  10  -1  661.73   49.40
  -5  10  -1  659.63   47.40
  -6 -10  -1  929.31   47.00
   6 -10   1  925.81   57.29
  -6 -10  -1  915.41   55.59
   6 -10   1  862.21   57.59
  -6 -10  -1  936.41   51.69
   6 -10   1  883.81   58.29
   6 -10   1  873.71   56.59
  -6 -10  -1  936.21   46.90
   6 -10   1  923.91   58.99
   6 -10   1  849.52   60.99
  -6  10  -1 1087.59   63.29
   6  10   1  830.32   58.19
  -6  10  -1  891.91   57.99
  -6  10  -1  821.22   60.69
  -6  10  -1  971.80   62.89
   7 -10   1  201.48   27.50
  -7 -10  -1  219.58   25.90
  -7 -10  -1  175.68   16.70
   7 -10   1  276.77   35.80
   7 -10   1  201.38   27.80
  -7 -10  -1  183.78   14.60
   7 -10   1  203.98   27.20
   7 -10   1  230.18   27.60
  -7 -10  -1  190.98   14.60
  -7 -10  -1  226.38   30.50
   7 -10   1  150.38   24.00
  -7 -10  -1  207.78   17.20
  -7  10  -1  231.08   33.70
  -7  10  -1  174.18   28.10
  -7  10  -1  181.68   28.60
   7  10   1  193.18   28.00
  -7  10  -1  267.17   31.50
  -8 -10  -1   50.99   13.50
   8 -10   1   38.50   16.30
  -8 -10  -1   39.60    6.10
  -8 -10  -1   48.50   12.10
  -8 -10  -1   42.60    6.00
  -8 -10  -1   28.20   10.00
  -8 -10  -1   24.90   14.70
   8 -10   1   26.30   12.80
   8 -10   1   58.09   16.50
   8 -10   1    8.00   10.50
   8 -10   1   42.00   17.50
   8 -10   1   16.70   11.80
  -8  10  -1   45.90   18.20
  -8  10  -1    8.40   12.70
  -8  10  -1   46.50   16.90
  -8  10  -1   21.70   12.50
  -9 -10  -1 1138.99   72.89
  -9 -10  -1 1051.29   60.59
   9 -10   1 1134.89   65.89
   9 -10   1 1195.48   66.89
   9 -10   1 1091.49   69.39
   9 -10   1  999.90   69.19
  -9 -10  -1 1161.68   64.89
   9 -10   1 1172.68   73.09
  -9 -10  -1 1063.19   70.69
  -9  10  -1  880.81   72.09
  -9  10  -1 1148.99   69.39
  -9  10  -1 1098.69   77.69
  10 -10   1  281.37   34.20
  10 -10   1  244.88   28.30
  10 -10   1  233.58   28.00
  10 -10   1  233.48   32.40
 -10 -10  -1  223.98   18.70
 -10 -10  -1  219.78   33.20
 -10 -10  -1  206.58   33.10
 -10 -10  -1  259.97   24.70
  10 -10   1  202.88   30.60
 -10 -10  -1  223.38   22.70
 -10  10  -1  256.87   37.70
 -10  10  -1  231.98   30.00
 -10  10  -1  301.77   42.10
 -10  10  -1  233.08   38.00
 -11 -10  -1   53.59   13.70
 -11 -10  -1   91.79   22.70
 -11 -10  -1   84.59   15.70
  11 -10   1   73.99   22.90
  11 -10   1   72.29   18.50
  11 -10   1   82.89   20.40
  11 -10   1   87.29   16.80
 -11 -10  -1   37.60   16.60
  11 -10   1   49.50   14.40
 -11 -10  -1   78.89   12.50
 -11  10  -1   52.69   20.80
 -11  10  -1  101.89   24.30
 -11  10  -1   34.50   19.80
 -12 -10  -1   95.49   18.20
  12 -10   1  125.69   16.90
  12 -10   1   97.49   25.10
  12 -10   1  112.49   15.80
  12 -10   1  121.39   22.10
 -12 -10  -1  124.59   25.40
 -12 -10  -1  126.09   15.40
 -12 -10  -1  109.09   17.50
 -12 -10  -1  135.49   27.60
 -12  10  -1  174.78   30.90
 -12  10  -1  128.39   28.70
 -12  10  -1  107.99   22.30
 -12  10  -1  126.99   30.70
 -13 -10  -1  480.85   46.80
 -13 -10  -1  405.96   36.80
 -13 -10  -1  434.16   30.90
 -13 -10  -1  465.45   47.20
  13 -10   1  460.45   64.19
 -13 -10  -1  470.35   31.20
  13 -10   1  450.65   42.40
 -13  10  -1  416.76   50.99
 -13  10  -1  453.45   60.49
 -13  10  -1  457.55   56.29
 -13  10  -1  482.25   40.60
  13 -11  -1   42.60   12.80
  13 -11  -1   73.09   14.80
 -13 -11   1   80.39   15.90
 -13 -11   1   50.09   21.50
 -13 -11   1  102.89    9.30
 -13 -11   1   74.39   23.80
 -13 -11   1   79.99   15.70
  13 -11  -1   69.99   25.50
  13 -11  -1   41.30   19.00
 -13 -11   1   58.19   14.70
 -13  11   1   65.49   27.00
 -13  11   1   80.39   24.30
 -13  11   1   75.89   18.40
  12 -11  -1  351.26   30.40
 -12 -11   1  337.27   24.10
 -12 -11   1  311.07   43.60
 -12 -11   1  335.17   27.70
  12 -11  -1  367.06   48.00
  12 -11  -1  331.97   41.80
 -12 -11   1  332.07   28.30
  12 -11  -1  359.96   31.50
 -12 -11   1  355.76   27.30
 -12 -11   1  290.27   42.10
  12 -11  -1  453.45   39.70
 -12  11   1  248.38   43.00
 -12  11   1  287.77   42.60
 -12  11   1  355.36   44.00
 -12  11   1  306.67   46.80
 -11 -11   1   30.20   10.30
 -11 -11   1   43.60   12.60
 -11 -11   1   48.30   11.20
 -11 -11   1   95.99   23.20
  11 -11  -1   80.59   20.50
  11 -11  -1   31.80   15.00
  11 -11  -1   54.99   20.60
  11 -11  -1   59.29   20.60
  11 -11  -1   42.30   15.20
 -11 -11   1   33.40   10.60
 -11  11   1   61.39   17.50
 -11  11   1   19.40   16.10
 -11  11   1   38.10   19.80
 -11  11   1   27.50   18.00
 -10 -11   1   19.90    6.70
 -10 -11   1   21.00    9.50
  10 -11  -1   28.50   16.80
  10 -11  -1   35.70   14.60
 -10 -11   1    8.40   14.00
 -10 -11   1   32.60    8.70
 -10 -11   1   18.30    8.90
  10 -11  -1   21.40   14.70
 -10 -11   1   24.20    8.40
  10 -11  -1    7.10   20.90
  10 -11  -1   28.90   14.10
 -10  11   1   11.20   13.60
 -10  11   1   13.90   14.90
 -10  11   1   41.20   14.60
 -10  11   1   11.70   14.50
  -9 -11   1   85.89   11.10
   9 -11  -1   77.49   18.10
   9 -11  -1   63.09   20.30
  -9 -11   1   55.39   12.10
   9 -11  -1   95.99   19.60
   9 -11  -1   49.80   17.60
  -9 -11   1   83.99   14.00
   9 -11  -1   87.29   21.90
  -9 -11   1   84.39   15.60
  -9 -11   1   79.19   10.80
  -9 -11   1   95.99   22.70
  -9  11   1   73.49   17.60
  -9  11   1   66.69   20.00
  -9  11   1   53.69   20.60
  -9  11   1  127.29   27.20
   8 -11  -1  160.28   25.50
  -8 -11   1  130.79   25.90
  -8 -11   1  127.59   19.60
  -8 -11   1  131.39   10.60
  -8 -11   1  136.59   17.80
   8 -11  -1  131.09   23.10
   8 -11  -1  134.09   25.70
   8 -11  -1  173.08   25.70
  -8 -11   1  140.99   16.10
   8  11  -1  167.48   25.30
  -8  11   1  158.28   26.30
  -8  11   1  148.29   29.50
   8  11  -1  159.08   17.10
  -8  11   1  175.88   32.70
  -7 -11   1  280.37   35.90
   7 -11  -1  259.27   33.80
   7 -11  -1  349.17   37.20
   7 -11  -1  256.67   31.90
  -7 -11   1  309.67   24.40
   7 -11  -1  274.77   33.70
  -7 -11   1  308.17   26.90
  -7 -11   1  263.27   21.80
   7 -11  -1  301.17   33.80
  -7  11   1  328.47   31.30
   7  11  -1  320.87   29.80
  -7  11   1  289.37   38.70
  -7  11   1  304.97   37.50
   7  11  -1  288.67   23.10
  -7  11   1  299.37   40.00
   6 -11  -1  154.88   24.10
   6 -11  -1  168.48   25.90
  -6 -11   1  197.68   21.50
   6 -11  -1  154.98   27.20
   6 -11  -1  225.38   31.30
  -6 -11   1  172.18   18.80
   6 -11  -1  165.18   25.80
   6 -11  -1  193.98   27.40
   6 -11  -1  151.28   25.40
  -6 -11   1  178.28   22.80
  -6  11   1  166.18   28.10
  -6  11   1  190.88   28.90
  -6  11   1  128.49   23.90
   6  11  -1  156.58   23.00
   6  11  -1  185.48   20.80
  -6  11   1  145.19   23.00
   5 -11  -1 1388.76   76.79
   5 -11  -1 1271.37   77.09
   5 -11  -1 1258.87   75.69
  -5 -11   1 1267.17   67.69
   5 -11  -1 1365.16   77.29
   5 -11  -1 1214.98   75.89
   5 -11  -1 1361.26   78.19
  -5 -11   1 1313.67   69.19
   5 -11  -1 1254.47   75.99
  -5 -11   1 1392.46   73.29
  -5  11   1 1362.16   76.79
  -5  11   1 1237.98   77.19
   5  11  -1 1228.48   68.69
  -5  11   1 1431.36   78.89
  -5  11   1 1258.67   80.19
   5  11  -1 1254.57   74.49
   4 -11  -1   -6.20    8.00
  -4 -11   1   12.60    8.20
   4 -11  -1   14.10    9.20
  -4 -11   1    4.80    8.00
   4 -11  -1   12.40   11.80
   4 -11  -1   16.30   10.30
  -4 -11   1    9.30    7.40
  -4 -11   1   19.80   10.10
   4 -11  -1   30.10   12.70
   4 -11  -1    2.60    7.80
   4 -11  -1   14.20   11.30
  -4  11   1   22.50   11.70
   4  11  -1   16.70   10.60
  -4  11   1   16.90   11.10
  -4  11   1    9.60    9.90
   4  11  -1   18.70    9.10
  -3 -11   1  216.38   19.60
   3 -11  -1  156.98   23.30
   3 -11  -1  200.48   26.90
  -3 -11   1  171.58   23.00
  -3 -11   1  206.68   24.20
   3 -11  -1  202.48   24.80
   3 -11  -1  203.08   26.10
  -3 -11   1  197.38   22.40
   3 -11  -1  152.88   22.70
   3 -11  -1  153.08   22.30
   3 -11  -1  155.68   24.40
  -3  11   1  163.88   24.70
   3  11  -1  187.58   22.10
  -3  11   1  217.28   28.30
  -3  11   1  163.08   21.40
   3  11  -1  218.98   27.70
   2 -11  -1  255.67   31.20
  -2 -11   1  268.27   28.40
  -2 -11   1  276.47   23.40
   2 -11  -1  299.27   32.10
   2 -11  -1  195.88   25.80
   2 -11  -1  214.38   26.30
   2 -11  -1  244.38   27.80
   2 -11  -1  210.78   28.20
   2 -11  -1  207.58   20.90
  -2 -11   1  225.28   25.20
  -2 -11   1  232.88   22.20
   2  11  -1  261.67   23.60
  -2  11   1  156.18   20.60
   2  11  -1  199.68   13.60
   2  11  -1  236.98   29.10
  -2  11   1  201.38   26.90
   1 -11  -1 1123.29   64.59
   1 -11  -1 1004.80   60.19
  -1 -11   1  982.40   58.29
  -1 -11   1  960.70   58.39
  -1 -11   1 1043.20   61.59
   1 -11  -1  999.90   61.79
   1 -11  -1 1019.40   60.29
  -1 -11   1 1087.19   58.49
   1 -11  -1  939.41   59.39
   1 -11  -1 1037.70   56.09
  -1  11   1 1079.99   58.09
   1  11  -1 1029.70   61.99
   1  11  -1  981.50   59.99
   1  11  -1 1031.30   52.89
  -1  11   1 1028.80   62.59
   1  11  -1 1005.70   59.69
  -1  11   1 1012.30   59.09
   0 -11  -1  927.01   57.29
   0 -11   1  867.91   54.79
   0 -11  -1  912.11   55.29
   0 -11  -1  920.31   54.59
   0 -11  -1  888.61   54.49
   0 -11   1  941.61   56.09
   0 -11   1  970.30   54.29
   0 -11   1  933.91   55.39
   0 -11  -1  861.91   54.49
   0 -11  -1  930.61   50.49
   0 -11   1  927.61   56.29
   0 -11   1  999.30   57.99
   0  11  -1  924.31   57.49
   0  11   1  989.50   52.99
   0  11  -1  770.82   53.79
   0  11   1 1042.60   59.99
   0  11   1  942.61   53.09
   1 -11   1    6.90    7.60
   1 -11   1   16.40    9.80
  -1 -11  -1    9.30    6.80
  -1 -11  -1   10.50    8.40
  -1 -11  -1   16.80    9.30
  -1 -11  -1    4.70    7.20
  -1 -11  -1    2.60    9.40
   1 -11   1    9.20    9.90
   1 -11   1    5.40    8.80
   1 -11   1    3.90    8.10
   1 -11   1   13.90    9.80
  -1 -11  -1    5.80    8.10
  -1  11  -1    6.70    8.30
   1  11   1    9.90    5.80
   1  11   1    0.70    7.60
  -1  11  -1    8.10    8.90
  -2 -11  -1  101.99   16.50
   2 -11   1  115.79   20.20
  -2 -11  -1  124.19   17.80
   2 -11   1  155.98   22.20
  -2 -11  -1   98.49   17.10
  -2 -11  -1   99.39   16.60
   2 -11   1   98.39   18.20
   2 -11   1  121.59   19.00
   2 -11   1  113.69   20.20
   2 -11   1  121.99   21.10
  -2 -11  -1  109.99   16.30
   2 -11   1   93.79   17.40
  -2 -11  -1  110.49   19.60
   2  11   1  118.29   11.50
  -2  11  -1   93.89   18.80
   2  11   1  145.59   23.30
  -2  11  -1  144.49   22.40
  -3 -11  -1  155.18   22.50
   3 -11   1  133.99   21.60
   3 -11   1  140.59   23.30
   3 -11   1  154.88   21.90
   3 -11   1  157.38   23.70
  -3 -11  -1  132.59   18.00
  -3 -11  -1  110.89   15.70
   3 -11   1  118.69   20.10
   3 -11   1  171.38   23.70
   3 -11   1  135.19   21.10
  -3 -11  -1  150.48   19.30
  -3 -11  -1  157.68   19.00
  -3  11  -1  182.18   26.50
   3  11   1  144.79   11.60
  -3  11  -1  161.58   23.70
   3  11   1  155.78   23.00
   4 -11   1 1168.38   71.89
  -4 -11  -1 1315.37   68.99
   4 -11   1 1097.49   70.89
  -4 -11  -1 1380.76   66.09
   4 -11   1 1389.26   76.19
   4 -11   1 1151.18   72.39
  -4 -11  -1 1192.28   65.99
  -4 -11  -1 1292.87   66.19
  -4 -11  -1 1302.97   72.69
   4 -11   1 1233.08   73.09
   4 -11   1 1063.99   71.29
   4 -11   1 1273.17   74.29
  -4  11  -1 1287.57   74.99
   4  11   1 1347.07   75.89
  -4  11  -1 1400.56   76.79
  -4  11  -1 1203.88   73.29
  -5 -11  -1   15.70    7.20
  -5 -11  -1   21.50    8.60
  -5 -11  -1   14.50    4.50
   5 -11   1   12.10   10.50
   5 -11   1   14.30   11.60
   5 -11   1   15.90   10.90
   5 -11   1    8.10    9.90
  -5 -11  -1   14.50    7.50
   5 -11   1   19.70   12.10
   5 -11   1   31.00   14.30
   5 -11   1   19.00   12.80
  -5 -11  -1   20.50   10.70
  -5  11  -1   11.60   11.30
  -5  11  -1    9.80   11.10
   5  11   1   22.70   12.80
  -5  11  -1   20.80   11.70
  -6 -11  -1  123.99   20.40
  -6 -11  -1  137.89   11.70
  -6 -11  -1  139.49   15.90
   6 -11   1  118.59   23.60
   6 -11   1  142.99   23.60
  -6 -11  -1  180.88   18.80
   6 -11   1  131.19   24.80
   6 -11   1  149.88   25.60
  -6 -11  -1  155.58   15.80
   6 -11   1  128.19   23.50
   6 -11   1  126.09   22.40
  -6  11  -1  136.79   25.40
  -6  11  -1  107.89   22.10
  -6  11  -1  136.89   23.10
   6  11   1  132.19   24.30
  -7 -11  -1   12.60    5.80
  -7 -11  -1    6.30    9.00
   7 -11   1   12.90   11.90
   7 -11   1    9.60   11.30
   7 -11   1    5.30    9.70
  -7 -11  -1   15.70    6.30
  -7 -11  -1    1.20    5.40
  -7 -11  -1   17.00    8.00
   7 -11   1   18.60   12.80
   7 -11   1   24.20   17.20
  -7  11  -1   32.60   16.20
  -7  11  -1    9.00   12.40
   7  11   1   24.00   13.80
  -7  11  -1    4.70   12.40
  -7  11  -1    9.50   10.60
  -8 -11  -1 2046.90   95.29
  -8 -11  -1 2094.69   99.99
   8 -11   1 2042.40  114.69
   8 -11   1 1963.20  119.69
  -8 -11  -1 2188.68  117.69
  -8 -11  -1 2112.59   99.99
   8 -11   1 2189.08  111.89
   8 -11   1 2258.77  116.29
  -8 -11  -1 2159.58   95.59
  -8 -11  -1 2019.60  107.89
   8 -11   1 2218.58  111.79
   8 -11   1 2021.70  113.09
  -8  11  -1 1846.32  119.19
  -8  11  -1 1953.10  111.99
  -8  11  -1 1952.50  125.29
  -8  11  -1 1936.91  117.39
   9 -11   1   13.00   11.40
  -9 -11  -1   14.40    7.40
  -9 -11  -1   20.30   10.50
   9 -11   1    8.20   12.20
  -9 -11  -1   24.60   16.70
   9 -11   1   14.00   12.30
   9 -11   1   31.90   15.50
   9 -11   1   24.30   13.40
  -9 -11  -1   11.20    9.80
  -9  11  -1    8.40   12.60
  -9  11  -1   15.60   12.30
  -9  11  -1   -2.10   12.50
  -9  11  -1   22.10   15.80
  10 -11   1  142.29   25.70
 -10 -11  -1  185.18   24.60
  10 -11   1  137.09   27.00
 -10 -11  -1  150.08   17.10
 -10 -11  -1  173.48   29.00
 -10 -11  -1  185.28   21.50
  10 -11   1  164.18   24.40
 -10 -11  -1  189.78   32.40
  10 -11   1  159.58   23.80
 -10  11  -1  177.98   31.80
 -10  11  -1   91.39   25.60
 -10  11  -1  161.18   26.90
 -10  11  -1  180.78   30.80
 -11 -11  -1  107.39   14.80
 -11 -11  -1  121.39   25.10
  11 -11   1  150.08   28.90
 -11 -11  -1   93.39   22.60
  11 -11   1   83.59   17.70
 -11 -11  -1  140.59   20.20
  11 -11   1  131.39   25.20
  11 -11   1  123.79   24.50
 -11 -11  -1   81.69   16.10
  11 -11   1  113.59   20.20
 -11  11  -1  113.89   23.50
 -11  11  -1  120.69   27.60
 -11  11  -1  109.69   27.50
 -11  11  -1  132.09   29.60
  12 -11   1  598.84   42.10
  12 -11   1  710.13   57.19
 -12 -11  -1  611.04   53.39
  12 -11   1  582.54   50.59
 -12 -11  -1  705.33   43.70
 -12 -11  -1  693.33   57.09
  12 -11   1  630.04   51.39
 -12 -11  -1  594.74   42.90
 -12 -11  -1  655.33   38.90
  12 -11   1  631.04   42.20
 -12  11  -1  661.83   51.19
 -12  11  -1  661.13   56.49
 -12  11  -1  759.72   68.09
 -12  11  -1  638.24   58.29
 -13 -11  -1   12.00    8.70
  13 -11   1   17.00   17.90
 -13 -11  -1   23.20   12.10
 -13 -11  -1   12.00   13.80
 -13  11  -1   33.80   16.20
 -13  11  -1   33.00   19.70
 -12 -12   1   -6.30    5.70
 -12 -12   1   23.20   17.10
  12 -12  -1    6.80   13.90
 -12 -12   1   -4.30    5.30
 -12 -12   1    4.50    8.80
  12 -12  -1   25.80   17.10
  12 -12  -1   -0.10   11.90
  12 -12  -1   10.30   12.40
 -12 -12   1   -6.50    9.50
 -12  12   1    3.10   11.20
 -12  12   1   15.80   16.40
 -12  12   1    2.20   18.40
 -12  12   1    4.80   14.20
  11 -12  -1  330.77   38.00
 -11 -12   1  370.66   29.00
  11 -12  -1  425.96   42.70
 -11 -12   1  400.56   30.00
  11 -12  -1  381.56   35.40
  11 -12  -1  368.56   46.40
  11 -12  -1  436.76   53.99
 -11 -12   1  323.17   44.10
 -11 -12   1  376.66   24.50
 -11  12   1  373.56   52.29
 -11  12   1  413.46   52.99
 -11  12   1  372.06   36.60
 -11  12   1  462.15   53.49
 -10 -12   1   16.00    6.30
 -10 -12   1   24.00    7.40
  10 -12  -1   -0.80    9.60
  10 -12  -1    4.50   11.40
 -10 -12   1   21.10   10.10
 -10 -12   1   22.50    9.60
 -10 -12   1   23.10   15.40
  10 -12  -1   23.20   18.40
 -10 -12   1   14.30    5.30
  10 -12  -1   16.00   12.70
  10 -12  -1   15.60   13.80
 -10  12   1    0.20   13.40
 -10  12   1   16.40   13.90
 -10  12   1    6.40   13.60
 -10  12   1   26.40   17.20
   9 -12  -1   11.70   12.10
  -9 -12   1    1.60   11.30
   9 -12  -1    2.20   11.10
  -9 -12   1    2.70    7.70
   9 -12  -1    6.80   13.30
  -9 -12   1   10.20    6.80
  -9 -12   1   -3.30    7.00
   9 -12  -1    7.80   11.90
  -9  12   1   -5.20    8.60
  -9  12   1   10.50   14.60
  -9  12   1   -2.50   13.60
  -9  12   1   -5.80   12.50
  -8 -12   1   22.40   10.30
   8 -12  -1   41.30   16.10
   8 -12  -1    7.00   12.00
  -8 -12   1   45.10   13.70
   8 -12  -1   21.80   14.00
  -8 -12   1   23.50   14.60
   8 -12  -1   41.30   16.00
  -8  12   1   23.10   17.40
  -8  12   1   16.80   14.40
  -8  12   1   52.99   17.00
  -8  12   1   38.20   18.00
   8  12  -1   44.90   14.40
   7 -12  -1  563.84   42.70
   7 -12  -1  464.05   40.60
  -7 -12   1  464.05   33.30
   7 -12  -1  546.15   43.70
   7 -12  -1  534.55   43.70
  -7 -12   1  486.55   31.40
  -7 -12   1  441.56   35.80
   7 -12  -1  492.55   42.40
  -7  12   1  484.25   44.50
  -7  12   1  454.05   44.30
  -7  12   1  431.86   48.70
   7  12  -1  442.86   31.70
   7  12  -1  483.85   39.80
  -7  12   1  452.45   40.20
   6 -12  -1    7.70   11.50
  -6 -12   1    5.70    7.50
  -6 -12   1   15.50    9.40
   6 -12  -1   11.30   11.50
   6 -12  -1   17.40   12.10
   6 -12  -1   13.70   12.20
   6 -12  -1    8.70   12.00
  -6 -12   1   21.30   11.40
   6 -12  -1    0.80   11.20
   6 -12  -1   10.90   10.80
   6  12  -1   18.20   12.30
  -6  12   1   30.50   15.50
  -6  12   1   24.90   13.30
   6  12  -1   15.50    8.70
  -6  12   1   26.00   15.00
  -6  12   1   16.10   13.50
   5 -12  -1  189.98   28.60
   5 -12  -1  218.98   29.90
  -5 -12   1  301.07   34.60
   5 -12  -1  169.08   26.80
   5 -12  -1  230.88   29.50
   5 -12  -1  273.27   34.00
   5 -12  -1  237.28   30.60
  -5 -12   1  263.67   30.10
  -5 -12   1  249.58   22.90
  -5 -12   1  236.18   21.50
   5 -12  -1  205.98   29.60
  -5  12   1  264.07   33.30
  -5  12   1  185.08   28.50
   5  12  -1  226.18   28.50
  -5  12   1  347.07   37.30
   5  12  -1  241.28   22.20
  -4 -12   1  136.39   19.00
   4 -12  -1  125.59   22.10
   4 -12  -1  129.19   22.60
   4 -12  -1  120.69   20.30
  -4 -12   1  164.98   24.10
   4 -12  -1  161.58   26.10
  -4 -12   1  134.79   22.20
   4 -12  -1  164.08   26.40
  -4 -12   1  145.79   19.80
   4 -12  -1  196.58   27.50
   4 -12  -1  127.99   23.30
   4  12  -1  143.69   23.60
  -4  12   1  134.79   24.70
  -4  12   1  153.38   23.90
  -4  12   1  140.59   22.50
   4  12  -1  139.19   19.30
   3 -12  -1  399.06   33.60
   3 -12  -1  381.06   33.10
   3 -12  -1  302.87   34.40
  -3 -12   1  318.47   29.70
   3 -12  -1  357.76   32.90
  -3 -12   1  382.56   29.00
   3 -12  -1  318.37   28.70
   3 -12  -1  348.07   32.10
  -3 -12   1  344.37   27.30
   3 -12  -1  372.46   32.00
   3  12  -1  340.37   28.70
  -3  12   1  355.36   32.90
  -3  12   1  325.27   29.40
  -3  12   1  248.88   32.20
   3  12  -1  347.27   31.60
   2 -12  -1  350.66   32.50
   2 -12  -1  339.87   31.30
  -2 -12   1  324.87   27.70
   2 -12  -1  326.37   27.30
   2 -12  -1  361.26   31.40
   2 -12  -1  375.26   32.10
  -2 -12   1  338.67   28.20
  -2 -12   1  351.16   28.60
   2 -12  -1  339.07   30.10
   2 -12  -1  342.27   31.80
  -2 -12   1  282.57   28.90
   2  12  -1  343.47   19.90
  -2  12   1  345.07   28.50
   2  12  -1  372.56   29.70
   2  12  -1  306.17   30.20
  -2  12   1  347.17   32.20
   1 -12  -1  833.92   53.99
  -1 -12   1  813.32   51.29
   1 -12  -1  832.22   56.79
  -1 -12   1  893.61   54.19
  -1 -12   1  824.52   54.29
   1 -12  -1  937.71   57.39
  -1 -12   1  864.61   53.29
  -1 -12   1  946.81   54.09
   1 -12  -1  915.31   55.49
   1 -12  -1  927.71   55.59
   1 -12  -1  893.31   50.29
   1 -12  -1  888.91   55.29
  -1 -12   1  940.71   56.79
  -1  12   1  834.92   52.89
   1  12  -1  875.71   47.00
   1  12  -1  902.61   57.09
  -1  12   1  743.03   50.09
  -1  12   1  826.22   56.49
   0 -12   1   44.70   13.80
   0 -12   1   35.40   12.20
   0 -12  -1   28.60   12.30
   0 -12  -1   39.20   12.50
   0 -12   1   39.50   10.90
   0 -12  -1   27.00   11.20
   0 -12   1   43.50   14.00
   0 -12   1   42.60   13.00
   0 -12  -1   42.60    9.90
   0 -12  -1   24.00   12.10
   0 -12  -1   39.30   12.90
   0 -12   1   40.10   12.40
   0  12   1   57.69   16.40
   0  12   1   62.99   13.50
   0  12  -1   35.80   12.50
   0  12  -1   43.90   13.40
  -1 -12  -1  354.56   31.70
   1 -12   1  394.26   33.30
   1 -12   1  443.56   32.70
  -1 -12  -1  410.86   34.30
  -1 -12  -1  433.16   28.20
  -1 -12  -1  400.66   31.30
   1 -12   1  420.76   34.30
  -1 -12  -1  348.07   29.80
   1 -12   1  408.26   34.80
  -1 -12  -1  438.36   32.80
   1 -12   1  378.86   32.20
   1 -12   1  408.46   33.50
   1  12   1  469.65   32.20
  -1  12  -1  437.16   34.10
  -1  12  -1  411.16   35.30
   1  12   1  363.06   34.40
  -2 -12  -1 1116.39   69.39
   2 -12   1 1231.68   68.79
  -2 -12  -1 1149.19   65.79
   2 -12   1 1144.99   69.79
   2 -12   1 1155.58   69.69
  -2 -12  -1 1043.60   64.49
   2 -12   1 1315.57   71.29
  -2 -12  -1 1122.09   66.69
   2 -12   1 1352.56   74.69
  -2 -12  -1 1246.48   67.29
  -2 -12  -1 1240.08   62.99
   2 -12   1 1156.88   71.69
   2 -12   1 1431.06   72.99
   2  12   1 1210.48   59.59
  -2  12  -1 1005.90   69.29
  -2  12  -1 1142.69   69.09
   2  12   1 1247.58   72.99
   3 -12   1  737.83   52.29
  -3 -12  -1  850.21   49.50
   3 -12   1  772.02   54.09
  -3 -12  -1  769.82   47.30
   3 -12   1  919.91   57.59
  -3 -12  -1  866.91   54.99
  -3 -12  -1  838.12   49.40
   3 -12   1  920.41   56.89
  -3 -12  -1  783.52   49.50
   3 -12   1  762.22   54.99
   3 -12   1  846.82   54.69
   3 -12   1  768.82   53.89
   3  12   1  883.61   57.49
   3  12   1  843.82   42.00
  -3  12  -1  925.01   56.49
  -3  12  -1  897.31   57.09
   4 -12   1   10.70   10.60
   4 -12   1    7.40   10.30
   4 -12   1   42.60   13.80
   4 -12   1   11.80   10.20
   4 -12   1   11.40   11.50
  -4 -12  -1   18.00    8.60
  -4 -12  -1    4.50    6.70
   4 -12   1   -5.60    7.40
  -4 -12  -1   27.60   12.20
  -4 -12  -1   18.60    9.00
  -4 -12  -1   12.60    8.60
   4 -12   1   11.70   10.40
   4  12   1   16.40   12.10
  -4  12  -1   13.80   11.00
  -4  12  -1   14.50   11.10
   5 -12   1   12.50   10.90
   5 -12   1   -5.00    8.00
  -5 -12  -1    8.00    6.80
   5 -12   1    9.30   11.70
   5 -12   1    9.00   10.70
   5 -12   1   15.40   12.40
  -5 -12  -1   15.30   10.90
   5 -12   1   -3.50    8.50
   5 -12   1    8.20   10.00
  -5 -12  -1   15.50    7.50
  -5 -12  -1    8.80    7.90
  -5 -12  -1    3.80    7.90
  -5  12  -1    0.50    9.30
  -5  12  -1   14.90   11.30
  -5  12  -1   -5.20    9.90
   5  12   1    7.00   10.20
   6 -12   1  388.26   44.20
  -6 -12  -1  402.26   28.30
   6 -12   1  385.96   36.80
   6 -12   1  439.36   36.70
   6 -12   1  403.26   36.70
   6 -12   1  387.66   36.20
  -6 -12  -1  371.26   26.30
  -6 -12  -1  331.17   32.20
  -6 -12  -1  345.27   25.20
   6 -12   1  367.26   34.80
  -6  12  -1  353.06   39.40
  -6  12  -1  398.06   38.20
  -6  12  -1  405.36   39.20
   6  12   1  336.37   38.90
  -7 -12  -1  600.74   36.60
   7 -12   1  693.13   49.10
  -7 -12  -1  657.33   33.60
   7 -12   1  686.13   51.69
   7 -12   1  669.43   48.50
   7 -12   1  622.44   49.60
   7 -12   1  583.74   48.40
  -7 -12  -1  665.03   39.70
  -7 -12  -1  648.44   36.50
  -7 -12  -1  669.83   46.90
   7 -12   1  646.14   53.39
  -7  12  -1  734.73   54.69
  -7  12  -1  609.84   52.79
  -7  12  -1  620.04   49.10
   7  12   1  611.54   49.60
  -8 -12  -1  254.27   21.60
  -8 -12  -1  295.27   40.20
  -8 -12  -1  245.88   18.20
   8 -12   1  278.77   40.90
  -8 -12  -1  271.67   18.00
   8 -12   1  238.68   31.20
  -8 -12  -1  264.57   18.30
   8 -12   1  243.08   34.10
   8 -12   1  250.97   33.00
  -8 -12  -1  256.67   30.40
   8 -12   1  272.97   33.90
   8 -12   1  261.27   41.60
  -8  12  -1  215.38   34.90
  -8  12  -1  244.48   36.20
  -9 -12  -1   38.70   10.30
  -9 -12  -1   42.40    9.10
   9 -12   1   11.40   12.40
   9 -12   1   37.30   16.30
  -9 -12  -1   59.69   19.40
   9 -12   1   15.00   12.60
  -9 -12  -1   38.40   13.70
   9 -12   1   53.39   17.90
   9 -12   1    4.60   12.70
  -9  12  -1   18.70   13.20
  -9  12  -1   19.10   15.90
  -9  12  -1   58.29   19.70
  -9  12  -1   29.90   18.20
  10 -12   1  577.64   49.70
  10 -12   1  610.14   55.89
 -10 -12  -1  564.94   35.40
 -10 -12  -1  564.44   42.40
  10 -12   1  581.14   44.20
  10 -12   1  622.44   48.90
 -10 -12  -1  563.54   50.19
 -10 -12  -1  578.64   46.40
 -10 -12  -1  556.54   47.00
  10 -12   1  551.64   48.00
 -10  12  -1  572.64   52.29
 -10  12  -1  506.65   53.59
 -10  12  -1  578.64   47.10
 -10  12  -1  525.55   52.09
  11 -12   1  -10.10    9.30
 -11 -12  -1   -0.10    7.00
 -11 -12  -1    1.30    6.70
 -11 -12  -1   21.70   15.20
 -11 -12  -1    1.60    7.90
  11 -12   1   -0.10   10.70
 -11 -12  -1   -6.50    9.30
  11 -12   1   -2.00   10.00
  11 -12   1    6.40   11.00
  11 -12   1   14.00   14.00
 -11  12  -1  -19.80   10.30
 -11  12  -1   -7.40    9.70
 -11  12  -1   16.90   15.60
 -11  12  -1  -10.90   11.50
 -12 -12  -1  485.35   34.90
 -12 -12  -1  522.95   33.30
 -12 -12  -1  455.15   54.19
  12 -12   1  516.45   45.50
 -12 -12  -1  490.25   46.20
  12 -12   1  520.95   38.70
  12 -12   1  547.95   69.09
 -12 -12  -1  511.35   36.80
  12 -12   1  479.25   45.60
  12 -12   1  464.95   36.30
 -12  12  -1  561.64   54.29
 -12  12  -1  476.55   43.90
 -12  12  -1  495.65   63.79
 -12  12  -1  438.56   54.89
  12 -13  -1    9.10   12.50
  12 -13  -1   30.90   26.70
 -12 -13   1   -7.60   11.10
 -12 -13   1    1.00    8.60
 -12 -13   1   -9.00    8.40
 -12 -13   1   16.90    9.40
  12 -13  -1   33.30   18.90
  12 -13  -1   34.10   19.10
 -12  13   1   21.60   19.30
 -12  13   1   13.00   12.60
 -12  13   1    3.80   16.50
 -12  13   1   66.19   23.50
 -11 -13   1   -5.80    6.40
 -11 -13   1   -8.80    6.80
 -11 -13   1   -8.70   10.80
  11 -13  -1   13.00   13.60
  11 -13  -1  -12.70    8.50
  11 -13  -1   -5.10   10.70
  11 -13  -1    6.60   20.10
  11 -13  -1   15.20    9.90
 -11  13   1    2.40   10.60
 -11  13   1    0.40   13.60
 -11  13   1   11.70   16.60
 -11  13   1   -7.10   12.80
  10 -13  -1  128.79   24.50
  10 -13  -1   91.89   23.90
 -10 -13   1  166.88   21.50
 -10 -13   1  104.39   26.30
  10 -13  -1  171.68   29.40
 -10 -13   1  145.69   15.30
 -10 -13   1  130.29   14.70
 -10 -13   1  152.68   22.10
  10 -13  -1  129.39   26.90
 -10  13   1  133.99   31.60
 -10  13   1  133.59   24.30
 -10  13   1  128.39   28.60
 -10  13   1  209.18   38.00
   9 -13  -1  483.65   44.50
  -9 -13   1  441.76   34.80
   9 -13  -1  492.85   57.39
  -9 -13   1  415.96   28.80
   9 -13  -1  387.26   47.90
   9 -13  -1  498.75   42.90
  -9 -13   1  463.35   45.20
   9 -13  -1  467.65   40.10
  -9 -13   1  381.16   31.50
  -9 -13   1  417.96   28.40
  -9  13   1  449.56   51.99
  -9  13   1  428.76   40.20
  -9  13   1  428.26   52.89
  -9  13   1  375.86   50.29
  -8 -13   1   10.70   12.10
  -8 -13   1    8.90    7.40
   8 -13  -1   12.10   13.80
   8 -13  -1   -2.60    9.40
  -8 -13   1   17.30    9.70
   8 -13  -1   61.89   19.00
  -8 -13   1   11.60   10.70
   8 -13  -1   29.30   14.50
   8 -13  -1   17.50   14.50
  -8  13   1    7.30   12.80
   8  13  -1   24.80   13.20
  -8  13   1   19.80   15.90
  -8  13   1    1.20   12.20
  -8  13   1  -10.80   11.10
   7 -13  -1  315.97   38.20
   7 -13  -1  337.47   38.20
  -7 -13   1  311.67   29.50
   7 -13  -1  362.16   36.20
   7 -13  -1  342.87   40.10
   7 -13  -1  317.77   42.70
  -7 -13   1  293.07   26.40
   7 -13  -1  286.57   38.90
   7 -13  -1  316.97   38.90
  -7  13   1  215.78   36.10
   7  13  -1  352.56   41.20
  -7  13   1  322.67   37.80
  -7  13   1  284.67   39.20
  -7  13   1  305.07   40.00
  -6 -13   1  132.09   17.90
  -6 -13   1  128.79   19.00
   6 -13  -1  136.99   27.00
   6 -13  -1  154.78   28.20
  -6 -13   1  111.49   22.50
  -6 -13   1  114.89   20.80
   6 -13  -1   82.79   20.00
   6 -13  -1  127.09   24.20
   6 -13  -1   99.79   21.40
   6 -13  -1  123.29   23.40
  -6  13   1  129.49   25.30
  -6  13   1  134.99   23.80
  -6  13   1   89.49   22.80
   6  13  -1  150.78   24.50
  -5 -13   1  348.47   31.60
   5 -13  -1  227.28   30.60
   5 -13  -1  249.78   32.50
  -5 -13   1  263.57   24.90
  -5 -13   1  268.67   30.70
   5 -13  -1  234.18   31.10
  -5 -13   1  227.98   24.70
   5 -13  -1  306.97   36.00
   5 -13  -1  244.68   33.50
   5 -13  -1  246.18   34.20
   5 -13  -1  270.27   33.60
  -5  13   1  271.37   36.90
  -5  13   1  256.27   32.60
   5  13  -1  240.88   27.20
   5  13  -1  211.58   30.40
  -5  13   1  264.47   34.10
   4 -13  -1    6.20   10.00
  -4 -13   1    8.70    9.30
   4 -13  -1   -4.40    8.70
  -4 -13   1    8.80    8.00
   4 -13  -1   15.70   11.90
   4 -13  -1   -2.00    9.30
   4 -13  -1    6.90   11.50
  -4 -13   1    2.90    9.50
   4 -13  -1    7.70    9.60
   4 -13  -1   -2.50    9.50
  -4 -13   1   -1.50    8.20
  -4  13   1    3.90   11.20
  -4  13   1   10.40   11.60
   4  13  -1    6.00    9.60
  -4  13   1   16.60   11.00
   4  13  -1   -1.70    7.60
   3 -13  -1  999.30   64.39
   3 -13  -1 1025.90   65.59
   3 -13  -1 1077.19   67.39
   3 -13  -1 1099.89   65.99
  -3 -13   1 1059.49   63.79
  -3 -13   1 1007.10   60.19
  -3 -13   1  936.11   59.99
   3 -13  -1 1019.20   61.79
   3 -13  -1 1100.49   66.39
  -3 -13   1  965.00   58.99
   3 -13  -1  992.90   64.99
  -3  13   1 1081.29   63.49
   3  13  -1 1007.30   64.79
  -3  13   1 1031.60   66.79
   2 -13  -1  494.85   41.10
   2 -13  -1  474.65   38.20
  -2 -13   1  424.36   37.40
   2 -13  -1  465.95   39.70
  -2 -13   1  487.35   36.10
  -2 -13   1  473.25   36.20
  -2 -13   1  459.45   34.90
   2 -13  -1  507.45   39.60
   2 -13  -1  533.75   36.40
   2 -13  -1  514.95   40.20
  -2 -13   1  498.45   37.10
   2 -13  -1  514.75   40.00
   2  13  -1  454.25   39.00
  -2  13   1  411.66   37.10
  -2  13   1  520.45   36.90
   2  13  -1  502.55   27.00
  -2  13   1  514.15   41.50
   1 -13  -1  226.08   30.40
   1 -13  -1  191.68   26.00
  -1 -13   1  176.08   24.10
  -1 -13   1  187.38   26.30
   1 -13  -1  162.88   24.50
  -1 -13   1  158.08   22.80
   1 -13  -1  172.18   26.30
   1 -13  -1  141.89   23.30
  -1 -13   1  134.09   20.40
   1 -13  -1  157.88   20.20
   1 -13  -1  143.29   23.60
  -1 -13   1  154.18   23.60
  -1 -13   1  163.88   23.00
  -1  13   1  178.28   23.10
   1  13  -1  134.49   23.00
  -1  13   1  172.68   23.70
  -1  13   1  270.57   35.20
   1  13  -1  159.18   17.60
   0 -13  -1  228.08   27.80
   0 -13  -1  189.78   26.30
   0 -13   1  269.97   31.60
   0 -13   1  215.48   25.30
   0 -13   1  244.88   29.30
   0 -13  -1  235.68   20.50
   0 -13   1  215.48   27.60
   0 -13  -1  220.18   27.30
   0 -13  -1  194.98   27.40
   0 -13   1  260.57   29.20
   0 -13  -1  264.87   30.10
   0 -13   1  196.68   26.70
   0  13   1  254.97   33.50
   0  13  -1  195.78   27.00
   0  13   1  224.68   26.30
   0  13  -1  150.58   24.00
   0  13   1  219.48   25.50
   1 -13   1 1384.16   78.79
   1 -13   1 1351.96   78.79
   1 -13   1 1251.27   74.89
  -1 -13  -1 1356.36   77.19
  -1 -13  -1 1410.96   71.79
   1 -13   1 1278.47   78.19
  -1 -13  -1 1348.57   79.79
  -1 -13  -1 1629.94   79.19
   1 -13   1 1412.86   78.99
  -1 -13  -1 1270.17   75.49
  -1 -13  -1 1408.76   77.49
   1 -13   1 1393.16   80.79
  -1  13  -1 1381.56   81.09
   1  13   1 1381.76   71.19
   1  13   1 1372.26   81.89
  -2 -13  -1  152.78   18.40
   2 -13   1  125.79   21.80
   2 -13   1  114.29   22.40
   2 -13   1  139.09   22.20
  -2 -13  -1  172.98   24.50
  -2 -13  -1  151.18   21.80
   2 -13   1  136.59   23.40
   2 -13   1  111.79   22.40
   2 -13   1  154.98   23.50
   2 -13   1  139.49   21.80
  -2 -13  -1  179.58   24.30
  -2 -13  -1  141.29   22.20
  -2 -13  -1  161.18   22.60
   2  13   1  143.89   13.70
   2  13   1  166.28   27.10
  -2  13  -1  175.28   27.60
  -2  13  -1  127.49   21.20
   3 -13   1  343.77   38.10
   3 -13   1  255.47   32.60
   3 -13   1  214.98   30.10
   3 -13   1  247.68   31.90
   3 -13   1  267.07   32.40
  -3 -13  -1  263.27   24.60
  -3 -13  -1  276.07   23.30
  -3 -13  -1  253.97   28.10
   3 -13   1  310.37   34.80
   3 -13   1  324.57   36.70
  -3 -13  -1  266.97   30.10
  -3 -13  -1  286.47   34.30
  -3 -13  -1  254.87   28.00
  -3  13  -1  277.37   32.80
  -3  13  -1  267.57   34.30
   3  13   1  403.46   42.80
   3  13   1  269.07   17.60
  -4 -13  -1  228.48   25.90
   4 -13   1  265.67   33.30
   4 -13   1  236.48   30.40
  -4 -13  -1  242.78   22.70
   4 -13   1  283.27   35.00
  -4 -13  -1  209.88   21.60
   4 -13   1  220.18   29.80
  -4 -13  -1  280.37   33.30
   4 -13   1  320.87   36.10
   4 -13   1  235.88   32.40
  -4 -13  -1  223.68   21.60
   4 -13   1  210.48   29.30
   4  13   1  254.17   33.30
  -4  13  -1  212.08   29.30
  -4  13  -1  232.68   31.20
   5 -13   1  262.37   34.10
  -5 -13  -1  347.27   38.00
   5 -13   1  306.57   36.70
  -5 -13  -1  295.17   27.50
   5 -13   1  229.68   32.10
   5 -13   1  287.27   34.90
  -5 -13  -1  283.87   25.10
   5 -13   1  244.98   32.90
   5 -13   1  329.27   38.60
  -5 -13  -1  301.77   24.40
   5 -13   1  245.58   32.00
  -5 -13  -1  292.57   23.70
  -5  13  -1  271.17   36.50
   5  13   1  252.47   33.20
  -5  13  -1  244.28   32.80
  -6 -13  -1  323.77   23.70
   6 -13   1  296.77   40.90
   6 -13   1  306.27   36.90
  -6 -13  -1  284.87   25.30
   6 -13   1  320.57   37.60
  -6 -13  -1  296.47   24.20
  -6 -13  -1  322.77   36.80
   6 -13   1  332.77   44.50
   6 -13   1  243.08   34.00
  -6 -13  -1  295.77   34.50
   6 -13   1  275.67   40.80
  -6  13  -1  296.77   38.20
  -6  13  -1  352.56   40.90
  -6  13  -1  282.77   38.60
   6  13   1  321.67   41.20
  -7 -13  -1  238.68   20.00
   7 -13   1  249.97   36.10
   7 -13   1  251.17   32.50
   7 -13   1  301.77   38.90
  -7 -13  -1  272.17   33.20
   7 -13   1  242.78   31.40
   7 -13   1  309.57   39.50
  -7 -13  -1  248.18   22.60
  -7 -13  -1  233.58   20.50
   7 -13   1  302.67   38.00
  -7  13  -1  270.87   36.70
  -7  13  -1  276.57   45.80
  -7  13  -1  240.68   34.80
   7  13   1  207.78   32.10
  -8 -13  -1  283.27   20.90
   8 -13   1  429.76   46.70
  -8 -13  -1  266.37   24.30
   8 -13   1  336.17   38.30
   8 -13   1  364.66   42.40
   8 -13   1  366.66   43.90
  -8 -13  -1  311.27   40.00
  -8 -13  -1  299.47   35.10
   8 -13   1  331.47   45.50
  -8 -13  -1  289.77   21.30
   8 -13   1  283.27   35.70
   8  13   1  313.77   39.80
  -8  13  -1  304.77   41.60
  -8  13  -1  340.27   39.50
  -8  13  -1  406.86   47.50
  -9 -13  -1  126.59   10.30
  -9 -13  -1  124.59   22.80
   9 -13   1  129.49   30.40
  -9 -13  -1  121.09   24.40
  -9 -13  -1  108.59    9.60
   9 -13   1  151.58   26.70
  -9 -13  -1   99.69   10.00
   9 -13   1  162.68   25.50
   9 -13   1  114.19   23.80
   9 -13   1  163.98   29.30
  -9  13  -1  156.88   33.50
  -9  13  -1   98.29   26.30
  -9  13  -1  190.78   29.10
  -9  13  -1  169.08   31.30
  10 -13   1   85.89   35.20
  10 -13   1  112.59   24.20
  10 -13   1   79.69   19.70
  10 -13   1   63.69   18.40
 -10 -13  -1   83.39   18.10
  10 -13   1   40.30   17.20
 -10 -13  -1   70.89   18.00
 -10 -13  -1   86.59   22.00
 -10 -13  -1   78.69   10.70
 -10 -13  -1   87.99   14.30
 -10  13  -1   56.19   17.30
 -10  13  -1   40.80   19.60
 -10  13  -1   80.09   24.70
 -10  13  -1   35.40   19.40
  11 -13   1  359.26   45.60
  11 -13   1  417.16   42.50
 -11 -13  -1  380.16   29.10
  11 -13   1  380.46   45.80
 -11 -13  -1  417.96   28.30
 -11 -13  -1  427.06   41.30
 -11 -13  -1  466.55   35.50
 -11 -13  -1  416.36   50.69
  11 -13   1  416.96   37.20
  11 -13   1  388.96   35.40
 -11  13  -1  330.57   50.39
 -11  13  -1  381.96   49.20
 -11  13  -1  401.16   52.89
 -11  13  -1  490.55   42.10
 -12 -13  -1   34.70    9.70
  12 -13   1   71.09   16.00
 -12 -13  -1   52.59   11.30
  12 -13   1  104.89   24.70
 -12 -13  -1   52.79   17.80
  12 -13   1   87.09   24.40
 -12 -13  -1   55.59   14.50
 -12 -13  -1   45.50   11.60
 -12 -13  -1   26.00   18.30
 -12  13  -1   38.30   20.50
 -12  13  -1   14.10   18.50
 -12  13  -1   32.90   16.90
 -12  13  -1   41.20   25.50
 -12 -14   1  144.09   20.20
 -12 -14   1  141.99   20.70
  12 -14  -1  166.38   31.60
 -12 -14   1  165.08   31.30
  12 -14  -1  179.68   36.10
 -12 -14   1  154.18   46.50
  12 -14  -1  180.78   27.30
 -12  14   1  109.89   29.30
 -12  14   1  147.39   32.60
 -12  14   1  182.68   34.50
 -12  14   1  132.49   26.70
 -11 -14   1  144.09   20.50
 -11 -14   1  127.19   19.70
  11 -14  -1  157.18   29.60
  11 -14  -1  105.99   25.50
 -11 -14   1  136.49   28.90
  11 -14  -1  123.59   26.60
  11 -14  -1  145.59   25.60
 -11  14   1  151.48   27.90
 -11  14   1   99.89   27.00
 -11  14   1  164.98   34.50
 -11  14   1  127.09   29.10
 -10 -14   1   20.60   11.30
  10 -14  -1    6.60   13.30
 -10 -14   1    8.10    6.50
 -10 -14   1   17.80    7.50
  10 -14  -1   13.40   14.20
  10 -14  -1   29.30   17.10
  10 -14  -1   37.30   18.00
 -10 -14   1   -0.80    8.00
 -10 -14   1   12.00   15.40
 -10  14   1   18.60   16.80
 -10  14   1   20.40   14.30
 -10  14   1    4.10   14.60
 -10  14   1    7.90   14.90
  -9 -14   1   14.00   13.60
   9 -14  -1   12.50   13.70
  -9 -14   1    1.20    6.60
   9 -14  -1    8.20   11.10
   9 -14  -1  -13.80   10.60
  -9 -14   1    3.90    8.10
  -9 -14   1    9.40    9.70
   9 -14  -1   -9.10   10.70
  -9 -14   1   -3.00    6.00
   9 -14  -1   -1.40   11.90
  -9  14   1   26.60   17.20
  -9  14   1   21.80   15.00
  -9  14   1   14.40   16.00
  -9  14   1   16.00   16.00
   9  14  -1    9.70   12.90
   8 -14  -1  599.04   50.09
  -8 -14   1  642.74   40.10
  -8 -14   1  649.93   46.20
   8 -14  -1  618.24   49.60
   8 -14  -1  630.74   52.09
  -8 -14   1  686.23   56.49
  -8 -14   1  676.03   43.90
  -8 -14   1  622.04   40.70
   8 -14  -1  656.03   54.69
  -8  14   1  667.23   52.79
  -8  14   1  636.54   55.49
   8  14  -1  693.83   52.39
  -8  14   1  586.14   54.29
   7 -14  -1   63.09   20.00
   7 -14  -1   43.20   18.20
  -7 -14   1   85.49   15.80
  -7 -14   1   68.29   17.10
  -7 -14   1   67.69   19.90
   7 -14  -1  135.49   27.50
   7 -14  -1   80.29   20.70
  -7 -14   1   63.79   13.40
   7 -14  -1   61.29   19.00
  -7 -14   1   88.19   16.70
   7 -14  -1  122.99   24.90
  -7  14   1   45.80   19.20
   7  14  -1   83.49   21.00
  -7  14   1   88.19   22.90
  -7  14   1  120.99   24.90
   6 -14  -1  -10.00    7.80
   6 -14  -1    0.20    9.60
   6 -14  -1    3.20   10.60
   6 -14  -1    2.10   12.20
   6 -14  -1    0.90   12.20
  -6 -14   1    1.60    8.70
  -6 -14   1    2.40    8.60
  -6 -14   1  -13.70    6.10
  -6 -14   1   -5.20    6.60
  -6 -14   1    5.20   10.10
   6 -14  -1   -2.70    9.10
   6 -14  -1    2.50   12.30
  -6  14   1   15.60   13.40
   6  14  -1   12.60   11.90
  -6  14   1   14.70   13.80
  -6  14   1    0.30    9.90
   5 -14  -1  129.89   24.50
   5 -14  -1   75.19   20.20
   5 -14  -1   90.09   20.40
  -5 -14   1   81.19   15.70
   5 -14  -1   54.19   17.70
  -5 -14   1   63.79   17.30
  -5 -14   1   92.09   17.30
   5 -14  -1  116.19   25.60
   5 -14  -1   97.09   22.10
  -5 -14   1   69.89   16.40
  -5 -14   1   98.69   18.50
   5 -14  -1   74.59   19.60
  -5  14   1  114.89   23.80
   5  14  -1   89.79   19.90
  -5  14   1  108.29   22.80
  -5  14   1  118.29   25.40
   4 -14  -1 1483.75  102.99
  -4 -14   1 1669.23   86.79
  -4 -14   1 1658.83   91.69
   4 -14  -1 1565.64   92.99
  -4 -14   1 1583.34   87.89
  -4 -14   1 1674.13   88.69
   4 -14  -1 1644.34   94.29
   4 -14  -1 1670.13   91.99
   4 -14  -1 1617.54   94.89
   4 -14  -1 1618.94   95.69
   4  14  -1 1667.53   95.09
  -4  14   1 1648.24   95.89
  -4  14   1 1652.83   92.79
  -4  14   1 1548.25   94.59
  -3 -14   1  282.77   27.70
   3 -14  -1  305.27   35.90
  -3 -14   1  306.77   33.10
   3 -14  -1  365.16   34.80
   3 -14  -1  361.86   33.90
   3 -14  -1  313.77   36.80
  -3 -14   1  338.17   32.40
  -3 -14   1  330.87   30.50
  -3 -14   1  341.57   30.20
   3 -14  -1  297.67   35.70
   3 -14  -1  355.26   33.40
   3 -14  -1  323.97   30.00
   3  14  -1  390.26   42.90
  -3  14   1  297.37   36.30
  -3  14   1  326.67   31.20
   2 -14  -1   40.30   12.40
   2 -14  -1   24.00   12.80
   2 -14  -1   34.30   13.30
  -2 -14   1   34.70   11.50
  -2 -14   1   72.09   15.50
  -2 -14   1   63.69   15.70
   2 -14  -1   78.29   18.60
  -2 -14   1   29.40   13.50
   2 -14  -1   49.50   15.20
   2 -14  -1   44.00   15.90
  -2 -14   1   56.99   15.50
  -2 -14   1   41.00   13.60
   2 -14  -1   24.90   12.90
   2  14  -1   54.29    8.20
  -2  14   1   58.19   15.00
  -2  14   1   41.80   14.50
   2  14  -1   30.30   13.80
  -2  14   1   47.10   16.30
   1 -14  -1  295.17   34.70
  -1 -14   1  253.57   30.50
   1 -14  -1  285.47   35.70
   1 -14  -1  361.66   38.20
   1 -14  -1  273.47   32.50
  -1 -14   1  253.87   25.70
  -1 -14   1  293.07   32.60
  -1 -14   1  336.37   31.30
  -1 -14   1  341.77   29.20
  -1 -14   1  303.07   34.80
   1 -14  -1  275.17   25.30
   1 -14  -1  320.17   38.20
   1 -14  -1  356.06   37.40
   1  14  -1  292.27   36.00
  -1  14   1  318.77   27.60
   1  14  -1  298.17   27.00
  -1  14   1  273.97   27.90
  -1  14   1  266.37   35.70
   0 -14  -1 1322.17   78.09
   0 -14  -1 1351.46   77.79
   0 -14  -1 1379.26   72.09
   0 -14   1 1539.65   77.49
   0 -14   1 1385.06   78.19
   0 -14   1 1415.76   81.49
   0 -14   1 1456.65   79.69
   0 -14  -1 1243.78   79.29
   0 -14  -1 1258.17   77.39
   0 -14   1 1391.06   78.29
   0 -14   1 1318.67   79.29
   0 -14  -1 1291.77   77.19
   0  14  -1 1311.47   81.09
   0  14   1 1307.47   81.59
   0  14   1 1330.57   73.49
   0  14  -1 1259.07   72.19
   1 -14   1   12.10   11.90
   1 -14   1    5.10   10.30
  -1 -14  -1   15.50   10.70
  -1 -14  -1   24.30   12.00
  -1 -14  -1   -0.20    9.60
   1 -14   1   17.70   13.50
   1 -14   1   23.80   10.70
  -1 -14  -1   24.10    9.00
  -1 -14  -1    2.80    9.00
  -1 -14  -1   16.90   11.20
   1 -14   1   29.50   13.80
   1 -14   1   21.90   13.80
   1 -14   1    9.10    9.70
   1  14   1   18.90   13.40
  -1  14  -1    5.20   10.20
   1  14   1   26.90    8.80
  -1  14  -1    5.50    9.60
   2 -14   1    5.10    9.20
  -2 -14  -1    5.30   10.30
  -2 -14  -1    1.70    6.10
   2 -14   1    8.30   10.80
   2 -14   1    8.60   10.60
  -2 -14  -1   -0.60    8.80
   2 -14   1    0.20   10.40
   2 -14   1    5.50   10.50
   2 -14   1   -0.40    8.20
  -2 -14  -1   -1.10    7.30
   2 -14   1    2.10    9.10
  -2 -14  -1    8.00    9.10
  -2 -14  -1    3.50    8.60
  -2  14  -1   10.70   11.40
  -2  14  -1    2.30    8.10
   2  14   1    4.70    9.70
   2  14   1    4.70    5.20
  -3 -14  -1  665.63   45.50
   3 -14   1  722.53   51.09
   3 -14   1  591.14   48.30
   3 -14   1  700.23   48.60
   3 -14   1  610.04   49.70
  -3 -14  -1  644.54   49.00
  -3 -14  -1  714.33   47.40
   3 -14   1  640.74   50.89
  -3 -14  -1  703.13   45.10
   3 -14   1  608.84   47.80
   3 -14   1  702.73   50.29
  -3 -14  -1  629.34   40.80
  -3 -14  -1  631.84   43.40
   3  14   1  671.93   52.29
   3  14   1  670.73   35.10
  -3  14  -1  721.13   52.49
  -3  14  -1  695.13   49.99
   4 -14   1  189.98   29.80
   4 -14   1  311.67   36.50
  -4 -14  -1  195.58   29.10
   4 -14   1  168.58   27.70
   4 -14   1  171.38   27.90
   4 -14   1  209.88   30.10
   4 -14   1  248.58   33.10
  -4 -14  -1  254.07   27.00
  -4 -14  -1  239.38   25.60
   4 -14   1  211.18   34.60
  -4 -14  -1  226.08   26.40
  -4 -14  -1  210.68   24.70
  -4  14  -1  285.07   36.90
  -4  14  -1  178.68   29.70
   4  14   1  189.48   31.50
  -5 -14  -1   90.29   20.00
  -5 -14  -1  139.29   21.40
   5 -14   1  135.09   24.40
   5 -14   1   86.19   21.30
  -5 -14  -1  132.69   18.50
   5 -14   1  169.88   27.60
  -5 -14  -1  146.99   21.50
   5 -14   1   95.99   23.40
  -5 -14  -1  121.19   18.30
   5 -14   1  143.99   25.50
   5 -14   1  136.19   26.90
   5 -14   1  125.19   24.90
   5  14   1  153.28   27.90
  -5  14  -1  111.59   26.00
  -5  14  -1  151.78   26.70
   6 -14   1   32.90   15.70
   6 -14   1   53.89   18.50
  -6 -14  -1   43.50   12.70
  -6 -14  -1   27.70   10.40
  -6 -14  -1   52.19   15.10
   6 -14   1   49.40   17.90
   6 -14   1   87.59   20.40
   6 -14   1   51.99   17.00
  -6 -14  -1   56.79   16.50
  -6  14  -1   27.00   16.10
   6  14   1   44.40   17.40
  -6  14  -1   67.39   19.30
  -7 -14  -1  195.68   21.40
   7 -14   1  208.98   30.40
   7 -14   1  280.27   38.70
  -7 -14  -1  181.08   27.70
  -7 -14  -1  197.48   19.20
  -7 -14  -1  229.08   29.90
  -7 -14  -1  241.88   25.60
   7 -14   1  184.68   32.00
   7 -14   1  267.07   35.60
   7 -14   1  194.38   30.60
   7 -14   1  188.88   30.30
  -7  14  -1  221.18   35.50
  -7  14  -1  280.67   40.20
  -7  14  -1  253.97   35.10
   7  14   1  224.28   33.10
   8 -14   1  230.98   34.80
   8 -14   1  219.18   36.40
   8 -14   1  170.88   28.50
  -8 -14  -1  189.38   17.30
  -8 -14  -1  254.07   38.10
  -8 -14  -1  187.18   16.80
  -8 -14  -1  185.18   22.40
  -8 -14  -1  171.28   26.40
   8 -14   1  169.18   33.60
   8 -14   1  173.48   31.70
  -8  14  -1  240.88   37.70
  -8  14  -1  146.19   32.20
   8  14   1  196.68   32.60
  -8  14  -1  168.08   29.40
  -9 -14  -1  415.46   24.30
  -9 -14  -1  397.36   30.60
  -9 -14  -1  419.36   24.20
   9 -14   1  394.36   47.20
  -9 -14  -1  464.85   45.70
   9 -14   1  350.66   41.20
   9 -14   1  421.56   39.10
  -9 -14  -1  454.75   37.80
   9 -14   1  405.66   41.50
   9 -14   1  352.26   44.60
   9 -14   1  444.16   53.99
  -9  14  -1  413.16   50.09
  -9  14  -1  401.76   51.99
  -9  14  -1  443.46   42.40
  10 -14   1    3.40   13.70
 -10 -14  -1    6.30   10.90
  10 -14   1   12.80   14.40
  10 -14   1   14.20   13.30
  10 -14   1   14.00   14.00
 -10 -14  -1   -1.40    9.10
 -10 -14  -1   20.30   15.00
 -10 -14  -1   14.10    9.10
  10 -14   1    4.50   13.00
 -10  14  -1    0.60   10.40
 -10  14  -1    7.20   14.80
 -10  14  -1   14.40   15.90
  11 -14   1  112.49   22.90
 -11 -14  -1  115.99   26.70
  11 -14   1  144.29   24.70
 -11 -14  -1  115.99   20.60
  11 -14   1  173.08   40.30
 -11 -14  -1  146.19   18.80
  11 -14   1  135.69   26.40
  11 -14   1  169.38   30.90
 -11 -14  -1  152.28   26.60
 -11  14  -1  155.68   30.60
 -11  14  -1  161.38   36.20
 -11  14  -1  156.48   28.20
  11 -15  -1  -12.00   10.80
 -11 -15   1    6.00    9.80
  11 -15  -1   -0.60   14.40
 -11 -15   1   10.10    9.90
  11 -15  -1    0.60   14.30
  11 -15  -1   12.30   14.30
  11 -15  -1    5.10   13.90
 -11 -15   1   -7.60   10.10
 -11  15   1   35.10   16.40
 -11  15   1    6.40   13.00
 -11  15   1    8.20   12.60
 -11  15   1  -19.70   21.90
  10 -15  -1  606.74   68.59
 -10 -15   1  510.45   53.69
 -10 -15   1  619.44   43.30
 -10 -15   1  628.14   44.90
  10 -15  -1  694.13   57.79
  10 -15  -1  654.43   52.49
  10 -15  -1  645.94   63.49
 -10 -15   1  599.34   36.80
  10 -15  -1  761.22   54.99
 -10 -15   1  607.44   36.80
 -10  15   1  629.64   52.49
 -10  15   1  624.44   58.29
 -10  15   1  613.24   59.79
   9 -15  -1  -10.80   11.50
   9 -15  -1   -5.80   12.40
  -9 -15   1    7.30   10.00
  -9 -15   1    0.10   12.40
  -9 -15   1    6.20    9.90
   9 -15  -1    4.50   13.00
   9 -15  -1   -4.80   10.50
  -9 -15   1    0.90    6.90
  -9 -15   1   -2.10    6.60
  -9  15   1   -5.20   12.50
  -9  15   1  -19.60    9.40
  -9  15   1   11.10   12.60
   9  15  -1   -2.50   10.70
  -8 -15   1  329.57   42.20
  -8 -15   1  313.67   35.50
  -8 -15   1  244.48   26.90
   8 -15  -1  257.47   38.80
  -8 -15   1  334.37   43.10
  -8 -15   1  287.77   24.70
   8 -15  -1  289.87   38.60
  -8 -15   1  283.27   30.90
   8 -15  -1  295.17   42.10
   8 -15  -1  354.16   43.40
   8  15  -1  273.27   36.10
  -8  15   1  249.48   40.60
  -8  15   1  272.67   37.20
  -8  15   1  370.26   46.60
   7 -15  -1   60.89   19.30
   7 -15  -1   64.89   21.80
   7 -15  -1  107.59   26.10
  -7 -15   1  100.59   21.90
  -7 -15   1   75.29   15.50
   7 -15  -1   98.09   22.40
  -7 -15   1   81.29   16.60
   7 -15  -1   84.49   21.80
  -7 -15   1   53.69   13.80
  -7 -15   1   82.09   18.80
   7 -15  -1   92.39   23.30
   7  15  -1   72.19   19.70
  -7  15   1   90.29   23.50
  -7  15   1   47.30   20.30
  -7  15   1   77.69   21.90
   6 -15  -1 1493.45  104.39
   6 -15  -1 1530.05   94.39
  -6 -15   1 1639.04   86.39
   6 -15  -1 1461.05   98.49
  -6 -15   1 1526.85   83.79
   6 -15  -1 1497.05   93.49
  -6 -15   1 1360.86   87.89
  -6 -15   1 1575.84   86.59
   6 -15  -1 1656.03   97.09
   6 -15  -1 1798.02   99.59
  -6 -15   1 1833.52   95.79
  -6  15   1 1495.95   94.99
  -6  15   1 1677.03   97.29
  -6  15   1 1631.44   99.09
   6  15  -1 1588.84   95.19
   5 -15  -1   16.80   12.80
   5 -15  -1    4.00   10.60
   5 -15  -1    3.40   12.00
  -5 -15   1    8.10    9.20
  -5 -15   1   26.50   11.10
  -5 -15   1    8.60    9.30
  -5 -15   1   31.80   12.80
   5 -15  -1   -4.10   11.60
   5 -15  -1    1.30   11.40
   5 -15  -1   -1.80   10.50
  -5 -15   1   14.80   11.70
  -5  15   1   -6.30    8.90
  -5  15   1   18.50   16.00
  -5  15   1   -2.20   10.30
   5  15  -1   13.10   11.20
   4 -15  -1    9.50   12.60
  -4 -15   1    3.30    8.20
   4 -15  -1   -7.20    8.50
   4 -15  -1   -3.50   10.80
   4 -15  -1   -1.40   10.00
  -4 -15   1   -4.10    9.30
   4 -15  -1   10.40   10.90
  -4 -15   1    6.70    9.00
   4 -15  -1   -9.50    8.50
  -4 -15   1    0.90    9.20
   4 -15  -1    7.20   12.80
  -4 -15   1   -0.90    8.30
  -4  15   1   -9.80    7.10
   4  15  -1   -7.30    9.40
  -4  15   1   13.90   13.50
   3 -15  -1    8.90   12.60
   3 -15  -1    1.40   10.10
   3 -15  -1   10.10    9.20
  -3 -15   1   12.20    9.60
   3 -15  -1    4.40   11.10
   3 -15  -1   20.70   13.10
   3 -15  -1    2.00   10.50
  -3 -15   1   10.80    9.40
  -3 -15   1   12.30   11.00
   3 -15  -1    1.70   10.20
  -3 -15   1    2.30   10.10
  -3 -15   1    5.60    9.80
  -3  15   1   -4.90    8.20
   3  15  -1    9.30   11.60
  -3  15   1   -0.80    9.10
  -2 -15   1 1623.24   91.19
  -2 -15   1 1570.74   88.59
   2 -15  -1 1462.95   91.59
   2 -15  -1 1621.24   86.99
  -2 -15   1 1610.94   92.39
   2 -15  -1 1564.94   91.79
  -2 -15   1 1470.05   85.69
  -2 -15   1 1652.03   88.59
   2 -15  -1 1750.12   93.49
   2 -15  -1 1695.73   93.39
   2 -15  -1 1688.43   94.69
  -2 -15   1 1521.95   88.19
   2 -15  -1 1501.65  103.09
  -2  15   1 1729.13   90.09
   2  15  -1 1552.74   93.59
  -2  15   1 1599.14   91.09
   2  15  -1 1476.75   75.39
  -2  15   1 1540.45   99.89
   1 -15  -1  121.49   22.10
  -1 -15   1   97.49   20.90
   1 -15  -1  124.49   24.00
   1 -15  -1  110.39   21.80
   1 -15  -1  103.29   20.40
  -1 -15   1   98.29   20.80
  -1 -15   1   93.99   20.90
   1 -15  -1  166.18   27.30
   1 -15  -1  109.99   22.20
  -1 -15   1   93.39   19.20
   1 -15  -1  123.09   18.90
  -1 -15   1  139.49   21.80
  -1 -15   1   74.19   18.30
  -1  15   1  146.89   22.30
   1  15  -1   88.79   20.70
  -1  15   1  116.59   20.20
   1  15  -1  127.59   16.40
  -1  15   1  131.29   27.10
   0 -15  -1  209.98   29.20
   0 -15  -1  222.38   29.50
   0 -15  -1  167.58   25.00
   0 -15  -1  218.18   30.60
   0 -15   1  189.38   28.70
   0 -15   1  185.08   25.50
   0 -15   1  170.78   25.60
   0 -15  -1  179.58   22.00
   0 -15   1  210.38   28.60
   0 -15  -1  170.28   26.80
   0 -15   1  207.18   29.60
   0 -15   1  188.48   28.00
   0  15  -1  189.88   23.70
   0  15  -1  182.98   28.20
   0  15   1  183.08   23.30
   0  15   1  204.98   31.40
   0  15   1  215.98   26.20
   0  15  -1  168.28   28.10
   1 -15   1   39.60   15.40
   1 -15   1   49.40   15.90
  -1 -15  -1   60.79   17.00
   1 -15   1   35.30   14.30
  -1 -15  -1   60.49   17.40
   1 -15   1   61.19   17.20
   1 -15   1   15.90   10.90
  -1 -15  -1   50.99   12.20
  -1 -15  -1   39.70   14.00
   1 -15   1   28.90   14.30
   1 -15   1   42.30   13.30
  -1 -15  -1   43.40   12.90
  -1 -15  -1   70.39   19.00
   1  15   1   57.39   12.10
  -1  15  -1   41.60   15.10
  -1  15  -1   54.59   18.50
   1  15   1   58.79   18.50
  -2 -15  -1 1225.48   74.09
   2 -15   1 1203.08   78.59
   2 -15   1 1233.88  100.39
  -2 -15  -1 1206.48   71.79
   2 -15   1 1192.68   79.69
  -2 -15  -1 1250.17   77.29
  -2 -15  -1 1248.18   66.89
   2 -15   1 1158.58   75.09
   2 -15   1 1348.97   78.39
   2 -15   1 1321.37   74.39
  -2 -15  -1 1326.77   74.19
   2 -15   1 1186.18   75.79
  -2 -15  -1 1215.98   72.09
   2  15   1 1215.68   79.29
  -2  15  -1 1184.58   75.49
  -3 -15  -1  266.87   30.70
  -3 -15  -1  284.27   32.80
   3 -15   1  306.07   37.00
  -3 -15  -1  263.67   34.00
  -3 -15  -1  265.37   29.40
   3 -15   1  252.17   43.80
   3 -15   1  294.47   35.80
  -3 -15  -1  221.78   27.30
  -3 -15  -1  207.08   21.30
   3 -15   1  237.58   35.80
   3 -15   1  183.78   30.10
   3 -15   1  277.67   35.50
   3 -15   1  235.38   30.30
  -3  15  -1  219.88   32.30
   3  15   1  244.18   36.00
  -3  15  -1  277.67   36.20
   3  15   1  236.98   16.60
  -4 -15  -1  612.54   41.50
  -4 -15  -1  622.84   48.00
   4 -15   1  625.84   48.20
   4 -15   1  674.03   50.29
   4 -15   1  677.13   51.99
  -4 -15  -1  603.84   43.40
  -4 -15  -1  526.45   39.30
  -4 -15  -1  684.63   46.30
   4 -15   1  676.13   50.49
   4 -15   1  664.43   49.20
  -4 -15  -1  652.83   43.00
   4 -15   1  523.05   46.20
   4 -15   1  544.65   48.20
  -4  15  -1  597.34   49.90
   4  15   1  573.34   49.60
  -4  15  -1  547.85   47.70
   5 -15   1  127.09   24.50
  -5 -15  -1  129.29   20.90
  -5 -15  -1  129.99   23.80
  -5 -15  -1   95.99   17.40
  -5 -15  -1  101.79   17.90
   5 -15   1   95.89   23.00
   5 -15   1  119.69   24.40
  -5 -15  -1  119.69   18.30
   5 -15   1  109.99   24.50
   5 -15   1   93.79   22.30
   5 -15   1  111.89   24.60
  -5  15  -1  120.19   24.40
  -5  15  -1  105.29   24.30
   5  15   1  118.79   26.10
   6 -15   1  392.56   39.70
  -6 -15  -1  406.86   29.60
   6 -15   1  333.77   42.00
  -6 -15  -1  374.66   30.00
  -6 -15  -1  410.76   37.70
   6 -15   1  491.15   51.49
   6 -15   1  397.56   43.80
  -6 -15  -1  336.37   32.70
   6 -15   1  348.77   42.40
  -6 -15  -1  440.36   33.30
   6 -15   1  359.36   42.90
  -6  15  -1  360.86   43.10
   6  15   1  384.66   45.30
  -6  15  -1  484.15   44.70
   7 -15   1  196.78   30.30
  -7 -15  -1  187.08   20.30
   7 -15   1  151.58   29.10
   7 -15   1   93.49   22.10
   7 -15   1  135.79   27.60
   7 -15   1  150.18   28.80
  -7 -15  -1  192.88   29.20
  -7 -15  -1  146.99   24.40
  -7 -15  -1  138.59   19.10
  -7 -15  -1  169.48   22.90
   7  15   1  164.88   32.70
  -7  15  -1  147.29   27.30
  -7  15  -1  126.99   28.80
  -8 -15  -1  219.78   25.50
  -8 -15  -1  207.48   31.30
   8 -15   1  207.18   31.20
  -8 -15  -1  211.18   19.20
  -8 -15  -1  222.88   31.50
   8 -15   1  163.28   32.10
  -8 -15  -1  206.88   18.80
   8 -15   1  255.47   37.60
   8 -15   1  213.48   35.50
   8 -15   1  267.97   37.60
  -8  15  -1  307.07   45.00
  -8  15  -1  223.18   35.10
  -8  15  -1  197.58   34.60
  -9 -15  -1    3.20    5.50
   9 -15   1   15.30   15.20
   9 -15   1   16.50   16.20
   9 -15   1  -13.20    9.60
  -9 -15  -1   -3.70    8.10
   9 -15   1   -3.80   11.30
  -9 -15  -1    6.70    5.50
   9 -15   1   19.60   15.10
  -9 -15  -1   -7.80    7.10
  -9 -15  -1    2.20   12.60
  -9  15  -1   -0.60   11.60
  -9  15  -1   27.10   18.20
  -9  15  -1   18.30   15.90
 -10 -15  -1    9.30   12.10
 -10 -15  -1    3.30   12.80
 -10 -15  -1    6.20    8.90
  10 -15   1   -5.00   10.50
  10 -15   1   37.90   19.40
 -10 -15  -1   12.00   11.40
  10 -15   1   25.00   16.50
  10 -15   1   24.60   16.50
 -10  15  -1   25.40   15.60
 -10  15  -1   11.90   16.70
 -10  15  -1   17.20   18.20
 -11 -15  -1   50.49   13.20
 -11 -15  -1  100.89   19.60
  11 -15   1   48.80   19.90
  11 -15   1   36.10   17.40
  11 -15   1   63.89   21.20
 -11 -15  -1   72.79   21.40
 -11 -15  -1   61.79   18.60
  11 -15   1   68.29   22.20
 -11  15  -1  106.09   23.30
 -11  15  -1   34.30   22.90
 -11  15  -1   33.20   26.40
  11 -16  -1   38.50   20.40
 -11 -16   1   72.69   23.70
  11 -16  -1   75.69   25.20
  11 -16  -1   29.60   17.80
 -11 -16   1  120.49   20.50
 -11 -16   1   96.59   10.60
 -11 -16   1   59.99   16.00
  11 -16  -1   84.39   38.60
 -11 -16   1  116.09   10.10
  11 -16  -1   55.99   19.40
 -11  16   1   97.39   24.70
 -11  16   1   44.10   22.90
 -11  16   1   93.69   25.60
 -10 -16   1  188.48   25.40
 -10 -16   1  204.38   27.00
 -10 -16   1  196.78   17.60
  10 -16  -1   90.69   24.50
  10 -16  -1  155.98   31.70
  10 -16  -1  131.59   28.30
  10 -16  -1  219.48   33.10
  10 -16  -1  202.78   35.20
 -10 -16   1  203.28   17.70
 -10 -16   1  152.48   32.10
 -10  16   1  194.78   35.40
 -10  16   1  118.89   28.70
 -10  16   1  188.08   31.40
  -9 -16   1   83.39   22.30
  -9 -16   1   70.19   13.20
   9 -16  -1   62.59   20.90
  -9 -16   1   86.69   14.90
   9 -16  -1   80.69   21.60
  -9 -16   1   55.69   15.60
  -9 -16   1   59.09   16.60
   9 -16  -1   97.49   25.60
   9 -16  -1  127.09   27.60
  -9 -16   1   63.79   22.90
   9 -16  -1   99.99   24.50
  -9  16   1   77.19   20.80
  -9  16   1   32.30   19.80
  -9  16   1   43.90   21.80
  -8 -16   1  509.25   39.80
  -8 -16   1  394.16   42.70
  -8 -16   1  506.55   37.20
   8 -16  -1  480.05   46.90
   8 -16  -1  544.15   50.89
   8 -16  -1  560.94   48.20
   8 -16  -1  549.85   48.80
  -8 -16   1  538.05   36.40
   8 -16  -1  577.64   52.09
  -8 -16   1  578.34   44.40
  -8  16   1  430.66   54.69
  -8  16   1  543.45   51.79
  -8  16   1  583.14   50.19
   7 -16  -1  699.83   57.69
   7 -16  -1  732.43   57.79
  -7 -16   1  729.63   46.60
   7 -16  -1  617.34   56.29
  -7 -16   1  707.03   53.99
   7 -16  -1  631.74   55.79
  -7 -16   1  699.93   45.50
   7 -16  -1  743.93   57.79
  -7 -16   1  697.83   48.30
  -7 -16   1  687.83   51.69
   7 -16  -1  603.74   54.09
  -7  16   1  624.64   55.89
  -7  16   1  731.53   60.19
  -7  16   1  746.23   58.69
  -6 -16   1   97.39   22.00
  -6 -16   1  116.39   21.00
  -6 -16   1   98.69   19.20
   6 -16  -1  127.29   27.40
  -6 -16   1  137.09   20.10
   6 -16  -1  122.49   26.10
   6 -16  -1  102.09   24.70
   6 -16  -1  101.39   24.80
  -6 -16   1   94.69   19.90
   6 -16  -1  100.39   23.20
  -6  16   1  141.89   28.80
  -6  16   1  136.79   28.20
  -6  16   1  132.19   26.40
   5 -16  -1   61.39   19.50
  -5 -16   1   30.40   13.30
  -5 -16   1   22.40   11.70
  -5 -16   1    4.20   10.60
   5 -16  -1   48.80   15.90
  -5 -16   1   43.90   12.90
   5 -16  -1   15.80   12.70
   5 -16  -1   41.00   16.00
   5 -16  -1   28.90   15.90
   5 -16  -1   39.10   17.40
  -5 -16   1   22.50   12.50
   5 -16  -1   42.30   16.90
  -5  16   1   69.29   20.50
  -5  16   1   17.90   13.30
   4 -16  -1 2176.88  115.99
   4 -16  -1 2021.40  114.19
  -4 -16   1 2088.49  108.19
  -4 -16   1 2055.59  112.39
  -4 -16   1 1811.92  105.99
   4 -16  -1 1973.40  109.89
  -4 -16   1 2052.09  106.49
   4 -16  -1 1758.92  112.39
  -4 -16   1 2068.89  108.49
   4 -16  -1 1971.90  114.29
  -4  16   1 2183.38  118.99
  -4  16   1 1942.91  115.19
  -4  16   1 2042.30  112.09
   3 -16  -1  583.54   48.30
  -3 -16   1  590.64   45.50
  -3 -16   1  568.24   43.30
   3 -16  -1  658.03   57.69
   3 -16  -1  658.83   46.90
  -3 -16   1  605.94   50.29
   3 -16  -1  574.64   48.80
   3 -16  -1  682.13   52.99
  -3 -16   1  686.83   47.30
   3 -16  -1  559.44   50.19
  -3 -16   1  696.83   49.90
  -3 -16   1  594.24   48.40
  -3  16   1  657.33   47.90
  -3  16   1  599.84   50.89
  -3  16   1  625.44   50.79
   2 -16  -1    8.90   12.10
   2 -16  -1   -7.90    8.20
   2 -16  -1   10.70   12.70
   2 -16  -1   -1.80   10.00
   2 -16  -1  -10.10    6.50
  -2 -16   1    8.10   11.50
  -2 -16   1    2.30    9.90
  -2 -16   1   -0.80    9.40
  -2 -16   1   -0.60    8.00
  -2 -16   1  -11.60    8.70
   2 -16  -1  -11.30   10.20
  -2 -16   1   -0.80    9.70
   2 -16  -1   -3.40    9.40
  -2  16   1    5.40    9.30
   2  16  -1    2.90    4.70
  -2  16   1    5.20   10.50
  -2  16   1   -5.40   10.40
   1 -16  -1  324.37   41.80
   1 -16  -1  364.06   43.60
  -1 -16   1  350.36   39.10
   1 -16  -1  273.37   34.20
  -1 -16   1  281.17   36.30
  -1 -16   1  295.87   33.80
   1 -16  -1  296.97   36.10
  -1 -16   1  322.47   44.10
   1 -16  -1  303.57   27.80
   1 -16  -1  333.07   39.60
  -1 -16   1  265.47   34.60
   1 -16  -1  336.17   37.80
  -1 -16   1  306.77   28.80
   1  16  -1  282.47   24.20
  -1  16   1  303.37   40.10
  -1  16   1  352.66   31.30
   1  16  -1  239.68   35.60
  -1  16   1  306.67   30.70
   0 -16   1  749.62   52.69
   0 -16   1  572.24   45.70
   0 -16  -1  681.33   50.29
   0 -16   1  702.03   51.19
   0 -16   1  706.13   51.29
   0 -16  -1  699.23   50.89
   0 -16  -1  656.53   50.89
   0 -16   1  686.93   53.19
   0 -16  -1  611.54   54.09
   0 -16  -1  750.52   45.70
   0 -16  -1  786.22   54.79
   0 -16  -1  728.83   54.89
   0  16   1  645.44   45.60
   0  16   1  767.92   49.30
   0  16   1  723.33   55.79
   0  16  -1  692.73   45.50
   0  16  -1  684.83   54.49
   0  16  -1  738.43   52.29
  -1 -16  -1  500.35   38.00
   1 -16   1  391.76   40.40
   1 -16   1  441.06   36.00
  -1 -16  -1  440.96   38.20
   1 -16   1  442.16   40.00
   1 -16   1  398.06   38.40
  -1 -16  -1  356.76   34.50
  -1 -16  -1  444.36   31.80
  -1 -16  -1  451.55   38.70
   1 -16   1  411.56   40.80
  -1 -16  -1  405.36   39.60
   1 -16   1  412.96   39.30
   1 -16   1  440.56   39.20
   1  16   1  506.45   44.50
  -1  16  -1  424.56   35.90
  -1  16  -1  353.96   42.20
   1  16   1  406.96   30.70
  -1  16  -1  431.56   41.80
  -2 -16  -1  347.17   38.80
   2 -16   1  272.27   38.00
  -2 -16  -1  305.87   25.80
   2 -16   1  251.17   35.40
  -2 -16  -1  334.07   30.10
   2 -16   1  272.47   35.50
  -2 -16  -1  321.07   39.80
  -2 -16  -1  353.26   36.30
   2 -16   1  258.97   38.00
   2 -16   1  315.37   31.00
  -2 -16  -1  249.08   32.40
   2 -16   1  214.48   33.10
   2 -16   1  269.67   36.50
   2  16   1  303.37   22.60
   2  16   1  292.77   39.60
  -2  16  -1  364.46   41.00
  -2  16  -1  264.47   37.80
   3 -16   1  491.55   45.20
  -3 -16  -1  582.64   46.70
   3 -16   1  447.76   41.70
   3 -16   1  536.75   47.60
  -3 -16  -1  512.35   40.80
  -3 -16  -1  553.94   42.50
  -3 -16  -1  645.14   39.00
   3 -16   1  509.35   74.69
  -3 -16  -1  590.14   44.70
   3 -16   1  545.45   46.90
   3  16   1  550.34   30.20
   3  16   1  575.64   49.90
  -3  16  -1  512.75   45.60
  -3  16  -1  571.74   49.00
  -4 -16  -1  209.98   32.40
   4 -16   1  240.08   34.00
   4 -16   1  219.18   31.70
  -4 -16  -1  154.78   23.80
  -4 -16  -1  206.28   21.60
   4 -16   1  204.78   32.30
  -4 -16  -1  274.27   32.20
   4 -16   1  248.08   35.00
  -4 -16  -1  177.48   25.00
   4 -16   1  190.98   30.50
  -4 -16  -1  263.47   32.40
   4 -16   1  232.48   35.10
   4 -16   1  263.47   37.10
  -4  16  -1  205.58   32.10
   4  16   1  235.48   35.80
  -4  16  -1  293.27   37.70
  -5 -16  -1  270.27   32.80
  -5 -16  -1  315.77   27.90
  -5 -16  -1  277.37   26.60
   5 -16   1  292.17   37.70
   5 -16   1  271.77   38.50
  -5 -16  -1  269.57   29.60
  -5 -16  -1  317.67   38.20
   5 -16   1  262.27   37.10
   5 -16   1  354.26   42.50
   5 -16   1  244.38   35.50
   5 -16   1  287.87   39.70
  -5 -16  -1  306.97   33.30
   5 -16   1  211.18   33.30
  -5  16  -1  329.37   43.40
   5  16   1  283.57   38.30
  -5  16  -1  252.47   37.50
  -6 -16  -1  561.64   38.70
   6 -16   1  631.64   49.90
  -6 -16  -1  571.54   38.00
   6 -16   1  466.75   52.49
  -6 -16  -1  497.95   39.90
  -6 -16  -1  473.85   39.00
   6 -16   1  512.55   47.60
  -6 -16  -1  556.44   45.70
   6 -16   1  502.85   46.00
  -6  16  -1  553.94   49.10
   6  16   1  598.34   50.89
  -6  16  -1  550.24   50.29
   7 -16   1  181.18   31.70
   7 -16   1  209.78   33.90
  -7 -16  -1  251.27   30.60
  -7 -16  -1  175.88   24.80
  -7 -16  -1  279.57   35.80
   7 -16   1  209.38   35.30
  -7 -16  -1  218.88   23.60
   7 -16   1  221.68   35.50
  -7 -16  -1  184.58   23.30
   7 -16   1  173.38   30.90
  -7  16  -1  240.28   39.60
  -7  16  -1  208.88   35.40
   7  16   1  230.78   36.90
   8 -16   1   38.90   17.80
  -8 -16  -1   28.10    9.30
  -8 -16  -1   42.80   18.20
  -8 -16  -1   25.20   13.60
   8 -16   1   66.29   22.30
   8 -16   1    0.90   12.80
   8 -16   1    8.70   13.60
  -8 -16  -1   16.60    8.60
   8 -16   1   23.90   15.70
   8 -16   1   30.20   16.60
  -8 -16  -1   -1.10    8.30
  -8  16  -1   32.80   18.10
   8  16   1   13.60   14.70
  -8  16  -1   22.20   17.40
  -9 -16  -1    7.00    9.80
   9 -16   1   -3.60   12.70
   9 -16   1   -2.00   12.20
  -9 -16  -1    9.40   12.40
   9 -16   1   -7.10   11.60
   9 -16   1   -0.50   11.80
  -9 -16  -1    2.80    5.50
  -9 -16  -1   -6.80   10.50
   9 -16   1   -3.50   11.70
   9 -16   1   13.40   15.10
  -9 -16  -1    6.60    6.10
  -9  16  -1   -3.70   11.70
  -9  16  -1    1.00   13.50
 -10 -16  -1  359.66   29.50
 -10 -16  -1  295.17   37.70
 -10 -16  -1  328.77   45.80
  10 -16   1  319.77   44.70
  10 -16   1  360.46   45.30
  10 -16   1  293.37   38.40
  10 -16   1  288.07   38.90
  10 -16   1  343.07   45.90
 -10 -16  -1  331.27   44.70
 -10  16  -1  303.37   43.90
 -10  16  -1  315.87   47.30
 -11 -16  -1   26.20   17.90
  10 -17  -1   11.50   14.90
  10 -17  -1   41.80   21.40
 -10 -17   1   -0.20   12.50
 -10 -17   1   16.70    9.40
  10 -17  -1   41.70   21.50
  10 -17  -1   50.89   22.30
 -10 -17   1    9.00   12.70
 -10 -17   1   51.89   18.20
  10 -17  -1   41.20   19.70
 -10 -17   1   49.80   10.60
 -10  17   1   75.49   24.50
 -10  17   1   38.50   21.60
 -10  17   1   43.40   18.00
  -9 -17   1  884.31   70.99
   9 -17  -1  952.90   67.29
   9 -17  -1  932.61   69.69
  -9 -17   1  782.62   55.09
  -9 -17   1  834.12   50.99
   9 -17  -1  879.91   69.39
   9 -17  -1  875.71   67.89
  -9 -17   1  996.90   68.49
   9 -17  -1  857.81   64.09
  -9 -17   1  877.11   52.39
  -9  17   1  755.32   64.49
   9  17  -1  858.01   65.59
  -9  17   1  834.62   70.79
  -9  17   1  843.12   71.59
  -8 -17   1   28.70   16.70
  -8 -17   1   59.49   13.40
   8 -17  -1   85.79   23.60
   8 -17  -1   47.20   22.60
  -8 -17   1   41.50   13.90
   8 -17  -1   37.70   20.20
   8 -17  -1   53.09   20.10
  -8 -17   1   50.39   13.80
   8 -17  -1   57.39   21.20
  -8  17   1   79.49   21.50
  -8  17   1   25.00   18.10
  -8  17   1   94.79   26.50
   8  17  -1   26.40   16.70
   7 -17  -1  539.15   47.90
   7 -17  -1  530.85   49.90
  -7 -17   1  537.95   40.10
   7 -17  -1  581.84   51.89
  -7 -17   1  534.85   38.70
   7 -17  -1  498.95   47.80
   7 -17  -1  460.75   52.49
  -7 -17   1  568.04   46.60
  -7 -17   1  508.05   48.60
  -7 -17   1  491.55   40.80
   7 -17  -1  488.15   56.19
   7 -17  -1  504.05   49.10
  -7  17   1  447.66   47.30
  -7  17   1  598.44   51.29
   7  17  -1  525.35   48.10
   6 -17  -1   15.20   15.00
  -6 -17   1   13.60   10.30
  -6 -17   1   19.00   12.60
  -6 -17   1   27.90   14.70
   6 -17  -1   35.10   17.10
  -6 -17   1    1.80    9.50
   6 -17  -1   -1.30   11.60
   6 -17  -1   30.00   17.90
   6 -17  -1   23.30   17.10
   6 -17  -1   49.00   19.80
   6 -17  -1   48.80   19.70
  -6 -17   1   40.50   14.00
   6  17  -1   13.70   13.40
  -6  17   1   11.30   14.10
  -5 -17   1  955.10   67.79
   5 -17  -1 1059.09   73.99
  -5 -17   1 1106.69   66.09
  -5 -17   1 1029.30   62.89
  -5 -17   1 1021.50   64.29
  -5 -17   1 1021.00   65.49
   5 -17  -1  897.71   69.29
   5 -17  -1 1032.40   72.19
   5 -17  -1  974.20   70.69
  -5  17   1 1035.10   74.79
   5  17  -1 1047.00   72.29
  -5  17   1  984.80   71.79
  -5  17   1  995.90   70.19
  -4 -17   1  -12.60    7.40
   4 -17  -1   -3.60   11.60
   4 -17  -1   11.90   12.40
  -4 -17   1    7.00   10.10
   4 -17  -1   -9.00   11.00
   4 -17  -1    5.90   10.30
  -4 -17   1    2.80   11.10
   4 -17  -1    1.00   12.50
  -4 -17   1    4.70    9.40
  -4 -17   1   10.80   10.70
  -4  17   1   -6.60   10.80
   4  17  -1  -13.20    9.20
  -4  17   1   18.00   14.90
  -4  17   1    3.30   11.00
  -3 -17   1 1862.31  105.69
  -3 -17   1 1927.21  103.49
   3 -17  -1 1974.50  105.89
   3 -17  -1 1859.71  109.99
  -3 -17   1 1817.82  109.19
  -3 -17   1 1935.91  106.49
   3 -17  -1 2024.00  114.39
  -3 -17   1 1922.81  104.59
   3 -17  -1 1826.02  109.39
   3 -17  -1 2053.09  112.79
  -3  17   1 1998.60  108.59
  -3  17   1 1797.72  109.29
   3  17  -1 2007.90  114.19
  -3  17   1 1910.51  113.89
  -2 -17   1  630.14   43.20
  -2 -17   1  546.35   44.20
  -2 -17   1  562.44   45.30
  -2 -17   1  538.05   46.30
   2 -17  -1  587.04   47.40
   2 -17  -1  526.15   47.10
   2 -17  -1  526.55   48.00
   2 -17  -1  593.04   43.10
  -2 -17   1  664.93   54.89
   2 -17  -1  497.35   45.10
   2 -17  -1  538.75   47.30
  -2 -17   1  590.24   46.20
  -2  17   1  559.14   46.10
  -2  17   1  458.05   41.50
   2  17  -1  590.84   32.20
   2  17  -1  574.94   49.60
  -1 -17   1  904.21   61.79
  -1 -17   1  845.02   58.39
   1 -17  -1  815.42   59.59
   1 -17  -1  727.63   58.19
  -1 -17   1  862.61   58.89
  -1 -17   1  777.32   54.29
  -1 -17   1  874.31   59.69
   1 -17  -1  800.12   58.79
   1 -17  -1  896.91   63.69
   1 -17  -1  802.02   52.99
   1  17  -1  822.82   49.10
  -1  17   1  888.31   57.89
  -1  17   1  970.50   59.09
   1  17  -1  911.31   64.79
   0 -17  -1    6.60   10.10
   0 -17  -1    6.80    7.80
   0 -17   1    8.80   12.00
   0 -17   1    4.70   14.00
   0 -17  -1    8.70   12.40
   0 -17   1   15.30   10.70
   0 -17  -1    9.00   11.80
   0 -17  -1   -6.70    9.80
   0 -17   1    5.60   12.50
   0 -17  -1   13.30   13.90
   0 -17   1   -6.90   11.30
   0 -17  -1    7.50   12.60
   0 -17   1   -4.80    9.90
   0  17   1   10.30   12.70
   0  17   1   22.50   10.70
   0  17  -1    8.60   12.60
   0  17  -1    6.00    9.00
   0  17   1   11.30   10.30
   0  17  -1   -0.40   11.00
   1 -17   1  575.54   42.80
  -1 -17  -1  541.15   44.10
   1 -17   1  531.65   48.60
   1 -17   1  542.25   45.90
   1 -17   1  516.85   44.80
  -1 -17  -1  517.35   42.80
  -1 -17  -1  528.15   37.30
  -1 -17  -1  629.84   75.19
  -1 -17  -1  563.04   45.80
   1 -17   1  515.15   45.40
   1 -17   1  558.04   47.30
   1 -17   1  465.75   46.20
   1  17   1  609.14   51.29
  -1  17  -1  506.15   40.90
  -1  17  -1  427.06   42.80
   1  17   1  586.54   37.50
   2 -17   1   21.30   15.20
  -2 -17  -1   61.99   16.50
  -2 -17  -1   13.20    9.00
   2 -17   1   37.50   13.90
   2 -17   1   31.80   15.60
  -2 -17  -1   29.20   15.10
   2 -17   1   37.10   17.10
   2 -17   1   53.29   19.50
  -2 -17  -1   51.99   16.00
   2 -17   1   31.80   15.40
   2  17   1   47.20   18.20
  -2  17  -1   45.20   16.60
   2  17   1   38.60    9.40
   3 -17   1  176.88   32.30
   3 -17   1  228.68   33.20
  -3 -17  -1  206.18   29.90
  -3 -17  -1  211.08   24.10
  -3 -17  -1  216.38   28.10
  -3 -17  -1  236.38   55.09
   3 -17   1  189.28   28.50
  -3 -17  -1  160.68   25.80
  -3 -17  -1  173.18   27.40
   3 -17   1  212.78   33.00
   3 -17   1  199.78   30.90
   3 -17   1  200.58   33.30
   3  17   1  191.68   14.40
   3  17   1  183.98   31.70
  -3  17  -1  223.18   32.90
  -3  17  -1  172.58   31.20
  -4 -17  -1    3.80   10.80
   4 -17   1    7.80   12.10
  -4 -17  -1   16.40    9.50
  -4 -17  -1    7.20   15.90
   4 -17   1    2.50   10.70
   4 -17   1    9.40   11.30
  -4 -17  -1    4.70   11.40
  -4 -17  -1   17.40   10.20
   4 -17   1   18.60   14.20
   4 -17   1   15.70   14.90
  -4 -17  -1   14.10   10.90
  -4  17  -1   -2.20   10.80
   4  17   1   -6.90    8.60
  -4  17  -1   23.90   17.00
   5 -17   1  622.94   52.09
   5 -17   1  646.44   54.99
  -5 -17  -1  632.24   44.50
   5 -17   1  557.74   50.19
  -5 -17  -1  725.13   49.60
   5 -17   1  632.94   69.69
   5 -17   1  620.24   51.59
  -5 -17  -1  563.04   42.30
  -5 -17  -1  608.54   45.50
  -5 -17  -1  579.54   42.30
  -5 -17  -1  637.74   51.89
  -5  17  -1  654.13   55.09
   5  17   1  624.74   54.29
  -5  17  -1  647.14   54.59
  -6 -17  -1   19.30   15.90
   6 -17   1   39.40   17.80
  -6 -17  -1   27.00   12.20
   6 -17   1   23.30   16.30
   6 -17   1   55.99   18.20
  -6 -17  -1   15.70   10.00
  -6 -17  -1   21.30   12.90
   6 -17   1   19.90   15.60
  -6 -17  -1   44.90   13.10
  -6 -17  -1   24.20   13.50
   6 -17   1   30.00   16.60
   6 -17   1   20.00   14.90
  -6  17  -1   37.80   18.20
  -6  17  -1   68.39   19.00
   6  17   1   14.90   14.20
  -7 -17  -1    6.40    9.10
   7 -17   1   21.60   16.00
   7 -17   1  -10.10   11.00
  -7 -17  -1    7.00   11.50
   7 -17   1    5.80   13.10
   7 -17   1   -6.60   12.10
  -7 -17  -1   -0.80    7.50
  -7 -17  -1   -7.00    7.90
   7 -17   1    2.90   12.60
   7 -17   1   18.10   14.80
  -7 -17  -1   -1.80    7.40
   7  17   1   -8.70   10.50
  -7  17  -1   13.40   14.60
  -7  17  -1   -1.20   11.70
  -8 -17  -1    4.30    7.50
   8 -17   1    7.30   13.40
   8 -17   1   16.30   15.80
   8 -17   1   -1.10   13.30
  -8 -17  -1   -5.40    9.60
   8 -17   1   -4.70   11.80
   8 -17   1   -0.50   11.30
   8 -17   1   -4.50   11.50
  -8 -17  -1    2.70    9.80
  -8 -17  -1    6.10    7.30
  -8 -17  -1    2.30   10.70
   8  17   1   13.60   13.70
  -8  17  -1   -4.50   11.10
  -8  17  -1    6.90   14.40
   9 -17   1  316.17   41.20
  -9 -17  -1  368.06   50.39
  -9 -17  -1  288.17   22.60
  -9 -17  -1  310.57   38.20
   9 -17   1  324.67   64.79
  -9 -17  -1  354.26   35.50
  -9 -17  -1  303.97   28.90
  -9 -17  -1  322.17   23.60
   9 -17   1  293.47   40.40
   9 -17   1  313.67   44.90
   9  17   1  312.07   44.70
  -9  17  -1  354.86   46.80
  -9  17  -1  334.07   46.60
  10 -17   1    5.70   14.80
 -10 -17  -1    4.90   13.20
 -10 -17  -1    3.90    8.90
  10 -17   1   -1.00   12.90
 -10 -17  -1   -1.90   10.50
 -10 -17  -1    8.40   11.80
  10 -17   1    4.70   15.90
  10 -17   1   -5.80   11.10
  10 -17   1    3.20   13.20
 -10 -17  -1   -3.90    7.60
 -10  17  -1   -6.70   12.00
  -9 -18   1  338.67   32.80
  -9 -18   1  356.66   29.60
   9 -18  -1  330.37   48.90
   9 -18  -1  391.36   51.69
   9 -18  -1  342.77   44.70
  -9 -18   1  440.16   42.10
  -9 -18   1  370.16   41.80
  -9 -18   1  377.16   29.10
  -9 -18   1  356.16   50.69
  -9  18   1  306.47   45.40
  -9  18   1  365.16   47.90
   9  18  -1  414.86   50.09
   8 -18  -1  103.79   27.20
   8 -18  -1   83.79   24.10
  -8 -18   1   99.89   22.70
   8 -18  -1  100.29   25.70
  -8 -18   1   80.89   16.40
   8 -18  -1   43.30   21.10
  -8 -18   1   90.79   20.80
  -8 -18   1  105.69   28.00
   8 -18  -1   36.60   19.60
  -8  18   1  106.19   28.10
   8  18  -1   82.99   22.50
  -8  18   1  117.79   25.60
   7 -18  -1  812.62   67.19
  -7 -18   1  928.51   56.39
  -7 -18   1 1094.49   65.79
  -7 -18   1  815.32   55.99
   7 -18  -1  941.11   71.19
   7 -18  -1  832.82   66.19
  -7 -18   1  718.43   58.99
   7 -18  -1  967.00   69.49
   7 -18  -1  894.31   67.89
   7 -18  -1  840.02   65.79
   7 -18  -1  949.01   70.39
  -7  18   1  724.23   64.89
   7  18  -1  885.91   68.39
  -7  18   1  986.40   70.69
  -6 -18   1    8.70   10.00
   6 -18  -1   -9.90    9.90
   6 -18  -1   16.70   16.60
  -6 -18   1    3.10   11.00
   6 -18  -1    7.90   14.70
   6 -18  -1   -1.20   11.60
  -6 -18   1    8.70   11.10
   6 -18  -1    9.00   13.50
   6 -18  -1   -4.40   12.10
  -6 -18   1    5.90    9.80
   6 -18  -1    1.30   11.50
  -6  18   1   12.50   14.40
   6  18  -1    0.80   10.80
  -6  18   1  -10.30   10.30
  -5 -18   1  364.26   35.10
  -5 -18   1  397.46   35.60
   5 -18  -1  504.95   47.00
   5 -18  -1  491.15   56.49
   5 -18  -1  393.26   69.89
   5 -18  -1  427.26   48.30
  -5 -18   1  349.37   35.30
   5 -18  -1  364.36   44.80
   5 -18  -1  465.65   53.79
   5 -18  -1  461.45   42.30
  -5 -18   1  454.65   42.00
  -5  18   1  407.86   49.40
   5  18  -1  407.26   48.10
  -5  18   1  425.26   51.29
  -5  18   1  436.26   42.50
   4 -18  -1  210.08   35.60
   4 -18  -1  170.68   32.10
  -4 -18   1  165.48   25.30
  -4 -18   1  179.38   30.70
  -4 -18   1  229.18   30.00
  -4 -18   1  154.58   28.70
   4 -18  -1  255.07   38.10
  -4 -18   1  200.38   28.90
   4 -18  -1  171.58   31.20
   4 -18  -1  155.88   27.00
   4  18  -1  313.87   42.20
  -4  18   1  207.68   32.00
  -4  18   1  253.37   38.50
  -4  18   1  258.17   39.40
  -3 -18   1  365.56   40.70
   3 -18  -1  282.47   39.50
   3 -18  -1  248.48   36.90
   3 -18  -1  332.27   44.40
  -3 -18   1  256.77   33.00
  -3 -18   1  290.37   34.20
   3 -18  -1  305.27   36.70
  -3 -18   1  283.37   37.20
  -3 -18   1  252.07   35.10
   3 -18  -1  311.97   39.70
  -3  18   1  261.47   34.40
  -3  18   1  315.07   40.70
   3  18  -1  256.27   37.80
  -3  18   1  310.57   42.50
   2 -18  -1    3.40   12.30
  -2 -18   1    2.50   10.40
   2 -18  -1   20.60   14.80
  -2 -18   1   29.30   16.30
  -2 -18   1   29.30   15.30
   2 -18  -1    4.40   11.30
  -2 -18   1    6.00    9.30
   2 -18  -1   12.10   11.00
  -2 -18   1    4.70   10.30
  -2 -18   1    8.90   12.70
   2 -18  -1   15.90   14.10
   2 -18  -1   17.00   14.60
   2  18  -1   -0.30    4.60
  -2  18   1   19.20   12.90
  -2  18   1   21.50   13.50
   2  18  -1   18.50   14.10
   1 -18  -1 1082.39   69.99
  -1 -18   1  925.51   65.49
   1 -18  -1  895.71   60.49
   1 -18  -1  998.90   71.69
   1 -18  -1 1154.48   72.69
   1 -18  -1 1172.08   72.39
  -1 -18   1  966.00   67.29
  -1 -18   1  897.61   61.79
  -1 -18   1 1088.59   70.99
   1 -18  -1  967.20   92.19
  -1 -18   1  958.70   69.79
  -1 -18   1  946.91   66.99
   1  18  -1  955.70   56.39
   1  18  -1 1068.19   73.79
  -1  18   1 1096.99   67.09
  -1  18   1 1141.19   66.59
   0 -18  -1  207.38   33.80
   0 -18  -1  202.78   31.10
   0 -18   1  231.98   33.20
   0 -18   1  174.88   29.90
   0 -18   1  169.98   32.10
   0 -18  -1  209.48   32.90
   0 -18   1  217.28   33.20
   0 -18   1  242.18   34.10
   0 -18  -1  217.48   32.20
   0 -18  -1  247.78   34.20
   0 -18   1  297.97   34.80
   0 -18  -1  190.68   24.90
   0  18   1  193.48   26.40
   0  18  -1  221.58   27.50
   0  18  -1  190.78   29.70
   0  18   1  185.38   35.50
   0  18  -1  219.08   32.90
   1 -18   1   22.60   14.50
  -1 -18  -1   56.99   17.40
   1 -18   1   41.40   17.80
   1 -18   1   43.50   17.20
  -1 -18  -1   46.20   16.90
   1 -18   1   50.19   15.80
  -1 -18  -1   49.60   18.10
  -1 -18  -1   61.89   14.70
   1 -18   1   48.60   17.50
  -1 -18  -1   60.29   20.20
   1 -18   1   80.09   21.30
  -1 -18  -1   58.69   21.10
  -1  18  -1   51.49   18.00
  -1  18  -1   50.89   15.40
   1  18   1   63.49   13.10
   1  18   1   46.50   18.30
   2 -18   1  -10.70    8.60
   2 -18   1   31.40   16.20
  -2 -18  -1   15.70   12.30
  -2 -18  -1    8.70   11.50
  -2 -18  -1    5.90   12.20
   2 -18   1    9.70   13.70
  -2 -18  -1   29.50   13.80
   2 -18   1   21.00   15.00
  -2 -18  -1    5.40    8.30
   2 -18   1   30.30   13.70
   2  18   1   13.90    7.40
  -2  18  -1   11.90   12.30
  -2  18  -1    8.70   11.20
   2  18   1   30.30   16.00
  -3 -18  -1  816.72   56.49
   3 -18   1  696.23   54.69
   3 -18   1  709.93   57.59
  -3 -18  -1  810.12   48.40
   3 -18   1  743.93   58.69
  -3 -18  -1  733.03   52.79
   3 -18   1  761.42   61.69
  -3 -18  -1  758.22   58.69
   3 -18   1  782.12   59.39
  -3 -18  -1  802.52   56.49
  -3 -18  -1  802.22   54.59
   3  18   1  759.92   39.00
   3  18   1  734.03   60.89
  -3  18  -1  733.63   62.39
  -3  18  -1  696.53   57.49
   4 -18   1  120.59   27.80
  -4 -18  -1  128.59   23.50
   4 -18   1  118.69   26.30
   4 -18   1  103.99   37.00
  -4 -18  -1  101.69   19.10
  -4 -18  -1   98.29   17.30
   4 -18   1  161.38   29.80
   4 -18   1  103.39   22.60
  -4 -18  -1  138.09   22.90
  -4 -18  -1  132.89   25.90
   4 -18   1  122.69   27.70
   4 -18   1  141.79   28.30
  -4 -18  -1   70.99   21.20
  -4  18  -1  157.28   30.50
   4  18   1   94.49   23.80
  -4  18  -1   85.09   23.80
  -5 -18  -1   45.50   14.00
   5 -18   1   69.89   21.00
   5 -18   1   50.69   18.20
  -5 -18  -1   50.29   13.20
  -5 -18  -1   39.00   15.50
   5 -18   1   60.89   20.30
   5 -18   1   40.20   18.90
   5 -18   1   61.09   20.50
   5 -18   1   37.60   18.70
  -5 -18  -1   36.70   17.20
  -5 -18  -1   56.79   16.00
  -5 -18  -1   51.69   16.20
   5 -18   1   49.20   18.70
  -5  18  -1   37.70   19.10
   5  18   1   42.60   20.20
  -5  18  -1   30.80   16.60
   6 -18   1   99.39   23.30
  -6 -18  -1   72.09   18.60
  -6 -18  -1   70.89   23.20
  -6 -18  -1   74.69   17.20
   6 -18   1   59.49   20.70
   6 -18   1   96.79   23.70
  -6 -18  -1  102.69   23.90
  -6 -18  -1   87.49   17.10
   6 -18   1  110.69   27.20
   6 -18   1   57.59   21.60
  -6 -18  -1   89.99   18.20
   6 -18   1  111.09   25.40
  -6  18  -1   92.09   24.90
  -6  18  -1   82.49   23.20
  -7 -18  -1  270.37   37.80
  -7 -18  -1  190.78   24.10
   7 -18   1  192.18   35.10
  -7 -18  -1  239.58   27.10
   7 -18   1  205.48   35.30
   7 -18   1  215.48   37.40
  -7 -18  -1  196.38   27.30
   7 -18   1  241.18   36.90
   7 -18   1  193.68   33.70
  -7 -18  -1  206.48   28.00
   7 -18   1  221.08   34.60
  -7  18  -1  264.67   40.80
  -7  18  -1  176.08   33.70
   8 -18   1   16.20   16.70
  -8 -18  -1   41.10   11.20
   8 -18   1   30.40   18.20
   8 -18   1  107.89   26.50
  -8 -18  -1   73.99   18.00
  -8 -18  -1   52.09   13.50
   8 -18   1   40.60   26.00
  -8 -18  -1   36.80   17.00
   8 -18   1   43.90   20.80
  -8 -18  -1   36.20   14.20
   8 -18   1   59.29   19.80
  -8  18  -1   58.49   21.80
  -8  18  -1  108.39   26.50
  -9 -18  -1   -5.00    9.10
  -9 -18  -1   10.30   10.60
  -9 -18  -1    1.30    6.50
   9 -18   1    4.40   15.30
  -9 -18  -1    1.20   11.00
  -9 -18  -1   -0.90    6.60
   9 -18   1   -1.40   12.00
   9 -18   1   19.10   15.80
   9 -18   1    0.90   15.70
   9 -18   1    7.60   16.70
   9 -18   1  -18.10    9.70
  -9 -18  -1   -4.70   10.30
  -9  18  -1  -22.50   10.30
   9 -19  -1  349.27   44.70
  -9 -19   1  356.86   43.80
   9 -19  -1  295.97   44.20
  -9 -19   1  258.87   33.00
  -9 -19   1  273.47   43.10
   9 -19  -1  320.97   43.30
   9 -19  -1  271.77   42.60
  -9 -19   1  297.17   26.60
  -9 -19   1  277.37   30.50
  -9 -19   1  338.37   40.80
  -9  19   1  375.66   50.99
  -9  19   1  318.67   52.39
  -9  19   1  284.27   45.70
   8 -19  -1    4.40   15.50
   8 -19  -1   32.00   19.20
  -8 -19   1  -12.10    8.60
   8 -19  -1   10.10   14.80
  -8 -19   1    2.20    9.10
   8 -19  -1   -6.50   11.70
  -8 -19   1   18.30   12.60
   8 -19  -1   -3.30   12.80
  -8 -19   1   16.00    9.90
  -8 -19   1    2.60   10.90
  -8  19   1   -4.90   13.90
  -8  19   1   22.30   22.20
  -8  19   1    7.20   14.00
   7 -19  -1  102.19   26.90
  -7 -19   1   99.39   19.20
   7 -19  -1  102.79   27.20
  -7 -19   1  104.89   22.40
   7 -19  -1  176.08   31.50
  -7 -19   1   81.59   20.90
  -7 -19   1   90.89   19.20
   7 -19  -1   66.99   26.50
   7 -19  -1  117.09   26.80
  -7 -19   1  107.49   22.10
   7 -19  -1  137.99   29.40
  -7  19   1  133.99   31.40
  -7  19   1  161.98   31.30
  -7  19   1  142.19   31.20
   6 -19  -1  679.53   58.79
  -6 -19   1  734.03   56.39
   6 -19  -1  747.63   58.19
   6 -19  -1  734.93   61.59
  -6 -19   1  709.83   52.29
   6 -19  -1  722.53   58.59
   6 -19  -1  664.53   57.69
   6 -19  -1  612.44   55.09
  -6 -19   1  674.03   49.90
  -6 -19   1  560.14   48.80
   6 -19  -1  694.03   59.79
  -6 -19   1  690.03   48.90
  -6  19   1  670.63   57.39
  -6  19   1  799.32   65.29
  -6  19   1  637.94   59.49
   5 -19  -1  334.17   67.99
   5 -19  -1  324.47   44.10
  -5 -19   1  318.87   35.90
   5 -19  -1  324.67   42.70
  -5 -19   1  368.36   41.30
   5 -19  -1  449.56   54.69
  -5 -19   1  338.07   41.30
  -5 -19   1  373.96   43.40
   5 -19  -1  243.68   39.10
   5 -19  -1  275.07   41.40
  -5 -19   1  301.57   36.20
  -5 -19   1  306.07   36.00
   5 -19  -1  259.67   38.40
  -5  19   1  327.07   45.30
  -5  19   1  338.87   49.40
  -4 -19   1   19.30   12.30
   4 -19  -1    1.30   14.00
   4 -19  -1    4.40   12.40
  -4 -19   1   -1.10    8.10
  -4 -19   1   -0.80   10.70
  -4 -19   1   16.10   13.50
   4 -19  -1    1.50   14.90
  -4 -19   1    9.80   11.20
   4 -19  -1    1.60   16.60
  -4 -19   1   15.80   13.50
   4 -19  -1   13.90   14.50
   4 -19  -1   27.80   17.80
  -4  19   1    8.00   13.30
  -4  19   1    4.50   14.20
  -4  19   1   12.80   14.80
   3 -19  -1   90.99   26.30
   3 -19  -1  135.59   23.90
  -3 -19   1  113.69   23.50
  -3 -19   1  114.39   20.70
  -3 -19   1   83.99   20.50
  -3 -19   1  100.39   22.00
  -3 -19   1  132.39   27.20
   3 -19  -1   89.29   22.80
   3 -19  -1   91.09   25.10
  -3 -19   1   73.09   21.70
   3 -19  -1  135.19   27.80
  -3  19   1  102.19   23.70
  -3  19   1  129.79   24.70
  -3  19   1  124.49   27.70
  -2 -19   1  933.61   56.39
   2 -19  -1  744.03   53.69
  -2 -19   1  798.02   59.89
   2 -19  -1  751.92   62.29
   2 -19  -1  729.93   59.39
   2 -19  -1  789.42   60.69
   2 -19  -1  990.90   64.29
  -2 -19   1  832.82   59.39
  -2 -19   1  642.04   57.89
   2 -19  -1  665.13   56.99
  -2 -19   1  870.41   58.29
  -2 -19   1  736.83   58.09
  -2  19   1  816.42   59.09
  -2  19   1  780.32   57.09
   2  19  -1  730.73   40.80
   1 -19  -1  493.85   52.29
  -1 -19   1  400.26   43.60
   1 -19  -1  430.56   35.20
   1 -19  -1  360.16   44.20
  -1 -19   1  363.66   46.30
   1 -19  -1  435.76   49.40
  -1 -19   1  425.46   46.90
  -1 -19   1  373.36   44.50
   1 -19  -1  351.96   43.30
   1 -19  -1  395.86   46.60
  -1 -19   1  357.16   34.10
  -1 -19   1  356.06   43.00
  -1  19   1  364.26   40.40
   1  19  -1  415.46   29.90
  -1  19   1  345.37   35.90
   0 -19  -1   50.29   19.80
   0 -19   1   25.70   15.90
   0 -19  -1   67.39   19.90
   0 -19  -1   88.89   22.40
   0 -19  -1   32.10   16.80
   0 -19   1   70.09   17.70
   0 -19   1   50.69   19.00
   0 -19   1   31.50   16.60
   0 -19   1   73.29   21.50
   0 -19  -1   87.49   17.50
   0 -19   1   64.89   22.20
   0 -19  -1   25.40   16.20
   0  19   1   42.40   29.80
   0  19  -1   64.99   15.30
   0  19   1   49.50   14.70
   1 -19   1  177.38   32.70
  -1 -19  -1  175.58   28.10
  -1 -19  -1  168.08   28.40
  -1 -19  -1  198.78   34.70
   1 -19   1  172.58   26.70
  -1 -19  -1  206.48   32.20
  -1 -19  -1  146.79   28.70
  -1 -19  -1  169.68   23.50
   1 -19   1  169.18   31.90
   1 -19   1  119.09   26.10
   1 -19   1  133.19   27.80
   1 -19   1  185.28   31.90
  -1  19  -1  189.68   27.90
  -1  19  -1  145.19   28.20
   1  19   1  174.78   22.10
  -2 -19  -1  769.22   56.39
   2 -19   1  753.72   62.19
  -2 -19  -1  763.72   48.60
  -2 -19  -1  748.23   60.39
   2 -19   1  728.63   59.19
  -2 -19  -1  733.73   56.69
   2 -19   1  734.43   55.29
   2 -19   1  811.92   59.99
   2 -19   1  849.12   61.49
  -2 -19  -1  805.72   56.19
  -2 -19  -1  802.52   58.69
  -2  19  -1  775.72   59.99
  -2  19  -1  823.32   57.79
   2  19   1  723.03   43.60
   3 -19   1  136.49   29.30
  -3 -19  -1  148.39   21.60
   3 -19   1  163.68   32.40
  -3 -19  -1  144.69   28.00
  -3 -19  -1  110.39   23.20
  -3 -19  -1  106.99   21.80
   3 -19   1  157.28   30.40
  -3 -19  -1  159.88   27.70
   3 -19   1  173.88   28.10
   3 -19   1  146.59   29.70
  -3 -19  -1  155.48   27.70
  -3  19  -1  217.88   33.60
  -3  19  -1  119.89   25.70
  -3  19  -1  110.29   25.00
   3  19   1  145.19   11.50
  -4 -19  -1  149.29   26.50
  -4 -19  -1  134.79   26.00
   4 -19   1  170.58   31.40
   4 -19   1  175.28   32.00
  -4 -19  -1  172.68   26.80
   4 -19   1  173.58   32.50
   4 -19   1  176.58   31.70
  -4 -19  -1  191.78   24.00
   4 -19   1  182.38   31.10
   4 -19   1  202.68   50.19
  -4 -19  -1  153.98   29.40
  -4 -19  -1  198.78   27.80
   4 -19   1  154.78   31.80
  -4  19  -1  179.48   33.70
  -5 -19  -1   82.09   19.50
   5 -19   1  103.19   23.70
  -5 -19  -1  122.59   21.20
   5 -19   1   93.89   22.60
  -5 -19  -1  106.29   18.00
  -5 -19  -1   84.79   23.20
  -5 -19  -1   63.99   19.30
   5 -19   1   67.89   24.00
   5 -19   1  112.49   26.80
   5 -19   1  117.49   25.60
   5 -19   1   70.19   23.10
  -5 -19  -1  107.09   21.80
   5 -19   1   83.79   23.20
  -5  19  -1  106.59   26.80
   5  19   1  105.39   34.40
  -5  19  -1   66.89   21.40
   6 -19   1   86.99   24.20
  -6 -19  -1   77.69   19.30
   6 -19   1   53.89   20.10
   6 -19   1   75.29   22.30
  -6 -19  -1   44.80   17.70
   6 -19   1   67.29   20.80
  -6 -19  -1   71.19   16.50
  -6 -19  -1   96.19   21.10
  -6 -19  -1   72.79   16.10
   6 -19   1   40.60   19.80
   6 -19   1  131.29   28.20
  -6 -19  -1   79.69   16.30
  -6  19  -1   56.39   21.00
   6  19   1   96.59   23.80
  -6  19  -1   62.49   23.30
  -7 -19  -1   -1.90    8.30
  -7 -19  -1   -2.30    9.40
   7 -19   1    5.90   14.20
   7 -19   1   22.50   17.20
   7 -19   1   15.10   14.90
  -7 -19  -1    3.00   10.00
  -7 -19  -1   18.90   11.50
   7 -19   1   -6.50    9.80
   7 -19   1  -10.60   10.40
  -7 -19  -1   22.30   14.70
  -7 -19  -1   -5.00   10.60
   7 -19   1   -9.70   18.50
   7  19   1    5.80   13.00
  -7  19  -1   19.20   17.60
  -7  19  -1   -1.00   13.80
  -8 -19  -1  775.02   45.40
  -8 -19  -1  633.14   50.99
   8 -19   1  750.42   62.39
   8 -19   1  866.41  114.89
   8 -19   1  682.23   59.99
   8 -19   1  650.83   57.29
  -8 -19  -1  691.33   54.99
  -8 -19  -1  630.94   44.30
   8 -19   1  623.04   58.69
  -8 -19  -1  724.13   50.79
   8 -19   1  734.53   60.59
  -8 -19  -1  711.83   50.19
  -8  19  -1  641.14   61.19
  -8  19  -1  647.94   60.59
   8  19   1  683.53   61.79
   9 -19   1   96.69   24.70
   9 -19   1  164.68   31.80
  -9 -19  -1  137.09   22.20
   9 -19   1  121.19   29.40
  -9 -19  -1  112.09   22.30
   9 -19   1  113.29   29.40
  -9 -19  -1   76.99   32.90
   9 -19   1   67.39   22.90
  -9 -19  -1  102.59   21.50
  -9 -19  -1  115.69   16.00
  -9 -19  -1   96.59   15.80
  -9 -19  -1  106.99   24.00
  -9  19  -1  107.09   29.30
   9  19   1  100.49   28.60
  -9  19  -1  103.39   26.90
  -8 -20   1  797.32   58.09
   8 -20  -1  779.02   65.39
   8 -20  -1 1160.98  127.59
  -8 -20   1  856.01   54.09
   8 -20  -1  862.71   78.39
   8 -20  -1  894.71  116.59
   8 -20  -1  914.11   71.89
  -8 -20   1  768.92   54.09
  -8 -20   1  822.82   60.79
   8  20  -1  804.42   67.99
  -8  20   1  812.22   69.29
  -8  20   1  793.22   68.69
  -8  20   1  799.82   74.09
   7 -20  -1   83.39   23.80
  -7 -20   1   30.10   17.30
   7 -20  -1   86.89   24.20
  -7 -20   1   71.39   17.30
   7 -20  -1  107.39   27.10
   7 -20  -1   35.00   20.80
  -7 -20   1   55.79   17.00
  -7 -20   1   80.29   21.70
  -7 -20   1   90.89   24.10
  -7 -20   1   55.49   18.00
   7 -20  -1  112.99   25.60
  -7  20   1  107.69   27.40
  -7  20   1   67.59   21.60
  -7  20   1   44.80   23.90
   7  20  -1   24.30   18.30
  -6 -20   1   51.59   18.00
   6 -20  -1   80.99   24.60
  -6 -20   1   99.69   24.30
   6 -20  -1   20.10   17.10
   6 -20  -1   25.10   16.50
   6 -20  -1   79.49   22.40
   6 -20  -1   81.79   24.10
  -6 -20   1   56.89   15.80
   6 -20  -1   34.70   19.40
   6 -20  -1  136.59   29.40
  -6 -20   1   71.39   18.90
  -6 -20   1   53.79   15.80
  -6 -20   1  103.59   19.40
  -6  20   1   11.40   16.60
   6  20  -1   57.49   20.30
  -6  20   1   25.60   18.60
  -6  20   1   44.50   20.40
  -5 -20   1    9.60   13.30
  -5 -20   1   48.90   18.20
  -5 -20   1   11.70   11.10
   5 -20  -1   25.10   17.80
   5 -20  -1   35.00   19.70
   5 -20  -1    6.60   13.80
  -5 -20   1    4.80   10.40
   5 -20  -1   -2.80   14.30
   5 -20  -1   -8.40   12.00
   5 -20  -1   -8.60   11.20
   5 -20  -1   20.00   14.50
  -5 -20   1   21.40   14.80
  -5 -20   1   26.80   13.10
  -5  20   1   23.20   17.70
   5  20  -1  -14.00    8.60
  -5  20   1   12.20   11.50
   4 -20  -1  798.52   66.19
   4 -20  -1  803.52   64.79
  -4 -20   1  851.91   56.29
   4 -20  -1  801.62   58.99
  -4 -20   1  746.53   59.69
   4 -20  -1  732.73   62.19
  -4 -20   1  789.22   58.69
  -4 -20   1  782.22   56.19
  -4 -20   1  752.32   56.89
   4 -20  -1  796.82   64.89
   4 -20  -1  820.22   63.59
  -4 -20   1  775.42   62.29
   4 -20  -1  746.63   68.69
  -4  20   1  758.12   63.19
  -4  20   1  730.03   59.49
  -4  20   1  878.91   69.49
   4  20  -1  759.72   65.09
   3 -20  -1   94.59   23.40
   3 -20  -1   91.39   20.60
  -3 -20   1   80.09   18.30
  -3 -20   1   94.39   20.50
  -3 -20   1   87.49   21.40
   3 -20  -1   82.19   24.80
   3 -20  -1   48.50   19.90
   3 -20  -1   78.39   22.80
   3 -20  -1   64.99   21.10
  -3 -20   1   59.09   20.40
  -3 -20   1   97.49   21.90
   3 -20  -1   97.19   24.30
  -3 -20   1   72.49   20.70
  -3  20   1   21.10   15.30
  -3  20   1   70.89   21.50
  -3  20   1   67.29   24.20
   3  20  -1  127.29   29.00
   2 -20  -1   17.00   14.20
   2 -20  -1   19.60   16.60
  -2 -20   1   15.80   13.60
  -2 -20   1   11.30   13.20
   2 -20  -1    9.60   12.80
   2 -20  -1   12.70   14.30
   2 -20  -1    5.90   10.70
   2 -20  -1    7.80   15.10
  -2 -20   1   15.20   14.50
  -2 -20   1   14.40   11.10
  -2 -20   1   -6.10    9.80
   2 -20  -1   25.30   15.00
  -2 -20   1   19.20   15.40
   2  20  -1    5.60    4.90
  -2  20   1    5.50   13.30
   2  20  -1   -4.30   10.10
   2  20  -1    7.30    5.40
  -2  20   1    4.60   11.60
  -2  20   1    7.90   11.80
   1 -20  -1   35.30   18.80
   1 -20  -1    5.90   13.90
  -1 -20   1   -1.00   11.40
   1 -20  -1   28.70   17.60
   1 -20  -1   -0.20    8.40
   1 -20  -1   -7.90   10.50
  -1 -20   1   -2.30    8.30
  -1 -20   1   -3.50   10.90
  -1 -20   1   -9.90   11.00
   1 -20  -1   -6.30   10.00
  -1 -20   1    5.50   14.60
   1 -20  -1   18.20   14.20
  -1 -20   1   -3.20    9.20
  -1  20   1   -9.30    8.10
   1  20  -1   -0.20   12.10
   1  20  -1   15.00    8.60
  -1  20   1   16.70   12.40
   0 -20  -1  903.11   56.59
   0 -20   1  967.70   61.19
   0 -20   1  914.01   66.39
   0 -20   1  803.42   64.19
   0 -20  -1  744.13   65.39
   0 -20  -1  843.52   64.69
   0 -20  -1  973.60   68.09
   0 -20  -1  814.62   69.09
   0 -20   1  963.00   67.19
   0 -20   1  864.91   68.89
   0 -20   1  852.81   63.29
   0 -20  -1  860.41   64.19
   0 -20  -1  841.72   64.29
   0  20  -1  906.41   70.89
   0  20   1  935.81   57.79
   0  20   1  885.11   70.19
   0  20  -1  922.81   56.79
  -1 -20  -1   50.99   23.40
   1 -20   1   33.90   18.90
  -1 -20  -1   67.49   21.00
   1 -20   1   70.89   21.70
  -1 -20  -1   67.39   19.70
   1 -20   1  103.69   24.80
  -1 -20  -1   90.19   22.50
   1 -20   1   50.99   20.80
  -1 -20  -1   52.19   18.40
   1 -20   1   91.59   23.00
   1 -20   1   75.39   23.20
  -1 -20  -1   96.19   23.70
   1 -20   1   72.19   19.50
  -1 -20  -1   76.69   16.20
  -1  20  -1   67.69   18.00
  -1  20  -1   74.59   21.10
  -1  20  -1  106.69   26.10
   1  20   1   68.49   14.00
   1  20   1   44.60   20.80
   2 -20   1  166.68   33.00
  -2 -20  -1  232.78   32.80
  -2 -20  -1  225.98   23.20
   2 -20   1  269.67   39.50
   2 -20   1  212.78   34.60
   2 -20   1  282.37   36.60
   2 -20   1  224.48   38.60
  -2 -20  -1  219.78   32.60
  -2 -20  -1  191.28   36.20
  -2 -20  -1  187.78   30.10
   2 -20   1  130.49   29.70
   2 -20   1  222.58   34.40
  -2 -20  -1  259.37   36.90
  -2  20  -1  204.28   39.20
  -2  20  -1  293.97   36.90
   2  20   1  200.78   18.70
   2  20   1  217.48   37.50
  -2  20  -1  189.68   33.00
   3 -20   1   19.50   16.30
  -3 -20  -1    5.60   10.20
  -3 -20  -1   30.90   16.10
   3 -20   1   -3.40   10.80
  -3 -20  -1   12.00   14.70
  -3 -20  -1    4.90    7.90
   3 -20   1   -0.60   12.00
  -3 -20  -1    7.40   12.40
   3 -20   1    3.90   13.80
  -3 -20  -1    4.60   12.40
   3 -20   1   12.20   15.80
   3 -20   1  -13.00   11.00
   3 -20   1   13.30   15.10
  -3  20  -1   26.70   14.70
  -3  20  -1    4.40   13.60
   3  20   1   -9.50    9.40
  -3  20  -1   13.00   14.80
  -4 -20  -1  710.03   53.59
  -4 -20  -1  721.23   54.89
  -4 -20  -1  722.13   55.59
  -4 -20  -1  666.13   51.29
   4 -20   1  767.42   63.29
   4 -20   1  713.43   57.19
   4 -20   1  707.03   62.19
   4 -20   1  755.72   61.69
  -4 -20  -1  761.32   47.40
   4 -20   1  668.23   59.39
  -4 -20  -1  670.13   58.19
   4 -20   1  747.03   59.79
   4 -20   1  772.32   60.99
   4  20   1  851.41   66.89
  -4  20  -1  705.03   58.99
  -4  20  -1  689.53   60.89
  -4  20  -1  649.74   57.79
  -5 -20  -1   77.59   17.90
   5 -20   1   85.29   23.40
  -5 -20  -1   96.29   16.30
   5 -20   1   60.49   21.80
   5 -20   1   98.79   25.30
  -5 -20  -1   26.80   16.40
  -5 -20  -1   46.80   14.10
   5 -20   1   98.29   23.40
   5 -20   1   25.90   17.00
   5 -20   1   91.69   22.80
  -5 -20  -1   77.19   20.70
   5 -20   1   35.40   19.90
  -5 -20  -1   72.79   20.50
  -5  20  -1   69.99   22.30
  -5  20  -1   86.59   22.30
   5  20   1   34.70   20.40
  -6 -20  -1  401.66   34.60
  -6 -20  -1  449.56   39.40
   6 -20   1  502.25   56.39
   6 -20   1  421.36   51.19
   6 -20   1  511.85   57.59
   6 -20   1  356.66   47.20
  -6 -20  -1  414.96   50.79
   6 -20   1  385.66   50.29
  -6 -20  -1  448.16   40.10
  -6 -20  -1  399.96   35.70
  -6 -20  -1  375.36   32.20
   6 -20   1  351.96   50.19
  -6  20  -1  317.37   46.10
  -6  20  -1  357.56   71.89
   6  20   1  389.06   52.89
   7 -20   1   53.59   22.70
   7 -20   1   68.29   21.50
  -7 -20  -1  104.29   22.90
  -7 -20  -1   61.49   18.80
  -7 -20  -1   97.09   22.10
  -7 -20  -1  117.69   19.50
  -7 -20  -1   39.60   14.00
  -7 -20  -1   97.99   18.10
   7 -20   1   33.90   19.10
   7 -20   1   73.29   23.80
   7 -20   1  103.69   27.20
  -7  20  -1   95.99   26.90
   7  20   1   95.49   26.00
  -7  20  -1   28.40   20.00
   8 -20   1   16.50   17.00
  -8 -20  -1   80.09   21.50
   8 -20   1    8.30   15.80
  -8 -20  -1  110.19   20.70
  -8 -20  -1   59.39   13.20
   8 -20   1   95.39   27.70
  -8 -20  -1  104.89   19.40
   8 -20   1  110.59   27.20
  -8 -20  -1   57.49   14.70
   8 -20   1   82.99   23.70
   8 -20   1   71.99   28.80
  -8 -20  -1   55.39   18.50
   8  20   1   77.69   24.80
  -8  20  -1  113.59   28.50
  -8  20  -1   52.19   23.50
   7 -21  -1  121.99   29.50
  -7 -21   1  141.29   27.60
   7 -21  -1  108.19   29.60
   7 -21  -1   94.99   25.70
  -7 -21   1  125.79   23.20
  -7 -21   1  123.19   24.20
  -7 -21   1  115.69   25.10
   7 -21  -1  129.89   27.10
  -7 -21   1  135.49   25.00
  -7 -21   1  118.99   21.30
  -7  21   1   45.80   22.40
   7  21  -1  122.49   29.80
  -7  21   1  121.59   31.10
  -7  21   1  107.49   29.70
   6 -21  -1  464.65   55.09
  -6 -21   1  468.25   45.20
   6 -21  -1  586.44   51.99
   6 -21  -1  444.36   54.09
  -6 -21   1  358.36   42.20
   6 -21  -1  508.95   57.49
  -6 -21   1  426.96   40.80
   6 -21  -1  446.26   45.40
  -6 -21   1  418.76   38.20
  -6 -21   1  458.25   51.79
   6 -21  -1  575.54   66.09
  -6  21   1  435.96   56.49
  -6  21   1  382.96   48.80
   6  21  -1  539.75   62.19
  -6  21   1  515.35   62.49
  -5 -21   1   92.29   19.00
  -5 -21   1   67.89   17.20
   5 -21  -1   74.39   20.60
   5 -21  -1   41.30   21.00
  -5 -21   1   75.49   21.90
   5 -21  -1   72.89   22.40
   5 -21  -1   84.49   23.50
   5 -21  -1   38.60   18.90
  -5 -21   1   47.20   19.80
  -5 -21   1   70.69   18.60
   5 -21  -1   32.30   20.90
   5 -21  -1   94.59   25.60
  -5 -21   1   54.39   21.60
  -5  21   1   62.19   23.30
  -5  21   1   41.70   23.70
  -5  21   1   85.59   23.60
   5  21  -1  109.39   27.50
   4 -21  -1   66.09   20.30
  -4 -21   1   -1.10   12.90
  -4 -21   1   25.10   15.90
  -4 -21   1   63.49   16.10
   4 -21  -1   53.79   23.30
   4 -21  -1   84.39   23.80
   4 -21  -1   28.20   18.40
   4 -21  -1   35.90   19.30
   4 -21  -1   61.69   18.80
  -4 -21   1    7.40   11.20
   4 -21  -1   92.69   25.10
  -4 -21   1   32.80   17.30
  -4 -21   1   16.30   13.10
  -4  21   1   62.79   22.20
   4  21  -1   32.70   19.60
  -3 -21   1   66.79   17.90
   3 -21  -1   76.89   19.40
   3 -21  -1   86.49   25.80
   3 -21  -1   30.60   19.10
   3 -21  -1   45.50   20.10
  -3 -21   1   83.09   22.70
  -3 -21   1   64.79   21.20
   3 -21  -1   37.80   21.20
  -3 -21   1   44.40   15.60
   3 -21  -1   43.00   22.50
   3 -21  -1   74.79   21.60
  -3 -21   1   36.30   16.00
  -3 -21   1   92.29   23.20
  -3  21   1  120.19   25.50
   3  21  -1   84.69   26.00
  -3  21   1  105.29   24.60
  -3  21   1   71.39   22.40
  -2 -21   1  766.42   56.49
   2 -21  -1  681.33   61.09
   2 -21  -1  758.72   59.89
  -2 -21   1  692.13   57.19
  -2 -21   1  699.73   55.39
   2 -21  -1  591.34   54.99
   2 -21  -1  633.74   54.89
   2 -21  -1  798.92   53.49
  -2 -21   1  668.03   55.09
  -2 -21   1  697.63   59.69
   2 -21  -1  813.62   64.19
   2 -21  -1  652.63   56.39
  -2 -21   1  606.34   48.80
   2  21  -1  691.33   36.00
   2  21  -1  643.84   35.80
   2  21  -1  674.53   61.59
  -2  21   1  777.92   64.49
  -2  21   1  701.53   54.39
  -2  21   1  758.72   56.29
   1 -21  -1  -11.40    9.70
  -1 -21   1   -2.30   10.50
   1 -21  -1   -2.90   10.80
  -1 -21   1    2.80   12.00
  -1 -21   1    6.80   13.40
  -1 -21   1    3.70   12.50
   1 -21  -1    2.10   13.10
   1 -21  -1   -0.60    8.90
  -1 -21   1    1.20   11.60
   1 -21  -1    2.60   14.10
   1 -21  -1    1.70   14.60
   1 -21  -1    1.10   11.80
  -1 -21   1    7.20    9.70
  -1  21   1   -6.50    9.60
  -1  21   1   -2.30   11.20
   1  21  -1    4.20   13.70
  -1  21   1    2.80   10.50
   1  21  -1    3.90    7.10
   0 -21   1   -1.40   11.00
   0 -21  -1  -10.50   10.50
   0 -21   1   -0.10    9.10
   0 -21  -1   -0.20    8.00
   0 -21  -1  -12.20    9.40
   0 -21  -1   14.80   15.00
   0 -21   1  -10.30   10.20
   0 -21  -1    5.60   13.10
   0 -21  -1  -12.00   11.00
   0 -21   1    5.10   13.60
   0 -21   1   11.20   14.00
   0 -21  -1    1.80   12.30
   0 -21   1    5.50   14.70
   0 -21   1   15.30   14.50
   0  21   1   -2.40   12.90
   0  21  -1  -14.80    8.80
   0  21   1    5.10    8.40
   0  21  -1    2.20    8.30
   1 -21   1  148.49   31.10
  -1 -21  -1  218.68   27.20
  -1 -21  -1  149.39   29.30
  -1 -21  -1  152.18   29.50
  -1 -21  -1  119.19   27.00
   1 -21   1  236.18   37.50
   1 -21   1  200.18   33.10
  -1 -21  -1  182.38   35.80
  -1 -21  -1  224.08   34.80
  -1 -21  -1  214.68   33.20
   1 -21   1  194.88   35.90
   1 -21   1  165.68   30.70
   1 -21   1  202.18   32.50
   1  21   1  223.28   25.60
   1  21   1  241.68   41.20
  -1  21  -1  155.48   31.10
  -1  21  -1  192.58   32.90
   2 -21   1  322.97   45.20
   2 -21   1  444.26   51.89
  -2 -21  -1  357.46   43.10
  -2 -21  -1  441.06   52.59
  -2 -21  -1  402.56   45.60
   2 -21   1  415.76   39.30
   2 -21   1  381.86   47.10
  -2 -21  -1  339.57   43.50
  -2 -21  -1  390.86   48.50
   2 -21   1  311.77   45.70
   2 -21   1  346.67   49.70
   2 -21   1  408.06   50.49
  -2 -21  -1  377.16   31.40
   2  21   1  347.87   50.99
  -2  21  -1  380.56   49.30
  -2  21  -1  462.15   44.80
  -2  21  -1  378.56   37.70
   2  21   1  366.16   26.10
  -3 -21  -1  126.49   25.90
  -3 -21  -1  101.19   17.10
   3 -21   1   94.79   21.60
  -3 -21  -1  132.89   27.30
   3 -21   1   83.79   25.30
   3 -21   1  106.89   28.20
   3 -21   1   93.99   24.80
  -3 -21  -1   64.39   18.50
  -3 -21  -1   46.60   21.60
  -3 -21  -1   80.39   20.00
   3 -21   1  120.59   32.90
   3 -21   1  110.09   26.60
   3 -21   1   80.19   23.10
  -3  21  -1  111.59   24.00
  -3  21  -1  112.89   24.90
  -3  21  -1   77.69   25.10
   3  21   1  137.39   31.00
   4 -21   1  173.58   31.00
   4 -21   1  139.09   31.10
  -4 -21  -1  137.79   20.80
  -4 -21  -1  166.28   27.50
   4 -21   1  180.18   32.90
  -4 -21  -1  189.28   29.80
  -4 -21  -1  130.09   24.30
  -4 -21  -1  177.48   31.70
   4 -21   1  125.49   28.80
   4 -21   1  109.09   28.30
   4 -21   1  208.08   54.99
  -4 -21  -1  207.48   32.10
   4 -21   1  142.49   27.10
  -4  21  -1  165.68   30.30
  -4  21  -1  159.28   31.50
   4  21   1  117.09   29.10
  -4  21  -1  145.19   34.00
   5 -21   1  302.77   44.40
  -5 -21  -1  210.38   29.40
  -5 -21  -1  258.67   24.00
  -5 -21  -1  214.28   33.90
   5 -21   1  252.47   41.20
  -5 -21  -1  214.88   29.90
   5 -21   1  274.07   42.10
   5 -21   1  224.88   37.70
  -5 -21  -1  245.18   33.30
  -5 -21  -1  175.38   31.10
   5 -21   1  186.08   33.10
   5 -21   1  287.27   43.70
   5 -21   1  285.57   40.10
   5  21   1  180.28   34.50
  -5  21  -1  228.48   37.60
  -5  21  -1  167.58   32.80
  -5  21  -1  259.77   40.30
   6 -21   1  347.87   47.80
  -6 -21  -1  229.98   36.40
  -6 -21  -1  260.47   32.50
   6 -21   1  308.67   43.70
  -6 -21  -1  252.97   35.20
  -6 -21  -1  334.07   51.09
   6 -21   1  247.98   41.10
  -6 -21  -1  276.47   38.00
   6 -21   1  321.37   44.40
  -6 -21  -1  295.17   27.10
   6 -21   1  306.87   43.70
   6 -21   1  297.67   43.60
  -6  21  -1  270.97   42.10
   6  21   1  286.67   46.60
  -6  21  -1  229.78   38.90
  -7 -21  -1  237.48   29.10
   7 -21   1  174.38   34.30
   7 -21   1  246.78   41.20
  -7 -21  -1  217.08   31.10
  -7 -21  -1  275.87   37.70
  -7 -21  -1  344.67   45.00
  -7 -21  -1  244.58   29.00
   7 -21   1  277.77   41.00
   7 -21   1  287.97   42.80
   7 -21   1  217.78   45.20
  -7 -21  -1  278.77   32.20
  -7  21  -1  264.37   44.60
   7  21   1  244.28   41.40
  -7  21  -1  289.67   43.80
  -6 -22   1   28.20   17.40
  -6 -22   1   21.20   17.70
   6 -22  -1   -1.60   15.40
   6 -22  -1   66.39   21.00
   6 -22  -1   23.60   18.50
  -6 -22   1   11.50   16.30
  -6 -22   1   64.09   18.50
   6 -22  -1   11.60   17.70
  -6 -22   1   11.30   17.60
  -6 -22   1   31.60   15.40
   6 -22  -1   35.00   21.60
  -6  22   1    9.80   17.10
  -6  22   1   38.00   19.00
  -6  22   1   23.40   26.20
  -5 -22   1  295.67   43.70
  -5 -22   1  301.87   38.90
   5 -22  -1  408.56   50.39
   5 -22  -1  291.17   45.10
   5 -22  -1  417.36   55.99
   5 -22  -1  381.86   47.60
   5 -22  -1  273.57   42.50
  -5 -22   1  324.27   44.10
   5 -22  -1  381.26   50.29
  -5 -22   1  313.77   40.50
  -5 -22   1  359.36   33.00
  -5 -22   1  320.67   38.20
  -5  22   1  384.16   53.29
  -5  22   1  371.06   47.30
  -5  22   1  288.17   46.60
  -4 -22   1  284.67   28.70
  -4 -22   1  267.17   37.20
  -4 -22   1  325.37   43.80
  -4 -22   1  298.27   41.50
   4 -22  -1  241.28   41.50
  -4 -22   1  249.28   35.40
   4 -22  -1  393.76   71.59
   4 -22  -1  221.68   38.90
  -4 -22   1  237.78   37.00
   4 -22  -1  265.37   41.00
   4 -22  -1  185.38   36.00
   4 -22  -1  211.98   33.70
   4 -22  -1  192.88   35.60
  -4  22   1  280.07   46.10
  -4  22   1  174.28   31.40
   4  22  -1  263.87   48.60
  -3 -22   1  169.08   32.10
   3 -22  -1  125.39   26.10
   3 -22  -1  104.19   26.80
  -3 -22   1  146.79   25.90
   3 -22  -1  164.78   32.00
   3 -22  -1  148.29   31.30
  -3 -22   1  176.48   31.70
  -3 -22   1  165.08   31.30
   3 -22  -1  153.38   32.40
  -3 -22   1  180.78   26.30
  -3 -22   1  122.99   29.30
   3 -22  -1   95.09   26.10
   3 -22  -1  147.19   25.80
   3  22  -1  132.49   37.30
  -3  22   1  160.38   30.20
  -3  22   1  153.08   34.50
  -3  22   1  147.39   28.90
   2 -22  -1   -3.00   10.70
   2 -22  -1   29.30   15.50
  -2 -22   1   -1.60   11.30
  -2 -22   1    9.20   13.80
   2 -22  -1   16.70   15.70
  -2 -22   1    5.20   12.10
   2 -22  -1   14.10   15.30
  -2 -22   1   -1.10    8.90
  -2 -22   1   27.60   17.50
  -2 -22   1    6.90   15.50
   2 -22  -1   -0.80    9.60
   2 -22  -1    2.90   15.30
   2 -22  -1   -4.60   12.30
   2  22  -1   33.00   19.70
  -2  22   1   -7.20   10.70
  -2  22   1   25.20   18.50
  -2  22   1    1.30   12.00
  -1 -22   1  368.36   51.59
   1 -22  -1  476.85   39.10
   1 -22  -1  402.86   53.09
  -1 -22   1  489.25   45.00
   1 -22  -1  422.46   52.79
  -1 -22   1  454.05   54.89
  -1 -22   1  413.76   48.50
  -1 -22   1  446.76   38.70
   1 -22  -1  379.96   46.60
   1 -22  -1  439.06   53.79
   1 -22  -1  464.85   53.79
  -1 -22   1  342.47   47.20
  -1 -22   1  368.06   47.50
   1  22  -1  430.86   30.90
  -1  22   1  519.65   41.50
  -1  22   1  526.55   61.59
   0 -22  -1  112.19   26.60
   0 -22  -1  241.88   35.90
   0 -22   1  217.78   33.80
   0 -22   1  232.78   43.10
   0 -22  -1  195.58   38.40
   0 -22  -1  198.48   36.00
   0 -22   1  198.98   38.90
   0 -22  -1  177.68   31.40
   0 -22   1  197.98   36.80
   0 -22   1  183.18   32.50
   0 -22  -1  189.08   26.30
   0 -22  -1  184.18   33.10
   0 -22   1  149.79   28.90
   0 -22   1  267.67   47.30
   0  22  -1  224.18   51.69
   0  22   1  169.58   38.10
   0  22   1  233.88   29.10
   0  22  -1  237.18   28.70
  -1 -22  -1   38.50   17.00
  -1 -22  -1   32.00   21.10
   1 -22   1   54.29   24.00
   1 -22   1   63.69   20.00
   1 -22   1   32.70   18.30
  -1 -22  -1   27.70   16.00
  -1 -22  -1   76.09   23.40
   1 -22   1   39.90   15.10
   1 -22   1   14.60   16.20
   1 -22   1   29.80   18.10
   1 -22   1   74.09   23.20
  -1 -22  -1   25.60   18.90
  -1 -22  -1   34.80   19.30
   1  22   1   48.10   12.10
   1  22   1   30.20   29.90
  -1  22  -1   28.60   17.60
  -1  22  -1   67.19   20.10
  -1  22  -1   70.49   17.90
  -2 -22  -1   79.29   20.60
  -2 -22  -1   65.59   22.70
  -2 -22  -1   82.59   24.70
   2 -22   1  122.89   27.70
  -2 -22  -1  113.89   18.30
   2 -22   1  108.99   27.60
   2 -22   1  148.79   25.90
  -2 -22  -1   76.09   23.50
   2 -22   1  148.39   31.00
   2 -22   1  156.78   33.60
   2 -22   1  128.89   27.70
   2 -22   1  175.28   35.70
  -2 -22  -1  134.39   28.40
  -2  22  -1   96.09   25.00
  -2  22  -1  147.29   31.00
  -2  22  -1  128.49   25.20
   2  22   1  139.69   15.60
   3 -22   1  502.15   50.09
   3 -22   1  534.35   51.99
  -3 -22  -1  621.74   52.39
   3 -22   1  585.84   49.99
  -3 -22  -1  499.25   58.69
   3 -22   1  593.24   55.79
  -3 -22  -1  546.95   48.00
   3 -22   1  544.75   51.89
  -3 -22  -1  541.25   50.99
   3 -22   1  650.13   55.79
  -3 -22  -1  580.24   49.00
  -3 -22  -1  605.74   40.80
   3 -22   1  603.74   57.39
   3  22   1  415.16   83.49
  -3  22  -1  602.24   57.29
  -3  22  -1  733.13   58.59
  -3  22  -1  529.25   49.50
  -4 -22  -1  166.78   29.20
   4 -22   1  197.98   36.70
  -4 -22  -1  124.59   27.90
   4 -22   1   81.19   28.10
   4 -22   1  143.59   29.40
   4 -22   1  111.69   28.60
   4 -22   1  170.18   29.30
  -4 -22  -1  125.59   18.60
   4 -22   1  143.99   30.10
  -4 -22  -1  137.59   24.70
  -4  22  -1  191.58   35.80
  -4  22  -1  111.59   29.20
   4  22   1   63.99   28.70
  -5 -22  -1    9.80    9.10
  -5 -22  -1    2.80   12.50
  -5 -22  -1    7.60   11.90
   5 -22   1   -3.60   14.50
   5 -22   1   28.10   13.10
   5 -22   1   12.60   15.20
  -5 -22  -1   -1.60    8.80
  -5 -22  -1   13.30   15.80
   5 -22   1   22.40   16.20
   5 -22   1   12.80   16.50
   5 -22   1   30.20   17.70
   5 -22   1   -0.40   11.60
  -5 -22  -1    7.90   15.60
  -5  22  -1   11.60   16.90
  -5  22  -1   17.60   17.70
   5  22   1   12.40   17.20
  -5  22  -1   51.99   18.40
   6 -22   1   37.30   20.30
   6 -22   1   67.49   23.00
   6 -22   1   11.70   16.60
  -6 -22  -1   59.09   19.20
  -6 -22  -1   49.99   16.20
  -6 -22  -1   48.10   13.30
  -6 -22  -1   89.19   23.00
  -6 -22  -1   21.10   12.60
   6 -22   1   49.70   23.50
  -6 -22  -1   90.79   22.60
  -6  22  -1   26.70   21.00
   6  22   1   21.20   21.50
  -6  22  -1   28.70   19.40
   4 -23  -1   10.50   17.40
   4 -23  -1   14.70   14.20
   4 -23  -1   17.20   16.60
  -4 -23   1   -2.70   12.40
  -4 -23   1   12.40   11.80
   4 -23  -1   -7.80   12.70
  -4 -23   1   10.20   15.40
  -4 -23   1   -1.60   10.80
  -4 -23   1   14.00   14.90
  -4 -23   1    6.90   12.80
   4 -23  -1   34.80   20.30
   4  23  -1   13.10   16.70
  -4  23   1   15.90   15.80
  -4  23   1   12.50   15.50
  -3 -23   1  185.28   27.10
   3 -23  -1  184.98   39.60
   3 -23  -1  141.99   30.90
  -3 -23   1  140.99   27.60
   3 -23  -1  175.38   35.90
  -3 -23   1  189.28   30.50
  -3 -23   1  155.18   30.70
   3 -23  -1  209.18   41.30
   3 -23  -1  144.99   26.70
   3 -23  -1  167.98   33.00
   3 -23  -1  171.98   34.10
  -3 -23   1  175.58   34.30
  -3 -23   1  161.38   29.40
  -3  23   1  180.38   30.80
   3  23  -1  220.08   41.00
  -3  23   1  193.48   37.70
  -3  23   1  206.68   40.60
   2 -23  -1   84.49   23.60
   2 -23  -1  142.89   31.80
  -2 -23   1   65.49   22.10
   2 -23  -1  139.99   24.50
   2 -23  -1   60.59   23.90
   2 -23  -1   98.89   25.90
  -2 -23   1  100.19   23.70
  -2 -23   1  114.59   24.70
   2 -23  -1   99.19   26.40
  -2 -23   1   71.39   23.80
  -2 -23   1   64.79   20.80
  -2  23   1  126.79   30.60
   2  23  -1   91.89   26.20
  -2  23   1  124.19   25.10
  -2  23   1   65.39   19.10
  -1 -23   1  120.09   25.50
   1 -23  -1   44.00   19.20
  -1 -23   1  113.99   30.40
  -1 -23   1   74.09   18.70
  -1 -23   1   53.99   22.50
  -1 -23   1  107.79   24.00
   1 -23  -1   90.69   19.30
  -1 -23   1   88.09   23.90
  -1 -23   1   44.50   20.40
   1 -23  -1   69.69   21.40
   1 -23  -1  102.49   26.00
   1 -23  -1   59.59   24.80
   1 -23  -1   47.40   20.10
  -1  23   1  105.39   21.40
   1  23  -1  110.79   29.60
  -1  23   1   99.09   28.70
   1  23  -1  121.39   16.00
   0 -23   1  213.48   42.50
   0 -23  -1  151.38   30.70
   0 -23   1  208.88   34.80
   0 -23  -1  182.28   33.20
   0 -23  -1  213.78   37.10
   0 -23   1  175.18   32.10
   0 -23   1  227.48   32.20
   0 -23  -1  216.88   39.20
   0 -23  -1  170.98   38.50
   0 -23  -1  219.58   28.70
   0 -23  -1  209.48   35.30
   0 -23   1  214.18   37.60
   0 -23   1  201.88   34.80
   0 -23   1  241.08   41.00
   0  23  -1  235.78   40.20
   0  23  -1  234.48   27.80
   0  23   1  179.28   35.40
   0  23   1  220.78   28.70
   1 -23   1  312.97   40.00
  -1 -23  -1  336.57   44.50
   1 -23   1  458.95   59.09
  -1 -23  -1  351.56   45.60
  -1 -23  -1  327.67   46.80
  -1 -23  -1  366.66   31.30
   1 -23   1  342.47   48.60
   1 -23   1  323.37   44.10
  -1 -23  -1  287.37   39.60
  -1 -23  -1  363.36   51.89
  -1 -23  -1  413.76   54.69
   1 -23   1  354.16   72.09
   1 -23   1  349.47   46.60
   1  23   1  299.37   26.50
  -1  23  -1  301.97   37.40
  -1  23  -1  368.06   52.89
   1  23   1  267.67   45.10
   2 -23   1   19.70   16.80
   2 -23   1   27.00   18.40
  -2 -23  -1   -8.70    5.90
   2 -23   1   21.30   14.60
  -2 -23  -1    0.90   14.90
  -2 -23  -1   -7.70   11.10
   2 -23   1   17.60   17.10
  -2 -23  -1   -3.20   11.30
   2 -23   1    0.20   17.00
   2 -23   1    9.00   11.30
  -2 -23  -1    7.90   13.70
   2 -23   1   36.50   16.90
  -2 -23  -1   -6.10   13.80
  -2  23  -1   -7.40    9.40
   2  23   1   -3.40   13.90
  -2  23  -1    1.20   13.20
  -2  23  -1    0.60   13.20
   3 -23   1   -7.10    8.70
   3 -23   1   10.00   13.40
  -3 -23  -1   19.30   11.90
   3 -23   1   17.00   17.40
  -3 -23  -1   -6.20    9.90
   3 -23   1    2.70   13.40
  -3 -23  -1    4.30    8.20
   3 -23   1   -0.70   13.90
  -3 -23  -1   23.00   17.10
   3 -23   1   11.90   16.80
   3 -23   1  -14.70   10.00
  -3 -23  -1   -4.30   21.60
  -3 -23  -1   -2.30   12.00
  -3  23  -1  -17.00   12.90
   3  23   1    6.70   17.40
  -3  23  -1   14.80   14.40
  -3  23  -1    4.10   15.20
  -4 -23  -1  433.86   40.50
   4 -23   1  434.46   54.09
   4 -23   1  419.66   54.29
   4 -23   1  365.06   51.89
  -4 -23  -1  478.15   44.40
   4 -23   1  412.56   43.10
  -4 -23  -1  371.56   44.30
  -4 -23  -1  427.56   32.80
   4 -23   1  539.85   61.19
   4  23   1  411.36   59.99
  -4  23  -1  470.25   56.39
  -4  23  -1  444.46   55.39
  -2 -24   1   23.10   16.40
  -2 -24   1   18.20   16.60
   2 -24  -1   57.39   22.90
   2 -24  -1   43.60   21.90
  -2 -24   1   78.79   25.20
   2 -24  -1   30.90   14.80
   2 -24  -1   90.29   26.30
   2 -24  -1   28.00   18.60
  -2 -24   1   31.20   17.80
  -2 -24   1   42.90   16.50
  -2 -24   1   80.99   23.20
  -2  24   1   56.29   18.80
  -2  24   1   56.89   18.60
  -1 -24   1    7.20   14.90
  -1 -24   1    5.50   14.50
  -1 -24   1   15.70   11.60
  -1 -24   1    6.60   10.70
   1 -24  -1  -16.20   11.60
  -1 -24   1    5.60   14.90
   1 -24  -1    7.50   16.30
  -1 -24   1   16.60   20.20
   1 -24  -1    4.90   16.00
   1  24  -1    4.20    6.20
  -1  24   1   36.10   14.20
   1  24  -1   11.50    7.00
   0 -24  -1   26.10   19.20
   0 -24   1    9.30   15.00
   0 -24  -1   20.10   16.50
   0 -24  -1   10.80   10.60
   0 -24   1   68.19   22.70
   0 -24   1   19.80   18.80
   0 -24  -1   25.60   19.40
   0 -24  -1    3.10   17.40
   0 -24   1   37.00   14.80
   0 -24  -1   18.70   17.40
   0  24   1   76.29   16.00
   0  24  -1   20.50   11.80
   1 -24   1   92.99   25.60
   1 -24   1  137.99   26.10
  -1 -24  -1  138.99   28.30
   1 -24   1  113.19   29.00
  -1 -24  -1  150.58   23.20
   1 -24   1  172.98   33.50
   1 -24   1  170.18   31.40
  -1 -24  -1  161.68   31.60
  -1 -24  -1  159.58   30.80
  -1 -24  -1  108.29   24.20
  -1 -24  -1  146.29   33.00
  -1  24  -1  147.49   25.00
   1  24   1  124.69   18.00
  -2 -24  -1  224.78   38.10
   2 -24   1  288.97   39.30
   2 -24   1  276.37   42.50
  -2 -24  -1  279.97   26.60
  -2 -24  -1  279.37   42.50
   2 -24   1  288.07   43.30
   2 -24   1  238.38   41.50
  -2 -24  -1  283.47   40.10
  -2 -24  -1  220.78   35.70
   2 -24   1  256.57   42.30
  -2 -24  -1  259.77   50.69
   2  24   1  253.97   17.10
  -2  24  -1  305.07   39.90
  -2  24  -1  278.47   41.50
  14   0  -2    4.80    9.60
 -14   0   2   -3.00   11.50
 -14   0   2   -1.20   16.50
 -14   0   2   -2.60   10.20
 -13   0   2   -0.30   13.40
 -13   0   2    0.50   10.70
  13   0  -2   -9.00    7.50
  13   0  -2   10.80   14.10
  13   0  -2   -2.10    6.90
 -13   0   2   22.90   16.10
 -13   0   2   11.00   10.10
 -12   0   2  930.51   55.89
 -12   0   2  925.21   59.09
  12   0  -2  868.11   53.69
 -12   0   2  849.52   70.49
 -12   0   2  988.10   67.89
 -11   0   2    8.60   13.10
 -11   0   2    3.50   10.00
 -11   0   2    2.00   11.00
  11   0  -2    9.60   12.50
 -11   0   2   -7.30    6.90
  11   0  -2   -0.60    7.10
 -10   0   2   -4.00    9.20
 -10   0   2   14.00    8.50
 -10   0   2   11.20    9.90
  10   0  -2   11.00    8.00
 -10   0   2   18.00   14.30
  -9   0   2    3.90    6.90
   9   0  -2    8.50    7.30
  -9   0   2    5.00   11.10
  -9   0   2   -0.40    8.80
   9   0  -2    2.50    9.90
  -9   0   2    7.70    8.50
  -8   0   2 2228.98  101.09
  -8   0   2 2111.39  121.99
   8   0  -2 2285.07  119.19
  -8   0   2 2303.27  111.09
  -8   0   2 2420.66  119.39
  -8   0   2 2288.77  111.89
   8   0  -2 2266.07  109.99
  -7   0   2   -2.90    7.30
   7   0  -2    0.70    3.20
  -7   0   2   -2.00    5.30
   7   0  -2    4.00    3.50
  -7   0   2    2.50    2.60
   7   0  -2    0.20    5.50
  -7   0   2    6.30    6.60
   7   0  -2    4.30    8.50
   6   0  -2   60.09   10.20
  -6   0   2   46.40   12.10
   6   0  -2   55.19    8.10
   6   0  -2   66.39    8.60
  -6   0   2   65.99   17.50
  -6   0   2   48.50    9.90
   6   0  -2   63.19   14.30
  -6   0   2   63.79    5.30
   5   0  -2   -1.40    4.20
  -5   0   2    5.80    7.60
  -5   0   2    1.60    1.90
  -5   0   2    1.30    5.50
   5   0  -2    0.80    5.00
  -5   0   2    5.40    5.40
   5   0  -2    3.90    6.30
  -4   0   2 5710.13  372.66
   4   0  -2 6140.39  379.16
   3   0  -2   -5.40    3.50
  -3   0   2   -0.80    4.10
  -3   0   2    2.50    4.50
   3   0  -2    1.20    4.10
   3   0  -2   -3.90    3.70
  -3   0   2    1.50    3.90
  -2   0   2  546.25   28.40
  -2   0   2  506.25   29.00
   2   0  -2  579.74   28.70
  -2   0   2  533.65   28.40
  -2   0   2  535.65   30.00
   2   0  -2  550.74   29.50
   2   0  -2  524.95   28.10
   2   0  -2  521.75   25.20
  -1   0   2    4.10    2.90
   1   0  -2    0.20    3.20
  -1   0   2    1.10    3.00
  -1   0   2    0.60    2.80
  -1   0   2    0.30    2.20
   1   0  -2   -1.10    2.40
   1   0  -2    3.00    3.30
   1   0  -2   -0.70    2.40
   0   0   2  695.73   34.70
   0   0  -2  727.93   33.90
   0   0  -2  724.23   34.70
   0   0   2  681.23   34.40
   0   0   2  770.12   33.90
   0   0  -2  722.93   33.70
   0   0   2  688.93   33.70
   0   0  -2  653.33   34.50
   0   0   2  670.63   32.00
  -1   0  -2   -0.60    2.70
   1   0   2    0.30    2.00
  -1   0  -2    2.40    2.10
  -1   0  -2   -0.20    2.30
  -1   0  -2    4.00    3.30
   1   0   2   -1.40    2.40
   1   0   2   -1.80    3.30
   2   0   2   74.39    6.40
  -2   0  -2   86.19    6.10
  -2   0  -2   75.69    6.40
  -2   0  -2   76.19    6.10
  -2   0  -2   81.79   10.80
  -2   0  -2   69.39    6.30
   2   0   2  108.29   11.90
  -2   0  -2   91.99   10.40
   2   0   2   74.69    6.60
  -3   0  -2    1.30    3.00
   3   0   2    0.00    2.70
   3   0   2    1.00    2.70
  -3   0  -2    2.60    2.40
  -3   0  -2    0.70    2.30
  -3   0  -2    2.00    3.00
   3   0   2    1.40    3.30
  -3   0  -2    1.20    4.70
   3   0   2    0.20    4.50
  -4   0  -2  589.04   31.70
   4   0   2  554.04   28.30
   4   0   2  546.75   31.60
   4   0   2  567.24   28.20
  -4   0  -2  572.74   27.40
  -4   0  -2  490.25   34.70
  -4   0  -2  561.14   27.70
   4   0   2  520.25   34.90
   5   0   2    3.40    3.90
  -5   0  -2    8.20    4.30
  -5   0  -2    0.10    7.70
  -5   0  -2   -4.40    3.90
   5   0   2   -1.20    4.80
  -5   0  -2   -4.10    3.40
   5   0   2    0.70    3.90
   6   0   2  112.79   15.90
  -6   0  -2  114.59   11.90
  -6   0  -2  108.29   18.90
  -6   0  -2  118.99   11.90
  -6   0  -2  117.99   15.90
   6   0   2  102.19   10.80
   6   0   2  101.99   11.00
   7   0   2   -3.00    3.80
  -7   0  -2    0.40    4.70
  -7   0  -2   -3.70    5.30
  -7   0  -2   -0.80    4.40
  -7   0  -2   -1.50    7.20
   7   0   2   -2.20    5.70
  -8   0  -2  252.67   19.80
  -8   0  -2  280.67   25.80
   8   0   2  254.97   25.50
   8   0   2  260.97   18.20
  -8   0  -2  250.27   32.90
  -8   0  -2  248.48   19.90
   8   0   2  278.97   18.70
  -9   0  -2   13.20   12.30
   9   0   2    3.20    8.10
  -9   0  -2   -0.70    6.30
   9   0   2    2.20    5.20
   9   0   2   -2.70    4.30
  -9   0  -2    5.20    8.00
 -10   0  -2  145.79   28.70
  10   0   2  151.58   17.10
 -10   0  -2  134.19   22.00
 -10   0  -2  123.49   17.60
  10   0   2  141.59   23.70
  10   0   2  162.58   14.10
 -11   0  -2   -1.00   12.70
 -11   0  -2    5.50    8.40
  11   0   2   -5.50    4.30
 -11   0  -2    5.80   10.50
 -11   0  -2   -0.90    6.70
  11   0   2   -1.70    5.00
 -12   0  -2  473.05   36.50
  12   0   2  510.65   28.90
 -12   0  -2  510.95   44.00
 -12   0  -2  460.45   33.50
 -12   0  -2  495.95   49.99
  12   0   2  440.36   42.40
  12   0   2  435.66   26.60
 -12   0  -2  495.95   36.20
 -13   0  -2   -1.70    7.90
 -13   0  -2    3.10   14.20
 -13   0  -2   -2.00    9.90
 -13   0  -2   -3.40    8.20
 -13   0  -2   -4.60    6.20
 -14   0  -2   30.70   13.60
 -14   0  -2   22.80   15.80
 -14   0  -2   23.30   20.90
 -14   0  -2   63.59   13.70
 -14   0  -2   59.69   11.90
  14  -1  -2  361.36   28.20
 -14  -1   2  246.68   43.00
  14  -1  -2  382.96   30.20
 -14  -1   2  242.38   38.60
 -14   1   2  303.17   36.60
 -14   1   2  340.37   45.70
  14   1  -2  371.26   32.90
  14   1  -2  302.17   25.30
 -13  -1   2  268.97   32.90
 -13  -1   2  305.67   46.10
  13  -1  -2  310.77   26.60
 -13  -1   2  276.17   38.90
  13  -1  -2  301.27   28.30
 -13  -1   2  302.57   26.90
  13  -1  -2  226.48   36.20
 -13   1   2  295.17   42.50
  13   1  -2  324.07   44.70
  13   1  -2  382.76   27.50
 -13   1   2  283.57   45.70
  13   1  -2  307.77   24.20
 -13   1   2  269.77   34.50
 -13   1   2  312.57   29.40
 -12  -1   2  152.58   29.60
  12  -1  -2  258.27   26.60
 -12  -1   2  221.18   37.60
 -12  -1   2  178.78   25.60
 -12  -1   2  256.07   26.60
 -12   1   2  224.18   34.70
 -12   1   2  164.38   23.40
 -12   1   2  235.58   42.00
 -12   1   2  228.28   29.40
 -11  -1   2   67.89   15.30
 -11  -1   2   42.50   19.30
  11  -1  -2   76.09   14.00
  11  -1  -2   52.59   17.40
 -11  -1   2   40.40   11.80
 -11  -1   2   55.29   17.30
  11   1  -2   20.70   13.70
  11   1  -2   53.69   11.70
 -11   1   2   46.20   13.80
 -11   1   2   69.39   16.70
 -11   1   2   87.99   22.30
 -11   1   2   14.50   16.00
 -10  -1   2  665.83   46.40
  10  -1  -2  641.84   60.19
  10  -1  -2  790.12   47.00
 -10  -1   2  753.62   54.49
 -10  -1   2  839.72   62.29
 -10  -1   2  752.62   45.80
 -10   1   2  708.63   53.79
 -10   1   2  818.52   48.40
 -10   1   2  769.72   49.60
 -10   1   2  743.53   37.00
  10   1  -2  726.63   43.90
  10   1  -2  884.41  100.19
 -10   1   2  753.82   60.09
 -10   1   2  737.13   36.10
  -9  -1   2  665.43   40.80
  -9  -1   2  567.74   49.80
  -9  -1   2  693.03   40.00
   9  -1  -2  597.44   39.10
   9  -1  -2  620.74   47.80
  -9  -1   2  602.04   45.90
  -9   1   2  692.83   53.39
  -9   1   2  582.64   40.10
  -9   1   2  637.94   47.20
   9   1  -2  690.63   38.80
  -9   1   2  559.84   31.10
  -9   1   2  607.54   41.60
   9   1  -2  638.64   48.40
  -8  -1   2   29.80    9.50
   8  -1  -2    8.20    4.40
   8  -1  -2   21.40    5.20
  -8  -1   2   13.90    7.90
  -8  -1   2   20.70   10.70
   8  -1  -2   27.40    9.10
   8  -1  -2   37.10   13.00
  -8   1   2   29.90    5.60
  -8   1   2   23.50    8.90
  -8   1   2   19.90    9.80
   8   1  -2   10.30    6.70
   8   1  -2   19.00   11.50
  -8   1   2   21.10   13.10
  -8   1   2   32.20   12.30
   7  -1  -2  241.78   17.70
  -7  -1   2  267.47   25.90
  -7  -1   2  304.67   21.80
   7  -1  -2  269.17   21.90
   7  -1  -2  271.07   26.50
  -7  -1   2  247.28   21.10
   7  -1  -2  289.97   18.50
  -7   1   2  254.37   22.40
  -7   1   2  315.67   27.40
   7   1  -2  295.67   21.10
  -7   1   2  270.47   22.60
  -7   1   2  331.67   38.20
  -7   1   2  261.87   16.10
   7   1  -2  254.27   26.10
   6  -1  -2 3283.17  148.09
   6  -1  -2 3357.86  157.18
   6  -1  -2 3362.86  148.59
  -6  -1   2 3145.89  149.99
   6  -1  -2 3026.90  150.68
  -6  -1   2 3260.27  156.48
  -6  -1   2 3343.57  150.48
  -6   1   2 3383.76  152.08
  -6   1   2 3223.08  156.58
   6   1  -2 3155.78  143.79
   6   1  -2 3160.18  143.99
   6   1  -2 3163.78  156.78
  -6   1   2 3300.57  144.89
  -6   1   2 3424.16  152.48
   6   1  -2 3204.28  149.69
  -5  -1   2 1349.47   71.49
  -5  -1   2 1312.67   66.39
   5  -1  -2 1389.76   65.99
[truncated: 2,978,137 more chars]
