# Supplementary material for: Supramolecular trapping of a cationic all-metal σ-aromatic {Bi4} ring
Source: Nat Chem. 2024 May 17;16(9):1523–30. doi: 10.1038/s41557-024-01530-z (PMC11374680; doi:10.1038/s41557-024-01530-z)
Supplement: Supplementary file 6 — Crystallographic data for compound 8_AlOAl; CCDC reference no. 2334621. [file 41557_2024_1530_MOESM6_ESM.cif]

data_am234_a
_audit_contact_author_address
;Universit\"at Heidelberg
Anorganisch-Chemisches Institut
Im Neuenheimer Feld 270
D-69120 Heidelberg
;
_audit_contact_author_email       Manuel.Schmitt@ac.uni-freiburg.de
_audit_contact_author_name        'Manuel Schmitt'
_audit_contact_author_phone       ?
_audit_creation_method
;FinalCif V130 by Daniel Kratzert, Freiburg 2023, 
https://dkratzert.de/finalcif.html
;
_publ_section_references
;Sheldrick, G.M. (2015). Acta Cryst. A71, 3-8.
Sheldrick, G.M. (2015). Acta Cryst. C71, 3-8.
The program DSR was used for model building:
D. Kratzert, I. Krossing, J. Appl. Cryst. 2018, 51, 928-934. doi: 
10.1107/S1600576718004508
;
_shelx_SHELXL_version_number      '2019/3'
_chemical_name_systematic         ?
_chemical_name_common             ?
_chemical_formula_sum             'C74 H100 Al4 Bi6 Cl14 N8 O2'
_chemical_formula_moiety          'C36 H48 Bi N4, 0.5(Al4 Cl10 O2), C H2 Cl2, 2(Bi)'
_chemical_formula_weight          2991.71
_chemical_melting_point           ?
_space_group_crystal_system       triclinic
_space_group_IT_number            2
_space_group_name_H-M_alt         'P -1'
_vrf_PLAT307_am234_a
;PROBLEM: Isolated Metal Atom found in Structure (Unusual)        Bi1 Check 
RESPONSE: Bi1 and Bi2 form a [Bi4]4+ unit, which is shielded by two calixpyrrole
 complexes. 
;
_space_group_name_Hall            '-P 1'
_shelx_space_group_comment
;
The symmetry employed for this shelxl refinement is uniquely defined
by the following loop, which should always be used as a source of
symmetry information in preference to the above space-group names.
They are only intended as comments.
;

loop_
_space_group_symop_operation_xyz
'x, y, z'
'-x, -y, -z'

_cell_length_a                    14.339(3)
_cell_length_b                    14.366(3)
_cell_length_c                    14.391(2)
_cell_angle_alpha                 114.309(7)
_cell_angle_beta                  93.143(7)
_cell_angle_gamma                 117.078(7)
_cell_volume                      2295.8(7)
_cell_formula_units_Z             1
_cell_measurement_temperature     120(2)
_cell_measurement_reflns_used     9251
_cell_measurement_theta_min       2.8445
_cell_measurement_theta_max       31.552
_exptl_crystal_description        block
_exptl_crystal_colour             black
_exptl_crystal_recrystallization_method 'Crystallized during the reaction in CH2Cl2.'
_exptl_crystal_density_meas       ?
_exptl_crystal_density_method     ?
_exptl_crystal_density_diffrn     2.164
_exptl_crystal_F_000              1404
_exptl_crystal_size_max           0.195
_exptl_crystal_size_mid           0.135
_exptl_crystal_size_min           0.097
_exptl_absorpt_coefficient_mu     11.950
_exptl_absorpt_correction_type    multi-scan
_exptl_absorpt_correction_T_min   0.5058
_exptl_absorpt_correction_T_max   0.7463
_exptl_absorpt_process_details
;SADABS-2016/2 - Bruker AXS area detector scaling and absorption correction: 
Krause, L., Herbst-Irmer, R., Sheldrick G.M. & Stalke D., J. Appl. Cryst. 48 
(2015) 3-10
;
_exptl_absorpt_special_details    ?
_shelx_estimated_absorpt_T_min    ?
_shelx_estimated_absorpt_T_max    ?
_exptl_transmission_factor_min    ?
_exptl_transmission_factor_max    ?
_exptl_special_details            ?
_diffrn_ambient_temperature       120(2)
_diffrn_ambient_environment       N~2~
_diffrn_radiation_type            MoK\a
_diffrn_radiation_wavelength      0.71073
_diffrn_radiation_monochromator   'mirror optics'
_diffrn_measurement_ambient_temperature_device_make 'Oxford Cryostream 800'
_diffrn_radiation_probe           x-ray
_diffrn_source                    'microfocus sealed X-ray tube'
_diffrn_source_type               'Incoatec I\ms'
_diffrn_source_voltage            50.0
_diffrn_source_current            1.4
_diffrn_detector                  CPAD
_diffrn_detector_type             'Bruker PHOTON III'
_diffrn_detector_area_resol_mean  7.41
_diffrn_measurement_device        'three-circle diffractometer'
_diffrn_measurement_device_type   'Bruker D8 VENTURE dual wavelength Mo/Cu'
_diffrn_measurement_method        '\w and \f scans'
_diffrn_measurement_specimen_support 'MiTeGen micromount'
_diffrn_reflns_number             154317
_diffrn_reflns_av_unetI/netI      0.0383
_diffrn_reflns_av_R_equivalents   0.0751
_diffrn_reflns_theta_min          2.658
_diffrn_reflns_theta_max          31.650
_diffrn_reflns_theta_full         25.242
_diffrn_reflns_limit_h_min        -21
_diffrn_reflns_limit_h_max        21
_diffrn_reflns_limit_k_min        -21
_diffrn_reflns_limit_k_max        21
_diffrn_reflns_limit_l_min        -21
_diffrn_reflns_limit_l_max        21
_diffrn_measured_fraction_theta_max 0.993
_diffrn_measured_fraction_theta_full 0.993
_diffrn_reflns_Laue_measured_fraction_max 0.993
_diffrn_reflns_Laue_measured_fraction_full 0.993
_diffrn_reflns_point_group_measured_fraction_max 0.993
_diffrn_reflns_point_group_measured_fraction_full 0.993
_reflns_number_total              15358
_reflns_number_gt                 13050
_reflns_threshold_expression      'I > 2\s(I)'
_reflns_Friedel_coverage          0.000
_reflns_Friedel_fraction_max      .
_reflns_Friedel_fraction_full     .
_reflns_special_details
;
 Reflections were merged by SHELXL according to the crystal
 class for the calculation of statistics and refinement.
 
 _reflns_Friedel_fraction is defined as the number of unique
 Friedel pairs measured divided by the number that would be
 possible theoretically, ignoring centric projections and
 systematic absences.
;
_computing_data_collection        ?
_computing_cell_refinement        'SAINT V8.40B'
_computing_data_reduction         'SAINT V8.40B'
_computing_structure_solution     'SHELXT 2018/2 (Sheldrick, 2018)'
_computing_structure_refinement   'SHELXL-2019/2 (Sheldrick, 2019)'
_computing_molecular_graphics     ?
_computing_publication_material   ?
_refine_special_details           ?
_refine_ls_structure_factor_coef  Fsqd
_refine_ls_matrix_type            full
_refine_ls_weighting_scheme       calc
_refine_ls_weighting_details      'w=1/[\s^2^(Fo^2^)+(0.0328P)^2^+15.8605P] where P=(Fo^2^+2Fc^2^)/3'
_atom_sites_solution_primary      direct
_atom_sites_solution_secondary    ?
_atom_sites_solution_hydrogens    geom
_refine_ls_hydrogen_treatment     constr
_refine_ls_number_reflns          15358
_refine_ls_number_parameters      680
_refine_ls_number_restraints      652
_refine_ls_R_factor_all           0.0463
_refine_ls_R_factor_gt            0.0353
_refine_ls_wR_factor_ref          0.0902
_refine_ls_wR_factor_gt           0.0831
_refine_ls_goodness_of_fit_ref    1.039
_refine_ls_restrained_S_all       1.042
_refine_ls_shift/su_max           0.004
_refine_ls_shift/su_mean          0.000
_refine_diff_density_max          2.356
_refine_diff_density_min          -2.189
_refine_diff_density_rms          0.202
_refine_ls_extinction_method      none
_refine_ls_extinction_coef        .

loop_
_atom_type_symbol
_atom_type_description
_atom_type_scat_dispersion_real
_atom_type_scat_dispersion_imag
_atom_type_scat_source
'C' 'C' 0.0033 0.0016 'International Tables Vol C Tables 4.2.6.8 and 6.1.1.4'
'N' 'N' 0.0061 0.0033 'International Tables Vol C Tables 4.2.6.8 and 6.1.1.4'
'Al' 'Al' 0.0645 0.0514 'International Tables Vol C Tables 4.2.6.8 and 6.1.1.4'
'Cl' 'Cl' 0.1484 0.1585 'International Tables Vol C Tables 4.2.6.8 and 6.1.1.4'
'Bi' 'Bi' -4.1077 10.2566 'International Tables Vol C Tables 4.2.6.8 and 6.1.1.4'
'H' 'H' 0.0000 0.0000 'International Tables Vol C Tables 4.2.6.8 and 6.1.1.4'
'O' 'O' 0.0106 0.0060 'International Tables Vol C Tables 4.2.6.8 and 6.1.1.4'

_geom_special_details
;
 All esds (except the esd in the dihedral angle between two l.s. planes)
 are estimated using the full covariance matrix.  The cell esds are taken
 into account individually in the estimation of esds in distances, angles
 and torsion angles; correlations between esds in cell parameters are only
 used when they are defined by crystal symmetry.  An approximate (isotropic)
 treatment of cell esds is used for estimating esds involving l.s. planes.
;

loop_
_atom_site_label
_atom_site_type_symbol
_atom_site_fract_x
_atom_site_fract_y
_atom_site_fract_z
_atom_site_U_iso_or_equiv
_atom_site_adp_type
_atom_site_occupancy
_atom_site_site_symmetry_order
_atom_site_calc_flag
_atom_site_refinement_flags_posn
_atom_site_refinement_flags_adp
_atom_site_refinement_flags_occupancy
_atom_site_disorder_assembly
_atom_site_disorder_group
Al1 Al 0.3231(2) 0.2660(2) 0.47865(18) 0.0545(6) Uani 1 1 d D . . . .
Al2 Al 0.4305(2) 0.5011(2) 0.4381(2) 0.0635(8) Uani 1 1 d . . . . .
O1 O 0.4267(5) 0.4019(4) 0.4863(4) 0.0585(16) Uani 1 1 d . . . . .
Cl1A Cl 0.4059(6) 0.1962(7) 0.5358(7) 0.0598(19) Uani 0.525(14) 1 d D U P A 1
Cl2A Cl 0.2600(7) 0.3284(8) 0.5962(6) 0.0745(17) Uani 0.525(14) 1 d D U P A 1
Cl3A Cl 0.2286(6) 0.1376(5) 0.3146(5) 0.0504(12) Uani 0.525(14) 1 d D U P A 1
Cl1B Cl 0.4188(9) 0.2009(9) 0.5024(9) 0.073(2) Uani 0.475(14) 1 d D U P A 2
Cl2B Cl 0.2064(9) 0.2746(10) 0.5710(7) 0.079(2) Uani 0.475(14) 1 d D U P A 2
Cl3B Cl 0.2156(8) 0.1727(10) 0.3229(7) 0.084(3) Uani 0.475(14) 1 d D U P A 2
Cl5 Cl 0.3257(2) 0.5644(2) 0.4847(2) 0.0883(10) Uani 1 1 d . . . . .
Cl6 Cl 0.4074(2) 0.43296(19) 0.27217(18) 0.0784(8) Uani 1 1 d . . . . .
Bi1 Bi 1.01400(2) 0.62233(2) 1.09565(2) 0.01929(4) Uani 1 1 d . . . . .
Bi2 Bi 1.16393(2) 0.62665(2) 0.95420(2) 0.02618(5) Uani 1 1 d . . . . .
Bi3 Bi 0.79304(2) 0.49327(2) 0.78704(2) 0.02091(4) Uani 1 1 d . . . . .
N1 N 0.7325(3) 0.3063(4) 0.7750(4) 0.0289(10) Uani 1 1 d . . . . .
N2 N 0.7565(3) 0.5333(4) 0.9520(3) 0.0213(8) Uani 1 1 d . . . . .
N3 N 0.9506(3) 0.6838(3) 0.8980(3) 0.0188(7) Uani 1 1 d . . . . .
N4 N 0.9252(4) 0.4568(4) 0.7207(3) 0.0284(9) Uani 1 1 d . . . . .
C1 C 0.7671(5) 0.2278(5) 0.7267(5) 0.0350(13) Uani 1 1 d . . . . .
C2 C 0.7287(5) 0.1403(5) 0.7573(6) 0.0410(15) Uani 1 1 d . . . . .
H2 H 0.741949 0.076528 0.735985 0.049 Uiso 1 1 calc R U . . .
C3 C 0.6668(5) 0.1639(5) 0.8257(7) 0.0445(17) Uani 1 1 d . . . . .
H3 H 0.631232 0.119760 0.860313 0.053 Uiso 1 1 calc R U . . .
C4 C 0.6672(4) 0.2646(5) 0.8336(6) 0.0361(14) Uani 1 1 d . . . . .
C5 C 0.6040(4) 0.3201(5) 0.8876(6) 0.0374(13) Uani 1 1 d D U . . .
C6 C 0.6883(4) 0.4459(5) 0.9750(5) 0.0293(11) Uani 1 1 d . . . . .
C7 C 0.7049(5) 0.4974(6) 1.0851(6) 0.0384(14) Uani 1 1 d . . . . .
H7 H 0.670028 0.456551 1.122395 0.046 Uiso 1 1 calc R U . . .
C8 C 0.7810(5) 0.6183(6) 1.1298(5) 0.0315(12) Uani 1 1 d . . . . .
H8 H 0.807509 0.676198 1.203533 0.038 Uiso 1 1 calc R U . . .
C9 C 0.8122(4) 0.6405(5) 1.0475(4) 0.0220(9) Uani 1 1 d . . . . .
C10 C 0.8774(4) 0.7588(4) 1.0503(4) 0.0211(9) Uani 1 1 d . . . . .
C11 C 0.9700(4) 0.7635(4) 1.0034(4) 0.0197(8) Uani 1 1 d . . . . .
C12 C 1.0800(4) 0.8530(4) 1.0464(4) 0.0262(10) Uani 1 1 d . . . . .
H12 H 1.115041 0.918904 1.117137 0.031 Uiso 1 1 calc R U . . .
C13 C 1.1298(4) 0.8281(5) 0.9659(5) 0.0310(11) Uani 1 1 d . . . . .
H13 H 1.205526 0.872875 0.972646 0.037 Uiso 1 1 calc R U . . .
C14 C 1.0487(4) 0.7262(5) 0.8747(4) 0.0260(10) Uani 1 1 d . . . . .
C15 C 1.0560(5) 0.6700(6) 0.7628(5) 0.0357(11) Uani 1 1 d D U . . .
C16 C 1.0285(6) 0.5449(6) 0.7331(5) 0.0346(13) Uani 1 1 d . . . . .
C17 C 1.0934(7) 0.4945(8) 0.7064(6) 0.0499(19) Uani 1 1 d . . . . .
H17 H 1.168377 0.535996 0.709597 0.060 Uiso 1 1 calc R U . . .
C18 C 1.0293(8) 0.3745(8) 0.6745(6) 0.052(2) Uani 1 1 d . . . . .
H18 H 1.052021 0.318127 0.652384 0.062 Uiso 1 1 calc R U . . .
C19 C 0.9252(6) 0.3507(6) 0.6807(4) 0.0361(14) Uani 1 1 d . . . . .
C20 C 0.8181(6) 0.2299(5) 0.6386(4) 0.0397(14) Uani 1 1 d D U . . .
C23 C 0.5326(5) 0.3230(6) 0.8057(6) 0.0425(16) Uani 1 1 d . . . . .
H23A H 0.580690 0.363940 0.771039 0.051 Uiso 1 1 calc R U . . .
H23B H 0.478966 0.239341 0.749598 0.051 Uiso 1 1 calc R U . . .
C24 C 0.4705(6) 0.3843(7) 0.8495(7) 0.0477(17) Uani 1 1 d . . . . .
H24A H 0.427317 0.380159 0.791179 0.072 Uiso 1 1 calc R U . . .
H24B H 0.522566 0.468482 0.902864 0.072 Uiso 1 1 calc R U . . .
H24C H 0.421232 0.343910 0.882963 0.072 Uiso 1 1 calc R U . . .
C25 C 0.7986(4) 0.7685(5) 0.9804(4) 0.0260(10) Uani 1 1 d . . . . .
H25A H 0.766622 0.698041 0.907836 0.031 Uiso 1 1 calc R U . . .
H25B H 0.737549 0.764121 1.011049 0.031 Uiso 1 1 calc R U . . .
C26 C 0.8505(5) 0.8805(6) 0.9707(6) 0.0404(14) Uani 1 1 d . . . . .
H26A H 0.914048 0.888808 0.944600 0.061 Uiso 1 1 calc R U . . .
H26B H 0.874356 0.950552 1.040760 0.061 Uiso 1 1 calc R U . . .
H26C H 0.796840 0.874994 0.920266 0.061 Uiso 1 1 calc R U . . .
C27 C 0.9259(5) 0.8639(5) 1.1660(4) 0.0338(12) Uani 1 1 d . . . . .
H27A H 0.963617 0.846805 1.210694 0.041 Uiso 1 1 calc R U . . .
H27B H 0.982330 0.937243 1.166557 0.041 Uiso 1 1 calc R U . . .
C28 C 0.8450(7) 0.8909(7) 1.2183(6) 0.0514(19) Uani 1 1 d . . . . .
H28A H 0.815834 0.921067 1.182156 0.077 Uiso 1 1 calc R U . . .
H28B H 0.882714 0.951617 1.293803 0.077 Uiso 1 1 calc R U . . .
H28C H 0.784620 0.817305 1.212434 0.077 Uiso 1 1 calc R U . . .
C21A C 0.5247(16) 0.2319(19) 0.921(2) 0.040(3) Uani 0.50(5) 1 d D U P B 1
H21A H 0.492317 0.271547 0.969321 0.048 Uiso 0.50(5) 1 calc R U P B 1
H21B H 0.567928 0.216241 0.961755 0.048 Uiso 0.50(5) 1 calc R U P B 1
C22A C 0.4304(13) 0.1102(17) 0.829(3) 0.043(4) Uani 0.50(5) 1 d D U P B 1
H22D H 0.389282 0.058710 0.858686 0.065 Uiso 0.50(5) 1 calc R U P B 1
H22E H 0.460594 0.071374 0.778016 0.065 Uiso 0.50(5) 1 calc R U P B 1
H22F H 0.381165 0.123096 0.793197 0.065 Uiso 0.50(5) 1 calc R U P B 1
C29A C 0.978(2) 0.6712(18) 0.6842(15) 0.038(3) Uani 0.478(16) 1 d D U P C 1
H29A H 0.983467 0.632241 0.611459 0.045 Uiso 0.478(16) 1 calc R U P C 1
H29B H 0.901708 0.622761 0.682954 0.045 Uiso 0.478(16) 1 calc R U P C 1
C30A C 1.0029(12) 0.7960(12) 0.7121(11) 0.039(3) Uani 0.478(16) 1 d D U P C 1
H30A H 1.073068 0.839982 0.700801 0.059 Uiso 0.478(16) 1 calc R U P C 1
H30B H 1.007265 0.839356 0.787057 0.059 Uiso 0.478(16) 1 calc R U P C 1
H30C H 0.944337 0.789168 0.666228 0.059 Uiso 0.478(16) 1 calc R U P C 1
C31A C 1.1804(11) 0.7593(13) 0.7771(11) 0.033(3) Uani 0.464(15) 1 d D U P C 1
H31A H 1.195830 0.842257 0.816355 0.040 Uiso 0.464(15) 1 calc R U P C 1
H31B H 1.227610 0.751743 0.822799 0.040 Uiso 0.464(15) 1 calc R U P C 1
C32A C 1.2153(12) 0.7426(14) 0.6742(9) 0.037(3) Uani 0.464(15) 1 d D U P C 1
H32A H 1.201503 0.661228 0.634331 0.055 Uiso 0.464(15) 1 calc R U P C 1
H32B H 1.293734 0.801124 0.693486 0.055 Uiso 0.464(15) 1 calc R U P C 1
H32C H 1.172937 0.755051 0.629790 0.055 Uiso 0.464(15) 1 calc R U P C 1
C33A C 0.8607(18) 0.1416(17) 0.5938(12) 0.027(3) Uani 0.45(4) 1 d D U P D 1
H33A H 0.922875 0.169921 0.652587 0.032 Uiso 0.45(4) 1 calc R U P D 1
H33B H 0.801410 0.062800 0.581747 0.032 Uiso 0.45(4) 1 calc R U P D 1
C34A C 0.899(2) 0.1168(18) 0.4938(11) 0.034(4) Uani 0.45(4) 1 d D U P D 1
H34A H 0.835129 0.071186 0.430493 0.051 Uiso 0.45(4) 1 calc R U P D 1
H34B H 0.933007 0.070210 0.488285 0.051 Uiso 0.45(4) 1 calc R U P D 1
H34C H 0.951695 0.193020 0.498322 0.051 Uiso 0.45(4) 1 calc R U P D 1
C35A C 0.7210(12) 0.2041(11) 0.5545(8) 0.028(3) Uani 0.57(3) 1 d D U P D 1
H35C H 0.710738 0.273050 0.586901 0.033 Uiso 0.57(3) 1 calc R U P D 1
H35D H 0.746198 0.204169 0.491816 0.033 Uiso 0.57(3) 1 calc R U P D 1
C36A C 0.6089(13) 0.0908(11) 0.5129(11) 0.040(3) Uani 0.57(3) 1 d D U P D 1
H36A H 0.561500 0.084382 0.456048 0.060 Uiso 0.57(3) 1 calc R U P D 1
H36B H 0.576146 0.094114 0.571351 0.060 Uiso 0.57(3) 1 calc R U P D 1
H36C H 0.616686 0.020783 0.484581 0.060 Uiso 0.57(3) 1 calc R U P D 1
C21B C 0.5356(16) 0.262(2) 0.9510(18) 0.040(3) Uani 0.50(5) 1 d D U P B 2
H21C H 0.583105 0.255805 0.997361 0.048 Uiso 0.50(5) 1 calc R U P B 2
H21D H 0.513550 0.316800 0.997917 0.048 Uiso 0.50(5) 1 calc R U P B 2
C22B C 0.4318(11) 0.1373(18) 0.880(3) 0.040(4) Uani 0.50(5) 1 d D U P B 2
H22A H 0.406689 0.096760 0.921821 0.060 Uiso 0.50(5) 1 calc R U P B 2
H22B H 0.448786 0.089716 0.819790 0.060 Uiso 0.50(5) 1 calc R U P B 2
H22C H 0.373891 0.146043 0.852220 0.060 Uiso 0.50(5) 1 calc R U P B 2
C29B C 0.966(2) 0.656(2) 0.6820(13) 0.041(3) Uani 0.522(16) 1 d D U P C 2
H29C H 0.894943 0.614441 0.694136 0.050 Uiso 0.522(16) 1 calc R U P C 2
H29D H 0.982620 0.737583 0.701337 0.050 Uiso 0.522(16) 1 calc R U P C 2
C30B C 0.9497(11) 0.5898(12) 0.5615(9) 0.041(3) Uani 0.522(16) 1 d D U P C 2
H30D H 0.911849 0.503212 0.535378 0.061 Uiso 0.522(16) 1 calc R U P C 2
H30E H 1.021333 0.617306 0.548244 0.061 Uiso 0.522(16) 1 calc R U P C 2
H30F H 0.905537 0.606531 0.523907 0.061 Uiso 0.522(16) 1 calc R U P C 2
C31B C 1.1658(12) 0.7275(12) 0.7422(13) 0.043(3) Uani 0.536(15) 1 d D U P C 2
H31C H 1.162205 0.673301 0.670014 0.051 Uiso 0.536(15) 1 calc R U P C 2
H31D H 1.224053 0.740630 0.795077 0.051 Uiso 0.536(15) 1 calc R U P C 2
C32B C 1.1934(12) 0.8473(11) 0.7508(11) 0.046(3) Uani 0.536(15) 1 d D U P C 2
H32D H 1.143885 0.832703 0.689986 0.069 Uiso 0.536(15) 1 calc R U P C 2
H32E H 1.269451 0.890568 0.750545 0.069 Uiso 0.536(15) 1 calc R U P C 2
H32F H 1.184659 0.895450 0.817467 0.069 Uiso 0.536(15) 1 calc R U P C 2
C33B C 0.8263(18) 0.1160(13) 0.5982(10) 0.029(3) Uani 0.55(4) 1 d D U P D 2
H33C H 0.887950 0.132575 0.649918 0.035 Uiso 0.55(4) 1 calc R U P D 2
H33D H 0.757931 0.049266 0.594591 0.035 Uiso 0.55(4) 1 calc R U P D 2
C34B C 0.844(2) 0.0779(17) 0.4883(10) 0.042(4) Uani 0.55(4) 1 d D U P D 2
H34D H 0.870181 0.022335 0.474711 0.063 Uiso 0.55(4) 1 calc R U P D 2
H34E H 0.899378 0.148866 0.486089 0.063 Uiso 0.55(4) 1 calc R U P D 2
H34F H 0.775098 0.037983 0.433507 0.063 Uiso 0.55(4) 1 calc R U P D 2
C35B C 0.7634(14) 0.2293(11) 0.5413(9) 0.020(3) Uani 0.43(3) 1 d D U P D 2
H35A H 0.753530 0.298613 0.565822 0.024 Uiso 0.43(3) 1 calc R U P D 2
H35B H 0.809233 0.233443 0.492435 0.024 Uiso 0.43(3) 1 calc R U P D 2
C36B C 0.6528(15) 0.1121(11) 0.4853(12) 0.032(4) Uani 0.43(3) 1 d D U P D 2
H36D H 0.611103 0.110746 0.427996 0.048 Uiso 0.43(3) 1 calc R U P D 2
H36E H 0.611906 0.105256 0.536853 0.048 Uiso 0.43(3) 1 calc R U P D 2
H36F H 0.664220 0.044594 0.454820 0.048 Uiso 0.43(3) 1 calc R U P D 2
C1_1 C 0.4818(16) 0.1909(8) 0.2195(13) 0.094(4) Uani 0.606(3) 1 d D U P E 1
H1A_1 H 0.413982 0.192670 0.224661 0.113 Uiso 0.606(3) 1 calc R U P E 1
H1B_1 H 0.504902 0.178607 0.277401 0.113 Uiso 0.606(3) 1 calc R U P E 1
Cl1_1 Cl 0.5864(3) 0.3284(4) 0.2337(4) 0.0775(12) Uani 0.606(3) 1 d D U P E 1
Cl2_1 Cl 0.4556(6) 0.0707(5) 0.0928(5) 0.115(2) Uani 0.606(3) 1 d D U P E 1
C1_2 C 0.4784(18) 0.213(4) 0.247(3) 0.093(6) Uani 0.256(3) 1 d D U P F 2
H1A_2 H 0.492903 0.289301 0.251581 0.111 Uiso 0.256(3) 1 calc R U P F 2
H1B_2 H 0.459956 0.211566 0.312205 0.111 Uiso 0.256(3) 1 calc R U P F 2
Cl1_2 Cl 0.5924(11) 0.1968(17) 0.2332(15) 0.144(6) Uani 0.256(3) 1 d D U P F 2
Cl2_2 Cl 0.3715(9) 0.0877(10) 0.1302(10) 0.083(3) Uani 0.256(3) 1 d D U P F 2
C1_3 C 0.528(5) 0.204(3) 0.166(7) 0.098(6) Uani 0.137(3) 1 d D U P G 3
H1A_3 H 0.519455 0.241127 0.123291 0.118 Uiso 0.137(3) 1 calc R U P G 3
H1B_3 H 0.593608 0.266269 0.228601 0.118 Uiso 0.137(3) 1 calc R U P G 3
Cl1_3 Cl 0.5429(18) 0.0824(19) 0.0868(19) 0.085(4) Uani 0.137(3) 1 d D U P G 3
Cl2_3 Cl 0.410(2) 0.148(3) 0.207(3) 0.122(7) Uani 0.137(3) 1 d D U P G 3

loop_
_atom_site_aniso_label
_atom_site_aniso_U_11
_atom_site_aniso_U_22
_atom_site_aniso_U_33
_atom_site_aniso_U_23
_atom_site_aniso_U_13
_atom_site_aniso_U_12
Al1 0.0597(14) 0.0591(14) 0.0336(10) 0.0072(10) -0.0053(10) 0.0390(12)
Al2 0.0716(16) 0.0372(11) 0.0528(13) -0.0025(10) -0.0356(12) 0.0353(11)
O1 0.068(3) 0.039(3) 0.047(3) -0.001(2) -0.027(2) 0.036(3)
Cl1A 0.063(3) 0.038(2) 0.068(4) 0.024(2) -0.016(3) 0.025(2)
Cl2A 0.063(4) 0.102(5) 0.080(3) 0.061(4) 0.033(3) 0.044(3)
Cl3A 0.050(2) 0.030(2) 0.0372(18) 0.0013(16) -0.0115(14) 0.0117(17)
Cl1B 0.102(4) 0.046(2) 0.074(5) 0.035(3) 0.006(4) 0.038(3)
Cl2B 0.075(4) 0.098(5) 0.074(4) 0.042(4) 0.053(4) 0.050(4)
Cl3B 0.061(4) 0.060(5) 0.057(3) 0.017(4) -0.022(3) -0.006(3)
Cl5 0.0994(19) 0.0748(15) 0.0766(15) 0.0062(12) -0.0240(13) 0.0682(15)
Cl6 0.0981(17) 0.0470(10) 0.0542(11) 0.0037(9) -0.0399(11) 0.0376(11)
Bi1 0.02173(8) 0.02218(8) 0.01818(8) 0.01043(6) 0.00551(6) 0.01417(7)
Bi2 0.02149(8) 0.03379(10) 0.04088(11) 0.02833(9) 0.01569(7) 0.01777(8)
Bi3 0.02561(8) 0.01852(8) 0.01687(8) 0.00558(6) -0.00248(6) 0.01404(7)
N1 0.0198(19) 0.0152(18) 0.039(2) 0.0068(17) -0.0088(17) 0.0077(16)
N2 0.0182(17) 0.0233(19) 0.028(2) 0.0152(17) 0.0059(15) 0.0128(16)
N3 0.0235(18) 0.0173(17) 0.0167(17) 0.0088(14) 0.0043(14) 0.0112(15)
N4 0.050(3) 0.035(2) 0.0165(18) 0.0129(17) 0.0102(18) 0.033(2)
C1 0.036(3) 0.019(2) 0.032(3) -0.002(2) -0.013(2) 0.017(2)
C2 0.034(3) 0.019(2) 0.055(4) 0.010(2) -0.012(3) 0.013(2)
C3 0.021(2) 0.022(3) 0.081(5) 0.027(3) -0.006(3) 0.006(2)
C4 0.020(2) 0.017(2) 0.064(4) 0.020(3) -0.001(2) 0.0070(19)
C5 0.016(2) 0.030(3) 0.071(4) 0.030(3) 0.010(2) 0.011(2)
C6 0.017(2) 0.033(3) 0.051(3) 0.029(3) 0.012(2) 0.016(2)
C7 0.035(3) 0.058(4) 0.060(4) 0.046(3) 0.035(3) 0.034(3)
C8 0.042(3) 0.047(3) 0.034(3) 0.027(3) 0.025(2) 0.036(3)
C9 0.022(2) 0.029(2) 0.022(2) 0.0120(19) 0.0093(17) 0.0188(19)
C10 0.025(2) 0.023(2) 0.018(2) 0.0064(17) 0.0052(17) 0.0173(19)
C11 0.022(2) 0.018(2) 0.019(2) 0.0099(17) 0.0034(16) 0.0106(17)
C12 0.025(2) 0.018(2) 0.031(2) 0.0116(19) 0.0004(19) 0.0102(19)
C13 0.021(2) 0.032(3) 0.048(3) 0.029(3) 0.010(2) 0.013(2)
C14 0.029(2) 0.030(2) 0.034(3) 0.024(2) 0.013(2) 0.018(2)
C15 0.056(3) 0.051(3) 0.040(3) 0.041(3) 0.033(2) 0.039(3)
C16 0.058(4) 0.052(3) 0.030(3) 0.031(3) 0.030(3) 0.044(3)
C17 0.079(5) 0.080(5) 0.061(4) 0.057(4) 0.056(4) 0.069(5)
C18 0.104(6) 0.079(5) 0.045(4) 0.048(4) 0.056(4) 0.081(5)
C19 0.073(4) 0.044(3) 0.016(2) 0.015(2) 0.016(2) 0.049(3)
C20 0.068(4) 0.032(3) 0.017(2) 0.0010(19) -0.006(2) 0.036(3)
C23 0.017(2) 0.031(3) 0.067(4) 0.018(3) -0.005(2) 0.011(2)
C24 0.031(3) 0.047(4) 0.067(5) 0.026(4) 0.004(3) 0.025(3)
C25 0.028(2) 0.024(2) 0.030(2) 0.012(2) 0.0016(19) 0.018(2)
C26 0.040(3) 0.030(3) 0.053(4) 0.023(3) 0.001(3) 0.018(3)
C27 0.043(3) 0.032(3) 0.021(2) 0.002(2) 0.004(2) 0.025(3)
C28 0.070(5) 0.055(4) 0.037(3) 0.009(3) 0.020(3) 0.049(4)
C21A 0.018(5) 0.022(6) 0.077(9) 0.027(6) 0.012(6) 0.007(5)
C22A 0.030(6) 0.030(6) 0.060(11) 0.019(7) 0.018(6) 0.011(4)
C29A 0.069(6) 0.045(6) 0.033(5) 0.032(5) 0.028(5) 0.042(6)
C30A 0.054(8) 0.044(6) 0.045(7) 0.030(5) 0.016(6) 0.037(6)
C31A 0.059(4) 0.045(6) 0.039(6) 0.035(5) 0.043(5) 0.043(4)
C32A 0.041(6) 0.052(7) 0.027(5) 0.026(5) 0.021(5) 0.024(6)
C33A 0.040(7) 0.020(5) 0.022(4) 0.009(4) 0.008(5) 0.017(5)
C34A 0.050(10) 0.026(7) 0.022(5) 0.009(5) 0.012(6) 0.019(7)
C35A 0.037(5) 0.031(5) 0.012(3) 0.006(3) 0.003(3) 0.020(4)
C36A 0.044(6) 0.031(5) 0.032(5) 0.011(4) -0.002(5) 0.016(4)
C21B 0.018(5) 0.023(6) 0.078(8) 0.029(6) 0.014(5) 0.005(5)
C22B 0.024(5) 0.031(6) 0.057(11) 0.022(7) 0.013(6) 0.009(4)
C29B 0.070(6) 0.049(7) 0.036(4) 0.034(5) 0.024(5) 0.041(6)
C30B 0.043(6) 0.051(7) 0.032(4) 0.029(5) 0.014(4) 0.020(5)
C31B 0.063(5) 0.051(6) 0.039(6) 0.034(5) 0.039(5) 0.035(5)
C32B 0.055(7) 0.043(6) 0.043(6) 0.030(5) 0.020(6) 0.020(5)
C33B 0.046(7) 0.022(5) 0.026(4) 0.010(4) 0.012(5) 0.023(5)
C34B 0.056(10) 0.029(6) 0.031(5) 0.009(5) 0.019(6) 0.020(7)
C35B 0.027(6) 0.021(4) 0.013(4) 0.010(3) 0.004(4) 0.012(4)
C36B 0.033(6) 0.024(5) 0.029(6) 0.017(5) 0.000(5) 0.007(4)
C1_1 0.065(6) 0.086(6) 0.103(7) 0.042(5) 0.033(6) 0.023(5)
Cl1_1 0.059(2) 0.085(3) 0.072(2) 0.046(2) 0.0181(18) 0.0187(19)
Cl2_1 0.107(4) 0.078(3) 0.137(4) 0.076(3) 0.012(4) 0.014(3)
C1_2 0.064(7) 0.086(7) 0.103(7) 0.036(7) 0.026(7) 0.030(6)
Cl1_2 0.082(6) 0.133(8) 0.126(8) 0.023(7) 0.012(6) 0.031(6)
Cl2_2 0.065(5) 0.069(5) 0.088(6) 0.033(5) 0.001(5) 0.023(4)
C1_3 0.072(6) 0.087(6) 0.108(7) 0.045(6) 0.021(6) 0.026(6)
Cl1_3 0.076(7) 0.080(7) 0.111(8) 0.066(6) 0.019(7) 0.033(6)
Cl2_3 0.093(8) 0.088(8) 0.125(9) 0.030(8) 0.017(8) 0.027(8)

loop_
_geom_bond_atom_site_label_1
_geom_bond_atom_site_label_2
_geom_bond_distance
_geom_bond_site_symmetry_2
_geom_bond_publ_flag
Al1 O1 1.789(7) . ?
Al1 Cl2A 2.035(7) . ?
Al1 Cl1B 2.063(10) . ?
Al1 Cl3B 2.112(8) . ?
Al1 Cl3A 2.145(6) . ?
Al1 Cl1A 2.178(6) . ?
Al1 Cl2B 2.208(7) . ?
Al2 O1 1.796(6) 2_666 ?
Al2 O1 1.806(6) . ?
Al2 Cl5 2.096(4) . ?
Al2 Cl6 2.112(4) . ?
Al2 Al2 2.619(4) 2_666 ?
Bi1 Bi2 3.0326(6) 2_767 ?
Bi1 Bi2 3.0384(5) . ?
Bi1 Bi1 3.2745(7) 2_767 ?
Bi3 N4 2.338(5) . ?
Bi3 N1 2.340(4) . ?
Bi3 N3 2.350(4) . ?
Bi3 N2 2.350(4) . ?
N1 C1 1.379(7) . ?
N1 C4 1.392(9) . ?
N2 C6 1.379(7) . ?
N2 C9 1.385(7) . ?
N3 C14 1.378(6) . ?
N3 C11 1.387(6) . ?
N4 C16 1.381(9) . ?
N4 C19 1.391(7) . ?
C1 C2 1.390(9) . ?
C1 C20 1.503(10) . ?
C2 C3 1.402(11) . ?
C2 H2 0.9500 . ?
C3 C4 1.402(7) . ?
C3 H3 0.9500 . ?
C4 C5 1.511(9) . ?
C5 C6 1.511(9) . ?
C5 C21A 1.538(12) . ?
C5 C23 1.545(9) . ?
C5 C21B 1.568(12) . ?
C6 C7 1.397(9) . ?
C7 C8 1.379(9) . ?
C7 H7 0.9500 . ?
C8 C9 1.394(7) . ?
C8 H8 0.9500 . ?
C9 C10 1.503(7) . ?
C10 C11 1.509(7) . ?
C10 C27 1.543(7) . ?
C10 C25 1.562(7) . ?
C11 C12 1.384(7) . ?
C12 C13 1.402(8) . ?
C12 H12 0.9500 . ?
C13 C14 1.385(8) . ?
C13 H13 0.9500 . ?
C14 C15 1.510(8) . ?
C15 C16 1.508(8) . ?
C15 C31B 1.523(11) . ?
C15 C29A 1.555(12) . ?
C15 C29B 1.568(12) . ?
C15 C31A 1.591(12) . ?
C16 C17 1.399(8) . ?
C17 C18 1.375(12) . ?
C17 H17 0.9500 . ?
C18 C19 1.388(10) . ?
C18 H18 0.9500 . ?
C19 C20 1.531(10) . ?
C20 C33B 1.559(10) . ?
C20 C35B 1.562(10) . ?
C20 C33A 1.572(11) . ?
C20 C35A 1.587(9) . ?
C23 C24 1.512(9) . ?
C23 H23A 0.9900 . ?
C23 H23B 0.9900 . ?
C24 H24A 0.9800 . ?
C24 H24B 0.9800 . ?
C24 H24C 0.9800 . ?
C25 C26 1.507(8) . ?
C25 H25A 0.9900 . ?
C25 H25B 0.9900 . ?
C26 H26A 0.9800 . ?
C26 H26B 0.9800 . ?
C26 H26C 0.9800 . ?
C27 C28 1.525(9) . ?
C27 H27A 0.9900 . ?
C27 H27B 0.9900 . ?
C28 H28A 0.9800 . ?
C28 H28B 0.9800 . ?
C28 H28C 0.9800 . ?
C21A C22A 1.541(13) . ?
C21A H21A 0.9900 . ?
C21A H21B 0.9900 . ?
C22A H22D 0.9800 . ?
C22A H22E 0.9800 . ?
C22A H22F 0.9800 . ?
C29A C30A 1.522(15) . ?
C29A H29A 0.9900 . ?
C29A H29B 0.9900 . ?
C30A H30A 0.9800 . ?
C30A H30B 0.9800 . ?
C30A H30C 0.9800 . ?
C31A C32A 1.549(12) . ?
C31A H31A 0.9900 . ?
C31A H31B 0.9900 . ?
C32A H32A 0.9800 . ?
C32A H32B 0.9800 . ?
C32A H32C 0.9800 . ?
C33A C34A 1.527(12) . ?
C33A H33A 0.9900 . ?
C33A H33B 0.9900 . ?
C34A H34A 0.9800 . ?
C34A H34B 0.9800 . ?
C34A H34C 0.9800 . ?
C35A C36A 1.517(12) . ?
C35A H35C 0.9900 . ?
C35A H35D 0.9900 . ?
C36A H36A 0.9800 . ?
C36A H36B 0.9800 . ?
C36A H36C 0.9800 . ?
C21B C22B 1.541(13) . ?
C21B H21C 0.9900 . ?
C21B H21D 0.9900 . ?
C22B H22A 0.9800 . ?
C22B H22B 0.9800 . ?
C22B H22C 0.9800 . ?
C29B C30B 1.536(16) . ?
C29B H29C 0.9900 . ?
C29B H29D 0.9900 . ?
C30B H30D 0.9800 . ?
C30B H30E 0.9800 . ?
C30B H30F 0.9800 . ?
C31B C32B 1.527(13) . ?
C31B H31C 0.9900 . ?
C31B H31D 0.9900 . ?
C32B H32D 0.9800 . ?
C32B H32E 0.9800 . ?
C32B H32F 0.9800 . ?
C33B C34B 1.527(12) . ?
C33B H33C 0.9900 . ?
C33B H33D 0.9900 . ?
C34B H34D 0.9800 . ?
C34B H34E 0.9800 . ?
C34B H34F 0.9800 . ?
C35B C36B 1.520(13) . ?
C35B H35A 0.9900 . ?
C35B H35B 0.9900 . ?
C36B H36D 0.9800 . ?
C36B H36E 0.9800 . ?
C36B H36F 0.9800 . ?
C1_1 Cl1_1 1.770(9) . ?
C1_1 Cl2_1 1.786(8) . ?
C1_1 H1A_1 0.9900 . ?
C1_1 H1B_1 0.9900 . ?
C1_2 Cl1_2 1.765(9) . ?
C1_2 Cl2_2 1.773(9) . ?
C1_2 H1A_2 0.9900 . ?
C1_2 H1B_2 0.9900 . ?
C1_3 Cl1_3 1.770(9) . ?
C1_3 Cl2_3 1.773(9) . ?
C1_3 H1A_3 0.9900 . ?
C1_3 H1B_3 0.9900 . ?
Cl1_3 Cl1_3 2.35(5) 2_655 ?

loop_
_geom_angle_atom_site_label_1
_geom_angle_atom_site_label_2
_geom_angle_atom_site_label_3
_geom_angle
_geom_angle_site_symmetry_1
_geom_angle_site_symmetry_3
_geom_angle_publ_flag
O1 Al1 Cl2A 101.8(3) . . ?
O1 Al1 Cl1B 99.4(4) . . ?
O1 Al1 Cl3B 102.6(3) . . ?
Cl1B Al1 Cl3B 116.2(4) . . ?
O1 Al1 Cl3A 108.8(3) . . ?
Cl2A Al1 Cl3A 124.4(4) . . ?
O1 Al1 Cl1A 107.5(3) . . ?
Cl2A Al1 Cl1A 105.1(3) . . ?
Cl3A Al1 Cl1A 108.2(3) . . ?
O1 Al1 Cl2B 118.2(3) . . ?
Cl1B Al1 Cl2B 120.7(4) . . ?
Cl3B Al1 Cl2B 99.2(5) . . ?
O1 Al2 O1 86.7(3) 2_666 . ?
O1 Al2 Cl5 117.7(2) 2_666 . ?
O1 Al2 Cl5 113.5(3) . . ?
O1 Al2 Cl6 112.0(3) 2_666 . ?
O1 Al2 Cl6 114.8(2) . . ?
Cl5 Al2 Cl6 110.45(13) . . ?
O1 Al2 Al2 43.50(19) 2_666 2_666 ?
O1 Al2 Al2 43.22(18) . 2_666 ?
Cl5 Al2 Al2 126.4(2) . 2_666 ?
Cl6 Al2 Al2 123.11(19) . 2_666 ?
Al1 O1 Al2 130.4(3) . 2_666 ?
Al1 O1 Al2 136.0(3) . . ?
Al2 O1 Al2 93.3(3) 2_666 . ?
Bi2 Bi1 Bi2 114.719(12) 2_767 . ?
Bi2 Bi1 Bi1 57.444(14) 2_767 2_767 ?
Bi2 Bi1 Bi1 57.275(11) . 2_767 ?
Bi1 Bi2 Bi1 65.281(12) 2_767 . ?
N4 Bi3 N1 80.37(17) . . ?
N4 Bi3 N3 80.84(16) . . ?
N1 Bi3 N3 132.10(14) . . ?
N4 Bi3 N2 132.57(14) . . ?
N1 Bi3 N2 81.00(16) . . ?
N3 Bi3 N2 80.21(14) . . ?
C1 N1 C4 107.0(5) . . ?
C1 N1 Bi3 128.3(4) . . ?
C4 N1 Bi3 123.9(4) . . ?
C6 N2 C9 106.9(4) . . ?
C6 N2 Bi3 124.1(4) . . ?
C9 N2 Bi3 127.8(3) . . ?
C14 N3 C11 107.2(4) . . ?
C14 N3 Bi3 124.3(3) . . ?
C11 N3 Bi3 127.5(3) . . ?
C16 N4 C19 106.5(5) . . ?
C16 N4 Bi3 124.6(3) . . ?
C19 N4 Bi3 128.0(4) . . ?
N1 C1 C2 109.9(6) . . ?
N1 C1 C20 120.9(5) . . ?
C2 C1 C20 128.2(5) . . ?
C1 C2 C3 107.1(5) . . ?
C1 C2 H2 126.5 . . ?
C3 C2 H2 126.5 . . ?
C2 C3 C4 107.3(6) . . ?
C2 C3 H3 126.4 . . ?
C4 C3 H3 126.4 . . ?
N1 C4 C3 108.7(6) . . ?
N1 C4 C5 122.1(5) . . ?
C3 C4 C5 129.1(6) . . ?
C6 C5 C4 106.5(4) . . ?
C6 C5 C21A 117.9(11) . . ?
C4 C5 C21A 105.0(11) . . ?
C6 C5 C23 110.5(5) . . ?
C4 C5 C23 109.8(6) . . ?
C21A C5 C23 106.8(10) . . ?
C6 C5 C21B 102.6(10) . . ?
C4 C5 C21B 115.1(11) . . ?
C23 C5 C21B 111.9(10) . . ?
N2 C6 C7 109.1(5) . . ?
N2 C6 C5 121.6(5) . . ?
C7 C6 C5 129.0(5) . . ?
C8 C7 C6 107.4(5) . . ?
C8 C7 H7 126.3 . . ?
C6 C7 H7 126.3 . . ?
C7 C8 C9 107.7(5) . . ?
C7 C8 H8 126.1 . . ?
C9 C8 H8 126.1 . . ?
N2 C9 C8 108.8(5) . . ?
N2 C9 C10 121.5(4) . . ?
C8 C9 C10 128.8(5) . . ?
C9 C10 C11 110.0(4) . . ?
C9 C10 C27 110.9(4) . . ?
C11 C10 C27 108.9(4) . . ?
C9 C10 C25 107.6(4) . . ?
C11 C10 C25 108.9(4) . . ?
C27 C10 C25 110.6(4) . . ?
C12 C11 N3 109.1(4) . . ?
C12 C11 C10 128.1(4) . . ?
N3 C11 C10 121.9(4) . . ?
C11 C12 C13 107.1(5) . . ?
C11 C12 H12 126.5 . . ?
C13 C12 H12 126.5 . . ?
C14 C13 C12 107.5(5) . . ?
C14 C13 H13 126.2 . . ?
C12 C13 H13 126.2 . . ?
N3 C14 C13 109.0(5) . . ?
N3 C14 C15 121.9(5) . . ?
C13 C14 C15 128.9(5) . . ?
C16 C15 C14 107.2(4) . . ?
C16 C15 C31B 104.7(7) . . ?
C14 C15 C31B 118.7(8) . . ?
C16 C15 C29A 112.6(9) . . ?
C14 C15 C29A 110.5(10) . . ?
C16 C15 C29B 106.6(9) . . ?
C14 C15 C29B 110.0(9) . . ?
C31B C15 C29B 108.8(13) . . ?
C16 C15 C31A 114.2(7) . . ?
C14 C15 C31A 101.8(6) . . ?
C29A C15 C31A 109.9(12) . . ?
N4 C16 C17 108.8(6) . . ?
N4 C16 C15 121.9(5) . . ?
C17 C16 C15 129.2(6) . . ?
C18 C17 C16 107.9(7) . . ?
C18 C17 H17 126.0 . . ?
C16 C17 H17 126.0 . . ?
C17 C18 C19 107.4(5) . . ?
C17 C18 H18 126.3 . . ?
C19 C18 H18 126.3 . . ?
C18 C19 N4 109.3(6) . . ?
C18 C19 C20 129.4(5) . . ?
N4 C19 C20 120.8(5) . . ?
C1 C20 C19 110.0(4) . . ?
C1 C20 C33B 102.4(8) . . ?
C19 C20 C33B 117.3(9) . . ?
C1 C20 C35B 121.5(8) . . ?
C19 C20 C35B 97.1(7) . . ?
C33B C20 C35B 109.5(8) . . ?
C1 C20 C33A 116.5(9) . . ?
C19 C20 C33A 100.5(10) . . ?
C1 C20 C35A 100.1(7) . . ?
C19 C20 C35A 115.6(7) . . ?
C33A C20 C35A 114.7(8) . . ?
C24 C23 C5 116.1(7) . . ?
C24 C23 H23A 108.3 . . ?
C5 C23 H23A 108.3 . . ?
C24 C23 H23B 108.3 . . ?
C5 C23 H23B 108.3 . . ?
H23A C23 H23B 107.4 . . ?
C23 C24 H24A 109.5 . . ?
C23 C24 H24B 109.5 . . ?
H24A C24 H24B 109.5 . . ?
C23 C24 H24C 109.5 . . ?
H24A C24 H24C 109.5 . . ?
H24B C24 H24C 109.5 . . ?
C26 C25 C10 115.4(5) . . ?
C26 C25 H25A 108.4 . . ?
C10 C25 H25A 108.4 . . ?
C26 C25 H25B 108.4 . . ?
C10 C25 H25B 108.4 . . ?
H25A C25 H25B 107.5 . . ?
C25 C26 H26A 109.5 . . ?
C25 C26 H26B 109.5 . . ?
H26A C26 H26B 109.5 . . ?
C25 C26 H26C 109.5 . . ?
H26A C26 H26C 109.5 . . ?
H26B C26 H26C 109.5 . . ?
C28 C27 C10 116.5(5) . . ?
C28 C27 H27A 108.2 . . ?
C10 C27 H27A 108.2 . . ?
C28 C27 H27B 108.2 . . ?
C10 C27 H27B 108.2 . . ?
H27A C27 H27B 107.3 . . ?
C27 C28 H28A 109.5 . . ?
C27 C28 H28B 109.5 . . ?
H28A C28 H28B 109.5 . . ?
C27 C28 H28C 109.5 . . ?
H28A C28 H28C 109.5 . . ?
H28B C28 H28C 109.5 . . ?
C5 C21A C22A 116.4(13) . . ?
C5 C21A H21A 108.2 . . ?
C22A C21A H21A 108.2 . . ?
C5 C21A H21B 108.2 . . ?
C22A C21A H21B 108.2 . . ?
H21A C21A H21B 107.3 . . ?
C21A C22A H22D 109.5 . . ?
C21A C22A H22E 109.5 . . ?
H22D C22A H22E 109.5 . . ?
C21A C22A H22F 109.5 . . ?
H22D C22A H22F 109.5 . . ?
H22E C22A H22F 109.5 . . ?
C30A C29A C15 114.2(12) . . ?
C30A C29A H29A 108.7 . . ?
C15 C29A H29A 108.7 . . ?
C30A C29A H29B 108.7 . . ?
C15 C29A H29B 108.7 . . ?
H29A C29A H29B 107.6 . . ?
C29A C30A H30A 109.5 . . ?
C29A C30A H30B 109.5 . . ?
H30A C30A H30B 109.5 . . ?
C29A C30A H30C 109.5 . . ?
H30A C30A H30C 109.5 . . ?
H30B C30A H30C 109.5 . . ?
C32A C31A C15 117.2(11) . . ?
C32A C31A H31A 108.0 . . ?
C15 C31A H31A 108.0 . . ?
C32A C31A H31B 108.0 . . ?
C15 C31A H31B 108.0 . . ?
H31A C31A H31B 107.2 . . ?
C31A C32A H32A 109.5 . . ?
C31A C32A H32B 109.5 . . ?
H32A C32A H32B 109.5 . . ?
C31A C32A H32C 109.5 . . ?
H32A C32A H32C 109.5 . . ?
H32B C32A H32C 109.5 . . ?
C34A C33A C20 124.0(13) . . ?
C34A C33A H33A 106.3 . . ?
C20 C33A H33A 106.3 . . ?
C34A C33A H33B 106.3 . . ?
C20 C33A H33B 106.3 . . ?
H33A C33A H33B 106.4 . . ?
C33A C34A H34A 109.5 . . ?
C33A C34A H34B 109.5 . . ?
H34A C34A H34B 109.5 . . ?
C33A C34A H34C 109.5 . . ?
H34A C34A H34C 109.5 . . ?
H34B C34A H34C 109.5 . . ?
C36A C35A C20 120.1(10) . . ?
C36A C35A H35C 107.3 . . ?
C20 C35A H35C 107.3 . . ?
C36A C35A H35D 107.3 . . ?
C20 C35A H35D 107.3 . . ?
H35C C35A H35D 106.9 . . ?
C35A C36A H36A 109.5 . . ?
C35A C36A H36B 109.5 . . ?
H36A C36A H36B 109.5 . . ?
C35A C36A H36C 109.5 . . ?
H36A C36A H36C 109.5 . . ?
H36B C36A H36C 109.5 . . ?
C22B C21B C5 114.3(12) . . ?
C22B C21B H21C 108.7 . . ?
C5 C21B H21C 108.7 . . ?
C22B C21B H21D 108.7 . . ?
C5 C21B H21D 108.7 . . ?
H21C C21B H21D 107.6 . . ?
C21B C22B H22A 109.5 . . ?
C21B C22B H22B 109.5 . . ?
H22A C22B H22B 109.5 . . ?
C21B C22B H22C 109.5 . . ?
H22A C22B H22C 109.5 . . ?
H22B C22B H22C 109.5 . . ?
C30B C29B C15 119.8(15) . . ?
C30B C29B H29C 107.4 . . ?
C15 C29B H29C 107.4 . . ?
C30B C29B H29D 107.4 . . ?
C15 C29B H29D 107.4 . . ?
H29C C29B H29D 106.9 . . ?
C29B C30B H30D 109.5 . . ?
C29B C30B H30E 109.5 . . ?
H30D C30B H30E 109.5 . . ?
C29B C30B H30F 109.5 . . ?
H30D C30B H30F 109.5 . . ?
H30E C30B H30F 109.5 . . ?
C15 C31B C32B 109.8(10) . . ?
C15 C31B H31C 109.7 . . ?
C32B C31B H31C 109.7 . . ?
C15 C31B H31D 109.7 . . ?
C32B C31B H31D 109.7 . . ?
H31C C31B H31D 108.2 . . ?
C31B C32B H32D 109.5 . . ?
C31B C32B H32E 109.5 . . ?
H32D C32B H32E 109.5 . . ?
C31B C32B H32F 109.5 . . ?
H32D C32B H32F 109.5 . . ?
H32E C32B H32F 109.5 . . ?
C34B C33B C20 111.9(10) . . ?
C34B C33B H33C 109.2 . . ?
C20 C33B H33C 109.2 . . ?
C34B C33B H33D 109.2 . . ?
C20 C33B H33D 109.2 . . ?
H33C C33B H33D 107.9 . . ?
C33B C34B H34D 109.5 . . ?
C33B C34B H34E 109.5 . . ?
H34D C34B H34E 109.5 . . ?
C33B C34B H34F 109.5 . . ?
H34D C34B H34F 109.5 . . ?
H34E C34B H34F 109.5 . . ?
C36B C35B C20 105.9(9) . . ?
C36B C35B H35A 110.6 . . ?
C20 C35B H35A 110.6 . . ?
C36B C35B H35B 110.6 . . ?
C20 C35B H35B 110.6 . . ?
H35A C35B H35B 108.7 . . ?
C35B C36B H36D 109.5 . . ?
C35B C36B H36E 109.5 . . ?
H36D C36B H36E 109.5 . . ?
C35B C36B H36F 109.5 . . ?
H36D C36B H36F 109.5 . . ?
H36E C36B H36F 109.5 . . ?
Cl1_1 C1_1 Cl2_1 109.4(6) . . ?
Cl1_1 C1_1 H1A_1 109.8 . . ?
Cl2_1 C1_1 H1A_1 109.8 . . ?
Cl1_1 C1_1 H1B_1 109.8 . . ?
Cl2_1 C1_1 H1B_1 109.8 . . ?
H1A_1 C1_1 H1B_1 108.2 . . ?
Cl1_2 C1_2 Cl2_2 103.7(9) . . ?
Cl1_2 C1_2 H1A_2 111.0 . . ?
Cl2_2 C1_2 H1A_2 111.0 . . ?
Cl1_2 C1_2 H1B_2 111.0 . . ?
Cl2_2 C1_2 H1B_2 111.0 . . ?
H1A_2 C1_2 H1B_2 109.0 . . ?
Cl1_3 C1_3 Cl2_3 107.8(12) . . ?
Cl1_3 C1_3 H1A_3 110.1 . . ?
Cl2_3 C1_3 H1A_3 110.1 . . ?
Cl1_3 C1_3 H1B_3 110.1 . . ?
Cl2_3 C1_3 H1B_3 110.1 . . ?
H1A_3 C1_3 H1B_3 108.5 . . ?
C1_3 Cl1_3 Cl1_3 136(4) . 2_655 ?

loop_
_geom_torsion_atom_site_label_1
_geom_torsion_atom_site_label_2
_geom_torsion_atom_site_label_3
_geom_torsion_atom_site_label_4
_geom_torsion
_geom_torsion_site_symmetry_1
_geom_torsion_site_symmetry_2
_geom_torsion_site_symmetry_3
_geom_torsion_site_symmetry_4
_geom_torsion_publ_flag
Cl2A Al1 O1 Al2 90.9(5) . . . 2_666 ?
Cl1B Al1 O1 Al2 -31.5(6) . . . 2_666 ?
Cl3B Al1 O1 Al2 -151.2(6) . . . 2_666 ?
Cl3A Al1 O1 Al2 -136.1(4) . . . 2_666 ?
Cl1A Al1 O1 Al2 -19.2(6) . . . 2_666 ?
Cl2B Al1 O1 Al2 101.0(5) . . . 2_666 ?
Cl2A Al1 O1 Al2 -81.1(5) . . . . ?
Cl1B Al1 O1 Al2 156.4(5) . . . . ?
Cl3B Al1 O1 Al2 36.8(7) . . . . ?
Cl3A Al1 O1 Al2 51.8(6) . . . . ?
Cl1A Al1 O1 Al2 168.7(5) . . . . ?
Cl2B Al1 O1 Al2 -71.0(6) . . . . ?
O1 Al2 O1 Al1 174.0(7) 2_666 . . . ?
Cl5 Al2 O1 Al1 55.1(5) . . . . ?
Cl6 Al2 O1 Al1 -73.2(6) . . . . ?
Al2 Al2 O1 Al1 174.0(7) 2_666 . . . ?
O1 Al2 O1 Al2 -0.002(0) 2_666 . . 2_666 ?
Cl5 Al2 O1 Al2 -118.9(2) . . . 2_666 ?
Cl6 Al2 O1 Al2 112.8(3) . . . 2_666 ?
C4 N1 C1 C2 -2.6(6) . . . . ?
Bi3 N1 C1 C2 167.0(4) . . . . ?
C4 N1 C1 C20 166.3(5) . . . . ?
Bi3 N1 C1 C20 -24.2(7) . . . . ?
N1 C1 C2 C3 0.9(6) . . . . ?
C20 C1 C2 C3 -166.9(6) . . . . ?
C1 C2 C3 C4 1.1(7) . . . . ?
C1 N1 C4 C3 3.2(6) . . . . ?
Bi3 N1 C4 C3 -166.9(4) . . . . ?
C1 N1 C4 C5 -173.0(5) . . . . ?
Bi3 N1 C4 C5 16.9(7) . . . . ?
C2 C3 C4 N1 -2.7(7) . . . . ?
C2 C3 C4 C5 173.2(6) . . . . ?
N1 C4 C5 C6 -66.4(7) . . . . ?
C3 C4 C5 C6 118.2(7) . . . . ?
N1 C4 C5 C21A 167.8(11) . . . . ?
C3 C4 C5 C21A -7.6(13) . . . . ?
N1 C4 C5 C23 53.3(7) . . . . ?
C3 C4 C5 C23 -122.1(7) . . . . ?
N1 C4 C5 C21B -179.5(10) . . . . ?
C3 C4 C5 C21B 5.1(13) . . . . ?
C9 N2 C6 C7 -2.6(5) . . . . ?
Bi3 N2 C6 C7 166.1(3) . . . . ?
C9 N2 C6 C5 171.9(4) . . . . ?
Bi3 N2 C6 C5 -19.4(6) . . . . ?
C4 C5 C6 N2 67.8(6) . . . . ?
C21A C5 C6 N2 -174.6(12) . . . . ?
C23 C5 C6 N2 -51.4(7) . . . . ?
C21B C5 C6 N2 -170.8(11) . . . . ?
C4 C5 C6 C7 -118.9(6) . . . . ?
C21A C5 C6 C7 -1.4(13) . . . . ?
C23 C5 C6 C7 121.9(6) . . . . ?
C21B C5 C6 C7 2.4(12) . . . . ?
N2 C6 C7 C8 2.1(6) . . . . ?
C5 C6 C7 C8 -171.8(5) . . . . ?
C6 C7 C8 C9 -0.9(6) . . . . ?
C6 N2 C9 C8 2.0(5) . . . . ?
Bi3 N2 C9 C8 -166.1(3) . . . . ?
C6 N2 C9 C10 -168.1(4) . . . . ?
Bi3 N2 C9 C10 23.8(6) . . . . ?
C7 C8 C9 N2 -0.7(6) . . . . ?
C7 C8 C9 C10 168.4(5) . . . . ?
N2 C9 C10 C11 -62.5(5) . . . . ?
C8 C9 C10 C11 129.6(5) . . . . ?
N2 C9 C10 C27 177.0(4) . . . . ?
C8 C9 C10 C27 9.1(7) . . . . ?
N2 C9 C10 C25 56.0(5) . . . . ?
C8 C9 C10 C25 -111.9(6) . . . . ?
C14 N3 C11 C12 -1.7(5) . . . . ?
Bi3 N3 C11 C12 167.3(3) . . . . ?
C14 N3 C11 C10 168.3(4) . . . . ?
Bi3 N3 C11 C10 -22.7(6) . . . . ?
C9 C10 C11 C12 -130.1(5) . . . . ?
C27 C10 C11 C12 -8.3(7) . . . . ?
C25 C10 C11 C12 112.3(5) . . . . ?
C9 C10 C11 N3 62.0(5) . . . . ?
C27 C10 C11 N3 -176.3(4) . . . . ?
C25 C10 C11 N3 -55.7(6) . . . . ?
N3 C11 C12 C13 -0.1(5) . . . . ?
C10 C11 C12 C13 -169.3(5) . . . . ?
C11 C12 C13 C14 1.9(6) . . . . ?
C11 N3 C14 C13 2.9(5) . . . . ?
Bi3 N3 C14 C13 -166.6(3) . . . . ?
C11 N3 C14 C15 -172.7(4) . . . . ?
Bi3 N3 C14 C15 17.9(6) . . . . ?
C12 C13 C14 N3 -3.0(6) . . . . ?
C12 C13 C14 C15 172.2(5) . . . . ?
N3 C14 C15 C16 -66.0(6) . . . . ?
C13 C14 C15 C16 119.4(6) . . . . ?
N3 C14 C15 C31B 175.8(8) . . . . ?
C13 C14 C15 C31B 1.2(10) . . . . ?
N3 C14 C15 C29A 57.1(12) . . . . ?
C13 C14 C15 C29A -117.5(11) . . . . ?
N3 C14 C15 C29B 49.5(12) . . . . ?
C13 C14 C15 C29B -125.0(11) . . . . ?
N3 C14 C15 C31A 173.8(7) . . . . ?
C13 C14 C15 C31A -0.7(9) . . . . ?
C19 N4 C16 C17 -3.0(6) . . . . ?
Bi3 N4 C16 C17 166.2(4) . . . . ?
C19 N4 C16 C15 172.7(5) . . . . ?
Bi3 N4 C16 C15 -18.0(7) . . . . ?
C14 C15 C16 N4 66.2(7) . . . . ?
C31B C15 C16 N4 -166.9(8) . . . . ?
C29A C15 C16 N4 -55.7(13) . . . . ?
C29B C15 C16 N4 -51.7(12) . . . . ?
C31A C15 C16 N4 178.1(7) . . . . ?
C14 C15 C16 C17 -119.0(7) . . . . ?
C31B C15 C16 C17 8.0(10) . . . . ?
C29A C15 C16 C17 119.2(14) . . . . ?
C29B C15 C16 C17 123.2(12) . . . . ?
C31A C15 C16 C17 -7.1(10) . . . . ?
N4 C16 C17 C18 1.6(7) . . . . ?
C15 C16 C17 C18 -173.8(6) . . . . ?
C16 C17 C18 C19 0.5(8) . . . . ?
C17 C18 C19 N4 -2.4(7) . . . . ?
C17 C18 C19 C20 169.2(6) . . . . ?
C16 N4 C19 C18 3.4(6) . . . . ?
Bi3 N4 C19 C18 -165.4(4) . . . . ?
C16 N4 C19 C20 -169.1(5) . . . . ?
Bi3 N4 C19 C20 22.1(7) . . . . ?
N1 C1 C20 C19 63.1(6) . . . . ?
C2 C1 C20 C19 -130.3(6) . . . . ?
N1 C1 C20 C33B -171.6(8) . . . . ?
C2 C1 C20 C33B -4.9(10) . . . . ?
N1 C1 C20 C35B -49.2(9) . . . . ?
C2 C1 C20 C35B 117.5(8) . . . . ?
N1 C1 C20 C33A 176.6(9) . . . . ?
C2 C1 C20 C33A -16.7(12) . . . . ?
N1 C1 C20 C35A -59.1(7) . . . . ?
C2 C1 C20 C35A 107.5(7) . . . . ?
C18 C19 C20 C1 127.2(6) . . . . ?
N4 C19 C20 C1 -62.0(6) . . . . ?
C18 C19 C20 C33B 10.8(10) . . . . ?
N4 C19 C20 C33B -178.4(7) . . . . ?
C18 C19 C20 C35B -105.5(8) . . . . ?
N4 C19 C20 C35B 65.4(8) . . . . ?
C18 C19 C20 C33A 3.7(9) . . . . ?
N4 C19 C20 C33A 174.6(7) . . . . ?
C18 C19 C20 C35A -120.3(8) . . . . ?
N4 C19 C20 C35A 50.5(8) . . . . ?
C6 C5 C23 C24 -58.5(7) . . . . ?
C4 C5 C23 C24 -175.8(5) . . . . ?
C21A C5 C23 C24 70.9(13) . . . . ?
C21B C5 C23 C24 55.2(12) . . . . ?
C9 C10 C25 C26 -178.2(5) . . . . ?
C11 C10 C25 C26 -59.0(6) . . . . ?
C27 C10 C25 C26 60.6(6) . . . . ?
C9 C10 C27 C28 -71.9(7) . . . . ?
C11 C10 C27 C28 167.0(5) . . . . ?
C25 C10 C27 C28 47.4(7) . . . . ?
C6 C5 C21A C22A 172.1(12) . . . . ?
C4 C5 C21A C22A -69.5(18) . . . . ?
C23 C5 C21A C22A 47.0(19) . . . . ?
C16 C15 C29A C30A 179.6(14) . . . . ?
C14 C15 C29A C30A 60(2) . . . . ?
C31A C15 C29A C30A -52(2) . . . . ?
C16 C15 C31A C32A 74.3(13) . . . . ?
C14 C15 C31A C32A -170.6(11) . . . . ?
C29A C15 C31A C32A -53.4(15) . . . . ?
C1 C20 C33A C34A 170.2(12) . . . . ?
C19 C20 C33A C34A -71.0(15) . . . . ?
C35A C20 C33A C34A 53.8(18) . . . . ?
C1 C20 C35A C36A -57.8(10) . . . . ?
C19 C20 C35A C36A -176.0(8) . . . . ?
C33A C20 C35A C36A 67.7(14) . . . . ?
C6 C5 C21B C22B 171.8(14) . . . . ?
C4 C5 C21B C22B -72.9(18) . . . . ?
C23 C5 C21B C22B 53.3(18) . . . . ?
C16 C15 C29B C30B -58(2) . . . . ?
C14 C15 C29B C30B -174.1(15) . . . . ?
C31B C15 C29B C30B 54(2) . . . . ?
C16 C15 C31B C32B 170.2(10) . . . . ?
C14 C15 C31B C32B -70.2(13) . . . . ?
C29B C15 C31B C32B 56.6(14) . . . . ?
C1 C20 C33B C34B 163.2(10) . . . . ?
C19 C20 C33B C34B -76.3(12) . . . . ?
C35B C20 C33B C34B 33.0(15) . . . . ?
C1 C20 C35B C36B -62.0(11) . . . . ?
C19 C20 C35B C36B 179.2(9) . . . . ?
C33B C20 C35B C36B 56.9(14) . . . . ?
Cl2_3 C1_3 Cl1_3 Cl1_3 75(6) . . . 2_655 ?

_shelx_res_file
;
TITL am234_a.res in P-1
    am234_a.res
    created by SHELXL-2019/3 at 10:21:02 on 07-Nov-2023
REM Old TITL am234 in P-1
REM SHELXT solution in P-1: R1 0.143, Rweak 0.010, Alpha 0.080
REM <I/s>   0.000 for    0 systematic absences,  Orientation as input
REM Formula found by SHELXT:  C37 N9 Al2 Cl4 Bi3

CELL  0.71073  14.3387  14.3664  14.3910  114.309   93.143  117.078
ZERR   1.000   0.0026   0.0026   0.0024    0.007    0.007    0.007
LATT  1
SFAC  C  N  AL  CL  BI  H O
UNIT 74 8 4 14 6 100 2

REM Restraints for Fragment ch2cl2, Dichloromethane, CH2Cl2, DCM from:
REM CCDC ASOMAX. Please cite https://doi.org/10.1107/S1600576718004508
REM HFIX_CCL2 23 C1
DFIX_CCL2 1.771 0.01 CL1 C1 CL2 C1
DFIX_CCL2  2.916 0.03 CL1 CL2
SIMU_CCL2 CL1 CL2 C1
RIGU_CCL2 CL1 CL2 C1
SAME_CCL2 C1 > CL2
SIMU 0.01 0.02 2 C1_1 CL1_1 CL2_1 C1_2 CL1_2 CL2_2 C1_3 CL1_3 CL2_3

RIGU 0.002 0.002 C21A C22A C21B C22B C5
SIMU 0.02 0.04 2 C21A C22A C21B C22B C5
RIGU 0.002 0.002 C20 C33A C34A C33B C34B C35A C36A C35B C36B
SIMU 0.02 0.04 2 C20 C33A C34A C33B C34B C35A C36A C35B C36B
RIGU 0.002 0.002 C15 C29A C30A C29B C30B C31A C32A C31B C32B
SIMU 0.02 0.04 2 C15 C29A C30A C29B C30B C31A C32A C31B C32B
SADI 0.02 C29A C30A C29B C30B C31A C32A C31B C32B =
  C33A C34A C33B C34B C35A C36A C35B C36B =
   C21A C22A C21B C22B
SADI 0.02 C20 C33A C20 C33B C20 C35A C20 C35B =
  C15 C29A C15 C29B C15 C31A C15 C31B C5 C21A C5 C21B

SADI 0.04 Al1 Cl1A  Al1 Cl2A  Al1 Cl3A Al1 Cl1B  Al1 Cl2B  Al1 Cl3B
SADI 0.06  Cl1A  Cl2A Cl2A Cl3A Cl3A Cl1A Cl1B  Cl2B Cl2B Cl3B Cl3B Cl1B
SIMU 0.01 0.01 2  CL1A CL2A CL3A CL1B CL2B CL3B
SIMU 0.04 0.08 1
TEMP -153.150
L.S. 10
BOND $H
LIST 4
ACTA
CONF
MORE -1
FMAP 2
PLAN 20
OMIT -3  -2   1
OMIT 0  -4   3

SUMP 1.0 0.0001 1.0 7 1.0 8 1.0 9

WGHT    0.032800   15.860500
FVAR       0.26023   0.47791   0.46356   0.45359   0.56879   0.49764   0.60649
FVAR       0.25602   0.13749   0.52513
AL1   3    0.323057    0.265955    0.478653    11.00000    0.05975    0.05909 =
         0.03356    0.00719   -0.00528    0.03901
AL2   3    0.430527    0.501060    0.438059    11.00000    0.07161    0.03724 =
         0.05282   -0.00245   -0.03560    0.03534
O1    7    0.426732    0.401889    0.486254    11.00000    0.06778    0.03900 =
         0.04686   -0.00076   -0.02661    0.03628
PART 1 101.0
CL1A  4    0.405916    0.196232    0.535792   101.00000    0.06312    0.03842 =
         0.06778    0.02390   -0.01567    0.02510
CL2A  4    0.260029    0.328447    0.596199   101.00000    0.06334    0.10209 =
         0.08002    0.06083    0.03347    0.04379
CL3A  4    0.228633    0.137615    0.314570   101.00000    0.04971    0.02971 =
         0.03718    0.00127   -0.01145    0.01170
PART 0
PART 2 -101.0
CL1B  4    0.418807    0.200893    0.502430  -101.00000    0.10170    0.04610 =
         0.07368    0.03522    0.00612    0.03762
CL2B  4    0.206357    0.274618    0.570961  -101.00000    0.07535    0.09822 =
         0.07406    0.04209    0.05255    0.05019
CL3B  4    0.215617    0.172671    0.322929  -101.00000    0.06149    0.06025 =
         0.05659    0.01712   -0.02247   -0.00647
PART 0
CL5   4    0.325669    0.564448    0.484704    11.00000    0.09941    0.07477 =
         0.07655    0.00618   -0.02396    0.06818
CL6   4    0.407431    0.432959    0.272166    11.00000    0.09806    0.04701 =
         0.05423    0.00365   -0.03993    0.03757

BI1   5    1.014001    0.622335    1.095651    11.00000    0.02173    0.02218 =
         0.01818    0.01043    0.00551    0.01417
BI2   5    1.163929    0.626650    0.954197    11.00000    0.02149    0.03379 =
         0.04088    0.02833    0.01569    0.01777
BI3   5    0.793042    0.493270    0.787036    11.00000    0.02561    0.01852 =
         0.01687    0.00558   -0.00248    0.01404
N1    2    0.732511    0.306305    0.775042    11.00000    0.01979    0.01520 =
         0.03906    0.00683   -0.00881    0.00766
N2    2    0.756527    0.533286    0.951956    11.00000    0.01823    0.02328 =
         0.02816    0.01521    0.00585    0.01282
N3    2    0.950639    0.683777    0.897950    11.00000    0.02349    0.01726 =
         0.01671    0.00878    0.00435    0.01122
N4    2    0.925178    0.456825    0.720656    11.00000    0.04963    0.03477 =
         0.01650    0.01288    0.01020    0.03329
C1    1    0.767092    0.227837    0.726722    11.00000    0.03637    0.01890 =
         0.03241   -0.00179   -0.01312    0.01729
C2    1    0.728725    0.140300    0.757350    11.00000    0.03380    0.01933 =
         0.05476    0.00997   -0.01167    0.01286
AFIX  43
H2    6    0.741949    0.076528    0.735985    11.00000   -1.20000
AFIX   0
C3    1    0.666814    0.163861    0.825734    11.00000    0.02145    0.02185 =
         0.08113    0.02652   -0.00647    0.00616
AFIX  43
H3    6    0.631232    0.119760    0.860313    11.00000   -1.20000
AFIX   0
C4    1    0.667184    0.264623    0.833592    11.00000    0.02039    0.01732 =
         0.06443    0.01987   -0.00090    0.00704
C5    1    0.604027    0.320067    0.887643    11.00000    0.01642    0.03000 =
         0.07103    0.03045    0.00965    0.01145
C6    1    0.688344    0.445937    0.974951    11.00000    0.01708    0.03340 =
         0.05090    0.02876    0.01189    0.01576
C7    1    0.704857    0.497377    1.085138    11.00000    0.03496    0.05791 =
         0.06044    0.04646    0.03458    0.03442
AFIX  43
H7    6    0.670028    0.456551    1.122395    11.00000   -1.20000
AFIX   0
C8    1    0.781026    0.618327    1.129845    11.00000    0.04199    0.04655 =
         0.03390    0.02690    0.02512    0.03573
AFIX  43
H8    6    0.807509    0.676198    1.203533    11.00000   -1.20000
AFIX   0
C9    1    0.812207    0.640471    1.047540    11.00000    0.02235    0.02892 =
         0.02190    0.01200    0.00933    0.01879
C10   1    0.877416    0.758835    1.050341    11.00000    0.02452    0.02272 =
         0.01819    0.00642    0.00521    0.01727
C11   1    0.969959    0.763463    1.003388    11.00000    0.02239    0.01805 =
         0.01921    0.00987    0.00339    0.01059
C12   1    1.079967    0.852996    1.046400    11.00000    0.02546    0.01841 =
         0.03099    0.01160    0.00044    0.01024
AFIX  43
H12   6    1.115041    0.918904    1.117137    11.00000   -1.20000
AFIX   0
C13   1    1.129841    0.828067    0.965898    11.00000    0.02130    0.03215 =
         0.04849    0.02870    0.00983    0.01268
AFIX  43
H13   6    1.205526    0.872875    0.972646    11.00000   -1.20000
AFIX   0
C14   1    1.048691    0.726197    0.874696    11.00000    0.02878    0.02983 =
         0.03399    0.02381    0.01343    0.01826
C15   1    1.055955    0.669994    0.762847    11.00000    0.05616    0.05105 =
         0.04021    0.04078    0.03315    0.03907
C16   1    1.028548    0.544901    0.733110    11.00000    0.05815    0.05166 =
         0.03007    0.03107    0.02960    0.04353
C17   1    1.093350    0.494547    0.706355    11.00000    0.07926    0.07961 =
         0.06113    0.05731    0.05610    0.06875
AFIX  43
H17   6    1.168377    0.535996    0.709597    11.00000   -1.20000
AFIX   0
C18   1    1.029272    0.374468    0.674536    11.00000    0.10387    0.07892 =
         0.04503    0.04824    0.05618    0.08128
AFIX  43
H18   6    1.052021    0.318127    0.652384    11.00000   -1.20000
AFIX   0
C19   1    0.925248    0.350732    0.680740    11.00000    0.07315    0.04433 =
         0.01599    0.01466    0.01636    0.04884
C20   1    0.818126    0.229867    0.638565    11.00000    0.06816    0.03183 =
         0.01702    0.00098   -0.00640    0.03643
C23   1    0.532641    0.323024    0.805731    11.00000    0.01716    0.03052 =
         0.06717    0.01797   -0.00475    0.01058
AFIX  23
H23A  6    0.580690    0.363940    0.771039    11.00000   -1.20000
H23B  6    0.478966    0.239341    0.749598    11.00000   -1.20000
AFIX   0
C24   1    0.470471    0.384281    0.849537    11.00000    0.03138    0.04735 =
         0.06656    0.02581    0.00415    0.02535
AFIX 137
H24A  6    0.427317    0.380159    0.791179    11.00000   -1.50000
H24B  6    0.522566    0.468482    0.902864    11.00000   -1.50000
H24C  6    0.421232    0.343910    0.882963    11.00000   -1.50000
AFIX   0
C25   1    0.798621    0.768462    0.980429    11.00000    0.02762    0.02405 =
         0.02978    0.01201    0.00157    0.01781
AFIX  23
H25A  6    0.766622    0.698041    0.907836    11.00000   -1.20000
H25B  6    0.737549    0.764121    1.011049    11.00000   -1.20000
AFIX   0
C26   1    0.850503    0.880502    0.970659    11.00000    0.04021    0.02964 =
         0.05286    0.02296    0.00110    0.01843
AFIX 137
H26A  6    0.914048    0.888808    0.944600    11.00000   -1.50000
H26B  6    0.874356    0.950552    1.040760    11.00000   -1.50000
H26C  6    0.796840    0.874994    0.920266    11.00000   -1.50000
AFIX   0
C27   1    0.925918    0.863930    1.165978    11.00000    0.04287    0.03182 =
         0.02055    0.00246    0.00387    0.02505
AFIX  23
H27A  6    0.963617    0.846805    1.210694    11.00000   -1.20000
H27B  6    0.982330    0.937243    1.166557    11.00000   -1.20000
AFIX   0
C28   1    0.845047    0.890888    1.218264    11.00000    0.06973    0.05471 =
         0.03650    0.00859    0.02014    0.04921
AFIX 137
H28A  6    0.815834    0.921067    1.182156    11.00000   -1.50000
H28B  6    0.882714    0.951617    1.293803    11.00000   -1.50000
H28C  6    0.784620    0.817305    1.212434    11.00000   -1.50000
AFIX   0

PART 1
C21A  1    0.524721    0.231854    0.920624    61.00000    0.01784    0.02207 =
         0.07741    0.02720    0.01233    0.00697
AFIX  23
H21A  6    0.492317    0.271547    0.969321    61.00000   -1.20000
H21B  6    0.567928    0.216241    0.961755    61.00000   -1.20000
AFIX   0
C22A  1    0.430356    0.110191    0.829326    61.00000    0.02998    0.03006 =
         0.05974    0.01915    0.01775    0.01057
AFIX 137
H22D  6    0.389282    0.058710    0.858686    61.00000   -1.50000
H22E  6    0.460594    0.071374    0.778016    61.00000   -1.50000
H22F  6    0.381165    0.123096    0.793197    61.00000   -1.50000
AFIX   0
C29A  1    0.978206    0.671193    0.684227    21.00000    0.06866    0.04542 =
         0.03265    0.03181    0.02807    0.04203
AFIX  23
H29A  6    0.983467    0.632241    0.611459    21.00000   -1.20000
H29B  6    0.901708    0.622761    0.682954    21.00000   -1.20000
AFIX   0
C30A  1    1.002920    0.796044    0.712057    21.00000    0.05420    0.04402 =
         0.04472    0.03034    0.01631    0.03672
AFIX 137
H30A  6    1.073068    0.839982    0.700801    21.00000   -1.50000
H30B  6    1.007265    0.839356    0.787057    21.00000   -1.50000
H30C  6    0.944337    0.789168    0.666228    21.00000   -1.50000
AFIX   0
C31A  1    1.180364    0.759296    0.777097    31.00000    0.05948    0.04508 =
         0.03858    0.03459    0.04311    0.04325
AFIX  23
H31A  6    1.195830    0.842257    0.816355    31.00000   -1.20000
H31B  6    1.227610    0.751743    0.822799    31.00000   -1.20000
AFIX   0
C32A  1    1.215347    0.742646    0.674229    31.00000    0.04086    0.05188 =
         0.02736    0.02587    0.02078    0.02416
AFIX 137
H32A  6    1.201503    0.661228    0.634331    31.00000   -1.50000
H32B  6    1.293734    0.801124    0.693486    31.00000   -1.50000
H32C  6    1.172937    0.755051    0.629790    31.00000   -1.50000
AFIX   0
C33A  1    0.860687    0.141584    0.593784    41.00000    0.03956    0.01993 =
         0.02156    0.00865    0.00813    0.01696
AFIX  23
H33A  6    0.922875    0.169921    0.652587    41.00000   -1.20000
H33B  6    0.801410    0.062800    0.581747    41.00000   -1.20000
AFIX   0
C34A  1    0.898519    0.116778    0.493760    41.00000    0.04985    0.02591 =
         0.02223    0.00856    0.01248    0.01923
AFIX 137
H34A  6    0.835129    0.071186    0.430493    41.00000   -1.50000
H34B  6    0.933007    0.070210    0.488285    41.00000   -1.50000
H34C  6    0.951695    0.193020    0.498322    41.00000   -1.50000
AFIX   0
C35A  1    0.720985    0.204096    0.554479    51.00000    0.03662    0.03129 =
         0.01223    0.00613    0.00262    0.01977
AFIX  23
H35C  6    0.710738    0.273050    0.586901    51.00000   -1.20000
H35D  6    0.746198    0.204169    0.491816    51.00000   -1.20000
AFIX   0
C36A  1    0.608913    0.090821    0.512939    51.00000    0.04400    0.03147 =
         0.03167    0.01087   -0.00235    0.01593
AFIX 137
H36A  6    0.561500    0.084382    0.456048    51.00000   -1.50000
H36B  6    0.576146    0.094114    0.571351    51.00000   -1.50000
H36C  6    0.616686    0.020783    0.484581    51.00000   -1.50000
AFIX   0
PART 2
C21B  1    0.535568    0.262401    0.950980   -61.00000    0.01788    0.02265 =
         0.07767    0.02884    0.01443    0.00517
AFIX  23
H21C  6    0.583105    0.255805    0.997361   -61.00000   -1.20000
H21D  6    0.513550    0.316800    0.997917   -61.00000   -1.20000
AFIX   0
C22B  1    0.431784    0.137344    0.879714   -61.00000    0.02435    0.03123 =
         0.05731    0.02242    0.01304    0.00907
AFIX 137
H22A  6    0.406689    0.096760    0.921821   -61.00000   -1.50000
H22B  6    0.448786    0.089716    0.819790   -61.00000   -1.50000
H22C  6    0.373891    0.146043    0.852220   -61.00000   -1.50000
AFIX   0
C29B  1    0.966146    0.655956    0.681959   -21.00000    0.07048    0.04892 =
         0.03576    0.03398    0.02436    0.04131
AFIX  23
H29C  6    0.894943    0.614441    0.694136   -21.00000   -1.20000
H29D  6    0.982620    0.737583    0.701337   -21.00000   -1.20000
AFIX   0
C30B  1    0.949730    0.589758    0.561463   -21.00000    0.04266    0.05123 =
         0.03233    0.02876    0.01400    0.01990
AFIX 137
H30D  6    0.911849    0.503212    0.535378   -21.00000   -1.50000
H30E  6    1.021333    0.617306    0.548244   -21.00000   -1.50000
H30F  6    0.905537    0.606531    0.523907   -21.00000   -1.50000
AFIX   0
C31B  1    1.165827    0.727511    0.742227   -31.00000    0.06272    0.05115 =
         0.03903    0.03426    0.03918    0.03483
AFIX  23
H31C  6    1.162205    0.673301    0.670014   -31.00000   -1.20000
H31D  6    1.224053    0.740630    0.795077   -31.00000   -1.20000
AFIX   0
C32B  1    1.193428    0.847286    0.750826   -31.00000    0.05511    0.04319 =
         0.04273    0.02979    0.02032    0.01963
AFIX 137
H32D  6    1.143885    0.832703    0.689986   -31.00000   -1.50000
H32E  6    1.269451    0.890568    0.750545   -31.00000   -1.50000
H32F  6    1.184659    0.895450    0.817467   -31.00000   -1.50000
AFIX   0
C33B  1    0.826340    0.115956    0.598247   -41.00000    0.04569    0.02183 =
         0.02574    0.01017    0.01195    0.02322
AFIX  23
H33C  6    0.887950    0.132575    0.649918   -41.00000   -1.20000
H33D  6    0.757931    0.049266    0.594591   -41.00000   -1.20000
AFIX   0
C34B  1    0.844362    0.077876    0.488296   -41.00000    0.05627    0.02861 =
         0.03139    0.00896    0.01850    0.02024
AFIX 137
H34D  6    0.870181    0.022335    0.474711   -41.00000   -1.50000
H34E  6    0.899378    0.148866    0.486089   -41.00000   -1.50000
H34F  6    0.775098    0.037983    0.433507   -41.00000   -1.50000
AFIX   0
C35B  1    0.763356    0.229288    0.541289   -51.00000    0.02684    0.02072 =
         0.01325    0.00950    0.00420    0.01163
AFIX  23
H35A  6    0.753530    0.298613    0.565822   -51.00000   -1.20000
H35B  6    0.809233    0.233443    0.492435   -51.00000   -1.20000
AFIX   0
C36B  1    0.652832    0.112062    0.485264   -51.00000    0.03342    0.02446 =
         0.02904    0.01658   -0.00038    0.00701
AFIX 137
H36D  6    0.611103    0.110746    0.427996   -51.00000   -1.50000
H36E  6    0.611906    0.105256    0.536853   -51.00000   -1.50000
H36F  6    0.664220    0.044594    0.454820   -51.00000   -1.50000
AFIX   0

RESI 1 CCL2
PART 1
C1    1    0.481764    0.190872    0.219466    71.00000    0.06497    0.08604 =
         0.10348    0.04203    0.03338    0.02318
AFIX  23
H1A   6    0.413982    0.192670    0.224661    71.00000   -1.20000
H1B   6    0.504902    0.178607    0.277401    71.00000   -1.20000
AFIX   0
CL1   4    0.586421    0.328444    0.233692    71.00000    0.05859    0.08474 =
         0.07220    0.04628    0.01809    0.01866
CL2   4    0.455604    0.070680    0.092767    71.00000    0.10704    0.07782 =
         0.13665    0.07573    0.01232    0.01369
RESI 0

RESI 2 CCL2
PART 2 81.0
C1    1    0.478417    0.213183    0.247385    81.00000    0.06391    0.08572 =
         0.10312    0.03605    0.02623    0.03011
AFIX  23
H1A   6    0.492903    0.289301    0.251581    81.00000   -1.20000
H1B   6    0.459956    0.211566    0.312205    81.00000   -1.20000
AFIX   0
CL1   4    0.592390    0.196831    0.233222    81.00000    0.08224    0.13339 =
         0.12641    0.02253    0.01199    0.03061
CL2   4    0.371490    0.087705    0.130154    81.00000    0.06453    0.06890 =
         0.08802    0.03266    0.00141    0.02299
PART 0
RESI 0
RESI CCL2 3
PART 3  91.0
C1    1    0.527933    0.204325    0.165585    91.00000    0.07247    0.08733 =
         0.10816    0.04504    0.02146    0.02642
AFIX  23
H1A   6    0.519455    0.241127    0.123291    91.00000   -1.20000
H1B   6    0.593608    0.266269    0.228601    91.00000   -1.20000
AFIX   0
CL1   4    0.542922    0.082392    0.086816    91.00000    0.07561    0.08004 =
         0.11066    0.06586    0.01876    0.03271
CL2   4    0.409676    0.148213    0.207075    91.00000    0.09317    0.08848 =
         0.12548    0.03020    0.01651    0.02672

PART 0
RESI 0
HKLF 4


REM  am234_a.res in P-1
REM wR2 = 0.0902, GooF = S = 1.039, Restrained GooF = 1.042 for all data
REM R1 = 0.0353 for 13050 Fo > 4sig(Fo) and 0.0463 for all 15358 data
REM 680 parameters refined using 652 restraints

END

WGHT      0.0315     15.2992

REM Highest difference peak  2.356,  deepest hole -2.189,  1-sigma level  0.202
Q1    1   0.8252  0.5610  0.8300  11.00000  0.05    2.36
Q2    1   1.1407  0.5618  0.9276  11.00000  0.05    2.29
Q3    1   1.0386  0.6911  1.1453  11.00000  0.05    2.27
Q4    1   0.8021  0.4567  0.7344  11.00000  0.05    2.21
Q5    1   1.0703  0.6829  1.1182  11.00000  0.05    1.99
Q6    1   0.7818  0.5398  0.8408  11.00000  0.05    1.92
Q7    1   0.7387  0.4330  0.7699  11.00000  0.05    1.76
Q8    1   1.1399  0.6555  1.0015  11.00000  0.05    1.62
Q9    1   0.9971  0.5524  1.0476  11.00000  0.05    1.59
Q10   1   1.2207  0.6820  0.9669  11.00000  0.05    1.34
Q11   1   1.0418  0.6230  1.0474  11.00000  0.05    1.32
Q12   1   0.4591  0.0206  0.0336  11.00000  0.05    1.24
Q13   1   0.3230  0.5697  0.5376  11.00000  0.05    1.14
Q14   1   0.3975  0.4612  0.3335  11.00000  0.05    1.05
Q15   1   1.1207  0.6103  0.9260  11.00000  0.05    1.01
Q16   1   0.3616  0.2605  0.4402  11.00000  0.05    1.00
Q17   1   1.1982  0.6496  0.9158  11.00000  0.05    0.92
Q18   1   0.3002  0.1545  0.2888  11.00000  0.05    0.87
Q19   1   1.0585  0.7035  0.8190  11.00000  0.05    0.86
Q20   1   0.5660  0.2676  0.2570  11.00000  0.05    0.86
;
_shelx_res_checksum               747
_shelx_hkl_file
;
   2   0   0  130.69   10.50
   2   0   0  137.89   11.70
   2   0   0  160.38   10.60
   2   0   0  127.49   11.30
   2   0   0  129.59   11.80
   2   0   0  131.79   10.60
   2   0   0  166.58   10.50
  -2   0   0  137.89   10.70
  -2   0   0  164.68   11.80
  -2   0   0  148.19   12.10
  -2   0   0  164.08   11.90
  -2   0   0  146.29   10.40
  -2   0   0  123.69   10.60
  -2   0   0  126.99   10.30
   3   0   0 1176.78   75.49
   3   0   0  997.00   73.89
   3   0   0 1089.99   75.29
   3   0   0 1149.58   74.89
  -3   0   0 1116.89   74.79
  -3   0   0 1035.90   75.49
  -3   0   0 1125.99   75.19
   4   0   0 1285.87   84.79
   4   0   0 1314.57   85.49
   4   0   0 1169.78   86.79
   4   0   0 1193.28   86.09
   4   0   0 1262.27   86.69
  -4   0   0 1262.27   86.89
  -4   0   0 1264.67   86.39
  -4   0   0 1296.27   85.19
   6   0   0 1892.61  124.59
   6   0   0 1817.22  127.69
   6   0   0 1736.83  124.79
   6   0   0 1843.82  126.79
   6   0   0 1871.61  127.29
  -6   0   0 1906.41  127.99
  -6   0   0 1932.91  127.29
  -6   0   0 1912.71  125.09
  -6   0   0 1653.73  124.99
  -6   0   0 1941.21  130.09
   7   0   0  220.18   23.70
   7   0   0  246.08   20.60
   7   0   0  243.38   23.70
   7   0   0  218.18   19.60
   7   0   0  243.58   19.60
   7   0   0  224.08   22.70
   7   0   0  208.68   20.00
  -7   0   0  217.68   20.30
  -7   0   0  230.18   23.40
  -7   0   0  214.28   19.10
  -7   0   0  241.28   19.60
  -7   0   0  287.77   25.70
  -7   0   0  260.37   22.10
  -7   0   0  185.98   25.80
   8   0   0  210.38   20.50
   8   0   0  241.48   24.90
   8   0   0  247.98   21.50
   8   0   0  225.98   20.40
   8   0   0  250.57   25.80
   8   0   0  234.98   21.50
   8   0   0  212.28   20.10
  -8   0   0  233.88   20.30
  -8   0   0  244.88   28.60
  -8   0   0  192.38   28.30
  -8   0   0  227.38   21.50
  -8   0   0  270.47   26.00
   9   0   0  112.89   18.60
   9   0   0  136.89   17.00
   9   0   0  110.39   18.70
   9   0   0  115.09   15.70
   9   0   0  131.49   15.80
   9   0   0  101.79   14.00
   9   0   0  117.69   19.60
  -9   0   0  129.89   18.90
  -9   0   0   87.39   19.60
  -9   0   0  106.49   15.10
  -9   0   0  134.19   16.00
  -9   0   0  117.19   22.60
  -9   0   0  139.69   22.10
  10   0   0  270.67   25.10
  10   0   0  239.78   30.80
  10   0   0  212.08   28.40
  10   0   0  282.97   26.20
  10   0   0  302.67   33.50
  10   0   0  276.17   24.60
  10   0   0  256.97   24.40
 -10   0   0  258.87   26.00
 -10   0   0  278.87   37.00
 -10   0   0  238.18   23.90
 -10   0   0  279.87   33.40
 -10   0   0  269.97   34.10
  11   0   0   40.60   14.40
  11   0   0   40.90   11.60
  11   0   0   37.50   16.10
  11   0   0   49.30   12.10
  11   0   0   48.30   12.50
  11   0   0   26.50   10.80
 -11   0   0   56.19   12.80
 -11   0   0   50.39   23.70
 -11   0   0   40.30   15.90
 -11   0   0   61.99   20.70
 -11   0   0   43.50   12.10
  12   0   0  131.49   24.10
  12   0   0   93.19   16.60
  12   0   0   89.59   20.90
  12   0   0  105.09   18.40
  12   0   0  141.29   18.00
  12   0   0  122.79   24.00
  12   0   0   78.39   15.30
 -12   0   0  129.09   25.10
 -12   0   0  105.29   17.30
 -12   0   0  128.09   27.20
 -12   0   0  151.28   19.40
 -12   0   0  152.38   35.20
  13   0   0  185.28   30.70
  13   0   0  107.49   18.60
  13   0   0  112.59   21.00
  13   0   0  123.99   26.10
  13   0   0  110.79   24.50
  13   0   0  100.99   25.00
  13   0   0  137.19   19.60
 -13   0   0   99.99   23.40
 -13   0   0  107.39   30.00
 -13   0   0  143.09   21.30
 -13   0   0  118.79   28.70
 -13   0   0  195.88   35.90
  14   0   0   71.89   17.00
  14   0   0   88.09   18.70
  14   0   0   91.39   23.80
  14   0   0   72.79   19.60
  14   0   0   46.10   20.50
 -14   0   0   92.09   19.80
 -14   0   0   56.09   27.30
 -14   0   0   89.89   30.20
 -14   0   0   53.09   19.60
  15   0   0   22.00   13.90
  15   0   0   24.10   17.90
  15   0   0   -0.20   15.30
  15   0   0   -7.20   18.00
  15   0   0    9.00   14.00
 -15   0   0   23.40   20.20
 -15   0   0    6.50   26.70
 -15   0   0    5.00   17.20
 -15   0   0   22.90   15.60
  16   0   0  111.09   28.70
  16   0   0   64.89   19.80
  16   0   0   90.99   20.80
  16   0   0  110.99   32.60
  16   0   0   91.99   19.90
 -16   0   0  169.18   50.29
 -16   0   0   39.20   18.90
 -16   0   0  162.08   34.00
  17   0   0   -8.10   17.90
  17   0   0   -9.40   17.30
  17   0   0   25.40   30.20
 -17   0   0    1.60    9.80
 -17   0   0    6.50   42.30
 -17   0   0   16.20   20.40
 -18   0   1   10.70   28.10
 -18   0   1    5.90   23.50
  18   0  -1   28.90   20.40
  18   0  -1   23.40   22.70
  18   0  -1   12.20   21.30
 -17   0   1   83.59   28.80
 -17   0   1   84.49   20.30
 -17   0   1   62.59   39.00
  17   0  -1   54.19   20.50
  17   0  -1   54.29   27.60
  17   0  -1   44.00   20.00
  17   0  -1   49.10   18.30
 -16   0   1  132.09   30.80
 -16   0   1   49.99   22.00
 -16   0   1  136.59   42.30
  16   0  -1  102.99   28.50
  16   0  -1  109.59   34.80
  16   0  -1  134.09   22.90
  16   0  -1  126.99   22.90
  16   0  -1  124.79   24.40
 -15   0   1   24.20   11.70
 -15   0   1   45.80   26.40
 -15   0   1   74.89   29.90
 -15   0   1   31.70   20.20
  15   0  -1   19.30   16.10
  15   0  -1   26.70   15.10
  15   0  -1   13.00   21.20
  15   0  -1   38.30   15.20
  15   0  -1   -8.40   15.40
 -14   0   1    3.10   15.80
 -14   0   1  -13.60   20.30
 -14   0   1   32.80   15.40
 -14   0   1   22.40   20.70
  14   0  -1   19.90   12.90
  14   0  -1    7.30   12.70
  14   0  -1   24.00   17.90
  14   0  -1    9.50   17.60
  14   0  -1   11.50   13.40
 -13   0   1  113.09   23.10
 -13   0   1   93.59   17.20
 -13   0   1  110.49   33.20
 -13   0   1  131.39   29.50
 -13   0   1   83.29   21.60
 -13   0   1   89.69   17.80
  13   0  -1  115.29   17.20
  13   0  -1  107.89   24.50
  13   0  -1   86.99   22.80
  13   0  -1   76.79   22.50
  13   0  -1   66.99   16.80
  13   0  -1   85.69   17.80
  13   0  -1   83.89   17.00
 -12   0   1  473.35   42.30
 -12   0   1  548.95   65.89
 -12   0   1  475.45   42.20
 -12   0   1  532.25   52.39
 -12   0   1  545.45   50.09
  12   0  -1  561.34   42.70
  12   0  -1  535.55   42.70
  12   0  -1  458.05   41.20
  12   0  -1  542.15   44.20
  12   0  -1  545.05   48.10
  12   0  -1  573.44   49.99
  12   0  -1  496.75   48.90
 -11   0   1 2040.60  140.19
 -11   0   1 1704.13  126.29
 -11   0   1 1684.73  126.29
 -11   0   1 1897.11  134.89
  11   0  -1 1784.12  131.09
  11   0  -1 1960.10  128.39
  11   0  -1 1957.50  132.39
  11   0  -1 1938.51  126.89
  11   0  -1 1739.33  126.09
  11   0  -1 1770.52  132.29
 -10   0   1  431.56   35.50
 -10   0   1  434.36   45.90
 -10   0   1  414.66   35.20
 -10   0   1  479.05   41.80
 -10   0   1  434.96   42.90
 -10   0   1  401.86   36.40
  10   0  -1  514.65   36.50
  10   0  -1  426.86   39.50
  10   0  -1  429.96   34.90
  10   0  -1  411.96   39.70
  10   0  -1  472.55   37.10
  10   0  -1  420.86   40.70
  10   0  -1  450.75   35.40
  -9   0   1  169.68   18.90
  -9   0   1  187.28   27.40
  -9   0   1  229.58   21.80
  -9   0   1  237.38   28.80
  -9   0   1  225.48   27.90
  -9   0   1  176.68   18.60
  -9   0   1  190.98   22.50
   9   0  -1  184.88   18.50
   9   0  -1  200.28   23.70
   9   0  -1  279.37   29.40
   9   0  -1  207.48   25.80
   9   0  -1  210.98   19.40
   9   0  -1  202.48   20.50
   9   0  -1  173.58   18.70
   9   0  -1  167.88   18.90
  -8   0   1  276.37   23.40
  -8   0   1  241.98   22.90
  -8   0   1  257.57   26.80
  -8   0   1  265.07   26.80
  -8   0   1  239.98   21.40
  -8   0   1  262.67   22.00
   8   0  -1  254.47   21.50
   8   0  -1  232.18   25.70
   8   0  -1  297.77   24.00
   8   0  -1  230.18   25.70
   8   0  -1  244.38   22.80
   8   0  -1  260.57   22.30
  -7   0   1 1079.59   75.79
  -7   0   1 1080.09   79.89
  -7   0   1 1123.49   79.19
  -7   0   1 1058.29   76.69
  -7   0   1 1138.99   76.29
  -7   0   1 1050.19   80.99
  -7   0   1 1075.79   75.59
   7   0  -1 1067.29   78.49
   7   0  -1 1094.29   75.99
   7   0  -1 1080.99   79.39
   7   0  -1 1061.19   78.79
   7   0  -1 1122.19   75.49
   7   0  -1 1187.18   75.89
  -5   0   1 4485.95  311.07
  -5   0   1 4529.75  317.57
   5   0  -1 4514.95  315.67
   5   0  -1 4428.36  312.77
  -4   0   1   75.19    7.70
  -4   0   1   80.99   11.60
  -4   0   1   72.09   10.10
  -4   0   1   65.49    8.70
  -4   0   1   73.79    8.10
  -4   0   1   71.09   11.00
   4   0  -1   69.29   10.10
   4   0  -1   71.69    7.90
   4   0  -1   53.59    7.90
   4   0  -1   82.99   11.10
   4   0  -1   55.19    6.40
   4   0  -1   49.10    6.30
   4   0  -1   65.79    8.30
   4   0  -1   68.49    7.50
  -2   0   1  275.27   17.30
  -2   0   1  262.67   16.80
  -2   0   1  205.28   17.30
  -2   0   1  269.27   18.60
  -2   0   1  257.37   18.30
   2   0  -1  255.57   17.20
   2   0  -1  210.88   17.70
   2   0  -1  220.68   17.90
   2   0  -1  259.37   17.60
   2   0  -1  207.98   18.00
   1   0   1  575.94   39.90
   1   0   1  589.74   40.50
  -1   0  -1  545.35   39.70
  -1   0  -1  610.34   39.40
  -1   0  -1  602.74   40.70
   2   0   1  542.35   38.10
   2   0   1  583.14   39.20
   2   0   1  533.95   37.70
   2   0   1  544.35   38.20
  -2   0  -1  572.74   38.10
  -2   0  -1  555.34   39.10
  -2   0  -1  507.65   36.30
   3   0   1    5.10    2.40
   3   0   1    3.30    2.60
   3   0   1    0.40    3.30
   3   0   1    0.10    2.50
   3   0   1    7.40    2.70
   3   0   1    3.90    2.70
   3   0   1   -1.10    3.40
  -3   0  -1    4.90    2.40
  -3   0  -1    2.50    1.30
  -3   0  -1    0.90    4.10
  -3   0  -1    2.70    2.30
  -3   0  -1    4.80    3.90
  -3   0  -1    1.80    2.30
  -3   0  -1    1.30    3.20
   4   0   1  955.60   61.59
   4   0   1  866.31   63.39
   4   0   1  804.02   61.49
   4   0   1  879.01   62.49
  -4   0  -1  869.21   60.89
  -4   0  -1  916.41   60.29
  -4   0  -1  981.40   62.69
  -4   0  -1  906.91   62.59
  -4   0  -1  874.71   64.39
  -4   0  -1  898.01   60.39
  -4   0  -1  914.21   63.19
  -4   0  -1  839.02   58.99
   5   0   1  128.19   12.60
   5   0   1  144.79   18.90
   5   0   1  105.79   13.90
   5   0   1  142.39   12.60
   5   0   1  122.59   15.60
   5   0   1  135.59   13.40
  -5   0  -1  112.09   15.20
  -5   0  -1  152.98   12.70
  -5   0  -1  101.49   16.30
  -5   0  -1   89.09   13.00
   6   0   1  358.16   26.30
   6   0   1  424.66   31.10
   6   0   1  348.97   26.10
   6   0   1  357.46   26.90
   6   0   1  299.17   26.70
   6   0   1  379.86   30.00
   6   0   1  329.07   30.20
   6   0   1  353.96   27.90
  -6   0  -1  285.37   25.50
  -6   0  -1  327.87   32.20
  -6   0  -1  339.97   27.00
  -6   0  -1  380.56   26.40
  -6   0  -1  312.77   29.00
  -6   0  -1  408.16   31.60
   7   0   1  278.97   23.50
   7   0   1  291.97   26.90
   7   0   1  262.47   22.30
   7   0   1  262.47   25.90
   7   0   1  284.57   24.10
   7   0   1  279.67   25.20
   7   0   1  263.67   26.90
   7   0   1  277.17   22.60
  -7   0  -1  275.97   29.70
  -7   0  -1  271.97   23.50
  -7   0  -1  255.67   25.90
  -7   0  -1  265.57   22.20
  -7   0  -1  271.97   27.30
  -7   0  -1  323.67   22.70
   8   0   1  792.42   54.99
   8   0   1  777.42   54.09
   8   0   1  678.23   54.69
   8   0   1  853.31   58.59
   8   0   1  718.23   58.09
   8   0   1  746.13   59.09
  -8   0  -1  755.32   59.49
  -8   0  -1  724.33   53.79
  -8   0  -1  723.23   54.89
  -8   0  -1  809.42   58.29
  -8   0  -1  731.03   53.69
  -8   0  -1  792.32   63.09
   9   0   1   12.70    9.30
   9   0   1   10.10    7.60
   9   0   1    7.80    7.30
   9   0   1    6.80   10.20
   9   0   1    5.50   10.30
   9   0   1    3.40    8.70
   9   0   1    2.60    6.60
  -9   0  -1   10.30    6.80
  -9   0  -1   -0.90    6.10
  -9   0  -1    5.50   12.40
  -9   0  -1    1.20    7.80
  -9   0  -1    8.90   10.30
  -9   0  -1   19.60   12.60
  10   0   1  398.96   32.20
  10   0   1  388.46   38.10
  10   0   1  325.47   36.20
  10   0   1  360.36   31.40
  10   0   1  395.66   31.00
  10   0   1  329.47   35.40
 -10   0  -1  301.67   41.40
 -10   0  -1  330.37   31.90
 -10   0  -1  359.06   30.30
 -10   0  -1  390.26   42.50
 -10   0  -1  330.37   30.00
 -10   0  -1  368.46   36.20
  11   0   1  133.29   19.10
  11   0   1  165.48   26.40
  11   0   1  174.58   20.80
  11   0   1  164.08   25.20
  11   0   1  178.08   21.00
  11   0   1  156.28   26.60
  11   0   1  164.38   20.90
 -11   0  -1  174.58   36.10
 -11   0  -1  157.98   20.20
 -11   0  -1  157.68   24.70
 -11   0  -1  164.58   28.50
 -11   0  -1  130.89   24.70
  12   0   1    7.30   10.30
  12   0   1   18.10   13.50
  12   0   1   22.90   28.10
  12   0   1   23.00   16.50
  12   0   1   14.40   11.40
  12   0   1   21.10   15.20
 -12   0  -1    5.40   16.40
 -12   0  -1    5.50   11.20
 -12   0  -1    2.90   18.50
 -12   0  -1   21.00   16.40
 -12   0  -1   38.90   12.10
  13   0   1  374.96   36.90
  13   0   1  360.66   44.60
  13   0   1  428.86   44.80
  13   0   1  430.16   50.89
  13   0   1  354.16   35.20
 -13   0  -1  362.06   34.80
 -13   0  -1  396.06   54.59
 -13   0  -1  364.56   44.60
 -13   0  -1  433.76   51.79
  14   0   1   17.10   13.40
  14   0   1   23.90   13.50
  14   0   1   25.10   18.10
  14   0   1   18.70   13.40
  14   0   1   45.50   20.50
 -14   0  -1   34.80   19.30
 -14   0  -1   40.80   15.20
 -14   0  -1   34.10   25.30
 -14   0  -1   -7.90   19.60
  15   0   1  261.47   30.30
  15   0   1  248.58   30.90
  15   0   1  188.28   28.90
  15   0   1  259.07   42.00
  15   0   1  268.37   40.10
 -15   0  -1  294.17   52.09
 -15   0  -1  232.58   37.60
 -15   0  -1  254.57   38.20
  16   0   1  358.86   51.89
  16   0   1  463.85   48.30
  16   0   1  548.95   49.99
  16   0   1  425.56   45.60
  16   0   1  414.86   59.19
 -16   0  -1  578.24   46.90
 -16   0  -1  346.37   65.99
 -16   0  -1  592.44   56.69
  17   0   1    8.00   21.00
  17   0   1    4.50   18.70
  17   0   1   19.00   17.30
 -17   0  -1   48.90   14.50
 -17   0  -1  -30.50   19.80
 -17   0  -1    9.10   20.10
 -18   0   2  181.18   53.19
 -18   0   2  244.28   44.00
  18   0  -2  122.89   41.60
  18   0  -2  219.28   37.80
  18   0  -2  157.58   27.10
 -17   0   2  454.95   56.19
 -17   0   2  514.55   73.89
  17   0  -2  528.45   47.10
  17   0  -2  373.16   52.09
  17   0  -2  384.26   47.80
  17   0  -2  396.36   43.60
 -16   0   2  292.77   42.60
 -16   0   2  273.47   44.80
 -16   0   2  272.87   51.39
  16   0  -2  294.27   34.80
  16   0  -2  259.67   33.30
  16   0  -2  386.26   53.79
  16   0  -2  331.77   44.40
  16   0  -2  305.17   34.30
 -15   0   2   50.59   29.70
 -15   0   2   70.49   25.10
 -15   0   2  -10.10   20.40
  15   0  -2   69.49   38.90
  15   0  -2   21.40   13.90
  15   0  -2   23.40   16.40
  15   0  -2   50.49   20.60
  15   0  -2   29.20   15.00
 -14   0   2  126.19   34.40
 -14   0   2   98.19   27.30
 -14   0   2  116.19   31.30
  14   0  -2  123.69   26.70
  14   0  -2  131.69   28.20
  14   0  -2  130.79   21.40
  14   0  -2  128.89   24.00
  14   0  -2  133.09   22.90
 -13   0   2  380.76   45.70
 -13   0   2  453.35   52.99
 -13   0   2  395.06   36.60
 -13   0   2  405.46   37.40
 -13   0   2  387.26   56.39
  13   0  -2  427.46   42.90
  13   0  -2  397.96   45.70
  13   0  -2  378.26   37.70
  13   0  -2  332.17   35.60
  13   0  -2  412.36   36.10
  13   0  -2  480.45   52.19
 -12   0   2 2094.79  153.48
 -12   0   2 2121.39  147.19
 -12   0   2 1905.31  139.99
 -12   0   2 1728.73  139.59
 -12   0   2 2102.69  149.29
  12   0  -2 1837.12  143.79
  12   0  -2 1966.40  145.89
  12   0  -2 2267.17  140.29
  12   0  -2 2147.79  140.29
  12   0  -2 1990.40  144.89
  12   0  -2 2153.98  141.79
 -11   0   2 1624.34  114.99
 -11   0   2 1608.74  114.49
 -11   0   2 1734.53  121.49
 -11   0   2 1612.24  125.99
 -11   0   2 1548.95  114.89
 -11   0   2 1818.62  123.99
  11   0  -2 1691.73  114.99
  11   0  -2 1723.43  120.89
  11   0  -2 1675.93  114.89
  11   0  -2 1614.64  119.69
  11   0  -2 1584.14  118.99
  11   0  -2 1673.13  116.39
 -10   0   2    3.30    7.60
 -10   0   2   -1.30   11.80
 -10   0   2   10.20    7.90
 -10   0   2   -1.00   10.00
 -10   0   2   11.70    8.30
 -10   0   2   -0.80    8.10
 -10   0   2    5.40    7.20
  10   0  -2    0.70    7.00
  10   0  -2    3.00   10.90
  10   0  -2    8.00    8.00
  10   0  -2    0.60    5.80
  10   0  -2   -2.50    8.30
  10   0  -2    8.60   10.10
  -9   0   2  107.99   15.10
  -9   0   2  157.78   18.40
  -9   0   2  118.59   22.40
  -9   0   2  165.88   24.40
  -9   0   2  139.99   19.80
  -9   0   2  119.29   16.20
  -9   0   2  120.99   21.80
   9   0  -2  138.79   16.60
   9   0  -2  131.29   18.20
   9   0  -2  132.19   21.50
   9   0  -2  137.19   20.90
   9   0  -2  116.19   20.20
   9   0  -2  111.19   14.60
   9   0  -2  157.28   16.60
   9   0  -2  139.39   16.70
  -8   0   2   -0.30    7.30
  -8   0   2    2.40    9.50
  -8   0   2    2.40    5.20
  -8   0   2    3.70    7.50
  -8   0   2   10.20    6.40
  -8   0   2    3.00    5.10
   8   0  -2    1.10    6.10
   8   0  -2    3.30    7.90
   8   0  -2    4.20    7.70
   8   0  -2    1.20    5.80
   8   0  -2    4.10    6.60
   8   0  -2    1.70    4.20
   8   0  -2    6.80    4.70
  -7   0   2 3047.70  203.48
  -7   0   2 2978.20  204.28
  -7   0   2 2997.30  202.28
   7   0  -2 2732.73  198.18
   7   0  -2 3009.20  202.38
   7   0  -2 2985.90  201.88
   7   0  -2 3134.19  201.78
  -6   0   2 5081.39  349.57
   6   0  -2 4956.40  352.86
  -5   0   2  389.86   29.70
  -5   0   2  354.36   28.30
  -5   0   2  367.26   25.10
  -5   0   2  341.47   25.80
  -5   0   2  370.76   26.90
  -5   0   2  346.87   28.70
   5   0  -2  345.97   27.90
   5   0  -2  321.87   25.00
   5   0  -2  341.97   28.10
   5   0  -2  338.17   27.50
   5   0  -2  347.17   26.60
   5   0  -2  328.47   25.70
  -4   0   2  109.09   11.80
  -4   0   2  118.59    9.10
  -4   0   2  103.09   13.10
  -4   0   2  105.79   10.60
  -4   0   2  136.59   10.40
  -4   0   2  111.39   10.00
  -4   0   2  123.69   12.30
   4   0  -2  126.29   14.80
   4   0  -2  111.99    9.90
   4   0  -2  112.39   11.60
   4   0  -2   99.49    9.10
   4   0  -2  101.19    8.10
   4   0  -2   99.99    9.80
   4   0  -2  108.49   11.40
   4   0  -2  113.19   10.60
  -3   0   2    4.00    2.70
  -3   0   2    0.90    2.00
  -3   0   2    3.20    4.20
  -3   0   2    4.60    4.10
  -3   0   2    8.80    4.50
  -3   0   2    6.10    2.80
   3   0  -2    3.50    2.30
   3   0  -2    3.20    2.20
   3   0  -2    4.20    1.70
   3   0  -2    7.30    3.50
   3   0  -2    6.70    3.80
   3   0  -2    3.30    3.10
   3   0  -2    5.50    2.90
   3   0  -2    6.80    3.10
  -2   0   2   20.30    3.50
  -2   0   2   31.90    5.30
  -2   0   2   29.50    4.80
  -2   0   2   21.10    3.30
  -2   0   2   32.90    5.10
  -2   0   2   27.30    3.90
  -2   0   2   33.00    5.50
   2   0  -2   30.40    4.80
   2   0  -2   25.20    3.70
   2   0  -2   22.60    3.50
   2   0  -2   33.90    4.40
   2   0  -2   43.60    5.30
   2   0  -2   25.10    4.70
   2   0  -2   31.20    5.00
  -1   0   2   33.10    4.00
  -1   0   2   25.50    3.70
  -1   0   2   21.00    2.30
  -1   0   2   23.20    3.30
  -1   0   2   26.80    4.30
  -1   0   2   30.90    3.60
  -1   0   2   21.00    3.30
  -1   0   2   28.50    3.60
  -1   0   2   23.60    3.20
   1   0  -2   26.20    3.40
   1   0  -2   25.50    3.50
   1   0  -2   26.40    4.20
   1   0  -2   27.20    3.40
   1   0  -2   32.40    3.40
   1   0  -2   28.00    3.90
   1   0  -2   24.20    3.30
   1   0  -2   27.60    3.40
   0   0   2  353.96   23.40
   0   0   2  337.27   24.20
   0   0   2  353.26   23.30
   0   0   2  372.96   23.40
   0   0   2  356.76   23.60
   0   0   2  342.07   23.90
   0   0   2  337.87   23.50
   0   0  -2  324.57   23.20
   0   0  -2  318.27   23.90
   0   0  -2  342.67   23.90
   0   0  -2  311.37   23.00
   0   0  -2  339.37   23.40
   0   0  -2  349.17   23.30
   1   0   2  296.77   22.10
   1   0   2  313.77   20.50
   1   0   2  299.67   21.10
   1   0   2  299.87   20.90
   1   0   2  275.57   23.10
   1   0   2  280.77   21.80
   1   0   2  295.67   21.00
  -1   0  -2  305.47   20.90
  -1   0  -2  301.67   21.90
  -1   0  -2  297.17   20.60
  -1   0  -2  308.67   20.70
  -1   0  -2  298.97   20.80
  -1   0  -2  310.67   22.90
  -1   0  -2  311.97   21.70
   2   0   2  776.72   59.79
   2   0   2  877.11   59.29
   2   0   2  852.11   61.59
   2   0   2  898.51   60.69
   2   0   2  988.40   60.89
   2   0   2  952.60   60.39
  -2   0  -2  859.81   58.79
  -2   0  -2  793.22   58.99
  -2   0  -2  900.51   60.59
  -2   0  -2  885.01   60.49
  -2   0  -2  878.91   61.79
   3   0   2  272.37   22.00
   3   0   2  262.47   18.40
   3   0   2  245.18   17.90
   3   0   2  229.58   20.20
   3   0   2  277.27   20.10
   3   0   2  247.98   17.70
   3   0   2  291.07   20.80
   3   0   2  221.08   19.40
   3   0   2  223.88   18.20
  -3   0  -2  247.18   22.00
  -3   0  -2  230.28   17.40
  -3   0  -2  246.88   17.30
  -3   0  -2  243.28   18.20
  -3   0  -2  240.68   17.80
  -3   0  -2  234.58   19.30
   4   0   2 2065.09  144.19
   4   0   2 2093.19  143.39
   4   0   2 1965.10  143.19
   4   0   2 2046.60  143.99
  -4   0  -2 2292.87  146.89
  -4   0  -2 2339.67  143.99
   5   0   2 1615.94  110.79
   5   0   2 1466.35  108.29
   5   0   2 1656.13  109.89
   5   0   2 1604.94  109.89
  -5   0  -2 1542.55  108.99
  -5   0  -2 1421.26  105.99
  -5   0  -2 1602.54  105.19
  -5   0  -2 1690.83  106.69
  -5   0  -2 1601.74  107.19
  -5   0  -2 1717.23  112.89
   6   0   2  118.89   15.70
   6   0   2  101.19   16.40
   6   0   2  146.99   14.20
   6   0   2   88.49   15.50
   6   0   2  111.09   17.00
   6   0   2  116.89   17.90
   6   0   2  139.09   12.60
   6   0   2  116.09   13.30
  -6   0  -2  135.69   21.00
  -6   0  -2  117.59    9.70
  -6   0  -2  104.19   13.50
  -6   0  -2  138.49   12.20
  -6   0  -2  129.29   12.30
  -6   0  -2  142.09   17.30
   7   0   2 1757.12  111.99
   7   0   2 1505.75  112.89
   7   0   2 1760.92  110.49
   7   0   2 1800.52  109.59
   7   0   2 1648.34  109.49
   7   0   2 1741.33  117.59
   7   0   2 1533.35  110.99
   7   0   2 1471.95  113.79
  -7   0  -2 1603.34  117.09
  -7   0  -2 1528.45  108.69
  -7   0  -2 1560.14  113.89
  -7   0  -2 1504.55  112.29
  -7   0  -2 1524.15  109.09
   8   0   2  191.18   17.00
   8   0   2  177.88   16.80
   8   0   2  151.78   18.20
   8   0   2  148.59   22.50
   8   0   2  181.28   23.80
   8   0   2  171.18   22.70
   8   0   2  165.88   17.80
  -8   0  -2  172.48   27.40
  -8   0  -2  151.28   16.10
  -8   0  -2  165.48   23.60
  -8   0  -2  164.88   21.90
  -8   0  -2  161.98   17.70
  -8   0  -2  149.88   16.00
   9   0   2  719.23   58.89
   9   0   2  705.43   54.59
   9   0   2  744.23   52.69
   9   0   2  764.02   53.89
   9   0   2  650.23   56.99
   9   0   2  710.13   58.29
   9   0   2  739.83   52.59
  -9   0  -2  727.23   63.69
  -9   0  -2  663.43   52.29
  -9   0  -2  726.03   53.99
  -9   0  -2  763.42   59.69
  -9   0  -2  712.13   52.09
  -9   0  -2  751.92   62.99
  10   0   2 1702.73  114.99
  10   0   2 1519.05  118.49
  10   0   2 1455.55  114.89
  10   0   2 1616.54  120.29
  10   0   2 1826.02  113.89
  10   0   2 1559.94  119.09
  10   0   2 1779.52  114.09
 -10   0  -2 1673.33  120.99
 -10   0  -2 1526.05  114.89
 -10   0  -2 1700.13  113.29
 -10   0  -2 1679.03  118.49
  11   0   2  472.65   53.59
  11   0   2  477.65   43.40
  11   0   2  403.36   43.60
  11   0   2  518.15   37.90
  11   0   2  420.26   43.20
  11   0   2  437.56   38.40
  11   0   2  420.16   37.20
 -11   0  -2  441.56   46.70
 -11   0  -2  445.06   37.30
 -11   0  -2  578.44   66.19
 -11   0  -2  420.86   39.20
 -11   0  -2  421.16   42.80
  12   0   2  156.48   21.50
  12   0   2  185.68   21.80
  12   0   2  182.28   30.70
  12   0   2  170.38   30.70
  12   0   2  176.08   29.10
  12   0   2  195.38   25.60
 -12   0  -2  197.78   38.80
 -12   0  -2  188.98   28.90
 -12   0  -2  212.08   27.60
 -12   0  -2  120.09   27.60
 -12   0  -2  227.68   34.60
  13   0   2   90.29   17.50
  13   0   2   86.99   23.90
  13   0   2   67.09   16.40
  13   0   2  104.59   19.60
  13   0   2   83.29   23.80
 -13   0  -2   81.79   16.20
 -13   0  -2  128.99   24.30
 -13   0  -2  112.79   32.90
 -13   0  -2  115.09   28.30
  14   0   2  121.99   22.00
  14   0   2  125.49   30.30
  14   0   2  139.49   25.10
  14   0   2  113.19   20.70
  14   0   2  107.19   25.60
 -14   0  -2  224.98   44.10
 -14   0  -2  157.78   27.80
 -14   0  -2  161.88   23.00
 -14   0  -2  141.69   32.40
  15   0   2  533.95   52.39
  15   0   2  647.94   52.69
  15   0   2  566.64   61.49
  15   0   2  596.54   59.69
  15   0   2  575.64   54.49
 -15   0  -2  634.54   79.49
 -15   0  -2  766.52   59.09
 -15   0  -2  417.16   59.89
 -15   0  -2  761.32   52.49
 -15   0  -2  439.66   61.49
  16   0   2  320.67   36.60
  16   0   2  250.37   43.10
  16   0   2  286.17   57.99
  16   0   2  279.47   36.60
  16   0   2  274.57   35.90
 -16   0  -2  210.08   44.40
 -16   0  -2  370.96   33.40
 -16   0  -2  287.57   30.10
 -16   0  -2  196.78   45.20
  17   0   2    7.20   19.00
  17   0   2   12.70   20.40
  17   0   2  -12.20   21.50
 -17   0  -2    2.20   13.40
 -17   0  -2   -1.50   25.50
 -18   0   3  438.06   76.69
 -18   0   3  454.25   59.99
  18   0  -3  392.76   47.50
  18   0  -3  398.16   45.70
  18   0  -3  403.56   47.50
 -17   0   3  413.66   64.59
 -17   0   3  278.77   48.50
 -17   0   3  465.15   55.49
  17   0  -3  428.16   43.80
  17   0  -3  471.95   43.70
  17   0  -3  325.07   48.00
  17   0  -3  307.57   38.40
 -16   0   3   49.90   24.80
 -16   0   3   45.20   29.90
 -16   0   3   40.80   22.30
  16   0  -3   67.99   19.00
  16   0  -3   56.89   21.20
  16   0  -3   49.10   22.10
  16   0  -3   42.50   16.90
 -15   0   3  166.38   32.10
 -15   0   3  198.48   41.20
 -15   0   3  183.58   28.60
 -15   0   3  135.19   42.70
  15   0  -3  112.99   27.00
  15   0  -3  162.88   29.10
  15   0  -3  186.28   25.50
  15   0  -3  146.89   30.40
  15   0  -3  130.09   22.20
 -14   0   3   -5.00   15.10
 -14   0   3    9.70   15.10
 -14   0   3   23.80   22.40
 -14   0   3   -2.90   19.00
  14   0  -3  -14.60   14.80
  14   0  -3   -3.20   12.20
  14   0  -3   -9.40   10.80
  14   0  -3   -6.60   13.90
  14   0  -3    2.80   11.60
 -13   0   3  660.83   59.29
 -13   0   3  662.93   50.59
 -13   0   3  568.04   63.79
 -13   0   3  715.83   63.19
 -13   0   3  626.04   50.89
  13   0  -3  656.83   57.99
  13   0  -3  579.74   49.70
  13   0  -3  580.14   51.79
  13   0  -3  604.54   50.39
  13   0  -3  611.54   55.79
  13   0  -3  733.83   58.29
 -12   0   3  908.41   65.99
 -12   0   3  856.41   65.59
 -12   0   3  965.90   73.49
 -12   0   3  839.42   73.39
  12   0  -3  946.41   67.49
  12   0  -3  844.02   65.09
  12   0  -3  834.82   70.99
  12   0  -3  906.61   65.69
  12   0  -3  793.22   69.29
  12   0  -3  866.01   70.79
 -11   0   3  359.56   35.00
 -11   0   3  363.26   34.40
 -11   0   3  363.66   38.80
 -11   0   3  399.06   42.00
 -11   0   3  378.66   33.10
 -11   0   3  347.67   32.80
 -11   0   3  328.57   32.40
  11   0  -3  334.77   37.60
  11   0  -3  444.16   33.60
  11   0  -3  468.05   33.00
  11   0  -3  405.26   33.60
  11   0  -3  343.87   36.90
  11   0  -3  405.46   34.80
  11   0  -3  328.77   36.20
 -10   0   3   -2.10    7.50
 -10   0   3   10.20    7.90
 -10   0   3   20.20    9.20
 -10   0   3   14.70    7.50
 -10   0   3    8.00   14.20
 -10   0   3   15.80   13.30
 -10   0   3    2.10   11.20
  10   0  -3   -0.30   10.60
  10   0  -3   30.40   12.10
  10   0  -3    4.50    9.10
  10   0  -3    1.40    5.50
  10   0  -3    1.20   10.40
  10   0  -3   -0.80    7.10
  10   0  -3    5.90    8.00
  -9   0   3   21.50    7.00
  -9   0   3   10.50    7.30
  -9   0   3   16.10    7.60
  -9   0   3   19.60   12.10
  -9   0   3   34.20    9.30
  -9   0   3   16.30   13.20
  -9   0   3   13.00   10.60
   9   0  -3   24.30    6.30
   9   0  -3   26.10   11.40
   9   0  -3   16.70    8.30
   9   0  -3   31.70    9.50
   9   0  -3    3.50    6.80
   9   0  -3   15.10   10.80
   9   0  -3   23.30   10.80
  -8   0   3  367.16   27.20
  -8   0   3  340.47   32.30
  -8   0   3  376.56   33.90
  -8   0   3  328.67   34.10
  -8   0   3  399.16   29.20
  -8   0   3  336.27   28.10
   8   0  -3  362.66   28.50
   8   0  -3  370.16   28.50
   8   0  -3  345.57   29.40
   8   0  -3  329.37   33.30
   8   0  -3  341.67   31.20
   8   0  -3  319.87   31.40
   8   0  -3  332.47   26.40
  -7   0   3  446.06   30.70
  -7   0   3  420.66   32.00
  -7   0   3  377.16   32.90
  -7   0   3  416.56   32.00
  -7   0   3  493.15   36.80
  -7   0   3  416.16   36.10
  -7   0   3  416.96   37.00
   7   0  -3  420.86   33.50
   7   0  -3  431.66   34.70
   7   0  -3  409.26   35.00
   7   0  -3  381.56   34.00
   7   0  -3  376.46   32.50
   7   0  -3  411.36   30.30
   7   0  -3  436.76   28.40
   7   0  -3  403.56   31.60
  -6   0   3  105.59   11.30
  -6   0   3  131.19   18.90
  -6   0   3  127.39   17.00
  -6   0   3   94.59    9.80
  -6   0   3  116.79   13.00
  -6   0   3   69.49   11.30
  -6   0   3   96.09   15.10
   6   0  -3  125.49   16.10
   6   0  -3  101.29   11.40
   6   0  -3   75.29    9.00
   6   0  -3  100.29   14.10
   6   0  -3   98.69    8.00
   6   0  -3  144.39   15.80
   6   0  -3  109.39   14.50
   6   0  -3  107.69   12.40
  -5   0   3  226.28   15.70
  -5   0   3  202.88   20.10
  -5   0   3  213.38   18.20
  -5   0   3  201.38   19.70
  -5   0   3  216.18   17.00
  -5   0   3  196.08   16.90
   5   0  -3  201.98   18.80
   5   0  -3  222.78   18.10
   5   0  -3  195.18   14.70
   5   0  -3  209.68   18.60
   5   0  -3  200.98   16.90
   5   0  -3  180.48   16.70
   5   0  -3  192.18   16.80
   5   0  -3  216.48   19.20
  -4   0   3 1285.67   85.79
  -4   0   3 1261.47   85.29
   4   0  -3 1249.57   83.99
   4   0  -3 1221.08   84.79
   4   0  -3 1205.68   84.59
   4   0  -3 1192.68   81.69
   4   0  -3 1235.58   83.29
  -3   0   3  283.67   21.20
  -3   0   3  306.07   22.20
  -3   0   3  287.87   22.80
  -3   0   3  294.37   22.60
   3   0  -3  303.27   22.40
   3   0  -3  296.77   22.00
   3   0  -3  289.77   20.40
   3   0  -3  279.27   21.10
   3   0  -3  291.67   22.00
   3   0  -3  277.97   21.00
   3   0  -3  277.17   22.00
   3   0  -3  301.67   21.30
  -2   0   3 1394.46   93.79
  -1   0   3  156.78   12.60
  -1   0   3  157.58   12.90
  -1   0   3  157.78   12.90
  -1   0   3  166.58   13.20
  -1   0   3  148.19   12.60
  -1   0   3  193.68   14.60
  -1   0   3  155.18   12.80
  -1   0   3  158.38   11.90
  -1   0   3  174.08   12.40
   1   0  -3  168.88   13.30
   1   0  -3  154.78   12.50
   1   0  -3  195.28   13.30
   1   0  -3  170.28   12.30
   1   0  -3  180.48   12.90
   1   0  -3  173.58   13.20
   1   0  -3  175.28   12.70
   0   0   3  590.44   42.10
   0   0   3  617.74   42.70
   0   0   3  579.54   41.70
   0   0   3  603.44   41.30
   0   0   3  605.34   41.40
   0   0   3  612.94   41.40
   0   0   3  661.33   41.30
   0   0   3  613.64   42.20
   0   0   3  621.34   41.80
   0   0  -3  610.14   42.10
   0   0  -3  603.64   42.20
   0   0  -3  603.54   41.40
   0   0  -3  555.94   40.70
   0   0  -3  620.74   41.30
   0   0  -3  617.34   42.20
   0   0  -3  640.24   41.50
   2   0   3  660.03   46.00
   2   0   3  723.13   44.30
   2   0   3  643.34   46.10
   2   0   3  639.04   48.60
   2   0   3  632.84   44.90
   2   0   3  698.43   47.30
   2   0   3  706.73   45.70
   2   0   3  643.54   44.70
  -2   0  -3  651.43   44.70
  -2   0  -3  623.44   44.20
  -2   0  -3  655.83   44.40
  -2   0  -3  615.44   44.40
  -2   0  -3  666.03   47.90
  -2   0  -3  637.54   46.60
  -2   0  -3  634.04   46.10
   3   0   3 4426.36  289.07
   3   0   3 4203.08  287.27
   4   0   3 4209.58  284.57
   4   0   3 4317.57  287.17
  -4   0  -3 4282.07  287.97
  -4   0  -3 4290.97  285.57
   5   0   3 1257.77   99.29
   5   0   3 1369.46   98.79
   5   0   3 1434.56   95.39
   5   0   3 1436.66   95.99
   5   0   3 1599.04   99.89
   5   0   3 1446.66   95.09
  -5   0  -3 1409.46   95.19
  -5   0  -3 1375.66   95.79
  -5   0  -3 1424.66   94.19
  -5   0  -3 1412.96   96.99
  -5   0  -3 1481.55  102.29
  -5   0  -3 1303.07   98.59
   6   0   3  205.68   17.50
   6   0   3  182.08   16.30
   6   0   3  210.08   25.00
   6   0   3  211.98   16.40
   6   0   3  208.38   21.40
   6   0   3  184.38   18.60
   6   0   3  208.68   23.00
   6   0   3  151.28   18.20
  -6   0  -3  156.58   18.10
  -6   0  -3  232.48   25.50
  -6   0  -3  167.58   14.00
  -6   0  -3  214.08   27.50
  -6   0  -3  177.38   15.20
  -6   0  -3  164.78   16.60
  -6   0  -3  173.98   15.80
   7   0   3  179.48   17.50
   7   0   3  276.07   29.70
   7   0   3  203.18   18.90
   7   0   3  214.48   24.80
   7   0   3  180.58   24.10
   7   0   3  169.78   19.70
   7   0   3  207.98   17.80
  -7   0  -3  222.18   30.40
  -7   0  -3  197.58   20.70
  -7   0  -3  194.48   18.40
  -7   0  -3  186.48   17.00
  -7   0  -3  199.48   15.00
  -7   0  -3  176.38   16.70
   8   0   3   87.89   16.90
   8   0   3  106.39   19.10
   8   0   3   94.69   20.10
   8   0   3   80.79   15.10
   8   0   3   85.29   12.40
   8   0   3   96.59   14.80
   8   0   3   80.19   12.40
  -8   0  -3   88.69   14.60
  -8   0  -3   93.59   16.50
  -8   0  -3   89.79   21.00
  -8   0  -3   90.99   12.00
  -8   0  -3   93.69   12.60
  -8   0  -3   90.29    9.10
   9   0   3 2055.89  147.89
   9   0   3 2162.98  142.69
   9   0   3 1924.31  146.49
   9   0   3 2021.50  144.09
   9   0   3 2150.38  141.69
   9   0   3 2047.40  148.19
  -9   0  -3 1891.41  142.39
  -9   0  -3 2252.97  140.89
  -9   0  -3 2143.69  144.79
  -9   0  -3 2122.39  153.08
  10   0   3 1301.97   85.79
  10   0   3 1286.37   87.09
  10   0   3 1175.08   91.59
  10   0   3 1102.19   88.39
  10   0   3 1202.48   93.09
  10   0   3 1267.97   92.79
 -10   0  -3 1165.28   84.29
 -10   0  -3 1183.48  102.29
  11   0   3   18.80   15.50
  11   0   3   18.40   11.20
  11   0   3   21.40   16.60
  11   0   3   36.20   11.70
  11   0   3   33.50   13.00
  11   0   3   11.90   15.50
 -11   0  -3   29.40   10.00
 -11   0  -3   49.80   22.60
 -11   0  -3   19.30   13.80
 -11   0  -3   18.60   15.90
  12   0   3    3.00   13.40
  12   0   3   -0.90   10.20
  12   0   3    2.60   16.20
  12   0   3   -5.80   14.50
  12   0   3   -6.80   13.30
 -12   0  -3   -6.60   15.80
 -12   0  -3   -6.50   11.90
 -12   0  -3    5.20   12.80
 -12   0  -3   -3.00   20.60
 -12   0  -3  -13.00    8.00
  13   0   3   39.20   21.80
  13   0   3   39.10   14.10
  13   0   3   48.30   20.50
  13   0   3   26.90   14.90
  13   0   3   34.20   13.50
 -13   0  -3   75.59   37.00
 -13   0  -3   57.69   14.60
 -13   0  -3   26.80   22.80
 -13   0  -3   29.20   14.70
  14   0   3  213.98   36.90
  14   0   3  290.97   39.90
  14   0   3  266.37   31.30
  14   0   3  234.78   31.60
  14   0   3  205.18   28.70
 -14   0  -3  197.78   38.20
 -14   0  -3  347.77   35.70
 -14   0  -3  214.18   54.79
 -14   0  -3  376.46   58.19
 -14   0  -3  326.17   30.20
  15   0   3  141.69   35.30
  15   0   3  178.38   40.00
  15   0   3  272.17   36.50
  15   0   3  267.67   32.90
  15   0   3  226.48   30.40
 -15   0  -3  203.68   37.60
 -15   0  -3  203.28   45.10
 -15   0  -3  230.68   23.50
 -15   0  -3  284.27   27.70
  16   0   3   56.39   40.70
  16   0   3   27.00   17.60
  16   0   3   -3.10   29.70
 -16   0  -3   18.00   26.50
 -16   0  -3   17.70    9.70
 -16   0  -3    5.30   10.60
 -18   0   4  197.78   41.70
 -18   0   4  135.09   44.20
  18   0  -4  171.08   30.20
  18   0  -4  217.08   32.60
  18   0  -4  161.18   29.10
 -17   0   4  105.39   28.80
 -17   0   4  373.16   68.09
 -17   0   4  149.59   33.60
  17   0  -4  140.79   26.70
  17   0  -4  143.59   28.60
  17   0  -4  173.08   25.80
  17   0  -4  136.99   30.60
 -16   0   4    6.90   19.70
 -16   0   4   -3.60   24.60
 -16   0   4    1.20   26.90
  16   0  -4    5.50   14.70
  16   0  -4   -6.60   14.70
  16   0  -4  -18.80   17.40
  16   0  -4    3.10   14.30
 -15   0   4   -5.90   26.20
 -15   0   4  -15.50   19.70
 -15   0   4   16.60   18.50
 -15   0   4   10.80   15.40
  15   0  -4   12.50   19.30
  15   0  -4  -10.30   11.60
  15   0  -4   -3.70   12.40
  15   0  -4   -2.70   15.10
  15   0  -4    5.00   19.60
 -14   0   4  -21.80   16.80
 -14   0   4    8.30   16.90
 -14   0   4    2.90   19.60
 -14   0   4   -1.90   11.50
 -14   0   4    9.80   12.30
  14   0  -4   -9.30   13.90
  14   0  -4    6.60   13.50
  14   0  -4    6.80   11.80
  14   0  -4    4.40   16.70
  14   0  -4   -0.10   11.70
 -13   0   4   12.20   13.40
 -13   0   4   22.10   19.70
 -13   0   4   10.40    7.30
 -13   0   4   15.80   12.40
 -13   0   4   10.30   17.00
  13   0  -4    9.80   10.20
  13   0  -4   17.90   13.50
  13   0  -4    5.10   14.50
  13   0  -4   15.80   11.10
  13   0  -4   20.40   15.80
 -12   0   4   35.90   12.50
 -12   0   4   26.60   13.30
 -12   0   4   19.20   10.90
 -12   0   4   37.20   14.80
 -12   0   4   25.30   14.80
 -12   0   4   19.90   10.40
 -12   0   4   41.20   20.40
 -12   0   4   10.20   15.70
  12   0  -4   22.70   11.80
  12   0  -4   29.80   14.30
  12   0  -4   14.30   10.00
  12   0  -4   29.60   12.20
  12   0  -4   46.70   16.90
 -11   0   4   37.80   11.60
 -11   0   4   37.50   16.80
 -11   0   4   22.00   17.60
 -11   0   4   20.10    9.60
 -11   0   4   14.00    8.40
 -11   0   4   14.10   12.20
  11   0  -4   32.10   11.00
  11   0  -4   24.80   13.20
  11   0  -4   28.10   10.00
  11   0  -4   13.30    9.70
  11   0  -4   27.40    7.70
  11   0  -4   18.90   11.60
  11   0  -4   19.30   13.10
 -10   0   4  266.37   33.10
 -10   0   4  195.98   24.40
 -10   0   4  252.87   35.30
 -10   0   4  240.78   21.40
 -10   0   4  257.57   27.00
 -10   0   4  217.98   29.50
 -10   0   4  226.28   23.00
  10   0  -4  201.88   26.10
  10   0  -4  224.88   29.00
  10   0  -4  213.98   22.70
  10   0  -4  243.98   23.50
  10   0  -4  258.97   23.70
  10   0  -4  220.18   24.20
  10   0  -4  270.17   31.20
  10   0  -4  230.48   20.00
  -9   0   4   28.80    9.30
  -9   0   4   45.50    8.10
  -9   0   4   33.10   13.70
  -9   0   4   29.50    9.90
  -9   0   4   58.39   18.80
  -9   0   4   37.50   10.00
  -9   0   4   41.80   14.60
   9   0  -4   51.59   13.80
   9   0  -4   51.99   12.30
   9   0  -4   34.20    6.60
   9   0  -4   27.90    8.20
   9   0  -4   24.80    9.10
   9   0  -4   29.40    9.20
   9   0  -4   58.49   13.60
   9   0  -4   26.20   10.30
  -8   0   4  689.73   54.89
  -8   0   4  546.45   53.99
  -8   0   4  658.63   58.89
  -8   0   4  674.73   49.99
  -8   0   4  728.13   48.20
  -8   0   4  670.63   53.89
   8   0  -4  752.02   47.80
   8   0  -4  686.13   52.99
   8   0  -4  696.83   51.19
   8   0  -4  664.33   52.49
   8   0  -4  674.23   49.99
   8   0  -4  689.73   49.99
   8   0  -4  661.13   49.60
   8   0  -4  652.53   51.99
   8   0  -4  697.43   46.20
  -7   0   4 1585.04   98.59
  -7   0   4 1513.45  105.19
  -7   0   4 1275.57   99.69
  -7   0   4 1439.56  100.19
  -7   0   4 1495.35  103.89
  -7   0   4 1447.96  103.99
  -7   0   4 1359.46  101.39
   7   0  -4 1416.36  102.29
   7   0  -4 1507.95   97.89
   7   0  -4 1421.56   99.89
   7   0  -4 1441.26   99.99
   7   0  -4 1459.25  102.69
   7   0  -4 1467.05  101.19
   7   0  -4 1629.64  100.29
   7   0  -4 1453.85   97.29
  -6   0   4   26.80    9.60
  -6   0   4   29.30    7.50
  -6   0   4   31.20    5.40
  -6   0   4   34.20   10.10
  -6   0   4   42.60   10.60
  -6   0   4   49.20   10.60
  -6   0   4   33.20    7.20
   6   0  -4   47.90   10.90
   6   0  -4   21.10    6.40
   6   0  -4   32.30    8.90
   6   0  -4   28.30    7.40
   6   0  -4   38.30    5.10
   6   0  -4   26.60    7.90
   6   0  -4   30.20    4.90
   6   0  -4   27.80    6.80
   6   0  -4   26.10    7.80
  -5   0   4 2183.78  151.38
  -5   0   4 2206.88  150.28
  -5   0   4 2333.97  152.18
   5   0  -4 2227.08  150.78
   5   0  -4 2171.58  150.38
   5   0  -4 2230.18  150.28
  -4   0   4  227.68   19.40
  -4   0   4  241.18   19.50
  -4   0   4  270.27   22.20
  -4   0   4  249.78   20.80
  -4   0   4  283.37   21.90
  -4   0   4  255.87   19.70
  -4   0   4  262.57   21.40
   4   0  -4  282.97   19.70
   4   0  -4  254.27   18.40
   4   0  -4  200.48   19.00
   4   0  -4  253.27   20.90
   4   0  -4  258.57   20.70
   4   0  -4  253.07   20.50
   4   0  -4  250.17   20.50
   4   0  -4  252.27   19.50
  -3   0   4  637.64   45.40
  -3   0   4  649.74   46.60
  -3   0   4  632.04   45.30
  -3   0   4  707.53   47.10
  -3   0   4  679.73   45.40
  -3   0   4  738.43   46.80
  -3   0   4  735.43   46.90
  -3   0   4  610.34   45.20
   3   0  -4  637.54   46.20
   3   0  -4  640.24   46.10
   3   0  -4  626.34   45.10
   3   0  -4  600.64   45.60
   3   0  -4  664.43   44.80
   3   0  -4  664.63   45.40
   3   0  -4  648.44   46.20
   0   0   4 1969.20  131.29
   1   0   4  540.95   38.80
   1   0   4  539.95   37.30
   1   0   4  536.75   37.60
   1   0   4  539.05   39.00
   1   0   4  549.35   38.60
   1   0   4  543.75   41.00
   1   0   4  531.25   37.50
   1   0   4  543.95   39.00
   1   0   4  587.04   37.80
  -1   0  -4  522.05   38.90
  -1   0  -4  566.84   36.30
  -1   0  -4  555.34   37.60
  -1   0  -4  525.15   37.30
  -1   0  -4  533.35   37.70
  -1   0  -4  506.75   38.50
  -1   0  -4  510.55   38.60
   2   0   4  452.25   36.90
   2   0   4  509.75   41.20
   2   0   4  511.95   35.70
   2   0   4  554.64   38.60
   2   0   4  553.04   36.40
   2   0   4  440.96   37.20
   2   0   4  557.94   37.70
   2   0   4  511.75   39.10
   2   0   4  566.34   36.80
  -2   0  -4  523.25   36.20
  -2   0  -4  536.15   36.10
  -2   0  -4  514.25   38.30
  -2   0  -4  496.75   38.80
  -2   0  -4  509.85   35.70
   3   0   4 3903.51  267.47
   3   0   4 4030.10  270.87
  -3   0  -4 4123.09  270.07
   4   0   4 4021.00  284.07
   4   0   4 4330.97  286.77
   4   0   4 4480.45  288.87
   4   0   4 3919.11  284.97
   4   0   4 4695.93  287.07
  -4   0  -4 4334.27  288.77
  -4   0  -4 4221.28  287.67
   5   0   4  944.21   62.29
   5   0   4  946.51   62.79
   5   0   4  868.41   67.69
   5   0   4  822.32   64.89
   5   0   4  827.12   65.69
   5   0   4  881.91   66.19
   5   0   4 1011.30   65.29
  -5   0  -4  896.61   62.39
  -5   0  -4  879.61   61.99
  -5   0  -4  909.41   60.69
  -5   0  -4  878.61   61.89
  -5   0  -4  923.21   69.19
  -5   0  -4  871.71   61.59
   6   0   4  104.69   17.20
   6   0   4   79.89   13.80
   6   0   4  134.09   13.70
   6   0   4   99.29   16.90
   6   0   4  118.49   12.70
   6   0   4  131.99   14.80
  -6   0  -4  115.39   12.50
  -6   0  -4  107.49   13.20
  -6   0  -4   97.49   10.80
  -6   0  -4  105.69   13.30
  -6   0  -4  132.69   22.40
  -6   0  -4   97.19   17.40
  -6   0  -4   86.99   10.20
   7   0   4   17.40    7.90
   7   0   4   17.60    6.80
   7   0   4   18.00    9.70
   7   0   4   31.20   13.10
   7   0   4   14.80    6.90
   7   0   4    7.90    9.70
   7   0   4    8.40    7.40
  -7   0  -4   14.40   13.50
  -7   0  -4   25.30   14.80
  -7   0  -4   20.40    6.10
  -7   0  -4   28.40    8.30
  -7   0  -4   10.60    5.90
  -7   0  -4    9.20    9.10
  -7   0  -4   10.40    7.50
  -7   0  -4   15.70    5.60
   8   0   4  812.22   67.49
   8   0   4  835.62   68.59
   8   0   4  920.01   62.89
   8   0   4  898.41   69.69
   8   0   4  867.61   65.89
   8   0   4  921.31   62.49
  -8   0  -4  842.62   63.19
  -8   0  -4  854.31   68.69
  -8   0  -4  821.62   61.99
  -8   0  -4  968.60   74.39
  -8   0  -4  879.71   69.69
  -8   0  -4  923.71   63.59
   9   0   4  497.85   42.90
   9   0   4  587.74   50.69
   9   0   4  636.24   45.40
   9   0   4  582.64   50.09
   9   0   4  634.34   44.30
   9   0   4  591.44   51.59
   9   0   4  570.34   47.40
  -9   0  -4  617.34   56.79
  -9   0  -4  563.84   51.49
  -9   0  -4  525.35   39.90
  -9   0  -4  563.44   41.60
  -9   0  -4  563.84   44.70
  -9   0  -4  564.34   50.99
  10   0   4  115.09   25.90
  10   0   4  156.28   21.70
  10   0   4  100.69   26.90
  10   0   4  199.38   20.70
  10   0   4   94.79   22.90
  10   0   4  117.09   17.80
 -10   0  -4  105.09   23.90
 -10   0  -4  137.59   33.00
 -10   0  -4  167.08   21.30
 -10   0  -4  164.18   40.40
 -10   0  -4  133.29   16.30
  11   0   4  306.57   29.90
  11   0   4  295.17   31.20
  11   0   4  318.37   42.70
  11   0   4  304.97   30.30
  11   0   4  399.66   45.60
  11   0   4  347.37   41.40
 -11   0  -4  308.77   30.00
 -11   0  -4  368.36   31.30
 -11   0  -4  278.77   26.90
 -11   0  -4  356.56   52.29
 -11   0  -4  273.17   41.50
  12   0   4  117.39   21.00
  12   0   4   75.49   23.50
  12   0   4   99.99   25.70
  12   0   4  111.59   18.60
  12   0   4  151.08   28.50
  12   0   4  141.49   19.70
 -12   0  -4  100.19   15.10
 -12   0  -4   91.09   16.80
 -12   0  -4  146.19   34.70
 -12   0  -4   88.29   23.00
 -12   0  -4  123.69   37.60
  13   0   4  224.38   27.00
  13   0   4  254.67   29.60
  13   0   4  227.78   29.40
  13   0   4  171.78   33.00
  13   0   4  204.18   33.50
 -13   0  -4  268.87   38.40
 -13   0  -4  148.19   30.30
 -13   0  -4  237.28   47.70
  14   0   4   37.90   16.90
  14   0   4   12.10   18.30
  14   0   4   35.50   21.80
  14   0   4    8.10   13.90
  14   0   4   12.40   18.90
 -14   0  -4   34.80   20.10
 -14   0  -4   35.90   24.80
 -14   0  -4    9.80   20.50
  15   0   4  -18.90   15.00
  15   0   4  -18.20   14.40
  15   0   4  -27.50   18.10
  15   0   4  -27.50   18.00
  15   0   4  -40.10   19.20
 -15   0  -4   29.50    8.20
 -15   0  -4   14.00    9.80
 -15   0  -4    8.70   23.50
  16   0   4   58.59   22.50
  16   0   4   77.29   22.60
  16   0   4   74.69   25.50
 -16   0  -4   25.00   11.60
 -16   0  -4   79.09   32.70
 -18   0   5   -7.20    7.70
 -18   0   5  -12.80   30.00
 -18   0   5   30.50   30.80
  18   0  -5  -14.20   23.80
  18   0  -5   -4.30   26.90
  18   0  -5   33.80   21.90
  18   0  -5   18.70   19.60
 -17   0   5    6.70   26.80
 -17   0   5    4.90   20.10
 -17   0   5   30.40   24.20
  17   0  -5   14.30   18.90
  17   0  -5   -7.10   14.80
  17   0  -5   19.30   17.50
  17   0  -5    1.20   22.70
 -16   0   5    8.00   20.10
 -16   0   5   24.10   17.80
 -16   0   5   52.79   32.40
 -16   0   5   76.49   21.20
 -16   0   5   39.40   28.70
  16   0  -5   62.49   23.90
  16   0  -5   42.10   16.80
  16   0  -5   63.89   19.20
  16   0  -5   58.69   21.90
 -15   0   5   35.60   24.10
 -15   0   5   28.50   18.60
 -15   0   5  -11.20   25.70
 -15   0   5   38.20   21.60
  15   0  -5    0.40   16.20
  15   0  -5   56.99   24.30
  15   0  -5   13.00   14.70
  15   0  -5   44.90   18.80
  15   0  -5   29.30   15.30
 -14   0   5  159.58   23.60
 -14   0   5  178.58   25.00
 -14   0   5  128.69   29.50
 -14   0   5   89.69   20.80
 -14   0   5  127.19   31.10
  14   0  -5   78.79   17.50
  14   0  -5  132.89   28.60
  14   0  -5  101.59   24.30
  14   0  -5  115.59   20.40
  14   0  -5   85.69   24.10
  14   0  -5  161.28   30.50
 -13   0   5  606.94   59.69
 -13   0   5  715.33   56.19
 -13   0   5  657.23   65.49
 -13   0   5  739.23   58.39
 -13   0   5  617.74   52.59
 -13   0   5  690.93   66.59
 -13   0   5  714.43   63.99
 -13   0   5  664.63   51.59
  13   0  -5  614.84   57.09
  13   0  -5  669.83   53.09
  13   0  -5  639.24   54.39
  13   0  -5  627.54   52.29
  13   0  -5  620.64   57.89
 -12   0   5  175.78   27.70
 -12   0   5  197.18   20.90
 -12   0   5  148.79   22.90
 -12   0   5  189.08   32.10
 -12   0   5  184.28   24.10
  12   0  -5  183.18   17.90
  12   0  -5  185.58   22.80
  12   0  -5  188.98   28.00
  12   0  -5  243.18   23.70
  12   0  -5  134.09   21.10
  12   0  -5  176.28   26.90
 -11   0   5  219.78   30.10
 -11   0   5  296.67   34.00
 -11   0   5  250.37   26.70
 -11   0   5  276.47   40.80
 -11   0   5  219.68   27.80
 -11   0   5  246.38   22.60
  11   0  -5  221.58   20.70
  11   0  -5  299.77   36.10
  11   0  -5  262.37   27.60
  11   0  -5  248.28   24.80
  11   0  -5  226.98   24.80
  11   0  -5  251.67   30.70
 -10   0   5  303.57   31.30
 -10   0   5  320.77   29.50
 -10   0   5  319.87   34.80
 -10   0   5  367.96   42.00
 -10   0   5  354.96   26.80
 -10   0   5  295.77   29.20
 -10   0   5  346.37   39.20
  10   0  -5  361.36   29.70
  10   0  -5  318.97   31.60
  10   0  -5  354.36   29.70
  10   0  -5  332.77   33.10
  10   0  -5  319.37   30.70
  10   0  -5  324.67   29.20
  10   0  -5  332.97   32.90
  10   0  -5  297.77   25.10
  10   0  -5  356.36   23.70
  -9   0   5  261.97   20.20
  -9   0   5  249.08   29.10
  -9   0   5  231.58   24.50
  -9   0   5  248.38   30.90
  -9   0   5  227.38   22.50
  -9   0   5  211.78   22.10
  -9   0   5  247.58   30.80
   9   0  -5  314.67   33.30
   9   0  -5  249.78   24.20
   9   0  -5  252.17   25.90
   9   0  -5  223.28   24.60
   9   0  -5  251.67   18.00
   9   0  -5  207.88   18.50
   9   0  -5  235.48   22.60
   9   0  -5  247.98   22.90
  -8   0   5 3722.73  245.68
  -8   0   5 3768.72  252.27
  -8   0   5 3567.34  244.18
  -8   0   5 3721.43  243.78
   8   0  -5 3439.66  236.48
   8   0  -5 3597.94  239.68
   8   0  -5 3428.46  241.38
   8   0  -5 3505.05  241.98
  -7   0   5 2725.83  178.58
  -7   0   5 2743.73  184.88
  -7   0   5 2818.82  180.38
  -7   0   5 2609.34  176.68
  -7   0   5 2396.56  176.38
  -7   0   5 2745.23  180.78
   7   0  -5 2582.94  176.18
   7   0  -5 2630.24  176.58
   7   0  -5 2605.64  173.98
   7   0  -5 2684.73  176.38
   7   0  -5 2581.44  178.88
   7   0  -5 2623.74  178.58
   7   0  -5 2490.05  177.98
  -6   0   5   31.90    9.30
  -6   0   5   22.90    9.70
  -6   0   5   24.00    7.00
  -6   0   5   20.00    6.20
  -6   0   5   13.00    8.10
  -6   0   5   23.90    8.00
   6   0  -5   37.30    7.20
   6   0  -5   18.00    6.40
   6   0  -5   29.00    9.40
   6   0  -5   22.80    8.00
   6   0  -5   23.60    8.10
   6   0  -5   19.30    6.40
   6   0  -5   27.20    8.30
  -5   0   5 2156.48  144.29
  -5   0   5 2093.09  144.59
  -5   0   5 2042.10  143.59
  -5   0   5 2042.30  142.19
  -5   0   5 2169.98  145.19
   5   0  -5 2118.79  143.29
   5   0  -5 2056.69  143.59
   5   0  -5 2056.59  143.39
   5   0  -5 2317.17  143.59
  -4   0   5   68.89    9.50
  -4   0   5   75.89   11.40
  -4   0   5   65.39    9.10
  -4   0   5   87.89   10.40
  -4   0   5   77.29   11.90
  -4   0   5   94.89   13.60
  -4   0   5   70.49   10.80
  -4   0   5   94.29   10.90
   4   0  -5   72.09    9.90
   4   0  -5   83.59   11.10
   4   0  -5   96.99   12.20
   4   0  -5   82.99    8.90
   4   0  -5   91.89   10.40
   4   0  -5   71.79   10.40
   4   0  -5   66.99    9.20
   4   0  -5   78.99    9.50
  -1   0   5  991.20   70.39
  -1   0   5 1017.90   69.99
  -1   0   5 1090.29   70.69
  -1   0   5 1041.50   71.49
  -1   0   5 1008.70   69.89
  -1   0   5 1126.59   69.69
  -1   0   5 1024.50   69.19
  -1   0   5 1002.30   69.99
   1   0  -5 1031.50   70.49
   1   0  -5  990.00   69.19
   1   0  -5 1139.99   68.99
   1   0  -5  989.00   69.39
   1   0  -5  939.41   70.49
   1   0  -5  960.10   69.49
   0   0   5  314.77   25.00
   0   0   5  369.66   24.70
   0   0   5  326.57   24.60
   0   0   5  352.96   24.50
   0   0   5  284.97   24.00
   0   0   5  346.37   24.60
   0   0   5  334.07   27.10
   0   0   5  309.77   25.40
   0   0   5  315.27   25.70
   0   0  -5  330.47   25.40
   0   0  -5  321.37   25.90
   0   0  -5  363.66   24.80
   0   0  -5  326.87   23.00
   0   0  -5  355.06   26.10
   0   0  -5  322.87   24.20
   0   0  -5  331.47   24.40
   0   0  -5  341.97   24.30
   1   0   5   93.69   10.30
   1   0   5  105.69   11.90
   1   0   5   93.69   11.40
   1   0   5   96.19   10.30
   1   0   5  155.78   21.80
   1   0   5   92.89   10.80
   1   0   5  108.29   13.20
   1   0   5  104.19   10.90
  -1   0  -5   97.99   10.20
  -1   0  -5  124.79   12.10
  -1   0  -5  111.59   13.00
  -1   0  -5  100.19   12.10
  -1   0  -5  104.99   10.70
  -1   0  -5   96.69   10.50
  -1   0  -5  119.29   13.60
   2   0   5 1160.68   84.79
   2   0   5 1286.07   84.39
   2   0   5 1303.47   83.19
   2   0   5 1272.87   85.99
   2   0   5 1176.78   83.59
   2   0   5 1215.38   82.79
   2   0   5 1110.49   83.79
  -2   0  -5 1179.88   82.09
  -2   0  -5 1287.67   82.79
  -2   0  -5 1204.88   83.09
  -2   0  -5 1236.18   82.69
  -2   0  -5 1214.08   85.09
  -2   0  -5 1218.78   84.99
   3   0   5 2712.63  184.48
   3   0   5 2630.94  188.18
   3   0   5 2678.63  185.88
   3   0   5 3022.10  184.48
   3   0   5 2554.54  185.78
   3   0   5 2635.84  183.98
  -3   0  -5 2764.02  183.58
  -3   0  -5 2802.42  185.28
  -3   0  -5 2803.92  186.08
   4   0   5  737.03   47.80
   4   0   5  568.84   45.80
   4   0   5  593.84   49.90
   4   0   5  632.44   48.30
   4   0   5  604.74   48.70
   4   0   5  726.63   48.80
   4   0   5  663.03   51.09
   4   0   5  706.53   53.59
   4   0   5  638.74   50.49
   4   0   5  688.33   47.10
  -4   0  -5  649.93   46.60
  -4   0  -5  634.54   46.10
  -4   0  -5  684.53   46.10
  -4   0  -5  709.43   52.59
  -4   0  -5  789.12   51.89
  -4   0  -5  651.03   48.90
   5   0   5 1170.28   88.39
   5   0   5 1149.98   86.29
   5   0   5 1266.37   83.79
   5   0   5 1226.58   81.99
   5   0   5 1196.98   81.29
   5   0   5 1292.37   82.79
   5   0   5 1077.79   85.19
   5   0   5 1133.89   85.99
   5   0   5 1156.48   83.29
  -5   0  -5 1181.58   81.19
  -5   0  -5 1110.79   84.59
  -5   0  -5 1268.17   82.09
  -5   0  -5 1215.48   88.69
  -5   0  -5 1201.08   86.39
  -5   0  -5 1198.38   81.09
   6   0   5  362.46   34.20
   6   0   5  372.56   33.30
   6   0   5  422.06   28.90
   6   0   5  370.56   29.20
   6   0   5  367.66   29.90
   6   0   5  363.76   31.10
   6   0   5  391.86   36.60
   6   0   5  385.86   34.70
  -6   0  -5  362.06   37.30
  -6   0  -5  352.16   34.30
  -6   0  -5  355.56   29.20
  -6   0  -5  370.26   27.90
  -6   0  -5  365.36   28.20
  -6   0  -5  347.27   32.60
   7   0   5  505.55   41.30
   7   0   5  477.45   36.20
   7   0   5  392.56   42.00
   7   0   5  461.35   41.90
   7   0   5  563.74   38.20
  -7   0  -5  481.35   45.70
  -7   0  -5  450.45   35.20
  -7   0  -5  517.85   42.20
  -7   0  -5  456.15   36.40
  -7   0  -5  463.05   42.40
  -7   0  -5  450.65   34.30
   8   0   5   25.10    8.70
   8   0   5   32.40   11.60
   8   0   5   13.20   11.70
   8   0   5   11.10    7.60
   8   0   5   15.00   10.30
   8   0   5   15.40   12.90
  -8   0  -5   24.70   16.60
  -8   0  -5   14.30    7.40
  -8   0  -5   29.20   13.30
  -8   0  -5   26.90   15.00
  -8   0  -5   12.90    6.20
  -8   0  -5   11.50    8.00
   9   0   5    3.40    8.40
   9   0   5   -0.50   11.80
   9   0   5   10.10   12.50
   9   0   5   -3.80    3.00
   9   0   5   -9.40   11.60
   9   0   5    0.60    8.10
   9   0   5    0.10    9.90
  -9   0  -5    6.10   13.70
  -9   0  -5  -15.80   14.70
  -9   0  -5    6.40    7.20
  -9   0  -5    8.90   13.30
  -9   0  -5    2.60    5.50
  -9   0  -5    1.10    8.60
  10   0   5  138.39   29.10
  10   0   5  156.08   20.50
  10   0   5  160.78   22.10
  10   0   5  141.79   27.50
  10   0   5  158.78   27.60
  10   0   5  185.98   21.10
 -10   0  -5  181.88   21.30
 -10   0  -5  168.08   15.80
 -10   0  -5  158.18   32.50
 -10   0  -5  200.18   29.50
 -10   0  -5  208.68   34.60
 -10   0  -5  155.68   22.20
  11   0   5  374.16   34.80
  11   0   5  346.87   45.80
  11   0   5  439.56   43.80
  11   0   5  344.17   34.50
  11   0   5  398.06   36.90
 -11   0  -5  319.37   45.30
 -11   0  -5  409.36   43.00
 -11   0  -5  461.85   38.20
 -11   0  -5  457.45   56.59
  12   0   5  502.25   52.09
  12   0   5  445.26   41.70
  12   0   5  476.65   43.80
  12   0   5  451.95   49.40
  12   0   5  535.05   54.29
  12   0   5  440.66   41.50
 -12   0  -5  647.54   54.99
 -12   0  -5  702.33   75.39
 -12   0  -5  462.35   60.09
  13   0   5   10.40   12.70
  13   0   5   16.60   12.60
  13   0   5    0.80   19.20
  13   0   5   -7.30   12.70
 -13   0  -5    0.30   20.70
 -13   0  -5   22.40   18.90
 -13   0  -5   -1.40   19.50
  14   0   5  120.99   21.50
  14   0   5   90.29   22.40
  14   0   5   81.69   28.60
  14   0   5  118.59   23.60
  14   0   5   77.19   21.20
  14   0   5   97.99   28.60
 -14   0  -5  143.19   26.90
 -14   0  -5  128.39   29.90
 -14   0  -5   92.89   30.60
  15   0   5   14.10   20.90
  15   0   5  -30.50   14.10
  15   0   5  -17.90   16.80
  15   0   5   -5.10   20.10
  15   0   5  -12.10   21.80
 -15   0  -5  -17.40   25.80
 -15   0  -5   28.10    7.60
 -15   0  -5   20.30    9.10
 -18   0   6   97.89   35.20
 -18   0   6   70.69   26.80
 -18   0   6   68.99   42.10
  18   0  -6   86.39   47.30
  18   0  -6   86.29   25.30
  18   0  -6   90.59   25.60
 -17   0   6   19.20   22.10
 -17   0   6   44.20   33.30
 -17   0   6   24.10   11.60
 -17   0   6   43.70   30.20
  17   0  -6   10.80   18.80
  17   0  -6  -11.40   20.00
  17   0  -6    0.70   15.30
  17   0  -6   17.60   17.30
 -16   0   6  124.69   25.90
 -16   0   6  157.78   44.40
 -16   0   6  125.89   26.50
 -16   0   6   81.89   34.80
 -16   0   6  129.29   35.30
  16   0  -6  119.79   26.30
  16   0  -6  124.09   29.50
  16   0  -6  104.29   23.00
  16   0  -6   99.19   22.40
 -15   0   6   39.00   22.40
 -15   0   6   21.00   17.00
 -15   0   6   29.20   23.90
  15   0  -6    8.10   13.80
  15   0  -6    2.10   16.70
  15   0  -6   16.70   13.50
  15   0  -6   25.60   19.10
 -14   0   6  835.32   68.09
 -14   0   6  830.32   78.19
 -14   0   6  819.12   70.89
 -14   0   6  929.61   70.39
 -14   0   6  808.82   82.29
  14   0  -6  846.32   66.99
  14   0  -6  867.51   67.89
  14   0  -6  826.02   71.89
  14   0  -6 1070.49   77.59
  14   0  -6  932.81   75.59
 -13   0   6 1161.78   84.09
 -13   0   6 1074.69   87.09
 -13   0   6 1061.09   79.49
 -13   0   6  992.90   76.19
 -13   0   6 1055.89   92.79
  13   0  -6  980.50   82.69
  13   0  -6 1107.19   79.09
  13   0  -6 1027.30   80.69
  13   0  -6 1014.50   87.59
  13   0  -6  986.10   94.59
  13   0  -6 1128.49   79.59
  13   0  -6 1106.99   74.29
 -12   0   6   44.50   19.80
 -12   0   6   76.49   19.50
 -12   0   6   78.39   24.20
 -12   0   6   36.20   17.30
 -12   0   6   69.69   11.90
 -12   0   6   50.39   14.30
 -12   0   6   52.99   14.30
  12   0  -6  104.39   24.00
  12   0  -6   51.29   15.80
  12   0  -6   71.19   18.40
  12   0  -6   63.59    9.90
  12   0  -6   44.30   13.30
  12   0  -6   73.49   15.00
 -11   0   6  191.78   24.80
 -11   0   6  261.17   39.90
 -11   0   6  264.87   28.80
 -11   0   6  251.27   21.40
 -11   0   6  246.08   34.70
 -11   0   6  223.78   29.00
 -11   0   6  252.37   34.70
  11   0  -6  210.18   18.90
  11   0  -6  244.18   26.20
  11   0  -6  210.88   29.90
  11   0  -6  262.87   25.50
  11   0  -6  302.87   36.70
  11   0  -6  211.08   26.40
  11   0  -6  232.38   18.10
  11   0  -6  227.78   26.30
 -10   0   6  -11.10   11.90
 -10   0   6   -6.00   11.20
 -10   0   6    2.60    8.00
 -10   0   6   11.50   11.20
 -10   0   6    5.30    5.70
 -10   0   6   -0.10   12.80
 -10   0   6    2.00    8.30
  10   0  -6   16.00    9.70
  10   0  -6    8.50    4.10
  10   0  -6   13.30    8.40
  10   0  -6   -6.20    8.10
  10   0  -6    5.30    8.00
  10   0  -6    6.20   10.10
  10   0  -6    8.60   10.30
  10   0  -6    9.80    4.80
  10   0  -6   13.60   10.90
  -9   0   6  789.12   62.29
  -9   0   6  790.32   56.79
  -9   0   6  696.73   58.29
  -9   0   6  802.82   61.59
  -9   0   6  754.52   62.99
  -9   0   6  808.62   53.69
  -9   0   6  657.63   55.79
   9   0  -6  769.52   58.59
   9   0  -6  806.42   59.69
   9   0  -6  813.42   52.79
   9   0  -6  792.12   56.49
   9   0  -6  719.43   51.99
   9   0  -6  776.02   56.39
   9   0  -6  753.42   57.79
   9   0  -6  766.32   56.09
  -8   0   6 3670.23  264.17
  -8   0   6 4045.70  270.17
  -8   0   6 4275.47  268.87
  -8   0   6 4056.99  272.57
   8   0  -6 3781.02  265.77
   8   0  -6 4149.28  265.97
   8   0  -6 3861.11  266.47
   8   0  -6 3870.71  266.87
  -7   0   6 1645.24  118.09
  -7   0   6 1556.94  113.39
  -7   0   6 1634.94  116.49
  -7   0   6 1685.73  117.49
   7   0  -6 1908.41  115.79
   7   0  -6 1591.54  114.59
   7   0  -6 1712.13  111.29
   7   0  -6 1766.52  113.29
   7   0  -6 1471.05  114.59
   7   0  -6 1628.84  113.19
   7   0  -6 1628.14  112.89
  -6   0   6    7.60    7.90
  -6   0   6    0.10    5.40
  -6   0   6    7.60    6.00
  -6   0   6    2.30    4.90
  -6   0   6   12.90    8.70
  -6   0   6    1.80    5.50
  -6   0   6   16.70    8.70
   6   0  -6   10.70    5.70
   6   0  -6    7.30    4.40
   6   0  -6    6.40    6.10
   6   0  -6   10.50    6.80
   6   0  -6   10.50    6.90
   6   0  -6    3.60    6.00
   6   0  -6    6.10    5.70
   6   0  -6    9.50    6.60
  -5   0   6   33.40    7.10
  -5   0   6   19.00    8.00
  -5   0   6   20.70    6.00
  -5   0   6   26.00    7.00
  -5   0   6   32.00    9.40
  -5   0   6   33.10    9.10
  -5   0   6   21.40    7.50
  -5   0   6   32.50    7.60
   5   0  -6   24.20    7.70
   5   0  -6   18.10    5.40
   5   0  -6   24.40    6.70
   5   0  -6   22.10    6.80
   5   0  -6   30.60    8.90
   5   0  -6   27.00    6.90
   5   0  -6   18.20    6.10
   5   0  -6   21.40    6.80
  -4   0   6 1333.57   94.49
  -4   0   6 1337.97   92.69
  -4   0   6 1291.07   94.39
  -4   0   6 1394.86   94.19
  -4   0   6 1295.47   92.49
  -4   0   6 1359.26   92.99
  -4   0   6 1385.06   94.89
  -4   0   6 1248.38   92.39
   4   0  -6 1392.76   93.89
   4   0  -6 1302.87   93.29
   4   0  -6 1479.45   92.29
   4   0  -6 1372.16   92.69
   4   0  -6 1341.27   93.69
   4   0  -6 1325.67   92.59
   4   0  -6 1454.95   92.49
   4   0  -6 1454.45   93.09
  -3   0   6 1801.12  117.89
  -3   0   6 1781.62  118.79
  -3   0   6 1655.73  119.19
  -3   0   6 1716.03  118.89
  -3   0   6 1767.52  117.99
  -3   0   6 1589.14  117.19
   3   0  -6 1707.63  117.99
   3   0  -6 1820.52  117.49
   3   0  -6 1639.04  117.69
   3   0  -6 1723.23  116.89
   3   0  -6 1900.21  117.49
   3   0  -6 1853.41  118.79
   3   0  -6 1719.03  117.79
  -2   0   6  824.82   60.09
  -2   0   6  817.62   58.79
  -2   0   6  818.22   58.99
  -2   0   6  914.41   58.69
  -2   0   6  804.62   57.89
  -2   0   6  841.02   58.89
  -2   0   6  842.12   57.09
  -2   0   6  797.92   58.39
   2   0  -6  867.21   59.09
   2   0  -6  839.92   59.09
   2   0  -6  869.11   59.09
   2   0  -6  801.02   57.89
   2   0  -6  835.92   57.19
   2   0  -6  822.72   58.19
   2   0  -6  890.71   57.89
  -1   0   6 1047.40   69.29
  -1   0   6 1046.70   70.49
  -1   0   6 1035.90   69.99
  -1   0   6 1012.80   69.69
  -1   0   6  988.90   69.29
  -1   0   6 1041.90   68.79
  -1   0   6  872.01   69.99
  -1   0   6  986.70   71.59
  -1   0   6  994.60   69.59
   1   0  -6  987.10   69.09
   1   0  -6 1036.80   69.49
   1   0  -6  994.30   68.99
   1   0  -6 1036.20   70.49
   1   0  -6  982.00   68.89
   1   0  -6 1091.49   70.49
   1   0  -6  980.60   70.59
   1   0  -6 1030.60   68.09
   1   0  -6 1043.70   68.79
   0   0   6 1337.87   83.29
   0   0   6 1270.97   81.99
   0   0   6 1164.68   84.79
   0   0   6 1187.78   81.79
   0   0   6 1217.98   83.39
   0   0   6 1219.18   81.99
   0   0   6 1067.89   82.89
   0   0   6 1260.47   82.09
   0   0   6 1146.39   81.89
   0   0  -6 1114.19   81.59
   0   0  -6 1243.78   82.19
   0   0  -6 1150.18   83.29
   0   0  -6 1173.38   83.39
   0   0  -6 1252.37   82.99
   0   0  -6 1268.27   80.09
   0   0  -6 1161.58   81.49
   1   0   6  562.24   44.00
   1   0   6  704.03   43.00
   1   0   6  639.34   42.60
   1   0   6  626.84   42.40
   1   0   6  519.25   42.70
   1   0   6  582.34   47.20
   1   0   6  593.44   44.20
   1   0   6  583.44   42.10
   1   0   6  575.94   44.20
  -1   0  -6  582.14   42.30
  -1   0  -6  592.04   43.60
  -1   0  -6  584.74   42.00
  -1   0  -6  563.84   41.90
  -1   0  -6  642.24   42.60
  -1   0  -6  570.44   43.90
   2   0   6  358.56   25.60
   2   0   6  318.37   27.20
   2   0   6  310.87   26.00
   2   0   6  320.07   24.70
   2   0   6  334.87   25.40
   2   0   6  289.77   31.00
   2   0   6  346.17   27.50
   2   0   6  330.87   26.30
   2   0   6  312.77   28.40
  -2   0  -6  341.97   25.20
  -2   0  -6  322.37   24.20
  -2   0  -6  306.57   24.90
  -2   0  -6  327.07   27.20
  -2   0  -6  304.57   24.80
   3   0   6  403.46   35.70
   3   0   6  368.96   33.20
   3   0   6  475.05   32.20
   3   0   6  476.15   31.90
   3   0   6  402.46   35.60
   3   0   6  382.46   33.30
   3   0   6  402.86   38.20
   3   0   6  361.96   32.50
  -3   0  -6  407.66   31.20
  -3   0  -6  412.26   31.90
  -3   0  -6  429.96   34.60
  -3   0  -6  441.56   34.90
  -3   0  -6  443.06   31.00
   4   0   6  237.68   25.80
   4   0   6  261.57   21.30
   4   0   6  297.37   25.80
   4   0   6  271.07   33.90
   4   0   6  243.48   20.30
   4   0   6  236.68   27.70
   4   0   6  252.17   23.40
   4   0   6  257.87   23.30
   4   0   6  225.98   24.90
   4   0   6  245.98   21.90
  -4   0  -6  209.88   20.20
  -4   0  -6  217.68   24.90
  -4   0  -6  251.97   20.50
  -4   0  -6  227.18   22.10
  -4   0  -6  253.97   19.80
  -4   0  -6  285.27   25.80
   5   0   6 1832.22  140.19
   5   0   6 2011.40  143.79
   5   0   6 2014.50  141.49
   5   0   6 2271.67  138.99
   5   0   6 2228.38  137.39
   5   0   6 1909.91  135.49
   5   0   6 2114.89  136.69
   5   0   6 1991.80  141.09
   5   0   6 1953.60  138.19
  -5   0  -6 2032.70  138.49
  -5   0  -6 1959.50  135.19
  -5   0  -6 2024.90  136.19
  -5   0  -6 1967.30  141.89
  -5   0  -6 1960.50  140.79
  -5   0  -6 1989.20  135.79
   6   0   6  830.32   59.29
   6   0   6  786.62   61.39
   6   0   6  842.02   67.59
   6   0   6  781.32   65.09
   6   0   6  886.21   60.29
   6   0   6  818.62   60.79
   6   0   6  816.12   65.39
   6   0   6  884.11   62.39
   6   0   6  859.21   64.89
  -6   0  -6  823.92   58.89
  -6   0  -6  859.01   67.79
  -6   0  -6  938.71   66.29
  -6   0  -6  824.32   62.79
  -6   0  -6  814.02   59.69
  -6   0  -6  865.81   58.89
   7   0   6  120.79   21.10
   7   0   6  102.29   15.70
   7   0   6   89.79   13.90
   7   0   6  102.49   15.10
   7   0   6   73.99   20.80
   7   0   6   89.39   13.30
   7   0   6   97.59   19.60
  -7   0  -6   79.69   17.50
  -7   0  -6  128.49   24.20
  -7   0  -6  129.49   18.90
  -7   0  -6  103.59   15.00
  -7   0  -6  106.09   13.10
  -7   0  -6  111.19   13.50
   8   0   6  619.94   46.70
   8   0   6  469.25   48.80
   8   0   6  584.44   45.10
   8   0   6  570.74   43.70
   8   0   6  509.05   50.99
   8   0   6  547.05   43.20
  -8   0  -6  540.05   48.00
  -8   0  -6  526.35   50.59
  -8   0  -6  593.54   54.29
  -8   0  -6  639.64   42.20
  -8   0  -6  571.34   43.90
   9   0   6  195.08   25.10
   9   0   6  156.38   27.60
   9   0   6  221.48   23.50
   9   0   6  183.58   30.60
   9   0   6  214.48   22.60
   9   0   6  168.38   29.10
   9   0   6  203.58   24.70
  -9   0  -6  188.08   34.90
  -9   0  -6  184.38   27.60
  -9   0  -6  178.18   18.40
  10   0   6  206.28   31.70
  10   0   6  245.48   35.70
  10   0   6  208.48   34.30
  10   0   6  253.87   34.90
  10   0   6  246.28   26.40
  10   0   6  246.68   34.70
  10   0   6  197.28   26.70
 -10   0  -6  232.28   37.00
 -10   0  -6  207.18   30.80
 -10   0  -6  186.38   30.70
 -10   0  -6  185.28   20.20
 -10   0  -6  268.17   26.30
  11   0   6  850.51   72.39
  11   0   6  801.62   64.79
  11   0   6  816.12   63.29
  11   0   6  806.12   71.09
  11   0   6  855.11   66.39
  11   0   6  856.41   63.49
  11   0   6  835.72   71.79
 -11   0  -6  867.11   73.79
 -11   0  -6  985.10   66.19
 -11   0  -6  754.72   58.19
  12   0   6   24.70   15.00
  12   0   6   11.60   15.40
  12   0   6   -3.90   13.30
  12   0   6   19.90   18.80
  12   0   6   -2.90   12.90
  12   0   6   13.00   12.90
 -12   0  -6    2.90   15.80
 -12   0  -6   12.50   17.30
 -12   0  -6   12.40   19.80
  13   0   6  221.18   38.50
  13   0   6  349.47   38.50
  13   0   6  280.77   33.00
  13   0   6  362.66   40.00
  13   0   6  303.37   51.79
  13   0   6  366.76   36.00
 -13   0  -6  241.98   40.80
 -13   0  -6  225.38   40.80
 -13   0  -6  433.26   45.30
  14   0   6  110.69   22.20
  14   0   6  132.19   31.10
  14   0   6  112.99   35.80
  14   0   6  114.69   24.20
  14   0   6  101.99   24.70
  14   0   6  122.59   24.10
 -14   0  -6   81.59   30.60
 -14   0  -6  204.18   29.60
  15   0   6    2.80   17.30
  15   0   6   18.30   19.50
  15   0   6    8.30   18.50
  15   0   6   21.30   20.10
 -15   0  -6   17.00   26.00
 -18   0   7   35.10   22.90
 -18   0   7   36.10   30.30
 -18   0   7   52.99   36.10
  18   0  -7   64.99   22.60
  18   0  -7   96.69   48.80
  18   0  -7   75.89   24.90
 -17   0   7  -11.80   21.70
 -17   0   7   31.80   33.60
 -17   0   7   -3.00   17.10
 -17   0   7   30.00   13.70
 -17   0   7    7.30   28.80
  17   0  -7  -11.80   16.70
  17   0  -7    6.20   16.70
  17   0  -7   28.50   17.60
 -16   0   7  -13.60   17.90
 -16   0   7   23.10   22.20
 -16   0   7   30.70   29.60
  16   0  -7   11.10   15.00
  16   0  -7   13.80   16.90
  16   0  -7   10.80   14.70
  16   0  -7    0.90   16.70
 -15   0   7  213.28   33.60
 -15   0   7  268.67   43.30
 -15   0   7  209.78   39.90
  15   0  -7  215.48   29.00
  15   0  -7  251.47   30.50
  15   0  -7  154.98   26.40
  15   0  -7  221.88   34.40
 -14   0   7  861.51   67.89
 -14   0   7  862.01   63.39
 -14   0   7  932.11   83.69
 -14   0   7  816.02   75.49
  14   0  -7  857.61   71.69
  14   0  -7  980.00   75.69
  14   0  -7  792.82   66.39
  14   0  -7  836.82   66.29
  14   0  -7  828.32   60.09
 -13   0   7  555.34   51.79
 -13   0   7  742.13   55.39
 -13   0   7  651.83   62.89
 -13   0   7  641.24   60.69
 -13   0   7  742.33   59.19
 -13   0   7  634.14   65.99
 -13   0   7  617.84   48.10
  13   0  -7  640.24   45.80
  13   0  -7  636.24   57.59
  13   0  -7  613.14   52.09
  13   0  -7  656.53   58.29
  13   0  -7  608.14   51.79
  13   0  -7  626.84   54.29
  13   0  -7  691.23   57.59
 -12   0   7   86.79   21.00
 -12   0   7  113.29   19.50
 -12   0   7  130.09   14.90
 -12   0   7  127.99   29.90
 -12   0   7  109.29   26.00
 -12   0   7  129.09   24.70
  12   0  -7  150.18   24.80
  12   0  -7  118.59   12.70
  12   0  -7  119.19   19.00
  12   0  -7   95.59   20.40
  12   0  -7  118.79   18.20
  12   0  -7   95.99   17.80
  12   0  -7  116.89   11.90
 -11   0   7   17.00    7.00
 -11   0   7    5.50   14.40
 -11   0   7    5.30    3.30
 -11   0   7   13.90   15.00
 -11   0   7   27.70   11.70
 -11   0   7   40.10   17.70
 -11   0   7   29.90   13.40
  11   0  -7   13.80    9.80
  11   0  -7   17.10    5.80
  11   0  -7   12.80    4.70
  11   0  -7   23.20   11.10
  11   0  -7   21.30   13.10
  11   0  -7    6.00   12.50
  11   0  -7   18.20   11.10
  11   0  -7   20.50   13.90
 -10   0   7   99.49   22.80
 -10   0   7   99.19   21.40
 -10   0   7  116.79   13.00
 -10   0   7  106.99   22.20
 -10   0   7  114.49   21.20
 -10   0   7  120.59   18.80
  10   0  -7  141.59   20.60
  10   0  -7   92.19    9.90
  10   0  -7  149.49   22.80
  10   0  -7  145.79   21.50
  10   0  -7  120.69   17.10
  10   0  -7  142.29   13.20
  10   0  -7   97.19   19.00
  10   0  -7  137.39   19.30
  10   0  -7  126.09   16.90
  -9   0   7  669.23   47.50
  -9   0   7  698.73   56.69
  -9   0   7  605.44   56.49
  -9   0   7  582.64   50.29
  -9   0   7  700.93   51.29
  -9   0   7  692.63   53.79
  -9   0   7  831.02   57.29
   9   0  -7  676.73   53.39
   9   0  -7  640.94   52.49
   9   0  -7  721.83   51.19
   9   0  -7  649.54   52.09
   9   0  -7  712.43   50.89
   9   0  -7  677.53   47.20
   9   0  -7  599.74   52.49
  -8   0   7  873.91   67.99
  -8   0   7  793.12   61.69
  -8   0   7  913.51   67.19
  -8   0   7  836.12   67.49
   8   0  -7  756.82   62.69
   8   0  -7  804.92   61.09
   8   0  -7  830.62   63.89
   8   0  -7  868.41   61.99
   8   0  -7  847.42   64.09
   8   0  -7  916.31   61.79
   8   0  -7  925.11   59.29
   8   0  -7  863.61   63.49
  -7   0   7  595.84   47.20
  -7   0   7  621.04   49.10
  -7   0   7  671.33   49.10
  -7   0   7  625.14   50.09
  -7   0   7  565.84   44.80
   7   0  -7  499.65   47.20
   7   0  -7  557.04   46.30
   7   0  -7  592.94   46.30
   7   0  -7  618.44   44.50
   7   0  -7  661.53   44.80
   7   0  -7  605.94   42.90
   7   0  -7  548.05   48.00
   7   0  -7  630.84   44.90
  -6   0   7 1065.79   77.29
  -6   0   7 1305.37   81.09
  -6   0   7 1093.69   79.49
  -6   0   7  977.40   76.09
  -6   0   7 1068.19   79.99
  -6   0   7 1011.30   78.49
  -6   0   7 1172.48   81.39
   6   0  -7 1138.59   78.69
   6   0  -7 1187.98   75.89
   6   0  -7 1077.09   78.29
   6   0  -7 1108.19   77.09
   6   0  -7 1112.79   81.19
   6   0  -7 1099.89   76.69
   6   0  -7 1074.69   76.39
  -5   0   7  423.86   33.00
  -5   0   7  455.75   34.00
  -5   0   7  435.66   36.60
  -5   0   7  451.05   35.80
  -5   0   7  452.25   33.50
  -5   0   7  424.46   35.70
  -5   0   7  500.15   34.00
   5   0  -7  412.26   33.30
   5   0  -7  490.05   33.40
   5   0  -7  404.26   32.30
   5   0  -7  391.46   33.40
   5   0  -7  438.16   34.40
   5   0  -7  414.06   34.70
   5   0  -7  473.55   35.10
   5   0  -7  430.46   33.40
  -4   0   7    3.20    5.00
  -4   0   7    8.50    5.60
  -4   0   7    8.60    7.10
  -4   0   7    5.40    5.90
  -4   0   7    7.10    5.60
  -4   0   7    3.80    7.50
  -4   0   7   10.40    7.10
   4   0  -7    7.70    5.60
   4   0  -7    2.50    5.50
   4   0  -7    4.70    4.90
   4   0  -7    6.70    7.40
   4   0  -7    8.10    5.50
   4   0  -7    3.20    5.10
   4   0  -7    7.40    5.40
   4   0  -7   10.00    6.10
  -3   0   7   37.10    8.80
  -3   0   7   29.20    4.00
  -3   0   7   38.60    8.70
  -3   0   7   22.40    6.70
  -3   0   7   42.30   11.10
  -3   0   7   25.30    7.00
  -3   0   7   28.80    7.40
  -3   0   7   26.00    7.60
   3   0  -7   37.60    7.00
   3   0  -7   20.60    7.10
   3   0  -7   33.80    8.10
   3   0  -7   24.80    6.80
   3   0  -7   21.40    5.90
   3   0  -7   23.10    6.40
   3   0  -7   41.00    9.00
   3   0  -7   40.40    8.60
   3   0  -7   28.10    6.50
  -2   0   7  108.29   12.00
  -2   0   7  104.99   12.80
  -2   0   7  122.09   16.90
  -2   0   7  122.59   14.00
  -2   0   7  100.69   13.80
  -2   0   7  136.79   14.00
  -2   0   7  118.89   15.00
  -2   0   7   91.79    9.50
  -2   0   7  114.39   13.50
   2   0  -7  110.29   12.10
   2   0  -7   96.19   10.80
   2   0  -7  102.19   13.30
   2   0  -7   76.59   10.60
   2   0  -7  102.69   11.70
   2   0  -7  116.09   14.90
   2   0  -7  126.09   14.90
   2   0  -7  101.49   11.90
  -1   0   7  987.30   74.29
  -1   0   7  916.41   72.39
  -1   0   7  987.90   71.39
  -1   0   7 1069.59   72.19
  -1   0   7  998.00   71.59
  -1   0   7 1040.90   71.89
  -1   0   7 1217.88   73.59
   1   0  -7 1114.69   71.99
   1   0  -7 1053.99   71.09
   1   0  -7 1134.19   73.39
   1   0  -7 1062.39   72.59
   1   0  -7 1001.20   73.19
   1   0  -7  989.20   71.09
   1   0  -7 1009.00   71.29
   1   0  -7 1035.60   69.79
   0   0   7 2693.33  177.18
   0   0   7 2594.24  178.28
   0   0   7 2626.34  180.88
   0   0   7 2594.04  177.08
   0   0   7 2661.23  178.48
   0   0   7 2801.72  177.38
   0   0  -7 2547.55  178.68
   0   0  -7 2581.34  176.48
   0   0  -7 2722.13  176.58
   0   0  -7 2637.44  176.78
   0   0  -7 2649.14  177.98
   1   0   7  128.99   20.50
   1   0   7  122.29   13.50
   1   0   7  185.58   21.00
   1   0   7  124.09   13.80
   1   0   7  152.98   18.90
   1   0   7  225.28   24.70
   1   0   7  122.79   14.70
   1   0   7  122.99   13.60
   1   0   7  123.99   13.70
  -1   0  -7  146.99   17.00
  -1   0  -7  119.99   16.70
  -1   0  -7  122.89   14.00
  -1   0  -7  148.09   17.40
  -1   0  -7  119.59   13.20
  -1   0  -7  132.79   13.80
  -1   0  -7  140.99   15.20
   2   0   7 1975.40  131.39
   2   0   7 2001.40  132.69
   2   0   7 1903.81  134.79
   2   0   7 2134.99  131.49
   2   0   7 1925.81  130.89
   2   0   7 2218.88  133.89
   2   0   7 1734.23  131.99
   2   0   7 1790.82  137.59
  -2   0  -7 1909.81  134.09
  -2   0  -7 1827.52  130.79
  -2   0  -7 1894.11  130.79
  -2   0  -7 1942.01  132.79
  -2   0  -7 2020.30  131.59
   3   0   7 1059.59   64.79
   3   0   7  966.60   65.19
   3   0   7  836.62   71.89
   3   0   7  824.82   66.59
   3   0   7  822.32   69.29
   3   0   7  893.41   69.39
   3   0   7  918.31   64.79
   3   0   7  997.70   67.39
   3   0   7  996.30   66.89
  -3   0  -7  897.81   64.59
  -3   0  -7  905.11   63.39
  -3   0  -7  931.61   67.09
  -3   0  -7  957.00   64.29
  -3   0  -7  912.11   68.09
  -3   0  -7  854.31   64.39
   4   0   7  589.54   46.20
   4   0   7  603.34   46.50
   4   0   7  596.74   49.00
   4   0   7  576.34   49.10
   4   0   7  563.24   51.29
   4   0   7  555.84   47.20
   4   0   7  650.83   44.50
   4   0   7  621.74   44.10
  -4   0  -7  590.84   48.20
  -4   0  -7  536.05   43.10
  -4   0  -7  590.54   44.10
  -4   0  -7  591.74   42.10
  -4   0  -7  579.44   47.10
  -4   0  -7  610.54   43.10
   5   0   7 1427.76   93.39
   5   0   7 1323.67   92.39
   5   0   7 1299.97   95.59
   5   0   7 1307.07   98.49
   5   0   7 1299.97  101.09
   5   0   7 1410.16   93.79
   5   0   7 1270.27   97.89
   5   0   7 1294.47   98.09
  -5   0  -7 1324.37   97.89
  -5   0  -7 1320.87   92.49
  -5   0  -7 1361.46   94.29
  -5   0  -7 1382.16   92.79
  -5   0  -7 1357.76   91.69
  -5   0  -7 1431.16   98.29
   6   0   7  231.88   23.90
   6   0   7  299.77   33.80
   6   0   7  242.18   25.00
   6   0   7  256.37   34.70
   6   0   7  255.97   31.50
   6   0   7  234.38   23.20
   6   0   7  222.78   26.40
  -6   0  -7  249.68   21.00
  -6   0  -7  291.57   34.20
  -6   0  -7  224.88   24.30
  -6   0  -7  227.88   21.70
  -6   0  -7  285.57   33.30
  -6   0  -7  232.58   21.70
   7   0   7  427.56   35.30
   7   0   7  421.86   41.40
   7   0   7  447.76   36.50
   7   0   7  424.36   34.60
   7   0   7  430.06   41.70
   7   0   7  445.76   38.40
  -7   0  -7  436.06   37.80
  -7   0  -7  430.86   34.70
  -7   0  -7  480.25   43.30
  -7   0  -7  393.96   33.50
  -7   0  -7  440.96   42.80
   8   0   7 1120.19   81.19
   8   0   7 1070.69   85.49
   8   0   7  993.50   84.99
   8   0   7 1111.49   86.79
   8   0   7 1088.69   78.39
   8   0   7 1120.99   79.59
  -8   0  -7 1100.99   78.09
  -8   0  -7 1169.88   87.69
  -8   0  -7 1066.09   76.49
   9   0   7   18.40   14.80
   9   0   7   22.20   12.90
   9   0   7   -6.50   10.90
   9   0   7    5.80   10.10
   9   0   7   -5.80   14.80
   9   0   7   18.30   10.50
   9   0   7   -6.90   13.00
  -9   0  -7    6.00   12.40
  -9   0  -7    1.90    8.40
  -9   0  -7    3.40    2.50
  -9   0  -7   -6.30   15.20
  -9   0  -7  -18.50   14.20
  -9   0  -7   -0.10    9.30
  10   0   7  312.67   42.60
  10   0   7  296.27   40.00
  10   0   7  306.27   32.90
  10   0   7  360.36   31.80
  10   0   7  342.67   46.90
  10   0   7  298.27   31.20
  10   0   7  310.37   36.30
 -10   0  -7  286.37   27.20
 -10   0  -7  509.05   54.49
 -10   0  -7  301.07   36.30
 -10   0  -7  288.37   43.60
  11   0   7   26.80   15.70
  11   0   7    6.10   12.50
  11   0   7    4.30   13.80
  11   0   7  -11.10   12.70
  11   0   7  -18.30   13.20
  11   0   7   11.70   18.00
  11   0   7   -0.90   11.50
 -11   0  -7   -6.10   18.90
 -11   0  -7    7.10   15.90
 -11   0  -7    0.30    8.10
 -11   0  -7   24.40   23.30
  12   0   7  181.18   31.20
  12   0   7  228.08   36.00
  12   0   7  139.09   24.60
  12   0   7  177.28   26.30
  12   0   7  170.68   24.50
  12   0   7  128.59   29.50
 -12   0  -7  226.08   41.60
 -12   0  -7  148.39   29.80
 -12   0  -7  258.47   33.80
 -12   0  -7  164.98   15.60
  13   0   7  122.39   28.50
  13   0   7  139.49   25.70
  13   0   7  158.58   24.70
  13   0   7  160.38   28.10
  13   0   7  216.28   28.70
  13   0   7   92.59   33.10
 -13   0  -7  188.68   29.50
 -13   0  -7  154.98   37.20
  14   0   7  -10.70   16.30
  14   0   7  -12.00   20.80
  14   0   7    2.50   15.70
  14   0   7    5.50   16.60
  14   0   7    6.00   19.80
 -14   0  -7   40.90   12.50
 -14   0  -7   -8.90   26.10
 -18   0   8   24.90   30.80
 -18   0   8   36.90   38.30
 -18   0   8   15.80   25.90
 -18   0   8   17.30   12.20
  18   0  -8   30.10   20.30
  18   0  -8   58.99   24.40
 -17   0   8  -11.50   27.20
 -17   0   8  -35.60    9.50
 -17   0   8    7.60   19.70
 -17   0   8  -22.90   20.60
  17   0  -8   -6.80   15.50
  17   0  -8   -9.70   16.00
  17   0  -8  -12.30   16.80
 -16   0   8   15.00   21.10
 -16   0   8   30.00   23.10
 -16   0   8   62.09   32.30
  16   0  -8   11.10   16.60
  16   0  -8   11.70   14.90
  16   0  -8   43.10   23.70
  16   0  -8   29.60   16.80
 -15   0   8  109.69   36.20
 -15   0   8  116.19   33.50
 -15   0   8   98.39   29.30
  15   0  -8  127.99   14.30
  15   0  -8  111.29   22.40
  15   0  -8  129.79   27.50
  15   0  -8   88.89   19.00
  15   0  -8   98.29   21.80
 -14   0   8  147.29   30.70
 -14   0   8  262.37   47.80
 -14   0   8  201.38   22.20
 -14   0   8  264.97   31.60
 -14   0   8  246.98   40.60
  14   0  -8  164.08   25.80
  14   0  -8  232.08   18.50
  14   0  -8  165.08   26.20
  14   0  -8  257.07   35.00
  14   0  -8  190.18   41.90
 -13   0   8  378.66   30.90
 -13   0   8  428.96   58.89
 -13   0   8  439.26   40.60
 -13   0   8  281.07   44.90
 -13   0   8  413.66   42.90
 -13   0   8  364.36   49.80
 -13   0   8  338.87   36.30
  13   0  -8  362.16   28.20
  13   0  -8  468.55   45.10
  13   0  -8  417.86   45.20
  13   0  -8  359.56   27.70
  13   0  -8  328.07   35.50
  13   0  -8  371.96   38.80
  13   0  -8  410.26   42.00
  13   0  -8  342.47   37.80
  13   0  -8  477.95   43.80
 -12   0   8  372.86   40.00
 -12   0   8  334.37   29.60
 -12   0   8  398.66   48.10
 -12   0   8  325.17   43.00
 -12   0   8  398.76   36.80
 -12   0   8  349.77   47.10
  12   0  -8  401.86   38.40
  12   0  -8  398.66   35.80
  12   0  -8  375.06   28.80
  12   0  -8  438.96   36.50
  12   0  -8  369.86   34.70
  12   0  -8  364.66   39.80
  12   0  -8  408.36   40.80
 -11   0   8  426.86   49.40
 -11   0   8  393.06   37.20
 -11   0   8  408.66   43.50
 -11   0   8  424.46   38.30
 -11   0   8  393.16   40.30
 -11   0   8  394.16   31.70
 -11   0   8  491.75   56.49
  11   0  -8  426.56   38.90
  11   0  -8  350.86   35.60
  11   0  -8  418.26   40.00
  11   0  -8  507.35   38.40
  11   0  -8  421.06   31.50
  11   0  -8  410.96   40.40
  11   0  -8  451.95   37.40
 -10   0   8   16.40   10.60
 -10   0   8   24.90    6.90
 -10   0   8   -0.10   12.80
 -10   0   8   11.40   12.10
 -10   0   8   27.10   17.40
  10   0  -8   21.90   11.40
  10   0  -8   19.90    7.10
  10   0  -8   14.20    9.60
  10   0  -8   21.10   12.00
  10   0  -8   14.80   10.70
  10   0  -8   31.30   10.90
  10   0  -8   14.00   11.40
  -9   0   8    2.40    8.70
  -9   0   8    9.80   11.10
  -9   0   8    1.60   11.90
  -9   0   8    6.40    8.50
  -9   0   8    5.50    7.60
  -9   0   8    6.70   12.50
   9   0  -8   -2.20    9.10
   9   0  -8   -0.20    8.00
   9   0  -8    5.70    8.30
   9   0  -8    4.60    8.60
   9   0  -8   -3.40    8.10
   9   0  -8    4.70    9.70
   9   0  -8    0.70    8.40
   9   0  -8    7.00    6.20
  -8   0   8   12.00    8.60
  -8   0   8    2.40    9.90
  -8   0   8    0.40    9.50
  -8   0   8   -6.50   10.50
  -8   0   8    8.70   12.80
  -8   0   8    5.10    7.60
   8   0  -8    9.80   10.40
   8   0  -8    0.90    7.50
   8   0  -8    4.10    8.00
   8   0  -8    4.40    8.50
   8   0  -8   29.40   11.70
   8   0  -8    4.40    7.90
   8   0  -8   -7.10    8.20
   8   0  -8    5.40    5.70
  -7   0   8  916.11   74.99
  -7   0   8 1020.20   76.39
  -7   0   8 1100.39   72.59
  -7   0   8  967.70   76.59
  -7   0   8  980.10   72.89
  -7   0   8 1021.90   73.09
  -7   0   8  956.40   72.99
  -7   0   8 1040.60   78.19
   7   0  -8 1033.80   72.49
   7   0  -8 1091.79   72.59
   7   0  -8 1013.80   71.09
   7   0  -8 1174.78   73.59
   7   0  -8 1070.79   76.59
   7   0  -8 1062.99   74.79
   7   0  -8  949.90   74.19
   7   0  -8  972.30   74.19
  -6   0   8 1657.63  113.89
  -6   0   8 1623.84  111.59
  -6   0   8 1669.63  111.09
  -6   0   8 1594.94  113.89
  -6   0   8 1432.26  110.59
  -6   0   8 1631.74  114.49
  -6   0   8 1848.42  111.29
  -6   0   8 1768.92  115.89
   6   0  -8 1596.04  110.89
   6   0  -8 1556.04  112.19
   6   0  -8 1698.83  109.99
   6   0  -8 1491.95  111.69
   6   0  -8 1617.34  110.39
   6   0  -8 1653.03  112.59
   6   0  -8 1521.65  110.59
   6   0  -8 1530.45  111.09
  -5   0   8  165.88   21.30
  -5   0   8  143.89   20.10
  -5   0   8  147.19   17.80
  -5   0   8  187.08   24.20
  -5   0   8  142.09   19.20
  -5   0   8  147.89   16.60
  -5   0   8  159.78   16.10
  -5   0   8  162.48   18.20
   5   0  -8  162.28   16.40
   5   0  -8  145.09   17.90
   5   0  -8  163.48   17.30
   5   0  -8  125.49   16.90
   5   0  -8  170.48   20.10
   5   0  -8  159.38   17.40
   5   0  -8  128.39   15.60
   5   0  -8  139.39   15.20
  -4   0   8  584.94   49.00
  -4   0   8  623.84   49.50
  -4   0   8  694.43   51.69
  -4   0   8  726.43   51.09
  -4   0   8  698.73   52.19
  -4   0   8  652.03   49.20
  -4   0   8  655.13   51.09
   4   0  -8  758.12   49.40
   4   0  -8  690.43   49.10
   4   0  -8  698.83   51.59
   4   0  -8  655.43   48.20
   4   0  -8  740.03   50.19
   4   0  -8  720.63   50.79
  -3   0   8 1860.31  118.19
  -3   0   8 1534.95  113.59
  -3   0   8 1556.74  114.29
  -3   0   8 1487.05  111.09
  -3   0   8 1654.43  116.69
  -3   0   8 1722.03  115.39
  -3   0   8 1674.63  114.69
  -3   0   8 1630.14  114.49
   3   0  -8 1720.93  114.99
   3   0  -8 1675.33  114.99
   3   0  -8 1516.75  115.99
   3   0  -8 1778.62  113.99
   3   0  -8 1698.43  112.49
   3   0  -8 1703.43  114.89
   3   0  -8 1698.53  113.19
   3   0  -8 1727.53  114.99
   3   0  -8 1898.31  114.49
  -2   0   8  278.97   24.00
  -2   0   8  268.17   23.30
  -2   0   8  265.67   22.30
  -2   0   8  293.37   23.30
  -2   0   8  272.47   25.80
  -2   0   8  288.47   20.60
  -2   0   8  246.38   22.90
  -2   0   8  316.77   24.40
   2   0  -8  294.37   23.00
   2   0  -8  275.57   24.60
   2   0  -8  250.37   23.30
   2   0  -8  253.27   20.50
   2   0  -8  262.17   21.40
   2   0  -8  252.37   22.00
   2   0  -8  263.27   24.50
   2   0  -8  265.87   21.70
   2   0  -8  250.57   22.10
  -1   0   8 2859.51  193.08
  -1   0   8 2776.82  197.28
  -1   0   8 2741.63  194.98
  -1   0   8 2956.10  193.98
  -1   0   8 3028.40  194.88
  -1   0   8 2877.21  195.08
  -1   0   8 3077.59  194.18
  -1   0   8 2941.61  194.28
   1   0  -8 2739.83  192.18
   1   0  -8 2810.82  194.48
   1   0  -8 2859.71  193.58
   1   0  -8 2847.62  194.58
   1   0  -8 3132.89  194.48
   1   0  -8 2807.52  195.38
   1   0  -8 2659.33  195.38
   1   0  -8 3085.39  195.88
   1   0  -8 3033.50  191.68
   0   0   8  324.17   24.20
   0   0   8  293.97   24.50
   0   0   8  264.17   23.90
   0   0   8  299.57   24.40
   0   0   8  326.27   26.40
   0   0   8  276.37   24.40
   0   0   8  296.77   26.10
   0   0   8  349.96   27.30
   0   0   8  267.77   28.40
   0   0  -8  276.77   23.10
   0   0  -8  312.77   25.00
   0   0  -8  299.87   25.10
   0   0  -8  244.58   25.70
   0   0  -8  283.27   23.70
   0   0  -8  336.37   27.30
   1   0   8  791.22   60.09
   1   0   8  789.62   61.29
   1   0   8  961.90   60.19
   1   0   8  861.41   59.59
   1   0   8  898.21   59.79
   1   0   8  782.82   62.19
   1   0   8  755.52   65.09
   1   0   8  908.21   62.19
  -1   0  -8  864.41   62.29
  -1   0  -8  839.12   59.49
  -1   0  -8  800.12   58.79
  -1   0  -8  904.41   60.79
  -1   0  -8  862.41   58.79
  -1   0  -8  813.92   59.89
  -1   0  -8  769.12   61.99
   2   0   8 2008.80  137.69
   2   0   8 2058.59  139.49
   2   0   8 2176.38  138.19
   2   0   8 2011.90  142.09
   2   0   8 2124.59  137.99
   2   0   8 2079.29  140.19
   2   0   8 1915.71  145.39
   2   0   8 1774.12  142.59
  -2   0  -8 2116.59  139.39
  -2   0  -8 2082.09  136.99
  -2   0  -8 1938.11  138.09
  -2   0  -8 2094.69  137.29
  -2   0  -8 2174.68  141.69
  -2   0  -8 1928.91  137.49
   3   0   8  176.48   18.50
   3   0   8  161.88   17.20
   3   0   8  111.89   23.60
   3   0   8  131.59   15.80
   3   0   8  144.99   20.20
   3   0   8  139.29   22.60
   3   0   8  114.39   19.20
   3   0   8  146.39   20.50
   3   0   8  145.59   22.10
  -3   0  -8  116.89   13.40
  -3   0  -8  146.79   19.10
  -3   0  -8  139.49   15.60
  -3   0  -8  140.19   15.90
  -3   0  -8  152.58   23.20
  -3   0  -8  159.58   18.10
   4   0   8  272.27   31.00
   4   0   8  271.27   32.70
   4   0   8  348.57   32.50
   4   0   8  275.37   23.40
   4   0   8  265.77   29.70
   4   0   8  259.37   24.60
   4   0   8  280.77   38.80
   4   0   8  270.17   24.10
   4   0   8  252.57   26.70
  -4   0  -8  279.87   32.40
  -4   0  -8  252.47   21.30
  -4   0  -8  237.18   23.00
  -4   0  -8  242.68   26.40
  -4   0  -8  264.87   23.70
  -4   0  -8  260.17   22.50
   5   0   8    5.70   12.20
   5   0   8   11.40   11.60
   5   0   8   25.80   11.70
   5   0   8   18.70   14.90
   5   0   8    7.30    8.90
   5   0   8    7.50    8.90
   5   0   8   16.50    8.10
   5   0   8   15.90    9.50
  -5   0  -8   16.60    7.80
  -5   0  -8   20.80    9.00
  -5   0  -8   12.20   12.90
  -5   0  -8   11.00    6.40
  -5   0  -8    9.50    7.70
  -5   0  -8    1.20   10.70
   6   0   8  285.97   29.90
   6   0   8  408.46   35.00
   6   0   8  381.36   37.80
   6   0   8  425.06   48.60
   6   0   8  362.76   32.20
   6   0   8  408.36   38.90
   6   0   8  355.76   34.00
   6   0   8  379.46   31.90
  -6   0  -8  344.67   29.80
  -6   0  -8  366.76   35.90
  -6   0  -8  379.16   31.80
  -6   0  -8  396.16   39.00
  -6   0  -8  385.26   31.00
  -6   0  -8  364.86   28.40
   7   0   8  914.01   73.39
   7   0   8  958.80   66.39
   7   0   8  901.81   66.79
   7   0   8  924.01   69.29
   7   0   8  898.01   73.19
   7   0   8  795.82   67.79
   7   0   8  919.91   65.59
  -7   0  -8  852.61   64.79
  -7   0  -8  845.12   64.89
  -7   0  -8  893.41   63.59
  -7   0  -8 1005.10   67.69
  -7   0  -8  981.60   72.69
   8   0   8   61.69   14.10
   8   0   8   74.29   15.50
   8   0   8   57.49   19.90
   8   0   8   71.69   19.40
   8   0   8   58.49   13.60
   8   0   8   62.69   17.70
   8   0   8   42.70   20.40
  -8   0  -8   48.30   11.00
  -8   0  -8   55.59   19.00
  -8   0  -8   51.19   21.10
  -8   0  -8   62.59   12.70
  -8   0  -8   56.09   14.40
  -8   0  -8   43.40   11.40
   9   0   8   15.30   12.70
   9   0   8    4.90   12.80
   9   0   8    2.60   15.40
   9   0   8    9.50   11.10
   9   0   8   19.20   10.80
   9   0   8    6.70   13.60
  -9   0  -8    8.50    9.50
  -9   0  -8    2.40   15.10
  -9   0  -8   20.50   13.10
  -9   0  -8   19.20   20.10
  -9   0  -8   17.00   12.40
  10   0   8  122.09   21.40
  10   0   8  125.19   27.80
  10   0   8  166.48   23.80
  10   0   8  110.79   26.70
  10   0   8  137.79   28.40
  10   0   8  120.99   20.20
  10   0   8  157.78   22.50
 -10   0  -8  147.29   19.00
 -10   0  -8  146.09   32.70
 -10   0  -8  244.28   28.30
 -10   0  -8  208.68   34.00
 -10   0  -8  183.18   23.10
  11   0   8  236.28   29.30
  11   0   8  251.47   33.20
  11   0   8  177.78   35.20
  11   0   8  220.38   30.20
  11   0   8  287.37   31.00
  11   0   8  262.47   38.50
 -11   0  -8  356.16   36.30
 -11   0  -8  297.47   26.60
 -11   0  -8  249.88   36.40
 -11   0  -8  300.17   47.20
  12   0   8   44.20   20.70
  12   0   8   93.69   20.90
  12   0   8  106.89   22.60
  12   0   8  119.79   21.20
  12   0   8   95.09   28.20
  12   0   8   99.19   19.80
 -12   0  -8   70.09   11.00
 -12   0  -8   96.09   29.30
  13   0   8   -9.10   19.10
  13   0   8   16.00   16.60
  13   0   8   -1.00   15.30
  13   0   8  -20.80   25.30
  13   0   8  -12.50   28.50
 -13   0  -8    1.90   24.00
  14   0   8   18.50   17.70
  14   0   8   16.90   23.00
  14   0   8  -12.10   15.70
  14   0   8   -9.00   15.80
 -14   0  -8   -4.50   33.70
 -18   0   9  153.28   51.79
 -18   0   9  127.39   38.40
 -18   0   9  157.68   43.00
 -18   0   9   68.39   23.20
  18   0  -9  122.69   27.80
  18   0  -9   90.19   27.20
  18   0  -9  145.09   42.20
 -17   0   9   71.09   38.00
 -17   0   9   48.30   26.40
 -17   0   9   73.39   32.00
  17   0  -9   54.89   25.20
  17   0  -9   50.59   18.90
  17   0  -9   46.90   22.20
 -16   0   9   -2.70   22.60
 -16   0   9   -0.60   26.10
 -16   0   9    0.20   20.90
 -16   0   9  -23.30   22.70
  16   0  -9    8.30   18.50
  16   0  -9    6.80   15.00
 -15   0   9   40.80   29.80
 -15   0   9   17.90   22.80
 -15   0   9   24.80   26.70
  15   0  -9   31.60   16.00
  15   0  -9   41.70   18.60
  15   0  -9   47.70   23.30
  15   0  -9   12.70   18.70
 -14   0   9  -26.80   19.20
 -14   0   9   39.30   23.00
 -14   0   9    5.80   17.00
 -14   0   9   31.20   17.90
  14   0  -9   -0.70   14.00
  14   0  -9    3.00   16.00
  14   0  -9    1.90    6.50
  14   0  -9   -5.40   14.10
  14   0  -9    1.80   13.20
 -13   0   9  465.75   48.20
 -13   0   9  336.77   28.70
 -13   0   9  339.57   38.20
 -13   0   9  389.46   50.39
 -13   0   9  360.26   43.80
 -13   0   9  370.96   53.09
  13   0  -9  400.46   37.10
  13   0  -9  424.86   51.39
  13   0  -9  320.17   27.80
  13   0  -9  291.57   35.60
  13   0  -9  391.16   36.70
  13   0  -9  347.97   37.80
 -12   0   9  894.61   91.29
 -12   0   9  985.20   79.89
 -12   0   9  962.60   83.49
 -12   0   9  939.51   66.09
 -12   0   9  880.51   72.59
 -12   0   9  921.01   81.29
  12   0  -9  925.91   66.09
  12   0  -9  967.20   74.19
  12   0  -9  928.31   75.49
  12   0  -9  955.80   72.29
  12   0  -9  972.10   76.49
  12   0  -9 1023.40   72.09
 -11   0   9  160.08   30.80
 -11   0   9  163.78   27.00
 -11   0   9  108.39   21.60
 -11   0   9  145.29   22.60
 -11   0   9  128.49   14.70
 -11   0   9  131.99   27.80
  11   0  -9  149.99   21.10
  11   0  -9   96.09   20.00
  11   0  -9  122.69   22.70
  11   0  -9  149.19   23.30
  11   0  -9  154.98   21.50
  11   0  -9  149.09   16.10
 -10   0   9  476.25   34.80
 -10   0   9  448.16   47.20
 -10   0   9  422.96   39.60
 -10   0   9  413.46   44.10
 -10   0   9  422.36   42.60
 -10   0   9  414.66   45.00
  10   0  -9  409.46   39.80
  10   0  -9  519.75   42.00
  10   0  -9  450.55   42.00
  10   0  -9  508.45   39.40
  10   0  -9  432.36   38.30
  10   0  -9  500.25   39.40
  10   0  -9  448.66   41.60
  10   0  -9  515.95   35.70
  -9   0   9  447.06   37.80
  -9   0   9  382.76   39.30
  -9   0   9  450.05   41.80
  -9   0   9  464.65   37.50
  -9   0   9  434.86   43.60
  -9   0   9  467.25   44.70
   9   0  -9  420.16   37.40
   9   0  -9  436.46   33.80
   9   0  -9  462.25   39.10
   9   0  -9  346.07   35.50
   9   0  -9  441.76   39.10
   9   0  -9  502.35   37.50
   9   0  -9  411.06   38.40
   9   0  -9  483.45   37.00
  -8   0   9   51.59   13.20
  -8   0   9   77.39   18.00
  -8   0   9   92.19   15.00
  -8   0   9   61.29   17.20
  -8   0   9   55.49   15.30
  -8   0   9   64.19   13.60
  -8   0   9   62.29   13.30
   8   0  -9   69.99   13.30
   8   0  -9   52.09   12.30
   8   0  -9   48.50   13.10
   8   0  -9   46.90   13.10
   8   0  -9   36.70   11.00
   8   0  -9   57.19   12.60
   8   0  -9   66.49   10.10
   8   0  -9   56.09   13.00
  -7   0   9 1172.68   91.79
  -7   0   9 1456.05   96.69
  -7   0   9 1395.46   97.89
  -7   0   9 1388.16   92.59
  -7   0   9 1297.17   96.29
  -7   0   9 1268.77   95.39
  -7   0   9 1253.77   92.49
   7   0  -9 1200.58   93.09
   7   0  -9 1347.17   92.09
   7   0  -9 1360.46   91.49
   7   0  -9 1434.06   91.09
   7   0  -9 1359.66   91.99
   7   0  -9 1207.98   91.99
   7   0  -9 1375.66   94.09
   7   0  -9 1230.48   92.99
  -6   0   9  669.93   52.19
  -6   0   9  763.72   50.19
  -6   0   9  736.93   54.49
  -6   0   9  562.44   48.80
  -6   0   9  806.12   51.99
  -6   0   9  659.93   52.79
  -6   0   9  618.44   52.19
  -6   0   9  589.04   49.40
   6   0  -9  707.13   51.29
   6   0  -9  691.93   48.50
   6   0  -9  650.53   49.90
   6   0  -9  702.93   48.60
   6   0  -9  676.13   49.20
   6   0  -9  570.54   48.70
   6   0  -9  600.94   48.70
   6   0  -9  630.74   49.99
  -5   0   9  655.83   48.50
  -5   0   9  636.34   50.89
  -5   0   9  611.44   48.00
  -5   0   9  721.43   50.79
  -5   0   9  627.24   48.70
  -5   0   9  630.24   51.29
  -5   0   9  656.43   51.39
  -5   0   9  766.32   49.20
   5   0  -9  661.73   48.60
   5   0  -9  606.44   48.30
   5   0  -9  597.54   47.90
   5   0  -9  678.83   48.00
   5   0  -9  569.74   47.00
   5   0  -9  674.53   49.80
   5   0  -9  683.03   47.90
  -4   0   9 3059.89  212.98
  -4   0   9 3327.37  211.68
  -4   0   9 3132.29  211.68
  -4   0   9 2734.13  211.38
  -4   0   9 3082.59  210.58
  -4   0   9 3274.47  210.08
  -4   0   9 3365.06  212.68
   4   0  -9 3039.60  209.68
   4   0  -9 2917.31  209.88
   4   0  -9 3087.19  209.38
   4   0  -9 3353.76  208.68
   4   0  -9 3159.38  211.08
  -3   0   9  235.68   22.20
  -3   0   9  190.08   20.00
  -3   0   9  181.08   22.80
  -3   0   9  205.38   20.50
  -3   0   9  175.68   18.20
  -3   0   9  184.38   19.30
  -3   0   9  223.38   19.90
  -3   0   9  176.88   15.10
  -3   0   9  226.08   24.10
   3   0  -9  218.08   19.40
   3   0  -9  158.38   17.50
   3   0  -9  201.28   19.90
   3   0  -9  168.48   17.20
   3   0  -9  192.58   18.40
   3   0  -9  189.28   16.60
   3   0  -9  198.98   20.50
  -2   0   9  285.97   23.40
  -2   0   9  262.67   24.70
  -2   0   9  264.57   23.60
  -2   0   9  245.08   28.70
  -2   0   9  281.47   23.60
  -2   0   9  242.48   23.70
  -2   0   9  212.88   21.60
  -2   0   9  246.08   20.10
   2   0  -9  243.88   19.40
   2   0  -9  248.58   23.30
   2   0  -9  223.68   21.10
   2   0  -9  266.77   21.70
   2   0  -9  247.98   20.70
   2   0  -9  281.87   26.90
   2   0  -9  278.87   24.00
   2   0  -9  263.17   23.00
   2   0  -9  270.07   25.10
  -1   0   9   32.60    9.40
  -1   0   9   34.00    9.30
  -1   0   9   22.40    7.60
  -1   0   9   32.50    8.70
  -1   0   9   31.90   12.50
  -1   0   9   34.90    6.90
  -1   0   9   33.60    9.00
  -1   0   9   30.90    9.70
   1   0  -9   17.10    7.70
   1   0  -9   33.00    7.90
   1   0  -9   23.80    7.20
   1   0  -9   26.00    8.90
   1   0  -9   17.60    8.40
   1   0  -9   33.80    9.10
   1   0  -9   42.20   10.40
   0   0   9  357.96   33.90
   0   0   9  330.57   28.70
   0   0   9  335.97   28.30
   0   0   9  384.46   31.20
   0   0   9  342.87   28.40
   0   0   9  316.17   29.80
   0   0   9  322.67   28.10
   0   0   9  351.76   28.20
   0   0  -9  352.26   28.70
   0   0  -9  289.37   29.70
   0   0  -9  332.37   27.00
   0   0  -9  359.16   27.80
   0   0  -9  342.77   26.60
   0   0  -9  388.06   31.80
   0   0  -9  328.67   28.50
   1   0   9  932.71   69.99
   1   0   9  913.21   73.79
   1   0   9  942.11   67.69
   1   0   9  990.60   66.89
   1   0   9  960.30   69.19
   1   0   9  962.10   66.89
   1   0   9 1098.99   67.59
  -1   0  -9  859.61   65.49
  -1   0  -9 1108.99   71.19
  -1   0  -9  857.11   68.49
  -1   0  -9  899.31   67.19
  -1   0  -9  926.51   65.39
  -1   0  -9  944.71   67.39
  -1   0  -9  808.42   68.49
   2   0   9  718.03   47.50
   2   0   9  671.83   50.49
   2   0   9  653.63   52.29
   2   0   9  676.43   54.39
   2   0   9  609.14   47.20
   2   0   9  648.34   56.59
   2   0   9  593.44   48.90
   2   0   9  701.23   47.80
  -2   0  -9  597.84   46.90
  -2   0  -9  611.04   47.50
  -2   0  -9  545.25   45.40
  -2   0  -9  637.34   45.90
  -2   0  -9  712.73   52.39
  -2   0  -9  640.74   48.10
   3   0   9  187.08   26.50
   3   0   9  126.89   27.10
   3   0   9  195.68   24.10
   3   0   9  189.18   20.00
   3   0   9  160.38   23.10
   3   0   9  176.98   19.60
   3   0   9  153.68   22.70
   3   0   9  174.88   19.20
  -3   0  -9  170.08   17.70
  -3   0  -9  174.68   25.10
  -3   0  -9  183.08   20.90
  -3   0  -9  164.58   17.10
  -3   0  -9  139.59   15.40
   4   0   9  317.57   37.70
   4   0   9  313.07   28.80
   4   0   9  333.67   27.80
   4   0   9  362.96   32.40
   4   0   9  299.37   36.20
   4   0   9  361.56   39.20
   4   0   9  299.37   31.70
   4   0   9  334.37   28.10
   4   0   9  336.87   45.10
  -4   0  -9  297.77   25.00
  -4   0  -9  293.07   28.20
  -4   0  -9  307.17   26.30
  -4   0  -9  347.57   34.20
  -4   0  -9  291.87   26.10
   5   0   9 1026.40   79.19
   5   0   9  965.70   74.59
   5   0   9  947.91   80.39
   5   0   9 1093.49   82.89
   5   0   9 1149.19   76.19
   5   0   9 1126.69   78.89
   5   0   9  880.61   83.09
   5   0   9 1109.69   75.59
  -5   0  -9 1044.80   74.19
  -5   0  -9 1118.39   75.69
  -5   0  -9 1001.40   72.39
  -5   0  -9 1083.19   81.59
  -5   0  -9 1088.89   73.99
   6   0   9  229.78   24.80
   6   0   9  256.57   26.90
   6   0   9  279.17   35.80
   6   0   9  235.58   25.60
   6   0   9  299.47   32.00
   6   0   9  262.77   34.90
   6   0   9  254.67   38.00
   6   0   9  276.97   32.30
  -6   0  -9  251.17   23.10
  -6   0  -9  227.68   21.10
  -6   0  -9  244.78   24.30
  -6   0  -9  228.98   37.80
  -6   0  -9  278.07   26.30
   7   0   9    4.30    9.20
   7   0   9   13.40   16.90
   7   0   9   -2.60   14.60
   7   0   9   12.10   11.10
   7   0   9    5.80   13.10
   7   0   9    1.40   16.50
   7   0   9   18.70   12.00
   7   0   9    2.50   11.50
  -7   0  -9    9.10    8.00
  -7   0  -9    7.80    9.50
  -7   0  -9   -0.20    9.40
  -7   0  -9   -1.30   15.00
   8   0   9   24.00   15.10
   8   0   9   48.80   15.20
   8   0   9   45.30   14.40
   8   0   9   57.09   14.20
   8   0   9   43.90   20.70
   8   0   9   36.00   18.00
   8   0   9   59.59   20.30
  -8   0  -9   49.99   22.90
  -8   0  -9   54.09   13.10
  -8   0  -9   58.69   14.50
  -8   0  -9   64.69   11.60
   9   0   9  596.74   50.99
   9   0   9  551.64   46.20
   9   0   9  496.25   53.29
   9   0   9  612.94   46.20
  -9   0  -9  484.05   43.70
  -9   0  -9  533.25   62.59
  10   0   9  719.13   55.79
  10   0   9  638.84   62.89
  10   0   9  686.13   56.59
  10   0   9  654.63   55.09
  10   0   9  707.93   67.59
  10   0   9  710.33   60.39
  10   0   9  543.55   60.79
 -10   0  -9  663.63   52.69
 -10   0  -9  614.44   66.29
 -10   0  -9  825.32   55.49
  11   0   9   89.29   24.00
  11   0   9  114.39   24.50
  11   0   9  108.59   21.10
  11   0   9   43.50   23.70
  11   0   9  106.69   21.80
  11   0   9  124.99   24.80
 -11   0  -9  159.88   19.50
 -11   0  -9  180.48   22.20
 -11   0  -9   94.39   29.00
  12   0   9   27.40   24.80
  12   0   9   53.59   23.20
  12   0   9   18.30   18.50
  12   0   9  101.39   21.00
  12   0   9   64.99   19.80
  12   0   9   95.99   19.40
 -12   0  -9   50.39   30.60
  13   0   9  -26.50   20.40
  13   0   9    5.70   18.00
  13   0   9    2.90   16.80
  13   0   9  -14.50   17.10
 -13   0  -9   39.90   32.50
 -18   0  10  145.29   36.50
 -18   0  10  181.28   43.60
 -18   0  10  152.88   45.50
  18   0 -10  196.68   32.70
  18   0 -10  144.69   34.50
  18   0 -10  244.68   33.90
 -17   0  10   42.30   30.20
 -17   0  10    7.00   31.30
 -17   0  10   48.90   35.70
 -17   0  10   32.70   26.50
  17   0 -10   17.30   23.70
  17   0 -10   48.00   22.10
  17   0 -10   40.10   20.40
 -16   0  10  109.19   33.00
 -16   0  10  108.49   36.60
  16   0 -10   97.49   25.70
  16   0 -10   87.69   24.90
  16   0 -10  102.59   21.30
 -15   0  10  268.97   49.99
 -15   0  10  299.37   45.20
 -15   0  10  246.68   39.10
 -15   0  10  230.88   44.10
  15   0 -10  200.98   33.70
  15   0 -10  251.37   29.90
  15   0 -10  248.48   21.90
  15   0 -10  290.37   34.70
 -14   0  10   12.70   23.00
 -14   0  10   13.60   19.30
 -14   0  10   -6.40   22.50
  14   0 -10    7.20   17.90
  14   0 -10    6.70   13.80
  14   0 -10    1.00   14.40
  14   0 -10  -31.70   25.00
  14   0 -10   18.10    8.30
 -13   0  10  307.77   43.30
 -13   0  10  298.57   36.00
 -13   0  10  329.87   46.50
 -13   0  10  422.36   48.60
 -13   0  10  278.87   25.90
 -13   0  10  340.27   51.09
  13   0 -10  346.97   40.50
  13   0 -10  293.77   35.50
  13   0 -10  337.27   34.50
  13   0 -10  383.76   35.20
  13   0 -10  310.57   33.90
  13   0 -10  305.77   26.70
 -12   0  10  205.28   20.70
 -12   0  10  256.47   37.60
 -12   0  10  242.88   39.00
 -12   0  10  205.08   51.29
 -12   0  10  259.57   38.80
 -12   0  10  258.17   31.80
  12   0 -10  361.46   38.00
  12   0 -10  263.57   35.70
  12   0 -10  198.28   25.90
  12   0 -10  181.78   27.00
  12   0 -10  236.58   22.10
  12   0 -10  254.57   39.50
  12   0 -10  265.97   30.50
 -11   0  10  165.48   17.00
 -11   0  10  149.99   24.30
 -11   0  10  171.78   25.10
 -11   0  10  159.18   33.60
 -11   0  10  215.68   33.30
 -11   0  10  126.09   28.30
  11   0 -10  162.38   22.90
  11   0 -10  141.49   17.10
  11   0 -10  179.08   24.00
  11   0 -10  140.69   23.10
  11   0 -10  191.38   27.70
  11   0 -10  146.89   24.50
  11   0 -10   91.79   18.40
  11   0 -10  156.98   24.50
 -10   0  10  906.01   66.99
 -10   0  10  859.31   71.09
 -10   0  10  858.91   72.89
 -10   0  10  888.51   74.19
 -10   0  10  859.81   69.89
  10   0 -10  887.91   67.69
  10   0 -10  881.31   65.59
  10   0 -10  913.21   65.29
  10   0 -10  918.11   62.39
  10   0 -10  842.32   64.29
  10   0 -10  794.82   65.69
  10   0 -10  775.22   66.59
  -9   0  10  542.15   51.99
  -9   0  10  529.35   48.10
  -9   0  10  584.04   50.99
  -9   0  10  563.14   49.40
  -9   0  10  561.24   45.50
   9   0 -10  569.24   46.50
   9   0 -10  449.56   42.80
   9   0 -10  550.44   45.90
   9   0 -10  567.64   41.60
   9   0 -10  615.54   44.30
   9   0 -10  462.35   43.80
  -8   0  10   -5.20   10.80
  -8   0  10    2.50    9.10
  -8   0  10   -0.60   12.00
  -8   0  10    4.40    8.10
  -8   0  10    4.80   12.50
  -8   0  10  -12.10    8.40
  -8   0  10   -1.70   11.80
   8   0 -10   -3.80    6.50
   8   0 -10   -0.90    8.30
   8   0 -10   -5.90    8.20
   8   0 -10   -1.70    2.00
   8   0 -10   -4.50    8.30
   8   0 -10   -1.30    7.90
   8   0 -10   -1.40    9.10
   8   0 -10   -0.30    8.80
  -7   0  10  159.98   22.00
  -7   0  10  130.49   18.80
  -7   0  10  159.48   25.00
  -7   0  10  167.78   25.80
  -7   0  10  139.49   22.80
  -7   0  10  125.29   17.50
  -7   0  10  103.59   17.50
   7   0 -10  122.89   21.70
   7   0 -10  141.69   17.90
   7   0 -10  143.19   18.30
   7   0 -10  144.39   18.40
   7   0 -10  123.19   17.40
   7   0 -10  113.89   17.90
   7   0 -10  172.18   18.50
  -6   0  10  135.89   22.60
  -6   0  10   93.49   17.80
  -6   0  10  111.09   19.00
  -6   0  10   77.19   14.00
  -6   0  10  113.79   18.70
  -6   0  10   77.69   14.60
  -6   0  10  114.19   16.60
   6   0 -10   81.19   13.60
   6   0 -10  111.19   18.50
   6   0 -10   89.69   14.70
   6   0 -10   91.49   13.20
   6   0 -10  111.49   16.60
   6   0 -10  100.59   15.00
   6   0 -10   74.39   13.70
   6   0 -10   98.69   14.70
  -5   0  10  890.61   64.69
  -5   0  10  911.61   66.79
  -5   0  10  879.61   67.29
  -5   0  10  863.41   65.19
  -5   0  10  903.21   68.39
  -5   0  10  933.21   68.29
  -5   0  10  859.11   64.79
   5   0 -10  902.81   65.29
   5   0 -10  802.52   63.99
   5   0 -10  877.11   64.69
   5   0 -10  891.11   65.89
   5   0 -10  834.72   63.49
   5   0 -10  922.71   64.39
   5   0 -10 1009.40   63.39
  -4   0  10  728.53   56.29
  -4   0  10  700.93   47.80
  -4   0  10  691.73   52.89
  -4   0  10  764.82   55.39
  -4   0  10  631.54   51.69
  -4   0  10  717.73   54.49
  -4   0  10  709.23   53.99
  -4   0  10  717.73   52.99
   4   0 -10  774.82   52.79
   4   0 -10  733.33   50.09
   4   0 -10  712.53   51.49
   4   0 -10  711.23   53.59
   4   0 -10  649.74   51.29
   4   0 -10  744.53   53.69
   4   0 -10  671.93   51.89
   4   0 -10  652.83   50.69
  -3   0  10  295.07   30.70
  -3   0  10  353.36   29.60
  -3   0  10  359.26   29.30
  -3   0  10  338.57   28.60
  -3   0  10  340.87   28.40
  -3   0  10  299.97   27.50
  -3   0  10  281.07   22.80
  -3   0  10  244.68   25.80
   3   0 -10  284.87   28.40
   3   0 -10  272.97   25.70
   3   0 -10  299.87   28.70
   3   0 -10  319.97   23.90
   3   0 -10  298.07   25.50
   3   0 -10  306.17   27.80
   3   0 -10  358.06   25.50
   3   0 -10  302.77   27.10
   3   0 -10  277.27   25.50
  -2   0  10  666.53   45.60
  -2   0  10  578.24   40.50
  -2   0  10  534.85   47.20
  -2   0  10  577.64   44.60
  -2   0  10  527.95   42.80
  -2   0  10  556.24   43.70
  -2   0  10  525.25   43.90
   2   0 -10  614.04   40.50
   2   0 -10  585.64   41.80
   2   0 -10  550.14   39.30
   2   0 -10  578.24   45.50
   2   0 -10  507.75   41.40
   2   0 -10  530.05   44.70
   2   0 -10  611.34   43.90
   2   0 -10  556.74   43.30
   2   0 -10  514.15   41.90
  -1   0  10  555.04   47.90
  -1   0  10  746.23   51.19
  -1   0  10  664.43   48.90
  -1   0  10  594.94   49.60
  -1   0  10  684.03   48.80
  -1   0  10  697.43   47.00
  -1   0  10  585.64   52.79
  -1   0  10  615.64   49.00
   1   0 -10  710.63   51.59
   1   0 -10  654.63   48.80
   1   0 -10  691.83   46.90
   1   0 -10  646.94   47.10
   1   0 -10  571.64   49.80
   1   0 -10  629.14   48.70
   1   0 -10  626.84   47.40
   0   0  10  387.56   32.10
   0   0  10  326.37   31.80
   0   0  10  330.07   37.60
   0   0  10  367.06   34.50
   0   0  10  417.76   33.10
   0   0  10  500.95   36.90
   0   0 -10  503.95   37.80
   0   0 -10  386.26   30.10
   0   0 -10  365.86   31.00
   0   0 -10  358.26   34.30
   0   0 -10  352.36   32.40
   0   0 -10  479.95   33.70
   0   0 -10  367.36   30.70
   1   0  10   73.99   14.20
   1   0  10   81.89   13.30
   1   0  10   76.49   13.10
   1   0  10   82.79   20.70
   1   0  10   93.39   17.20
   1   0  10   84.49   13.80
   1   0  10   68.19   15.90
  -1   0 -10   42.70   13.10
  -1   0 -10   74.19   13.70
  -1   0 -10   57.49   10.90
  -1   0 -10   64.49   12.60
  -1   0 -10   61.29   15.80
  -1   0 -10   85.49   14.60
  -1   0 -10   77.29   11.00
   2   0  10   44.50   11.40
   2   0  10   41.00   11.30
   2   0  10   19.50   12.50
   2   0  10   36.20   12.30
   2   0  10   21.80   13.50
   2   0  10   27.00   17.20
   2   0  10   30.70   11.90
   2   0  10   37.60   10.20
  -2   0 -10   37.90   16.10
  -2   0 -10   27.20   10.20
  -2   0 -10   27.80    8.20
  -2   0 -10   35.50    8.70
  -2   0 -10   28.70    9.90
   3   0  10 1469.15   99.39
   3   0  10 1358.46   90.09
   3   0  10 1368.96   90.29
   3   0  10 1114.39   93.09
   3   0  10 1263.07   92.69
   3   0  10 1125.69   99.19
   3   0  10 1238.68   96.19
   3   0  10 1356.86   95.39
  -3   0 -10 1319.07   95.09
  -3   0 -10 1298.57   87.99
  -3   0 -10 1230.98   90.19
  -3   0 -10 1173.18   88.29
  -3   0 -10 1291.87   87.59
   4   0  10 1710.03  126.09
   4   0  10 1742.53  122.09
   4   0  10 1670.93  118.49
   4   0  10 1668.03  123.59
   4   0  10 1465.95  128.09
   4   0  10 1838.22  118.99
   4   0  10 1670.43  123.39
   4   0  10 1843.92  119.29
  -4   0 -10 1918.61  125.59
  -4   0 -10 1581.84  116.79
  -4   0 -10 1802.02  116.99
  -4   0 -10 1645.64  119.19
   5   0  10  282.67   27.70
   5   0  10  219.48   34.00
   5   0  10  243.28   25.40
   5   0  10  249.58   25.30
   5   0  10  295.07   38.10
   5   0  10  227.98   33.10
   5   0  10  129.99   29.90
   5   0  10  266.37   31.10
  -5   0 -10  193.98   21.30
  -5   0 -10  208.08   25.20
  -5   0 -10  173.68   18.70
  -5   0 -10  211.58   21.40
  -5   0 -10  229.58   33.40
  -5   0 -10  220.68   27.60
   6   0  10   20.70   14.60
   6   0  10   26.00   17.00
   6   0  10   34.80   13.80
   6   0  10   23.40   11.40
   6   0  10   25.10   16.80
   6   0  10   19.70   11.60
   6   0  10   35.50   21.30
   6   0  10   12.50   14.20
  -6   0 -10   27.70    9.50
  -6   0 -10    2.70   14.70
  -6   0 -10   31.20    9.70
  -6   0 -10   21.90   11.40
  -6   0 -10   31.20   13.30
   7   0  10   -1.80   13.80
   7   0  10   28.30   13.70
   7   0  10   -0.40   13.30
   7   0  10    1.80   16.30
   7   0  10   16.60   11.80
   7   0  10   16.90   11.60
   7   0  10   14.10   16.60
   7   0  10   26.40   18.30
  -7   0 -10   22.30    8.80
  -7   0 -10   36.10   11.80
  -7   0 -10    2.80    5.40
  -7   0 -10   11.50   11.20
  -7   0 -10   39.00   18.30
  -7   0 -10    8.90   18.10
   8   0  10  406.26   36.60
   8   0  10  340.67   46.60
   8   0  10  363.76   47.60
   8   0  10  308.07   37.90
   8   0  10  370.96   35.70
   8   0  10  418.86   48.90
   8   0  10  414.66   37.90
  -8   0 -10  357.76   43.90
  -8   0 -10  460.35   34.10
  -8   0 -10  365.46   36.60
   9   0  10  915.01   67.29
   9   0  10  943.81   68.29
   9   0  10  903.41   72.29
   9   0  10  874.41   78.49
   9   0  10  741.63   73.99
   9   0  10  745.33   65.99
  -9   0 -10  808.92   65.49
  -9   0 -10  978.10   69.79
  -9   0 -10  975.40   78.99
  10   0  10  273.47   36.40
  10   0  10  262.57   32.50
  10   0  10  297.07   33.00
  10   0  10  246.88   31.80
  10   0  10  224.18   36.90
  10   0  10  262.77   42.60
 -10   0 -10  354.46   29.00
 -10   0 -10  284.97   30.80
 -10   0 -10  327.87   49.99
  11   0  10   62.09   18.80
  11   0  10   54.89   18.30
  11   0  10   35.80   24.50
  11   0  10    1.90   17.00
  11   0  10   34.00   15.70
  11   0  10   47.70   21.80
 -11   0 -10   80.59   32.60
 -11   0 -10   15.80   10.20
  12   0  10   98.69   23.00
  12   0  10   84.79   26.90
  12   0  10   56.69   20.20
  12   0  10   69.59   18.40
  12   0  10   32.00   23.10
 -12   0 -10   57.19   30.30
 -17   0  11  -45.10   26.90
 -17   0  11   44.60   37.20
 -17   0  11   28.40   32.40
  17   0 -11   -1.90   20.20
  17   0 -11    3.50   25.00
 -16   0  11  271.87   46.50
 -16   0  11  273.27   51.39
  16   0 -11  237.38   34.10
  16   0 -11  267.87   23.60
  16   0 -11  235.98   38.80
  16   0 -11  356.36   40.00
 -15   0  11  274.37   40.10
 -15   0  11  242.48   45.70
 -15   0  11  295.67   55.09
 -15   0  11  280.27   45.20
  15   0 -11  222.08   30.00
  15   0 -11  311.37   36.40
  15   0 -11  249.08   37.30
  15   0 -11  234.48   23.60
 -14   0  11    5.40   19.60
 -14   0  11  -14.20   22.60
 -14   0  11  -15.70   20.60
  14   0 -11   25.30   15.10
  14   0 -11   25.10   16.80
  14   0 -11   13.80    9.50
  14   0 -11   17.70   16.20
 -13   0  11   20.60   22.00
 -13   0  11   28.80   15.90
 -13   0  11   23.90   21.60
 -13   0  11   -0.30   18.40
  13   0 -11   11.70   14.80
  13   0 -11   21.10   13.70
  13   0 -11   24.30    9.70
  13   0 -11   15.60   16.40
 -12   0  11  -16.00   18.10
 -12   0  11   -6.00   15.30
 -12   0  11  -18.30   12.30
 -12   0  11  -22.20   16.40
 -12   0  11    1.20   13.20
 -12   0  11   -1.20    6.80
  12   0 -11   -8.60   14.40
  12   0 -11   -0.20   11.90
  12   0 -11    4.90    8.60
  12   0 -11   -3.10   12.20
  12   0 -11   -3.20   12.90
  12   0 -11    9.30   15.20
  12   0 -11   -3.50   13.00
 -11   0  11  381.36   47.50
 -11   0  11  271.87   38.80
 -11   0  11  396.36   38.10
 -11   0  11  373.66   30.40
 -11   0  11  401.46   45.50
 -11   0  11  310.37   44.90
  11   0 -11  399.06   36.50
  11   0 -11  384.96   38.80
  11   0 -11  386.06   36.30
  11   0 -11  406.56   39.50
  11   0 -11  423.06   43.30
  11   0 -11  386.66   32.50
  11   0 -11  440.46   45.90
 -10   0  11  521.55   44.20
 -10   0  11  425.56   47.20
 -10   0  11  520.45   48.60
 -10   0  11  439.16   48.90
 -10   0  11  488.65   43.50
 -10   0  11  492.85   51.89
  10   0 -11  511.65   42.60
  10   0 -11  513.25   42.50
  10   0 -11  524.25   40.10
  10   0 -11  491.55   44.90
  -9   0  11  257.67   36.50
  -9   0  11  230.48   33.00
  -9   0  11  267.77   35.40
  -9   0  11  202.88   31.10
  -9   0  11  254.37   27.70
  -9   0  11  200.18   31.60
  -9   0  11  218.28   27.20
   9   0 -11  233.98   26.20
   9   0 -11  213.18   26.50
   9   0 -11  160.58   22.10
   9   0 -11  239.88   26.10
   9   0 -11  261.17   27.40
   9   0 -11  163.18   24.60
   9   0 -11  232.88   24.10
  -8   0  11  241.48   31.80
  -8   0  11  204.28   24.60
  -8   0  11  183.28   27.00
  -8   0  11  182.18   24.40
  -8   0  11  240.98   34.80
  -8   0  11  240.98   27.00
  -8   0  11  223.88   29.90
   8   0 -11  209.28   25.30
   8   0 -11  257.97   29.80
   8   0 -11  216.18   23.30
   8   0 -11  225.48   25.30
   8   0 -11  175.18   23.60
   8   0 -11  244.18   25.50
   8   0 -11  185.68   21.30
  -7   0  11  733.03   53.19
  -7   0  11  664.43   53.19
  -7   0  11  716.43   56.39
  -7   0  11  681.33   56.99
  -7   0  11  651.53   59.89
  -7   0  11  718.43   58.99
  -7   0  11  592.34   52.29
   7   0 -11  714.03   51.29
   7   0 -11  709.53   52.79
   7   0 -11  720.13   51.59
   7   0 -11  602.74   51.99
   7   0 -11  649.43   51.19
   7   0 -11  711.73   52.19
  -6   0  11  328.27   36.90
  -6   0  11  396.86   36.60
  -6   0  11  444.36   38.00
  -6   0  11  430.36   34.30
  -6   0  11  353.46   34.00
  -6   0  11  392.16   34.60
  -6   0  11  402.36   38.90
   6   0 -11  408.36   33.50
   6   0 -11  337.67   34.00
   6   0 -11  340.87   33.10
   6   0 -11  398.46   32.70
   6   0 -11  444.76   32.50
   6   0 -11  411.96   35.80
   6   0 -11  367.56   33.00
   6   0 -11  414.46   33.20
  -5   0  11    0.90    9.70
  -5   0  11   27.90   12.70
  -5   0  11   18.10    8.60
  -5   0  11   14.20   10.10
  -5   0  11   25.40   11.40
  -5   0  11   14.50   11.40
  -5   0  11   24.60   12.90
   5   0 -11   16.50   10.50
   5   0 -11   15.80   10.00
   5   0 -11   29.40    9.40
   5   0 -11   26.60   11.70
   5   0 -11   28.00    9.10
   5   0 -11   31.80   10.00
   5   0 -11   24.40    9.50
  -4   0  11  141.59   12.70
  -4   0  11  167.88   22.00
  -4   0  11  153.78   21.00
  -4   0  11  191.28   21.20
  -4   0  11  144.99   20.90
  -4   0  11  136.59   19.30
  -4   0  11  154.38   24.40
  -4   0  11  153.98   22.60
   4   0 -11  158.48   22.70
   4   0 -11  114.59   16.70
   4   0 -11  136.39   16.80
   4   0 -11  145.39   19.10
   4   0 -11  179.88   23.10
   4   0 -11  140.19   15.70
  -3   0  11 1197.48   94.59
  -3   0  11 1477.45   91.99
  -3   0  11 1294.37   91.79
  -3   0  11 1262.77   91.29
  -3   0  11 1343.07   90.39
  -3   0  11 1364.16   91.59
  -3   0  11 1249.07   86.59
   3   0 -11 1274.17   90.69
   3   0 -11 1290.27   92.09
   3   0 -11 1177.38   88.99
   3   0 -11 1291.67   90.79
   3   0 -11 1282.67   86.59
   3   0 -11 1195.38   90.09
   3   0 -11 1269.97   91.79
   3   0 -11 1222.48   87.39
  -2   0  11 2330.07  161.88
  -2   0  11 2345.67  166.88
  -2   0  11 2476.05  162.68
  -2   0  11 2338.57  163.08
  -2   0  11 2168.38  158.78
  -2   0  11 2662.83  163.58
  -2   0  11 2404.56  161.78
   2   0 -11 2414.06  160.08
   2   0 -11 2500.55  162.18
   2   0 -11 2260.47  160.08
   2   0 -11 2287.97  160.48
   2   0 -11 2570.14  164.28
   2   0 -11 2267.17  163.38
   2   0 -11 2247.58  161.58
  -1   0  11  742.63   52.39
  -1   0  11  636.44   56.89
  -1   0  11  644.04   53.09
  -1   0  11  569.84   50.49
  -1   0  11  676.73   48.90
  -1   0  11  727.43   51.59
  -1   0  11  725.93   51.89
   1   0 -11  619.54   52.89
   1   0 -11  672.83   50.89
   1   0 -11  655.53   48.70
   1   0 -11  737.63   50.39
   1   0 -11  603.54   48.80
   1   0 -11  715.53   54.49
   1   0 -11  662.33   51.49
   0   0  11  163.38   23.40
   0   0  11  129.29   21.30
   0   0  11  132.19   25.70
   0   0  11  148.29   20.90
   0   0  11  132.39   20.00
   0   0  11  177.78   20.60
   0   0 -11  115.99   19.40
   0   0 -11  132.39   21.10
   0   0 -11  155.18   19.90
   0   0 -11  168.08   18.20
   0   0 -11  159.28   17.00
   0   0 -11  159.88   21.00
   0   0 -11  165.28   19.60
   1   0  11  212.18   22.50
   1   0  11  190.88   26.60
   1   0  11  217.78   23.20
   1   0  11  234.58   26.90
   1   0  11  208.68   29.50
   1   0  11  235.58   24.70
   1   0  11  224.48   35.10
   1   0  11  210.28   28.10
  -1   0 -11  215.18   21.90
  -1   0 -11  171.18   21.90
  -1   0 -11  183.38   19.90
  -1   0 -11  209.48   26.20
  -1   0 -11  208.18   21.40
  -1   0 -11  209.98   19.50
   2   0  11  718.43   60.79
   2   0  11  769.82   58.49
   2   0  11  779.62   55.39
   2   0  11  765.12   55.49
   2   0  11  752.22   57.79
   2   0  11  647.44   63.89
   2   0  11  662.73   59.89
   2   0  11  786.62   64.49
   2   0  11  759.52   54.79
  -2   0 -11  614.14   52.69
  -2   0 -11  751.72   52.19
  -2   0 -11  678.23   55.49
  -2   0 -11  770.02   60.59
   3   0  11 2078.39  148.69
   3   0  11 2275.07  147.89
   3   0  11 2135.09  142.89
   3   0  11 2187.18  143.09
   3   0  11 2150.48  146.19
   3   0  11 2086.59  143.09
   3   0  11 1987.10  149.59
   3   0  11 1715.93  152.28
  -3   0 -11 2083.79  140.19
  -3   0 -11 2046.90  143.69
  -3   0 -11 2135.89  143.49
  -3   0 -11 1971.50  140.99
   4   0  11  501.15   41.40
   4   0  11  505.45   49.90
   4   0  11  585.04   48.80
   4   0  11  478.85   41.90
   4   0  11  583.54   46.80
   4   0  11  527.95   47.80
   4   0  11  485.25   53.09
  -4   0 -11  497.35   39.10
  -4   0 -11  474.35   38.10
  -4   0 -11  566.94   46.20
  -4   0 -11  501.85   39.20
  -4   0 -11  470.25   42.80
  -4   0 -11  537.35   49.60
   5   0  11   -0.30   11.40
   5   0  11   -2.30   10.60
   5   0  11   -1.80    9.90
   5   0  11   15.70   15.40
   5   0  11   11.40   11.10
   5   0  11    1.70   14.20
   5   0  11   11.40   15.60
   5   0  11    7.10   14.60
  -5   0 -11   -0.30    9.00
  -5   0 -11    2.40    8.00
  -5   0 -11    3.10   16.80
  -5   0 -11  -11.40   10.50
  -5   0 -11   -0.50   12.10
   6   0  11  151.98   25.00
   6   0  11  149.99   31.30
   6   0  11  177.78   24.00
   6   0  11  210.48   24.50
   6   0  11  199.18   33.10
   6   0  11  156.98   29.30
   6   0  11  170.48   22.50
   6   0  11  180.88   29.00
  -6   0 -11  183.98   18.40
  -6   0 -11  193.98   18.10
  -6   0 -11  191.98   32.90
  -6   0 -11  164.98   23.80
   7   0  11   40.80   14.20
   7   0  11   34.50   24.80
   7   0  11   60.69   16.50
   7   0  11   41.70   19.20
   7   0  11   92.19   24.10
   7   0  11   16.30   14.90
   7   0  11   47.20   16.00
  -7   0 -11   30.40   17.30
  -7   0 -11   66.79   12.10
  -7   0 -11   40.10   17.10
  -7   0 -11   75.19   16.90
   8   0  11  469.65   42.40
   8   0  11  520.45   44.50
   8   0  11  492.15   43.00
   8   0  11  521.35   49.70
   8   0  11  397.46   53.09
   8   0  11  569.74   55.39
   8   0  11  451.65   49.50
  -8   0 -11  484.75   47.50
  -8   0 -11  477.85   58.09
   9   0  11  184.38   26.10
   9   0  11  143.69   30.60
   9   0  11  172.48   26.70
   9   0  11  146.69   23.30
   9   0  11  162.68   23.50
  -9   0 -11  154.08   35.10
  -9   0 -11  120.99   22.30
  10   0  11    4.80   13.40
  10   0  11   -7.00   19.30
  10   0  11    8.30   15.30
  10   0  11   14.70   15.50
  10   0  11  -16.80   15.80
  10   0  11  -11.00   12.50
 -10   0 -11    2.20   25.90
 -10   0 -11   -5.90   16.00
  11   0  11   58.99   20.20
  11   0  11   89.59   22.60
  11   0  11   97.29   27.90
  11   0  11   57.29   25.40
  11   0  11   72.59   19.70
 -11   0 -11   54.59   14.30
 -11   0 -11   77.39   35.40
 -17   0  12    5.90   28.90
 -17   0  12   50.79   70.19
  17   0 -12   26.50   22.00
  17   0 -12   27.30   25.20
  17   0 -12   38.50   22.70
 -16   0  12  121.69   35.70
 -16   0  12  151.28   41.60
 -16   0  12  149.19   43.40
  16   0 -12  140.69   33.00
  16   0 -12  164.08   29.80
  16   0 -12  118.19   25.40
  16   0 -12  122.99   16.10
 -15   0  12  206.88   39.00
 -15   0  12  146.89   41.00
 -15   0  12  179.08   40.30
 -15   0  12  119.79   29.40
  15   0 -12  144.19   29.20
  15   0 -12  123.79   24.70
  15   0 -12  124.49   17.70
  15   0 -12  207.28   31.00
 -14   0  12  106.19   38.30
 -14   0  12  134.89   32.10
 -14   0  12  103.19   33.20
  14   0 -12  127.39   22.20
  14   0 -12  165.48   28.00
  14   0 -12  147.19   26.80
  14   0 -12  131.89   18.40
 -13   0  12  110.19   36.20
 -13   0  12  115.29   35.70
 -13   0  12  152.18   31.60
 -13   0  12  121.09   23.30
  13   0 -12  110.59   22.60
  13   0 -12  100.89   21.50
  13   0 -12  104.79   20.30
  13   0 -12   92.19   15.60
 -12   0  12   68.09   25.10
 -12   0  12   51.69    9.70
 -12   0  12   44.80   21.90
 -12   0  12   49.10   25.60
 -12   0  12   71.69   18.90
 -12   0  12   77.79   22.70
  12   0 -12   38.10   16.40
  12   0 -12   57.89   14.30
  12   0 -12   27.90   15.90
  12   0 -12   58.99   19.00
  12   0 -12   23.80   18.30
  12   0 -12   49.90   26.70
 -11   0  12  -20.80   15.10
 -11   0  12   10.80   15.00
 -11   0  12   -3.70   19.90
 -11   0  12   26.20   17.70
 -11   0  12   13.60   14.20
  11   0 -12   -1.60   12.70
  11   0 -12    4.70   14.00
  11   0 -12   17.50   11.90
  11   0 -12    5.80   11.40
  11   0 -12  -10.10   12.30
 -10   0  12   33.00   14.60
 -10   0  12   50.79   19.10
 -10   0  12   21.10   17.60
 -10   0  12   54.89   21.80
 -10   0  12   36.50   15.30
 -10   0  12   35.60   17.40
  10   0 -12   41.60   12.80
  10   0 -12   27.90   16.10
  10   0 -12   54.69   15.70
  10   0 -12   51.49   14.90
  10   0 -12   17.70   15.10
  -9   0  12  503.25   46.90
  -9   0  12  503.85   46.20
  -9   0  12  572.94   51.79
  -9   0  12  582.14   47.50
  -9   0  12  486.75   50.59
  -9   0  12  543.65   54.09
  -9   0  12  537.75   52.79
   9   0 -12  507.95   44.80
   9   0 -12  599.84   46.00
   9   0 -12  582.44   45.00
   9   0 -12  576.94   44.40
   9   0 -12  564.44   48.50
   9   0 -12  518.05   46.00
  -8   0  12 1261.97   99.59
  -8   0  12 1225.28   94.69
  -8   0  12 1322.17  102.09
  -8   0  12 1197.28   95.39
  -8   0  12 1295.27   99.39
  -8   0  12 1314.27  100.59
   8   0 -12 1350.86   94.49
   8   0 -12 1420.36   97.49
   8   0 -12 1187.28   94.59
   8   0 -12 1469.85   94.89
   8   0 -12 1432.86   93.89
   8   0 -12 1330.97   93.69
  -7   0  12  488.85   43.70
  -7   0  12  513.25   48.30
  -7   0  12  502.95   47.00
  -7   0  12  551.14   44.20
  -7   0  12  521.75   49.20
  -7   0  12  567.54   51.09
  -7   0  12  518.85   44.60
   7   0 -12  591.14   43.30
   7   0 -12  457.45   43.40
   7   0 -12  555.84   42.90
   7   0 -12  473.95   41.60
   7   0 -12  532.55   41.80
   7   0 -12  504.85   45.30
   7   0 -12  586.84   49.30
  -6   0  12    8.10   11.80
  -6   0  12   18.90   13.20
  -6   0  12   20.80   11.70
  -6   0  12   -0.10    9.90
  -6   0  12   24.20   15.40
  -6   0  12    5.00    9.60
  -6   0  12   17.90   14.40
   6   0 -12   14.70   10.10
   6   0 -12   12.60   12.10
   6   0 -12    6.50    9.70
   6   0 -12   13.90   10.00
   6   0 -12    0.90    4.10
   6   0 -12   22.70    9.50
   6   0 -12   28.50   11.50
  -5   0  12   42.00   13.90
  -5   0  12   53.59   12.20
  -5   0  12   70.39   19.10
  -5   0  12   44.10   13.70
  -5   0  12   52.99   15.40
  -5   0  12   39.00   14.00
  -5   0  12   55.09   19.10
   5   0 -12   51.09   14.90
   5   0 -12   58.09   18.00
   5   0 -12   83.09   17.10
   5   0 -12   48.80   11.10
   5   0 -12   64.29   11.40
   5   0 -12   54.59   13.60
  -4   0  12  222.08   28.40
  -4   0  12  246.68   27.70
  -4   0  12  197.08   29.60
  -4   0  12  265.37   29.90
  -4   0  12  203.98   17.90
  -4   0  12  239.18   27.30
  -4   0  12  269.27   33.50
  -4   0  12  233.38   26.00
   4   0 -12  235.78   22.70
   4   0 -12  188.68   25.00
   4   0 -12  228.18   25.40
   4   0 -12  211.28   21.20
   4   0 -12  228.18   25.40
   4   0 -12  260.77   25.70
   4   0 -12  237.58   20.20
  -3   0  12 2435.06  176.38
  -3   0  12 2664.73  173.28
  -3   0  12 2747.03  172.08
  -3   0  12 2518.35  172.38
  -3   0  12 2426.66  166.98
  -3   0  12 2419.86  172.28
  -3   0  12 2330.17  170.68
  -3   0  12 2454.85  171.58
   3   0 -12 2442.66  172.58
   3   0 -12 2525.35  169.08
   3   0 -12 2349.76  169.48
   3   0 -12 2449.05  170.88
   3   0 -12 2665.03  173.18
   3   0 -12 2623.34  171.18
  -2   0  12 1063.59   86.29
  -2   0  12 1224.88   95.19
  -2   0  12 1149.78   90.29
  -2   0  12 1255.27   89.59
  -2   0  12 1278.17   90.49
  -2   0  12 1447.76   91.69
  -2   0  12 1279.47   90.09
  -2   0  12 1159.48   88.79
   2   0 -12 1267.27   91.19
   2   0 -12 1321.27   89.09
   2   0 -12 1250.87   86.59
   2   0 -12 1278.27   89.39
   2   0 -12 1220.18   87.49
   2   0 -12 1304.37   92.09
  -1   0  12    5.10    8.90
  -1   0  12    3.70    9.90
  -1   0  12    0.20    6.60
  -1   0  12    4.80    9.60
  -1   0  12    6.70   10.70
  -1   0  12   10.00   11.50
  -1   0  12   23.80   15.40
  -1   0  12   23.30   13.30
   1   0 -12   12.20   10.20
   1   0 -12    8.90   10.90
   1   0 -12   -4.50    9.00
   1   0 -12    3.20    3.00
   1   0 -12    3.40    7.40
   1   0 -12   19.90   14.90
   1   0 -12    4.70    9.70
   0   0  12  319.17   30.00
   0   0  12  264.27   29.60
   0   0  12  317.17   39.40
   0   0  12  296.07   29.70
   0   0  12  300.27   35.40
   0   0  12  267.77   39.90
   0   0  12  323.07   34.80
   0   0  12  301.27   30.40
   0   0 -12  440.86   43.40
   0   0 -12  282.37   27.70
   0   0 -12  297.57   30.80
   0   0 -12  290.57   28.30
   0   0 -12  352.26   26.60
   1   0  12    0.80   10.80
   1   0  12   -1.90   10.80
   1   0  12   14.30   13.50
   1   0  12   -1.50    9.40
   1   0  12    0.90    9.70
   1   0  12   19.70   15.00
   1   0  12    2.80   15.20
  -1   0 -12    1.30    7.10
  -1   0 -12  -10.40   15.40
  -1   0 -12    1.60    7.50
  -1   0 -12    0.90   11.40
  -1   0 -12   -2.60    8.30
   2   0  12  668.73   67.69
   2   0  12  744.03   63.79
   2   0  12  856.31   58.29
   2   0  12  759.22   63.79
   2   0  12  753.62   56.99
   2   0  12  659.13   59.39
   2   0  12  708.13   57.29
   2   0  12  836.92   61.59
  -2   0 -12  655.93   54.59
  -2   0 -12  701.13   63.29
  -2   0 -12  772.72   53.59
  -2   0 -12  875.01   65.29
  -2   0 -12  774.12   60.09
   3   0  12  312.37   30.70
   3   0  12  330.87   31.90
   3   0  12  383.96   37.30
   3   0  12  370.26   43.10
   3   0  12  302.57   41.10
   3   0  12  282.27   34.70
   3   0  12  353.86   50.89
   3   0  12  300.27   31.70
  -3   0 -12  314.57   27.70
  -3   0 -12  328.37   26.60
  -3   0 -12  308.87   37.10
   4   0  12   23.20   12.40
   4   0  12   40.60   14.20
   4   0  12   19.90   15.50
   4   0  12   -8.00   13.90
   4   0  12   23.40   14.90
   4   0  12   49.30   25.10
   4   0  12   30.00   13.40
   4   0  12   21.30   17.00
  -4   0 -12   10.90   12.10
  -4   0 -12   37.00   20.90
  -4   0 -12   22.80    8.70
  -4   0 -12   27.80    9.20
   5   0  12  114.79   31.20
   5   0  12  175.58   30.90
   5   0  12  190.38   31.80
   5   0  12  173.38   24.10
   5   0  12  179.08   23.80
   5   0  12  207.28   33.90
   5   0  12  155.48   27.00
   5   0  12  162.38   22.20
  -5   0 -12  197.38   17.80
  -5   0 -12  154.08   26.90
  -5   0 -12  124.69   22.30
  -5   0 -12  214.78   17.50
   6   0  12  -28.20   12.90
   6   0  12   -6.10   14.70
   6   0  12  -10.10   11.90
   6   0  12  -13.60   14.10
   6   0  12    4.60   11.70
   6   0  12    2.70   13.90
   6   0  12  -12.40   12.60
   6   0  12   -9.80   14.30
  -6   0 -12   -1.30   18.10
  -6   0 -12   -7.70   11.90
   7   0  12  101.89   19.90
   7   0  12   91.19   23.70
   7   0  12   91.09   18.20
   7   0  12   96.69   23.30
   7   0  12  147.19   29.50
   7   0  12  127.99   29.30
   7   0  12  110.19   19.40
  -7   0 -12   58.09   25.30
  -7   0 -12   82.19   20.80
   8   0  12   27.60   19.90
   8   0  12   13.80   17.80
   8   0  12   25.50   16.50
   8   0  12    9.70   13.30
   8   0  12    9.80   14.00
   8   0  12   29.30   17.30
  -8   0 -12   -9.50   15.50
  -8   0 -12   14.20   24.60
   9   0  12   56.39   23.30
   9   0  12    4.00   15.40
   9   0  12   18.40   14.90
   9   0  12   36.00   21.20
   9   0  12   46.70   29.40
   9   0  12  -16.00   17.50
  -9   0 -12   49.20   28.20
  -9   0 -12   10.70   15.50
  10   0  12   60.29   23.80
  10   0  12   53.79   20.70
  10   0  12   25.10   18.70
  10   0  12   35.80   22.70
  10   0  12   43.10   17.70
 -10   0 -12   37.70   31.70
 -10   0 -12   36.90   19.00
 -17   0  13   30.60   31.00
 -17   0  13    0.90   34.00
  17   0 -13  -21.60   11.90
  17   0 -13    1.50    8.50
  17   0 -13    2.90   19.00
  17   0 -13  -30.70   24.50
 -16   0  13   -1.70   30.00
 -16   0  13  -10.10   25.50
 -16   0  13   63.29   66.09
  16   0 -13   -4.10   15.40
  16   0 -13   43.00   25.20
  16   0 -13   22.60   11.20
  16   0 -13   31.00   22.70
 -15   0  13  238.78   46.60
 -15   0  13  224.78   50.29
 -15   0  13  153.18   35.50
  15   0 -13  157.78   27.50
  15   0 -13  147.49   28.50
  15   0 -13  227.58   33.30
  15   0 -13  165.68   21.60
 -14   0  13  351.96   52.09
 -14   0  13  510.35   65.79
 -14   0  13  435.46   60.29
  14   0 -13  421.76   40.60
  14   0 -13  494.25   49.20
  14   0 -13  418.66   42.80
 -13   0  13  200.08   40.00
 -13   0  13  252.87   41.60
 -13   0  13  254.77   34.10
 -13   0  13  232.08   43.30
  13   0 -13  242.08   31.60
  13   0 -13  232.58   35.20
  13   0 -13  346.97   38.20
 -12   0  13   -4.50   16.50
 -12   0  13    9.80   20.90
 -12   0  13    4.50   18.10
 -12   0  13    4.00   14.10
 -12   0  13   -2.80    7.10
 -12   0  13  -15.20   16.60
  12   0 -13  -25.10   12.10
  12   0 -13    7.70   16.30
  12   0 -13  -12.60   13.00
  12   0 -13   -0.20   12.00
 -11   0  13   34.50   17.20
 -11   0  13   48.70   17.10
 -11   0  13   63.19   32.10
 -11   0  13   41.70   21.70
 -11   0  13   30.60   21.10
  11   0 -13   18.50   14.50
  11   0 -13   22.00   17.90
  11   0 -13   48.40   18.40
  11   0 -13   37.90   16.00
 -10   0  13  154.98   47.00
 -10   0  13  127.39   28.60
 -10   0  13  127.39   23.20
 -10   0  13  174.18   28.70
 -10   0  13  143.59   36.40
  10   0 -13  144.69   22.40
  10   0 -13  174.28   28.30
  10   0 -13  138.19   22.50
  10   0 -13  111.79   20.50
  -9   0  13  792.42   66.29
  -9   0  13  913.11   71.09
  -9   0  13  821.12   72.19
  -9   0  13  744.13   65.09
  -9   0  13  816.32   70.79
  -9   0  13  787.62   77.19
  -9   0  13  829.42   71.89
   9   0 -13  859.81   67.59
   9   0 -13  956.00   64.19
   9   0 -13  831.32   64.49
  -8   0  13  831.72   63.69
  -8   0  13  719.73   61.59
  -8   0  13  817.52   69.09
  -8   0  13  765.12   69.89
  -8   0  13  750.72   67.69
  -8   0  13  758.42   63.09
  -8   0  13  708.53   65.89
   8   0 -13  851.31   63.79
   8   0 -13  766.42   59.69
   8   0 -13  993.40   68.79
   8   0 -13  757.02   60.39
   8   0 -13  874.61   63.49
   8   0 -13  780.12   64.09
   8   0 -13  826.92   61.59
  -7   0  13   28.30   18.30
  -7   0  13   57.39   21.20
  -7   0  13   35.70   16.60
  -7   0  13   48.80   14.80
  -7   0  13   44.70   14.30
  -7   0  13   56.59   18.80
  -7   0  13   54.29   15.90
   7   0 -13   32.90   14.50
   7   0 -13   65.89   17.50
   7   0 -13   57.59   14.60
   7   0 -13   28.80   12.90
   7   0 -13   59.59   12.90
   7   0 -13   34.10   15.50
   7   0 -13   21.00   11.00
  -6   0  13  222.38   27.90
  -6   0  13  232.88   28.20
  -6   0  13  235.18   31.90
  -6   0  13  245.28   34.80
  -6   0  13  244.18   32.50
  -6   0  13  255.67   30.30
  -6   0  13  248.28   31.60
   6   0 -13  234.48   24.50
   6   0 -13  311.77   33.60
   6   0 -13  240.58   23.50
   6   0 -13  238.38   25.20
  -5   0  13   71.09   18.60
  -5   0  13  112.49   19.30
  -5   0  13   99.29   18.60
  -5   0  13   80.89   22.10
  -5   0  13   77.79   21.00
  -5   0  13   68.59   15.90
  -5   0  13  116.59   22.20
   5   0 -13   81.39   17.10
   5   0 -13   89.09   26.00
   5   0 -13   95.39   14.50
   5   0 -13  100.39   19.60
  -4   0  13  501.15   42.90
  -4   0  13  498.45   44.60
  -4   0  13  598.04   50.99
  -4   0  13  503.25   45.10
  -4   0  13  461.05   36.50
  -4   0  13  532.15   45.90
  -4   0  13  544.15   44.60
  -4   0  13  546.35   46.90
   4   0 -13  558.44   43.80
   4   0 -13  509.05   37.10
   4   0 -13  508.45   41.40
   4   0 -13  485.35   43.30
  -3   0  13  632.64   52.69
  -3   0  13  655.03   52.49
  -3   0  13  603.64   45.70
  -3   0  13  608.64   52.39
  -3   0  13  606.04   50.89
  -3   0  13  652.73   53.59
  -3   0  13  614.54   57.39
  -3   0  13  621.54   52.09
   3   0 -13  713.93   51.29
   3   0 -13  630.34   48.30
   3   0 -13  725.63   54.69
   3   0 -13  625.94   51.39
  -2   0  13    6.70   11.70
  -2   0  13    9.20   13.40
  -2   0  13   23.70   13.40
  -2   0  13   21.30   13.00
  -2   0  13   21.40   15.80
  -2   0  13   -2.30    6.60
  -2   0  13    5.30   11.50
  -2   0  13    8.70    9.80
   2   0 -13    9.00   14.50
   2   0 -13    9.10    5.30
   2   0 -13    6.50   10.00
   2   0 -13   -3.40    9.90
   2   0 -13    6.20    8.10
   2   0 -13    5.60   10.80
  -1   0  13   86.19   17.50
  -1   0  13  119.29   26.70
  -1   0  13   86.59   20.60
  -1   0  13   89.89   17.90
  -1   0  13  102.59   19.30
  -1   0  13   93.69   17.60
  -1   0  13   91.99   19.20
  -1   0  13   83.09   21.40
   1   0 -13  106.09   14.70
   1   0 -13   96.29   29.00
   1   0 -13  117.49   17.00
   1   0 -13  132.49   34.30
   1   0 -13   88.39   16.50
   1   0 -13  119.99   21.30
   0   0  13  106.29   18.70
   0   0  13   49.99   14.60
   0   0  13   88.29   17.10
   0   0  13   69.99   16.60
   0   0  13   57.59   19.00
   0   0  13   41.70   18.20
   0   0  13   52.89   15.70
   0   0 -13   58.99   18.30
   0   0 -13   63.39   17.40
   0   0 -13   75.49   14.90
   0   0 -13   64.69   12.00
   0   0 -13   48.80   13.30
   1   0  13   58.49   17.00
   1   0  13   53.09   15.60
   1   0  13   15.50   14.70
   1   0  13   18.50   12.90
   1   0  13   51.19   19.80
   1   0  13   20.90   15.70
   1   0  13    1.70   16.90
  -1   0 -13   43.80   20.40
  -1   0 -13   15.70   11.00
  -1   0 -13   18.20   10.30
  -1   0 -13   22.20   13.20
  -1   0 -13   32.10    9.50
   2   0  13   14.90   15.80
   2   0  13    6.30   12.10
   2   0  13    5.30   11.70
   2   0  13   15.90   17.30
   2   0  13   21.30   17.60
   2   0  13   19.50   13.70
   2   0  13    8.40   14.90
   2   0  13   21.80   12.40
  -2   0 -13   -4.50    8.10
  -2   0 -13    0.50   11.70
  -2   0 -13    8.80    8.10
  -2   0 -13   28.80   14.10
  -2   0 -13   22.20   17.10
   3   0  13   39.50   17.00
   3   0  13   40.60   17.20
   3   0  13   24.90   13.60
   3   0  13   18.50   17.80
   3   0  13   33.70   14.30
   3   0  13   30.00   14.50
   3   0  13   14.90   18.50
   3   0  13   52.69   21.60
  -3   0 -13   44.10    8.70
  -3   0 -13   43.30    9.30
  -3   0 -13   38.90   12.70
  -3   0 -13   58.29   19.20
  -3   0 -13   23.30   14.20
   4   0  13   58.99   16.60
   4   0  13   34.30   19.90
   4   0  13  117.19   21.00
   4   0  13   63.29   17.30
   4   0  13   66.59   20.60
   4   0  13   84.09   21.80
   4   0  13   49.50   22.30
   4   0  13   26.70   20.80
  -4   0 -13   53.89   19.70
  -4   0 -13   64.49   18.20
   5   0  13   13.90   16.80
   5   0  13   33.80   25.90
   5   0  13   13.80   18.90
   5   0  13  -22.00   13.40
   5   0  13  -12.50   15.50
   5   0  13    1.30   12.60
   5   0  13   14.80   14.00
  -5   0 -13   16.80   24.20
  -5   0 -13   -5.00   13.40
   6   0  13   26.30   19.20
   6   0  13   24.40   19.00
   6   0  13   33.10   15.60
   6   0  13   23.40   20.20
   6   0  13   21.80   14.00
   6   0  13   18.20   18.90
   6   0  13   16.80   14.00
   6   0  13   12.10   18.30
  -6   0 -13   28.20   17.20
  -6   0 -13   25.00   22.10
   7   0  13  133.19   22.80
   7   0  13   85.29   19.10
   7   0  13  143.69   21.90
   7   0  13   93.79   21.80
   7   0  13  112.19   37.40
   7   0  13  116.59   26.40
  -7   0 -13  143.39   35.60
  -7   0 -13  140.59   25.10
   8   0  13  181.68   25.80
   8   0  13  182.38   31.80
   8   0  13  200.18   27.40
   8   0  13  179.38   29.50
   8   0  13  201.48   36.10
   8   0  13  136.19   32.30
  -8   0 -13  162.88   27.10
  -8   0 -13  190.38   38.00
   9   0  13   88.69   23.10
   9   0  13   90.89   21.90
   9   0  13  117.69   23.10
   9   0  13  134.49   28.60
   9   0  13   97.69   21.30
  -9   0 -13   89.59   22.60
  -9   0 -13   94.49   33.70
 -16   0  14   -5.10   35.70
 -16   0  14  -33.40   24.20
 -16   0  14  -11.80   28.70
  16   0 -14  -12.90   10.10
  16   0 -14    5.50   21.90
  16   0 -14   -2.40   11.30
  16   0 -14   -2.60   25.50
 -15   0  14  343.87   64.79
 -15   0  14  349.87   56.49
  15   0 -14  230.28   37.30
  15   0 -14  316.97   38.20
  15   0 -14  239.18   28.20
  15   0 -14  246.28   33.10
 -14   0  14  355.36   56.09
 -14   0  14  438.56   64.69
 -14   0  14  425.36   67.39
 -14   0  14  379.36   53.49
  14   0 -14  341.97   38.50
  14   0 -14  420.96   37.90
  14   0 -14  487.15   49.99
  14   0 -14  414.26   42.70
 -13   0  14   46.60   24.90
 -13   0  14   35.00   16.50
 -13   0  14  -10.20   25.10
 -13   0  14   48.90   27.90
  13   0 -14    7.50   16.10
  13   0 -14   18.00   14.50
  13   0 -14   17.20   13.10
  13   0 -14   29.70   18.10
 -12   0  14   36.80   24.20
 -12   0  14  105.29   22.60
 -12   0  14  125.99   41.10
 -12   0  14   70.99   24.50
 -12   0  14   92.99   32.60
  12   0 -14  109.79   19.50
  12   0 -14   65.49   17.90
  12   0 -14   95.09   22.20
  12   0 -14   95.39   26.60
 -11   0  14   56.19   20.50
 -11   0  14   15.90   21.50
 -11   0  14   14.90   18.10
 -11   0  14   30.00   21.80
 -11   0  14   17.30   13.50
  11   0 -14    8.90   14.90
  11   0 -14   22.30   14.10
  11   0 -14   22.70   16.90
  11   0 -14   22.60   14.10
 -10   0  14  186.08   28.30
 -10   0  14  155.48   32.50
 -10   0  14  196.68   38.00
 -10   0  14  189.38   31.00
 -10   0  14  161.28   32.70
  10   0 -14  151.18   24.80
  10   0 -14  167.78   29.70
  10   0 -14  252.47   29.00
  10   0 -14  218.08   25.50
  -9   0  14  459.35   55.19
  -9   0  14  543.25   51.49
  -9   0  14  430.46   44.80
  -9   0  14  397.36   50.59
  -9   0  14  466.35   44.30
  -9   0  14  526.05   54.09
   9   0 -14  523.75   43.30
   9   0 -14  473.85   43.00
   9   0 -14  463.25   45.40
   9   0 -14  463.15   40.90
   9   0 -14  538.75   46.60
  -8   0  14   85.79   23.70
  -8   0  14   63.49   18.00
  -8   0  14   52.79   20.00
  -8   0  14   54.19   20.90
  -8   0  14   92.59   19.50
  -8   0  14  114.19   27.40
   8   0 -14   85.59   16.20
   8   0 -14   71.89   17.20
   8   0 -14   85.99   18.50
   8   0 -14   88.89   19.90
   8   0 -14   62.09   15.30
   8   0 -14   71.19   19.00
  -7   0  14   35.10   17.60
  -7   0  14   43.30   16.50
  -7   0  14   61.99   22.10
  -7   0  14   17.10   16.40
  -7   0  14   35.80   18.70
  -7   0  14   61.99   17.20
  -7   0  14   59.89   16.40
   7   0 -14   34.50   17.40
   7   0 -14   36.20   11.90
   7   0 -14   37.40   13.80
   7   0 -14   43.20   14.40
   7   0 -14   66.49   14.90
  -6   0  14   67.79   18.40
  -6   0  14   61.69   19.40
  -6   0  14   62.19   16.80
  -6   0  14   37.50   19.10
  -6   0  14   74.79   17.00
   6   0 -14   52.29   12.90
   6   0 -14   40.20   11.10
   6   0 -14   79.99   17.30
   6   0 -14   40.40   16.00
   6   0 -14   51.29   16.60
  -5   0  14   -6.20   12.20
  -5   0  14    9.40   16.30
  -5   0  14    5.80   15.50
  -5   0  14   -9.90   12.50
  -5   0  14    1.30   13.30
   5   0 -14    0.50    8.60
   5   0 -14   15.80   12.10
   5   0 -14    7.30   13.10
   5   0 -14   11.50   12.30
   5   0 -14    5.40    7.60
  -4   0  14   -3.20   10.40
  -4   0  14  -18.60   11.70
  -4   0  14    4.00   11.10
  -4   0  14  -26.70   11.30
  -4   0  14    3.70    5.50
  -4   0  14   12.90   15.10
  -4   0  14  -17.00   12.60
   4   0 -14    8.20   12.10
   4   0 -14    4.50   11.10
   4   0 -14   -3.40    9.20
  -3   0  14  124.89   23.10
  -3   0  14  100.99   13.10
  -3   0  14  118.79   22.30
  -3   0  14  111.19   19.90
  -3   0  14  101.49   20.60
  -3   0  14  121.19   26.80
  -3   0  14  117.49   21.90
   3   0 -14  104.49   23.40
   3   0 -14  117.29   21.80
   3   0 -14  121.09   21.90
   3   0 -14  110.19   19.20
   3   0 -14  111.79   16.90
  -2   0  14   41.90   16.20
  -2   0  14   27.70   15.70
  -2   0  14   39.60   14.80
  -2   0  14   40.10   16.40
  -2   0  14   27.20   14.90
  -2   0  14   27.40   17.80
  -2   0  14   30.80   14.50
   2   0 -14   63.79   15.60
   2   0 -14   30.90   13.30
   2   0 -14   38.10   17.20
   2   0 -14   67.99   15.70
   2   0 -14   45.30   12.30
   2   0 -14   95.99   22.50
   2   0 -14   35.10   17.30
  -1   0  14   23.50   14.30
  -1   0  14    8.10   13.20
  -1   0  14    7.00   13.10
  -1   0  14   14.20   16.80
  -1   0  14   22.80   12.70
  -1   0  14   -1.40   14.40
  -1   0  14    7.40   14.00
   1   0 -14    5.10   12.80
   1   0 -14   17.30   12.30
   1   0 -14   63.59   19.40
   1   0 -14   10.30   17.70
   1   0 -14   20.80   10.20
   1   0 -14   15.30   11.00
   1   0 -14   25.20   12.60
   0   0  14    4.60   15.20
   0   0  14  -18.80   12.20
   0   0  14    9.10   12.60
   0   0  14   -1.60   12.90
   0   0  14  -17.00   11.60
   0   0  14    1.20   10.10
   0   0  14  -14.60   15.10
   0   0  14    0.10   16.20
   0   0 -14   -8.50   12.10
   0   0 -14   -1.90    4.10
   0   0 -14   -4.60    8.10
   0   0 -14   -6.60   16.30
   1   0  14  126.69   26.70
   1   0  14  155.78   30.90
   1   0  14  153.58   22.60
   1   0  14  161.08   23.60
   1   0  14  121.59   23.10
   1   0  14  165.48   25.70
   1   0  14  137.39   22.00
   1   0  14   97.49   28.10
  -1   0 -14  110.49   22.60
  -1   0 -14  126.59   27.60
   2   0  14  532.75   57.29
   2   0  14  593.64   50.59
   2   0  14  645.04   51.99
   2   0  14  545.35   56.69
   2   0  14  677.13   55.89
   2   0  14  478.35   65.89
   2   0  14  673.53   55.59
  -2   0 -14  691.73   44.90
  -2   0 -14  514.55   52.39
  -2   0 -14  565.44   58.09
   3   0  14  180.48   27.50
   3   0  14  295.47   41.40
   3   0  14  195.78   26.30
   3   0  14  193.08   27.20
   3   0  14  171.28   37.20
   3   0  14  295.37   44.40
   3   0  14  184.48   33.50
  -3   0 -14  227.08   31.70
  -3   0 -14  235.78   34.00
   4   0  14   35.70   15.40
   4   0  14  -12.10   15.20
   4   0  14  -17.80   12.90
   4   0  14  -24.70   14.60
   4   0  14    0.50   13.90
   4   0  14  -13.60   13.20
   4   0  14  -28.80   13.00
   4   0  14  -17.00   16.80
  -4   0 -14    4.00   16.30
  -4   0 -14   -6.30   19.10
   5   0  14   26.30   18.30
   5   0  14   35.70   17.40
   5   0  14   22.00   18.80
   5   0  14   29.10   15.20
   5   0  14  -12.00   17.90
   5   0  14   36.70   20.30
   5   0  14   60.49   23.20
  -5   0 -14   47.80   19.80
  -5   0 -14   42.90   22.50
   6   0  14   74.79   19.10
   6   0  14   12.50   20.50
   6   0  14   86.69   20.10
   6   0  14   92.79   20.20
   6   0  14   89.49   22.20
   6   0  14   62.19   24.40
  -6   0 -14   76.59   31.60
  -6   0 -14   48.20   20.20
   7   0  14  424.46   51.29
   7   0  14  451.75   42.20
   7   0  14  392.46   51.79
   7   0  14  561.94   76.49
   7   0  14  495.35   62.59
   7   0  14  485.45   43.10
  -7   0 -14  470.75   61.29
  -7   0 -14  368.56   45.20
   8   0  14  275.17   37.50
   8   0  14  287.77   36.30
   8   0  14  327.97   34.50
   8   0  14  273.37   33.50
  -8   0 -14  265.57   56.59
  -8   0 -14  297.67   39.20
 -15   0  15  125.49   36.30
 -15   0  15   74.79   36.60
 -15   0  15   26.60   37.50
  15   0 -15   66.59   17.30
  15   0 -15   69.49   27.60
  15   0 -15   60.39   21.60
 -14   0  15   38.70   28.60
 -14   0  15   37.00   32.50
 -14   0  15   55.79   60.59
 -14   0  15   67.69   21.00
  14   0 -15    7.50   22.00
  14   0 -15   14.00   14.60
  14   0 -15   42.10   21.10
 -13   0  15   32.20   32.20
 -13   0  15   37.00   24.20
 -13   0  15   24.80   13.30
 -13   0  15   12.10   25.30
  13   0 -15   20.80   16.60
  13   0 -15    5.70   11.20
  13   0 -15   22.70   14.80
  13   0 -15   33.70   41.40
 -12   0  15   41.60   26.30
 -12   0  15   38.30   24.10
 -12   0  15   33.00   25.20
 -12   0  15   77.09   20.00
  12   0 -15   45.10   17.60
  12   0 -15   51.59   18.00
  12   0 -15   53.99   26.70
  12   0 -15   35.60   13.60
 -11   0  15   43.30   19.70
 -11   0  15   44.60   19.80
 -11   0  15   23.30   24.50
 -11   0  15   53.39   21.70
 -11   0  15   30.00   23.60
  11   0 -15   34.40   13.80
  11   0 -15   22.00   14.30
  11   0 -15   24.40   18.60
  11   0 -15    4.70   19.00
 -10   0  15   24.40   14.40
 -10   0  15   -3.50   16.20
 -10   0  15    9.30   15.00
 -10   0  15    1.90   20.10
 -10   0  15    9.70   21.40
 -10   0  15   19.90   15.70
  10   0 -15    7.30   12.40
  10   0 -15    9.80   10.70
  10   0 -15    0.70   15.00
  10   0 -15   -0.60   13.70
  10   0 -15   -0.40    3.20
  -9   0  15   24.90   19.40
  -9   0  15   43.00   22.90
  -9   0  15   55.59   21.90
  -9   0  15   26.90   20.80
  -9   0  15   49.20   16.30
  -9   0  15    6.40   14.00
   9   0 -15   35.80   16.40
   9   0 -15   17.90   14.20
   9   0 -15   28.10   16.00
   9   0 -15   17.90   11.90
   9   0 -15   16.50   14.90
  -8   0  15   21.70   16.10
  -8   0  15   22.10   16.50
  -8   0  15   13.40   17.00
  -8   0  15   17.40   20.00
  -8   0  15   16.70   20.20
  -8   0  15   18.30   14.40
   8   0 -15   12.80   16.00
   8   0 -15   10.80   14.40
   8   0 -15    4.50   12.30
   8   0 -15   32.70   15.70
   8   0 -15   14.00   11.10
  -7   0  15    1.70   18.00
  -7   0  15  -17.30   14.00
  -7   0  15  -22.20   21.90
  -7   0  15    0.90   16.70
  -7   0  15   -2.40   15.20
  -7   0  15   -0.20   13.10
   7   0 -15  -12.70   13.40
   7   0 -15   -9.40    8.60
   7   0 -15  -29.50   10.20
   7   0 -15  -25.00   14.20
  -6   0  15  -18.00   16.40
  -6   0  15   -9.30   13.30
  -6   0  15   -8.30   12.30
  -6   0  15   -5.40   13.70
  -6   0  15   17.30   17.60
  -6   0  15    9.20   16.20
   6   0 -15  -10.90   13.30
   6   0 -15   11.00   15.00
   6   0 -15   -6.30   11.20
   6   0 -15   17.20   13.30
   6   0 -15   -1.30   15.00
   6   0 -15    0.40    9.80
  -5   0  15  118.59   24.30
  -5   0  15  160.98   29.80
  -5   0  15  220.78   28.90
  -5   0  15  160.48   26.00
  -5   0  15  179.68   29.60
  -5   0  15  154.38   31.60
   5   0 -15  188.58   27.20
   5   0 -15  132.99   24.20
   5   0 -15  218.88   24.50
   5   0 -15  207.08   35.70
  -4   0  15  491.05   48.90
  -4   0  15  423.06   35.20
  -4   0  15  423.56   45.20
  -4   0  15  479.75   47.20
  -4   0  15  442.46   46.30
  -4   0  15  436.76   44.90
  -4   0  15  477.65   44.40
  -4   0  15  482.95   56.99
   4   0 -15  485.15   42.20
   4   0 -15  599.34   42.40
   4   0 -15  615.74   45.40
   4   0 -15  462.45   45.30
   4   0 -15  644.94   71.89
  -3   0  15  272.87   36.90
  -3   0  15  306.77   27.00
  -3   0  15  343.17   46.60
  -3   0  15  297.97   36.40
  -3   0  15  292.17   39.00
  -3   0  15  356.76   34.70
  -3   0  15  297.07   36.20
   3   0 -15  283.87   38.40
   3   0 -15  375.56   32.00
   3   0 -15  373.76   33.30
   3   0 -15  258.77   32.30
   3   0 -15  360.66   34.60
  -2   0  15   -7.50   14.00
  -2   0  15   18.40   14.10
  -2   0  15   13.80   14.90
  -2   0  15    9.90   16.40
  -2   0  15   42.70   14.10
  -2   0  15   11.30   16.50
  -2   0  15    4.30   15.10
   2   0 -15   21.80   14.40
   2   0 -15    6.60   17.70
   2   0 -15   10.20   11.70
   2   0 -15   14.10   13.00
   2   0 -15    4.70   13.90
  -1   0  15   44.60   15.20
  -1   0  15   35.40   19.40
  -1   0  15   49.99   18.40
  -1   0  15   33.10   18.70
  -1   0  15   42.30   16.90
  -1   0  15   50.49   21.40
  -1   0  15   32.10   17.10
   1   0 -15   36.90   22.50
   1   0 -15   50.19   18.60
   1   0 -15   41.80   14.80
   1   0 -15   64.19   13.30
   0   0  15  134.59   23.40
   0   0  15  121.79   25.40
   0   0  15  128.99   23.40
   0   0  15   79.29   22.00
   0   0  15   68.59   24.20
   0   0  15  100.59   21.60
   0   0  15  112.59   21.00
   0   0 -15  158.58   18.20
   0   0 -15  147.49   19.60
   0   0 -15   87.69   22.30
   0   0 -15  147.79   32.00
   1   0  15  905.21   71.89
   1   0  15  717.33   80.19
   1   0  15  787.52   76.39
   1   0  15  925.61   75.09
   1   0  15  917.31   75.49
   1   0  15  837.62   72.09
   1   0  15  903.41   72.69
  -1   0 -15 1170.28   83.79
  -1   0 -15 1039.50   65.79
  -1   0 -15  849.02   74.09
  -1   0 -15 1049.79   68.19
   2   0  15  491.65   56.59
   2   0  15  633.54   52.19
   2   0  15  566.74   52.19
   2   0  15  597.54   56.49
   2   0  15  513.85   69.49
   2   0  15  599.74   52.29
   2   0  15  730.53   59.09
  -2   0 -15  655.93   62.19
  -2   0 -15  632.44   55.79
   3   0  15   39.80   19.30
   3   0  15   45.60   18.60
   3   0  15   42.10   19.80
   3   0  15   52.89   22.20
   3   0  15   46.40   19.70
   3   0  15    6.50   20.30
  -3   0 -15   21.10   23.60
  -3   0 -15   22.10   17.30
   4   0  15    5.10   13.90
   4   0  15   -9.10   17.20
   4   0  15   19.30   15.10
   4   0  15   28.20   16.70
  -4   0 -15   25.50   24.80
  -4   0 -15   19.70   17.30
   5   0  15   19.60   16.30
   5   0  15   17.80   18.20
   5   0  15   14.10   15.50
   5   0  15   19.00   23.50
   5   0  15  -24.00   15.60
   5   0  15   16.70   15.20
   5   0  15  -26.50   21.30
  -5   0 -15   -7.40   18.10
  -5   0 -15    7.00   23.30
   6   0  15  395.96   45.80
   6   0  15  418.76   39.00
   6   0  15  342.07   47.70
   6   0  15  279.07   46.10
  -6   0 -15  421.66   44.90
  -6   0 -15  354.26   52.79
 -14   0  16    0.60   28.40
 -14   0  16   -0.40   31.30
 -14   0  16  -19.40   34.70
  14   0 -16   19.90   18.80
  14   0 -16    7.60   17.20
  14   0 -16   18.00   22.10
  14   0 -16   -1.50    3.50
 -13   0  16   15.70   26.50
 -13   0  16   -5.60   29.00
 -13   0  16   19.30   41.70
 -13   0  16   94.39   27.20
  13   0 -16    5.60   14.50
  13   0 -16   35.60   23.70
  13   0 -16   16.10   17.90
  13   0 -16   -0.60    3.70
 -12   0  16   53.79   19.30
 -12   0  16  -18.80   20.20
 -12   0  16    4.20   26.20
 -12   0  16   31.60   25.20
  12   0 -16   -1.90    2.90
  12   0 -16    7.10   14.60
  12   0 -16    4.30   20.00
  12   0 -16    3.70   16.70
 -11   0  16  202.88   29.30
 -11   0  16  228.98   37.80
 -11   0  16  101.89   31.00
 -11   0  16   85.29   26.60
 -11   0  16   74.79   31.10
  11   0 -16   97.09   20.80
  11   0 -16  119.39   27.70
 -10   0  16  348.97   49.00
 -10   0  16  351.86   45.90
 -10   0  16  476.35   46.70
 -10   0  16  315.07   38.20
 -10   0  16  343.57   42.30
 -10   0  16  396.76   56.39
  10   0 -16  277.97   32.80
  10   0 -16  346.87   37.70
  10   0 -16  432.86   37.90
  10   0 -16  464.95   46.00
  -9   0  16  416.96   50.19
  -9   0  16  340.47   46.90
  -9   0  16  335.67   38.90
  -9   0  16  265.27   43.90
  -9   0  16  350.06   41.80
  -9   0  16  283.77   42.20
   9   0 -16  395.36   44.10
   9   0 -16  264.67   29.90
   9   0 -16  286.47   36.60
   9   0 -16  398.06   34.30
  -8   0  16   18.60   19.80
  -8   0  16    7.50   21.50
  -8   0  16   62.89   21.40
  -8   0  16    9.40   15.60
  -8   0  16   21.00   14.00
  -8   0  16    3.50   17.60
   8   0 -16   19.00   13.30
   8   0 -16    6.80   17.20
   8   0 -16   22.10   13.10
   8   0 -16   27.80   17.50
   8   0 -16    0.60    8.40
  -7   0  16   17.30   13.40
  -7   0  16    2.20   17.10
  -7   0  16   -1.80   17.70
  -7   0  16  -11.10   13.10
  -7   0  16   49.99   20.30
  -7   0  16   14.90   18.30
   7   0 -16    9.40   13.40
   7   0 -16    1.30   16.80
   7   0 -16    2.20   10.20
   7   0 -16   -7.00   11.00
   7   0 -16   -3.30   15.30
  -6   0  16   94.49   26.90
  -6   0  16   97.59   26.20
  -6   0  16   59.39   19.80
  -6   0  16   92.19   23.30
  -6   0  16   88.19   22.70
  -6   0  16   69.49   21.50
   6   0 -16  120.79   20.20
   6   0 -16   60.69   18.90
   6   0 -16  100.39   22.30
  -5   0  16  650.63   59.09
  -5   0  16  625.64   61.39
  -5   0  16  509.15   57.09
  -5   0  16  554.84   55.99
  -5   0  16  667.83   69.89
  -5   0  16  662.13   57.39
   5   0 -16  801.02   53.99
   5   0 -16  704.93   54.99
   5   0 -16  641.94   57.49
  -4   0  16  810.52   72.49
  -4   0  16  812.32   70.69
  -4   0  16  774.72   69.49
  -4   0  16  771.52   75.19
  -4   0  16  911.71   72.19
  -4   0  16  835.02   69.39
  -4   0  16  869.21   62.39
   4   0 -16  998.70   65.59
   4   0 -16  841.92   69.89
   4   0 -16  821.22   65.69
  -3   0  16   57.79   20.20
  -3   0  16   44.20   19.00
  -3   0  16   19.60   17.20
  -3   0  16   67.19   21.10
  -3   0  16   59.99   20.30
  -3   0  16   49.40   18.20
   3   0 -16   67.89   15.00
   3   0 -16   84.29   22.10
   3   0 -16   64.69   15.10
  -2   0  16   82.79   24.10
  -2   0  16   76.09   20.40
  -2   0  16   73.69   21.40
  -2   0  16   47.60   17.60
  -2   0  16   57.59   20.10
  -2   0  16   50.09   21.90
   2   0 -16   81.89   15.40
   2   0 -16   73.19   15.10
   2   0 -16   72.29   25.30
   2   0 -16   50.89   19.50
  -1   0  16    8.60   16.80
  -1   0  16    0.50   17.70
  -1   0  16   28.80   19.20
  -1   0  16   21.00   17.00
  -1   0  16   -2.70   12.10
  -1   0  16    8.10   15.30
  -1   0  16   -2.30   14.20
   1   0 -16    0.80   18.50
   1   0 -16    7.00   10.30
   1   0 -16   28.70   17.60
   1   0 -16    0.20   16.90
   1   0 -16   -6.90   11.50
   0   0  16  428.56   51.09
   0   0  16  508.25   48.80
   0   0  16  497.45   49.00
   0   0  16  525.15   50.09
   0   0  16  461.85   65.59
   0   0  16  554.54   54.69
   0   0 -16  585.24   40.60
   0   0 -16  622.14   44.30
   0   0 -16  407.76   54.79
   0   0 -16  474.05   53.29
   1   0  16  626.74   52.59
   1   0  16  592.64   56.29
   1   0  16  551.04   51.19
   1   0  16  493.35   54.99
   1   0  16  498.05   50.29
   1   0  16  481.85   65.29
  -1   0 -16  653.63   62.39
  -1   0 -16  616.34   55.19
   2   0  16  101.89   22.50
   2   0  16   80.19   19.80
   2   0  16    0.20   18.40
   2   0  16   57.29   21.10
   2   0  16   99.19   21.70
   2   0  16   54.19   21.40
  -2   0 -16   63.59   20.20
  -2   0 -16  102.89   33.40
   3   0  16  -11.80   16.80
   3   0  16   27.30   22.10
   3   0  16   -8.40   14.50
   3   0  16  -20.40   14.20
   3   0  16  -10.50   24.60
   3   0  16   16.30   16.10
  -3   0 -16   -2.70   19.50
  -3   0 -16    4.50   26.20
   4   0  16   -5.90   18.90
   4   0  16   22.10   19.10
   4   0  16   10.20   15.40
   4   0  16   15.00   25.80
   4   0  16   38.10   22.40
  -4   0 -16   -7.70   18.50
  -4   0 -16    4.70   25.40
   5   0  16  141.89   34.90
   5   0  16  243.68   30.50
   5   0  16  212.98   28.90
   5   0  16  198.98   36.10
   5   0  16  148.49   27.80
  -5   0 -16  235.68   46.20
  -5   0 -16  163.38   32.20
 -13   0  17   11.60   29.10
 -13   0  17  -11.80   28.10
 -13   0  17   33.30   28.90
  13   0 -17   13.20   17.90
  13   0 -17   -1.00   16.50
  13   0 -17   44.50   28.10
 -12   0  17  -33.10   23.00
  12   0 -17   -7.20   15.40
  12   0 -17   10.60   17.30
  12   0 -17   -1.90    3.50
  12   0 -17    9.80   16.80
 -11   0  17  223.78   57.89
 -11   0  17  284.87   45.50
 -11   0  17  390.46   54.69
  11   0 -17  247.28   35.80
  11   0 -17  381.06   40.90
 -10   0  17  524.35   64.49
 -10   0  17  414.26   58.19
 -10   0  17  643.64   56.89
 -10   0  17  499.15   52.39
 -10   0  17  481.45   66.89
  10   0 -17  627.94   47.70
  10   0 -17  524.35   47.80
  10   0 -17  647.74   54.09
  10   0 -17  518.15   50.09
  -9   0  17  153.38   25.60
  -9   0  17  171.68   28.70
  -9   0  17  123.39   32.20
  -9   0  17   97.99   24.20
  -9   0  17  108.09   34.30
  -9   0  17  152.18   33.40
   9   0 -17  134.49   20.60
   9   0 -17  114.99   17.70
   9   0 -17  104.79   23.60
   9   0 -17  133.79   24.60
  -8   0  17   29.20   22.90
  -8   0  17   49.10   19.50
  -8   0  17   36.30   23.60
  -8   0  17   85.29   17.70
  -8   0  17   -7.60   20.80
  -8   0  17   25.80   14.60
   8   0 -17   25.30   11.90
   8   0 -17    4.30   17.40
  -7   0  17    6.60   23.70
  -7   0  17  -16.30   18.10
  -7   0  17   37.20   15.10
  -7   0  17  -10.50   15.90
  -7   0  17  -14.00   18.10
   7   0 -17   -3.40   16.60
   7   0 -17   -2.90    8.10
   7   0 -17   -7.10    6.50
  -6   0  17  495.75   47.10
  -6   0  17  352.46   46.50
  -6   0  17  389.46   47.10
  -6   0  17  265.97   37.80
  -6   0  17  346.27   46.20
  -6   0  17  426.86   41.40
   6   0 -17  350.86   43.30
   6   0 -17  390.86   34.60
   6   0 -17  268.57   32.00
  -5   0  17  659.63   61.19
  -5   0  17  656.83   62.59
  -5   0  17  669.13   63.39
  -5   0  17  786.12   67.49
  -5   0  17  695.23   61.19
  -5   0  17  809.72   70.09
   5   0 -17  564.34   53.59
   5   0 -17  804.42   56.29
   5   0 -17  679.53   61.89
  -4   0  17  259.37   33.00
  -4   0  17  224.38   37.40
  -4   0  17  297.07   43.20
  -4   0  17  206.28   32.90
  -4   0  17  208.28   34.60
  -4   0  17  221.38   33.90
   4   0 -17  147.29   23.70
   4   0 -17  246.88   26.30
   4   0 -17  238.08   35.00
  -3   0  17   12.90   13.10
  -3   0  17   51.49   19.70
  -3   0  17    6.50   18.00
  -3   0  17   -5.90   16.80
  -3   0  17   -8.20   15.40
  -3   0  17  -16.90   17.00
   3   0 -17    6.20   18.10
   3   0 -17   13.00    6.10
  -2   0  17   23.10   16.10
  -2   0  17    3.20   18.60
  -2   0  17   21.50   18.20
  -2   0  17   70.19   23.70
  -2   0  17  -13.70   16.90
   2   0 -17   12.10   11.20
   2   0 -17   10.70   19.60
   2   0 -17   20.70   23.50
  -1   0  17  119.39   26.50
  -1   0  17  145.39   28.50
  -1   0  17  168.18   27.30
  -1   0  17   87.39   25.00
  -1   0  17  159.38   34.20
   1   0 -17  105.99   25.20
   1   0 -17  174.98   37.10
   1   0 -17  194.28   18.90
   0   0  17  249.58   45.10
   0   0  17  295.37   38.40
   0   0  17  217.68   32.90
   0   0  17  241.78   32.80
   0   0  17  235.58   37.10
   0   0 -17  200.88   32.70
   0   0 -17  236.38   38.30
   1   0  17   49.10   24.20
   1   0  17    2.30   16.70
   1   0  17   30.30   21.90
   1   0  17   35.50   25.20
   1   0  17   26.60   18.50
   1   0  17   31.80   22.20
  -1   0 -17   17.30   20.20
  -1   0 -17   33.80   27.30
   2   0  17   -8.70   17.90
   2   0  17  -17.40   15.80
   2   0  17   11.30   16.50
   2   0  17  -19.80   32.20
   2   0  17   20.30   18.90
  -2   0 -17   -6.00   19.20
  -2   0 -17  -10.50   25.20
   3   0  17   12.90   17.80
   3   0  17   31.10   23.10
   3   0  17   10.60   16.20
   3   0  17   27.80   25.80
   3   0  17   22.40   18.80
  -3   0 -17    4.00   20.60
  -3   0 -17   13.50   30.60
 -11   0  18  145.29   34.60
 -11   0  18  233.58   43.40
 -11   0  18  226.08   44.90
  11   0 -18  176.98   27.90
  11   0 -18  133.29   20.30
 -10   0  18  185.28   42.80
 -10   0  18  123.39   31.60
 -10   0  18  179.98   40.40
 -10   0  18  202.98   31.30
  10   0 -18  137.39   27.40
  -9   0  18   18.00   37.80
  -9   0  18   23.00   20.30
  -9   0  18  106.89   26.50
  -9   0  18   23.10   49.30
  -9   0  18   15.00   21.10
   9   0 -18    4.80   18.10
   9   0 -18    3.40    3.40
   9   0 -18   -0.40    4.00
  -8   0  18   18.10   17.80
  -8   0  18   15.30   15.10
  -8   0  18    3.60   22.40
  -8   0  18   16.20   22.40
   8   0 -18  -13.70   18.40
   8   0 -18    2.10    4.00
   8   0 -18    3.30    3.30
  -7   0  18   57.69   23.10
  -7   0  18  108.89   23.60
  -7   0  18   34.40   24.30
  -7   0  18   50.69   29.00
  -7   0  18   50.99   20.60
   7   0 -18   59.79   24.40
  -6   0  18  165.68   32.30
  -6   0  18  187.18   31.30
  -6   0  18  234.18   43.60
  -6   0  18  272.27   40.90
  -6   0  18  222.58   36.90
  -6   0  18  252.87   40.20
   6   0 -18  164.18   28.70
  -5   0  18   97.29   21.60
  -5   0  18   91.79   24.20
  -5   0  18  102.89   26.00
  -5   0  18  132.69   27.50
  -5   0  18   84.99   29.70
  -5   0  18   95.39   26.60
   5   0 -18   52.79   23.10
   5   0 -18  116.89   18.90
  -4   0  18   60.19   22.10
  -4   0  18   14.50   19.10
  -4   0  18   26.60   14.90
  -4   0  18    5.20   18.70
  -4   0  18    9.50   17.60
  -4   0  18  -31.00   18.10
   4   0 -18  -27.80   17.40
   4   0 -18   11.30   13.50
   4   0 -18    9.00    3.70
  -3   0  18   41.20   22.20
  -3   0  18   32.20   23.30
  -3   0  18  -16.70   17.00
  -3   0  18   12.30   18.60
  -3   0  18   64.09   18.40
  -3   0  18   82.39   24.60
   3   0 -18    8.70   19.20
   3   0 -18   32.90   13.00
  -2   0  18   44.10   21.10
  -2   0  18  111.29   33.40
  -2   0  18   50.59   22.50
  -2   0  18   49.90   24.70
  -2   0  18   26.20   15.60
   2   0 -18   52.99   28.90
   2   0 -18   17.20   21.60
  -1   0  18   36.60   20.70
  -1   0  18    2.00   21.10
  -1   0  18   59.19   21.40
  -1   0  18   41.60   20.50
  -1   0  18   44.70   24.00
   1   0 -18   18.80   20.10
   1   0 -18   18.00   24.40
   0   0  18   27.30   21.70
   0   0  18   14.40   19.90
   0   0  18   24.70   19.70
   0   0  18   21.10   36.00
   0   0 -18   38.90   27.10
   0   0 -18   41.00   21.10
   1   0  18   98.69   24.70
   1   0  18   77.99   27.10
   1   0  18   94.99   24.10
   1   0  18   85.79   27.30
   1   0  18   89.79   25.10
  -1   0 -18  133.09   40.20
  -1   0 -18   89.19   28.70
  -8   0  19   64.99   32.70
  -8   0  19   63.69   31.20
  -8   0  19   67.09   23.10
  -8   0  19   36.90   25.00
   8   0 -19   14.80   20.50
  -7   0  19    2.70   18.60
  -7   0  19   -0.60   25.30
  -7   0  19   32.30   22.30
  -7   0  19    5.30   28.10
   7   0 -19    8.50   19.20
   7   0 -19    5.20    4.00
  -6   0  19   -2.70   24.40
  -6   0  19    5.20   19.70
  -6   0  19    8.60   20.10
  -6   0  19   33.40   26.60
   6   0 -19   29.80   24.20
  -5   0  19   29.00   30.10
  -5   0  19   89.59   24.30
  -5   0  19   31.20   25.80
  -5   0  19   18.50   20.00
   5   0 -19    9.40   23.60
  -4   0  19   15.30   18.80
  -4   0  19   10.30   22.60
  -4   0  19  -20.30   17.20
   4   0 -19    7.40   20.80
  -3   0  19   84.09   41.20
  -3   0  19   57.09   25.40
  -3   0  19   92.09   25.80
  -3   0  19   16.70   40.10
   1   1 -19    5.10   21.50
  -1  -1  19   62.89   20.60
  -1  -1  19   35.80   21.30
  -1  -1  19   34.20   21.60
  -1  -1  19   11.50   21.10
  -1  -1  19   38.70   22.20
   2   1 -19  128.09   30.50
  -2  -1  19  126.79   26.20
  -2  -1  19   81.59   24.90
  -2  -1  19  121.89   26.40
  -2  -1  19  145.09   31.00
  -2  -1  19  169.78   31.50
   3   1 -19  242.18   37.50
  -3  -1  19  213.48   32.50
  -3  -1  19  205.78   37.30
  -3  -1  19  236.38   37.30
  -3  -1  19  198.38   33.50
  -3  -1  19  174.98   32.80
   4   1 -19    6.00   19.50
  -4  -1  19   34.70   21.70
  -4  -1  19   64.99   26.10
  -4  -1  19   72.39   19.70
  -4  -1  19   13.30   18.50
  -4  -1  19   39.30   25.80
   5   1 -19   25.50   22.10
  -5  -1  19   25.30   19.40
  -5  -1  19   31.20   22.90
  -5  -1  19   56.49   19.80
  -5  -1  19  104.19   29.60
  -5  -1  19   19.30   20.40
   6   1 -19  -12.20   16.40
   6   1 -19    4.00    3.50
  -6  -1  19   -3.40   22.50
  -6  -1  19    7.30   22.60
  -6  -1  19   16.70   16.80
  -6  -1  19    1.60   18.50
  -6  -1  19   28.90   19.60
   7   1 -19   68.49   24.00
  -7  -1  19   63.49   22.40
  -7  -1  19   45.30   24.50
  -7  -1  19   84.19   49.99
  -7  -1  19   54.49   29.60
   8   1 -19  167.78   29.10
  -8  -1  19  287.17   45.50
  -8  -1  19  204.58   31.50
  -8  -1  19  185.28   41.30
  -8  -1  19  198.38   37.30
   9   1 -19  108.19   26.50
  -9  -1  19  155.68   42.10
  -9  -1  19  117.59   36.60
  -9  -1  19  104.29   26.40
  -9  -1  19  114.39   32.00
  -2   1 -18   53.29   25.10
  -2   1 -18   99.99   34.10
   2  -1  18  116.69   23.20
   2  -1  18   83.09   23.90
   2  -1  18   82.79   24.40
   2  -1  18  123.99   24.00
  -1   1 -18   23.00   22.20
  -1   1 -18   12.30   26.60
   1  -1  18    8.80   14.40
   1  -1  18  -14.60   19.30
   1  -1  18    3.30   16.40
   1  -1  18   19.40   18.30
   0   1 -18   -1.80   22.60
   0   1 -18    2.20   18.60
   0  -1  18  -13.60   18.30
   0  -1  18   -3.10   17.30
   0  -1  18   31.80   20.60
   0  -1  18  -12.80   17.30
   0  -1  18   42.60   22.10
   0  -1  18    4.10   20.40
   1   1 -18  212.68   38.50
   1   1 -18  195.98   34.30
  -1  -1  18  162.68   29.40
  -1  -1  18  160.98   29.20
  -1  -1  18  193.18   31.40
  -1  -1  18  211.48   33.70
  -1  -1  18  224.18   44.40
  -1  -1  18  202.58   32.30
   2   1 -18  278.37   35.60
  -2  -1  18  368.26   43.90
  -2  -1  18  297.07   40.10
  -2  -1  18  304.17   38.10
  -2  -1  18  339.27   42.10
  -2  -1  18  286.37   37.80
  -2  -1  18  463.45   58.69
   3   1 -18   92.99   22.10
   3   1 -18  129.19   17.50
  -3  -1  18  102.79   24.70
  -3  -1  18   68.49   22.60
  -3  -1  18  138.49   29.20
  -3  -1  18  133.39   26.60
  -3  -1  18  165.08   24.70
  -3  -1  18  113.79   26.00
   4   1 -18   -2.30   19.90
   4   1 -18   -2.50   13.80
   4   1 -18    6.80    3.90
  -4  -1  18   31.70   23.30
  -4  -1  18   34.80   19.20
  -4  -1  18   -3.50   19.10
  -4  -1  18   19.10   17.30
  -4  -1  18   29.70   14.10
   5   1 -18   60.09   23.40
   5   1 -18   34.40   14.40
  -5  -1  18   26.20   19.50
  -5  -1  18   73.89   27.40
  -5  -1  18   79.19   19.00
  -5  -1  18   21.70   18.10
  -5  -1  18   55.49   22.60
   6   1 -18  148.49   20.70
   6   1 -18  113.09   24.70
  -6  -1  18  185.78   35.50
  -6  -1  18  159.08   25.40
  -6  -1  18  238.98   35.30
  -6  -1  18  103.79   25.60
  -6  -1  18  135.69   25.80
  -6  -1  18  136.19   30.90
   7   1 -18   62.29   22.60
  -7  -1  18   69.39   29.30
  -7  -1  18   76.69   21.10
  -7  -1  18  145.59   26.10
  -7  -1  18  107.99   20.50
  -7  -1  18   82.99   27.70
  -7  -1  18  120.49   28.30
   8   1 -18   -0.50    3.10
   8   1 -18    2.60    3.20
   8   1 -18    7.80   16.60
  -8  -1  18   44.90   22.70
  -8  -1  18   67.99   21.20
  -8  -1  18   25.10   17.20
  -8  -1  18  -43.00   21.20
  -8  -1  18   -5.70   23.80
   9   1 -18   52.49   13.70
   9   1 -18   38.90   19.40
  -9  -1  18   15.00   35.20
  -9  -1  18   84.89   21.20
  -9  -1  18   86.09   23.80
  -9  -1  18   18.60   23.00
  -9  -1  18   57.09   27.70
  10   1 -18  197.48   31.10
  10   1 -18  127.49   18.60
 -10  -1  18  247.38   33.40
 -10  -1  18  187.48   39.10
 -10  -1  18  284.67   44.80
 -10  -1  18  207.58   41.50
 -10  -1  18  253.17   47.80
  11   1 -18   85.89   21.30
  11   1 -18  147.89   26.60
  11   1 -18  101.59   17.30
 -11  -1  18  199.48   47.50
 -11  -1  18  203.78   42.20
  12   1 -18    3.00   21.30
  12   1 -18  -17.60   12.90
  12   1 -18   30.00   15.90
 -12  -1  18   41.40   34.00
 -12  -1  18   32.80   30.90
 -12  -1  18   47.90   32.40
  -4   1 -17  402.36   55.09
  -4   1 -17  270.47   40.80
   4  -1  17  449.76   39.90
   4  -1  17  351.26   63.59
   4  -1  17  413.86   46.80
   4  -1  17  275.47   42.70
   4  -1  17  355.66   45.10
  -3   1 -17  107.69   26.90
  -3   1 -17  164.48   36.80
   3  -1  17  102.59   28.00
   3  -1  17  143.29   35.90
   3  -1  17  162.78   25.10
   3  -1  17  154.28   30.60
   3  -1  17  144.09   25.50
   3  -1  17  148.59   24.90
  -2   1 -17   10.70   24.60
  -2   1 -17   17.10   20.40
   2  -1  17  -12.40   11.70
   2  -1  17   -5.70   18.10
   2  -1  17  -37.70   12.00
   2  -1  17    7.80   15.70
   2  -1  17   25.20   16.30
   2  -1  17   -5.00   16.00
  -1   1 -17   52.59   27.40
  -1   1 -17   47.10   19.40
   1  -1  17   10.60   19.70
   1  -1  17   32.10   18.10
   1  -1  17   26.20   17.90
   1  -1  17   35.10   22.70
   1  -1  17   33.10   17.50
   1  -1  17   61.49   33.40
   0   1 -17  336.57   48.80
   0   1 -17  307.67   39.50
   0  -1  17  450.75   44.20
   0  -1  17  349.07   42.40
   0  -1  17  334.17   40.10
   0  -1  17  273.27   46.70
   0  -1  17  424.96   41.70
   0  -1  17  409.26   47.10
   1   1 -17  171.48   29.60
   1   1 -17  322.27   24.00
   1   1 -17  314.47   43.00
  -1  -1  17  293.37   37.70
  -1  -1  17  290.27   36.00
  -1  -1  17  253.67   34.70
  -1  -1  17  240.78   33.70
  -1  -1  17  285.97   44.30
  -1  -1  17  237.98   34.60
   2   1 -17   69.99   23.50
   2   1 -17   70.99   14.20
   2   1 -17   76.99   14.20
  -2  -1  17   97.29   21.60
  -2  -1  17   65.79   21.70
  -2  -1  17   69.19   20.80
  -2  -1  17   87.69   25.60
  -2  -1  17   48.70   20.00
  -2  -1  17  107.69   23.60
   3   1 -17   53.89   20.40
   3   1 -17   31.60   10.50
  -3  -1  17   64.89   20.90
  -3  -1  17   55.59   21.30
  -3  -1  17   49.00   18.00
  -3  -1  17   40.80   18.70
  -3  -1  17   27.80   19.20
  -3  -1  17   47.40   17.60
   4   1 -17  156.58   28.60
   4   1 -17  257.17   25.60
   4   1 -17  150.08   22.40
  -4  -1  17  171.28   31.20
  -4  -1  17  201.48   29.20
  -4  -1  17  153.58   28.60
  -4  -1  17  224.78   35.10
  -4  -1  17  177.88   28.10
  -4  -1  17  230.98   36.60
   5   1 -17  574.24   43.20
   5   1 -17  479.55   48.40
   5   1 -17  390.96   39.20
  -5  -1  17  532.25   51.89
  -5  -1  17  475.95   45.70
  -5  -1  17  485.65   47.00
  -5  -1  17  511.45   53.89
  -5  -1  17  437.36   48.20
  -5  -1  17  463.25   49.80
   6   1 -17  147.59   26.40
   6   1 -17  169.58   24.00
   6   1 -17  257.27   27.90
  -6  -1  17  231.58   34.60
  -6  -1  17  206.48   34.60
  -6  -1  17  286.47   42.70
  -6  -1  17  158.38   26.60
  -6  -1  17  187.28   34.90
   7   1 -17  -10.80    9.10
   7   1 -17   14.30   10.30
   7   1 -17  -13.60   13.60
  -7  -1  17   -9.00   14.00
  -7  -1  17   -3.60   14.20
  -7  -1  17    1.70   17.00
  -7  -1  17   -0.30   19.10
  -7  -1  17   46.00   16.30
  -7  -1  17   -3.30   20.00
  -7  -1  17   17.60   14.10
   8   1 -17    0.60    7.30
   8   1 -17  -11.70   11.00
   8   1 -17   14.80   11.00
   8   1 -17    3.90   17.00
   8   1 -17   -3.20    6.80
  -8  -1  17  -30.30   17.50
  -8  -1  17    5.40   14.80
  -8  -1  17   -1.90   11.80
  -8  -1  17   11.40   12.10
  -8  -1  17  -17.60   18.80
  -8  -1  17   -2.00   18.30
   9   1 -17  218.68   24.50
   9   1 -17  139.59   25.50
   9   1 -17  178.48   22.20
   9   1 -17  108.09   24.30
  -9  -1  17  144.59   26.70
  -9  -1  17  112.39   30.60
  -9  -1  17  211.38   34.70
  -9  -1  17  164.18   34.70
  -9  -1  17  160.98   27.30
  -9  -1  17  119.49   31.20
  -9  -1  17  158.98   24.70
  10   1 -17  477.35   45.70
  10   1 -17  416.26   43.90
  10   1 -17  529.75   42.20
  10   1 -17  469.85   41.80
 -10  -1  17  506.05   46.40
 -10  -1  17  461.45   41.30
 -10  -1  17  341.67   43.40
 -10  -1  17  406.66   56.89
 -10  -1  17  336.07   56.49
 -10  -1  17  357.66   50.99
  11   1 -17  110.89   23.70
  11   1 -17   79.49   20.80
  11   1 -17  127.69   29.50
 -11  -1  17   93.49   27.40
 -11  -1  17  132.59   40.40
 -11  -1  17   85.19   33.90
 -11  -1  17  122.29   25.90
  12   1 -17   20.00   17.60
  12   1 -17   42.50   23.00
  12   1 -17   42.00   18.50
 -12  -1  17   15.50   31.40
 -12  -1  17   29.30   25.00
 -12  -1  17   56.89   41.30
  13   1 -17   89.29   22.40
  13   1 -17   70.39   25.00
  13   1 -17   51.89   19.60
 -13  -1  17   82.59   33.60
 -13  -1  17   92.09   36.40
 -13  -1  17  104.29   41.30
  -6   1 -16  148.89   30.50
  -6   1 -16  262.97   43.60
   6  -1  16  185.38   32.70
   6  -1  16  188.98   33.70
   6  -1  16  184.78   31.80
   6  -1  16  189.98   27.60
  -5   1 -16  268.87   38.00
  -5   1 -16  355.76   52.99
   5  -1  16  325.27   33.10
   5  -1  16  374.26   44.20
   5  -1  16  343.27   34.10
   5  -1  16  257.07   33.20
   5  -1  16  210.48   36.20
  -4   1 -16   21.50   20.60
  -4   1 -16   35.60   26.80
   4  -1  16   29.00   21.80
   4  -1  16  -30.80   14.70
   4  -1  16   25.80   14.40
   4  -1  16   17.00   15.20
   4  -1  16    7.00   15.90
  -3   1 -16   -2.50   24.70
  -3   1 -16   -3.70   17.20
   3  -1  16   54.89   17.90
   3  -1  16  -10.10   14.30
   3  -1  16    1.10   14.20
   3  -1  16   -2.60   19.30
   3  -1  16   -8.60   12.90
   3  -1  16    7.10   15.50
   3  -1  16    4.40   13.20
  -2   1 -16   49.40   26.90
  -2   1 -16   38.00   21.00
   2  -1  16  181.58   28.80
   2  -1  16  101.59   20.20
   2  -1  16   27.10   21.60
   2  -1  16   88.09   22.90
   2  -1  16   99.59   21.30
   2  -1  16   67.99   18.60
  -1   1 -16  482.85   56.59
  -1   1 -16  483.05   48.70
   1  -1  16  497.05   45.60
   1  -1  16  424.96   48.40
   1  -1  16  488.65   46.20
   1  -1  16  522.65   46.30
   1  -1  16  486.75   49.70
   1  -1  16  401.76   58.99
   1  -1  16  579.04   46.80
   0   1 -16  384.56   45.10
   0   1 -16  269.47   37.10
   0  -1  16  246.38   35.70
   0  -1  16  260.27   44.80
   0  -1  16  357.36   36.80
   0  -1  16  351.26   33.40
   0  -1  16  289.97   35.20
   0  -1  16  291.97   34.70
   0  -1  16  313.67   38.70
   1   1 -16    6.40    8.70
   1   1 -16  -18.80   14.80
   1   1 -16   -3.40   20.50
  -1  -1  16   -1.90   14.90
  -1  -1  16  -13.60   14.00
  -1  -1  16    5.00    9.40
  -1  -1  16    8.70   13.10
  -1  -1  16   30.20   16.80
  -1  -1  16    9.90   15.80
  -1  -1  16   -3.50   13.40
   2   1 -16   70.89   14.40
   2   1 -16   64.89   24.40
   2   1 -16   34.10   18.30
   2   1 -16  100.59   17.40
  -2  -1  16   84.49   23.40
  -2  -1  16   67.99   19.80
  -2  -1  16   90.29   21.70
  -2  -1  16   59.39   15.90
  -2  -1  16   64.79   19.30
  -2  -1  16   65.59   20.80
  -2  -1  16   46.70   17.80
   3   1 -16  110.39   16.70
   3   1 -16  133.79   20.30
   3   1 -16  124.59   20.20
   3   1 -16   70.09   21.30
  -3  -1  16   94.79   12.50
  -3  -1  16   95.69   24.20
  -3  -1  16   84.39   21.50
  -3  -1  16   80.39   22.90
  -3  -1  16   51.99   18.60
  -3  -1  16   74.49   19.20
  -3  -1  16   74.29   21.60
  -3  -1  16   72.39   19.50
   4   1 -16  967.90   63.29
   4   1 -16  775.32   66.99
   4   1 -16  911.51   65.39
  -4  -1  16  900.81   72.59
  -4  -1  16  910.01   70.29
  -4  -1  16  743.03   71.99
  -4  -1  16  859.71   67.29
  -4  -1  16  705.03   66.09
  -4  -1  16  752.52   70.39
  -4  -1  16  744.93   68.39
   5   1 -16  433.06   39.70
   5   1 -16  427.16   35.90
   5   1 -16  321.77   39.90
  -5  -1  16  336.87   45.70
  -5  -1  16  363.76   54.99
  -5  -1  16  373.46   38.90
  -5  -1  16  331.87   42.60
  -5  -1  16  451.95   44.40
  -5  -1  16  378.06   45.70
  -5  -1  16  308.97   43.80
   6   1 -16   27.80   16.30
   6   1 -16   32.40   14.20
   6   1 -16   33.80   16.70
  -6  -1  16   11.50   14.80
  -6  -1  16   29.70   18.00
  -6  -1  16   64.59   17.80
  -6  -1  16   15.30   17.30
  -6  -1  16   67.09   17.80
  -6  -1  16   54.49   21.80
  -6  -1  16   33.30   21.60
   7   1 -16  207.08   23.80
   7   1 -16  260.57   23.50
   7   1 -16  268.37   28.90
   7   1 -16  174.58   28.80
  -7  -1  16  162.68   33.30
  -7  -1  16  153.68   31.80
  -7  -1  16  162.78   26.70
  -7  -1  16  247.48   39.50
  -7  -1  16  173.18   27.70
  -7  -1  16  252.17   36.60
   8   1 -16   17.40   14.60
   8   1 -16    1.70   13.50
   8   1 -16   -8.40   11.10
   8   1 -16  -19.80   14.70
   8   1 -16    6.70   10.10
  -8  -1  16   12.90   12.90
  -8  -1  16   15.40   23.30
  -8  -1  16   17.00   17.70
  -8  -1  16    2.90   13.40
  -8  -1  16   36.10   15.70
  -8  -1  16   -2.30   17.30
  -8  -1  16   18.00    9.30
   9   1 -16  346.97   39.50
   9   1 -16  352.96   40.60
   9   1 -16  397.76   35.70
   9   1 -16  261.87   31.40
   9   1 -16  403.66   34.30
  -9  -1  16  304.77   47.20
  -9  -1  16  331.37   32.90
  -9  -1  16  320.07   38.10
  -9  -1  16  321.07   45.40
  -9  -1  16  331.87   44.20
  -9  -1  16  455.45   45.00
  -9  -1  16  360.06   38.10
  10   1 -16  152.68   24.80
  10   1 -16  372.26   42.90
  10   1 -16  259.47   28.10
  10   1 -16  224.88   30.20
 -10  -1  16  283.57   26.80
 -10  -1  16  158.48   35.80
 -10  -1  16  193.08   38.10
 -10  -1  16  234.58   31.90
 -10  -1  16  177.48   37.40
  11   1 -16  -14.80   14.10
  11   1 -16   -6.80   19.50
  11   1 -16    0.70    7.20
 -11  -1  16   46.90   19.40
 -11  -1  16  -10.20   16.70
 -11  -1  16   15.90   23.70
 -11  -1  16   25.50   14.20
 -11  -1  16    4.10   22.50
  12   1 -16   70.39   19.90
  12   1 -16  160.78   25.10
  12   1 -16  109.09   29.50
 -12  -1  16  165.88   27.60
 -12  -1  16   85.19   33.60
 -12  -1  16  113.99   34.20
 -12  -1  16  158.78   38.10
  13   1 -16   77.39   20.80
  13   1 -16   81.59   22.50
  13   1 -16  121.19   32.20
 -13  -1  16   91.19   32.30
 -13  -1  16   97.39   26.70
 -13  -1  16   71.29   45.20
 -13  -1  16   76.29   37.80
  14   1 -16  -22.70   19.90
  14   1 -16  -11.30   16.60
  14   1 -16   -3.80    3.70
  14   1 -16   -9.40   15.10
 -14  -1  16   10.90   34.50
 -14  -1  16  -26.10   35.00
 -14  -1  16  -10.70   25.30
  -7   1 -15  359.76   54.09
  -7   1 -15  251.07   35.90
   7  -1  15  274.47   58.79
   7  -1  15  299.87   33.70
   7  -1  15  259.87   30.90
   7  -1  15  220.38   35.30
  -6   1 -15  306.87   38.90
  -6   1 -15  285.87   45.80
   6  -1  15  359.86   33.90
   6  -1  15  266.27   37.20
   6  -1  15  458.35   58.99
   6  -1  15  242.78   37.90
   6  -1  15  322.47   32.70
   6  -1  15  274.57   34.60
  -5   1 -15  -13.00   23.30
  -5   1 -15  -17.80   16.00
   5  -1  15   22.10   17.10
   5  -1  15  -10.50   15.00
   5  -1  15  -31.60   12.10
   5  -1  15   -4.20   17.10
   5  -1  15  -13.20   12.40
   5  -1  15   -0.50   13.80
   5  -1  15   -1.10   13.40
   5  -1  15   26.60   21.90
  -4   1 -15   76.59   25.70
  -4   1 -15   74.59   22.40
   4  -1  15   44.80   23.70
   4  -1  15   97.09   23.10
   4  -1  15   92.29   22.80
   4  -1  15  101.19   20.40
   4  -1  15   77.09   20.90
   4  -1  15   68.29   27.80
   4  -1  15   98.49   19.70
   4  -1  15   86.79   18.20
  -3   1 -15   38.00   22.00
  -3   1 -15   25.30   18.80
   3  -1  15   82.89   18.90
   3  -1  15   20.30   15.80
   3  -1  15   33.40   14.10
   3  -1  15   26.40   18.30
   3  -1  15   20.00   16.20
   3  -1  15  -31.40   16.60
   3  -1  15   41.80   25.00
  -2   1 -15  523.85   54.29
  -2   1 -15  508.75   48.00
   2  -1  15  412.66   48.30
   2  -1  15  615.84   46.70
   2  -1  15  635.64   57.39
   2  -1  15  486.35   44.30
   2  -1  15  455.75   43.50
   2  -1  15  443.46   48.20
   2  -1  15  524.55   47.40
  -1   1 -15  496.65   49.00
  -1   1 -15  540.45   54.49
   1  -1  15  489.05   54.79
   1  -1  15  514.65   49.99
   1  -1  15  624.24   49.00
   1  -1  15  519.65   57.09
   1  -1  15  520.75   47.20
   1  -1  15  579.94   48.40
   1  -1  15  538.15   46.50
   1  -1  15  511.35   49.99
   0   1 -15   12.10   10.30
   0   1 -15   31.60   15.60
   0   1 -15   18.80   18.60
   0   1 -15   17.90    8.50
   0  -1  15   26.10   15.00
   0  -1  15    6.30   13.20
   0  -1  15   30.00   17.60
   0  -1  15    8.90   13.90
   0  -1  15   31.50   12.40
   0  -1  15    3.20   12.90
   0  -1  15   -2.70   25.20
   1   1 -15  457.25   36.70
   1   1 -15  461.25   47.30
   1   1 -15  462.05   44.60
   1   1 -15  479.65   48.80
  -1  -1  15  436.56   45.10
  -1  -1  15  475.55   50.39
  -1  -1  15  600.74   44.70
  -1  -1  15  429.96   42.90
  -1  -1  15  525.35   45.30
  -1  -1  15  475.95   46.10
  -1  -1  15  464.35   43.60
   2   1 -15   34.00   16.20
   2   1 -15   10.10   10.50
   2   1 -15    8.40   13.20
   2   1 -15    5.00    9.00
   2   1 -15  -11.10   15.00
  -2  -1  15    1.70   11.20
  -2  -1  15    0.80   12.10
  -2  -1  15   13.20   15.20
  -2  -1  15    3.20   13.00
  -2  -1  15   30.10   15.30
  -2  -1  15    8.40   14.60
  -2  -1  15   13.10   14.90
   3   1 -15  364.96   38.90
   3   1 -15  370.36   38.50
   3   1 -15  301.67   28.60
   3   1 -15  401.06   32.80
  -3  -1  15  319.17   35.20
  -3  -1  15  405.36   45.30
  -3  -1  15  288.77   34.90
  -3  -1  15  267.97   34.50
  -3  -1  15  318.77   37.00
  -3  -1  15  321.87   43.60
  -3  -1  15  365.06   37.80
  -3  -1  15  241.38   26.60
  -3  -1  15  325.77   32.90
   4   1 -15  252.57   29.50
   4   1 -15  326.07   29.00
   4   1 -15  242.98   30.10
   4   1 -15  244.68   26.30
   4   1 -15  291.37   39.30
  -4  -1  15  258.67   31.10
  -4  -1  15  209.78   30.30
  -4  -1  15  237.38   20.20
  -4  -1  15  229.98   32.80
  -4  -1  15  235.98   32.10
  -4  -1  15  249.08   34.90
  -4  -1  15  260.97   38.60
  -4  -1  15  248.08   36.10
  -4  -1  15  281.17   34.20
   5   1 -15   -0.80   12.20
   5   1 -15  -16.60    8.80
   5   1 -15   -7.40   11.70
   5   1 -15    2.50   14.20
  -5  -1  15   -1.80   13.30
  -5  -1  15   11.90   15.30
  -5  -1  15   11.00   12.00
  -5  -1  15   -0.60   11.20
  -5  -1  15   -2.90   12.10
  -5  -1  15   16.80   14.80
  -5  -1  15    4.90   16.00
  -5  -1  15    7.40   18.30
   6   1 -15  241.28   25.10
   6   1 -15  352.16   35.90
   6   1 -15  217.48   30.20
   6   1 -15  354.56   42.50
   6   1 -15  257.07   31.20
  -6  -1  15  216.28   32.90
  -6  -1  15  344.67   35.90
  -6  -1  15  174.38   26.90
  -6  -1  15  247.48   36.50
  -6  -1  15  241.58   31.60
  -6  -1  15  243.38   34.60
   7   1 -15  142.19   22.00
   7   1 -15  107.59   18.40
   7   1 -15  187.18   25.60
   7   1 -15  146.39   17.80
  -7  -1  15  135.89   29.40
  -7  -1  15  139.19   23.20
  -7  -1  15  149.69   23.50
  -7  -1  15  129.29   27.40
  -7  -1  15  136.99   27.70
  -7  -1  15  142.99   28.00
   8   1 -15   34.00   13.80
   8   1 -15  -15.70   11.40
   8   1 -15   -5.90   14.60
   8   1 -15    5.10   10.20
   8   1 -15   19.70   16.90
   8   1 -15   12.30   14.20
  -8  -1  15    1.40   17.90
  -8  -1  15    3.00   12.70
  -8  -1  15   51.89   18.80
  -8  -1  15   28.40   15.00
  -8  -1  15    3.10   18.60
  -8  -1  15   -0.70   20.20
   9   1 -15   12.80   11.60
   9   1 -15   18.30   15.50
   9   1 -15   -7.60   12.10
   9   1 -15    5.90   14.30
   9   1 -15   -3.80   13.10
   9   1 -15    7.40   18.80
  -9  -1  15   -9.50   14.80
  -9  -1  15   15.60   14.70
  -9  -1  15   -1.00   14.80
  -9  -1  15    2.40   18.20
  -9  -1  15   14.00   14.30
  -9  -1  15    7.70   19.30
  10   1 -15   -3.80   11.60
  10   1 -15  -18.60   10.70
  10   1 -15  -15.10   13.30
  10   1 -15   -4.60   10.60
 -10  -1  15  -20.90   13.80
 -10  -1  15   -8.20   11.70
 -10  -1  15  -17.20   18.50
 -10  -1  15    5.30   18.50
 -10  -1  15   -4.80   11.50
  11   1 -15    4.30   14.00
  11   1 -15    9.80   13.30
  11   1 -15   20.40   19.20
  11   1 -15    4.40   11.00
 -11  -1  15   25.00   17.00
 -11  -1  15   15.00   23.00
 -11  -1  15   29.80   17.50
 -11  -1  15   -5.60   16.80
 -11  -1  15   18.50   22.80
  12   1 -15   14.00   23.20
  12   1 -15   37.00   15.90
  12   1 -15   25.90   14.20
  12   1 -15   50.99   18.00
 -12  -1  15   44.80   29.70
 -12  -1  15   51.89   18.30
 -12  -1  15   47.80   27.90
 -12  -1  15   34.70   26.20
  13   1 -15  122.99   38.00
  13   1 -15   80.89   20.00
  13   1 -15   61.59   16.60
  13   1 -15   75.79   18.60
 -13  -1  15  143.99   41.70
 -13  -1  15  135.19   36.00
 -13  -1  15  115.09   32.60
 -13  -1  15  133.29   22.90
  14   1 -15  224.88   30.10
  14   1 -15  221.18   37.30
  14   1 -15  139.09   23.80
 -14  -1  15  113.69   42.40
 -14  -1  15  198.98   52.49
 -14  -1  15  230.48   33.10
 -14  -1  15  244.48   89.39
  15   1 -15   52.49   25.60
  15   1 -15   45.10   20.90
  15   1 -15   76.99   17.10
 -15  -1  15   51.29   39.60
 -15  -1  15   62.39   35.90
 -15  -1  15   71.29   33.10
  -9   1 -14   13.70   17.60
  -9   1 -14   52.69   54.09
   9  -1  14    5.50   14.00
   9  -1  14   -8.60   13.00
   9  -1  14  -23.10   20.20
   9  -1  14   21.00   15.50
   9  -1  14   -2.10   13.70
  -8   1 -14  248.68   33.90
  -8   1 -14  440.66   60.09
   8  -1  14  270.77   33.90
   8  -1  14  330.37   33.10
   8  -1  14  337.37   32.70
   8  -1  14  272.47   43.20
   8  -1  14  295.97   41.10
  -7   1 -14  371.46   50.69
  -7   1 -14  329.17   38.80
   7  -1  14  268.37   39.00
   7  -1  14  355.96   51.99
   7  -1  14  256.37   34.90
   7  -1  14  316.97   32.80
   7  -1  14  256.77   39.90
   7  -1  14  326.47   34.10
   7  -1  14  319.67   32.90
  -6   1 -14  -18.60   14.80
  -6   1 -14    3.10   22.40
   6  -1  14   -1.40   11.90
   6  -1  14   11.00   13.90
   6  -1  14  -24.60   11.90
   6  -1  14   -5.10   12.60
   6  -1  14   -9.50   12.30
   6  -1  14  -13.50   14.50
   6  -1  14  -22.50   13.40
   6  -1  14    9.20   15.00
  -5   1 -14  223.18   40.30
  -5   1 -14  262.27   32.30
   5  -1  14  240.18   38.20
   5  -1  14  272.47   38.60
   5  -1  14  211.98   30.20
   5  -1  14  315.77   30.10
   5  -1  14  312.17   29.50
   5  -1  14  315.57   43.70
   5  -1  14  272.67   31.00
   5  -1  14  162.98   34.40
  -4   1 -14   32.60   17.90
  -4   1 -14   44.00   22.50
   4  -1  14   61.79   19.80
   4  -1  14   64.89   18.40
   4  -1  14   21.60   18.00
   4  -1  14   29.30   14.30
   4  -1  14   53.59   20.30
   4  -1  14   32.00   19.20
   4  -1  14   51.49   14.90
   4  -1  14   62.59   22.10
  -3   1 -14  202.88   30.10
  -3   1 -14  189.18   34.50
   3  -1  14  224.18   41.00
   3  -1  14  210.98   26.10
   3  -1  14  162.18   34.20
   3  -1  14  157.48   27.10
   3  -1  14  247.88   32.40
   3  -1  14  192.58   24.50
   3  -1  14  194.38   32.20
   3  -1  14  229.68   26.30
  -2   1 -14  426.46   40.90
  -2   1 -14  454.95   51.09
   2  -1  14  474.15   40.80
   2  -1  14  406.86   37.20
   2  -1  14  383.36   37.70
   2  -1  14  365.46   45.20
  -1   1 -14  -15.40   12.50
  -1   1 -14    4.90   16.10
  -1   1 -14    8.80    6.40
   1  -1  14   -9.60   11.50
   1  -1  14    3.10   13.00
   1  -1  14   10.50   11.10
   1  -1  14    5.90   13.30
   1  -1  14   -7.70   13.00
   1  -1  14    7.90   15.30
   1  -1  14    2.60   12.80
   0   1 -14  407.66   40.80
   0   1 -14  424.86   33.30
   0   1 -14  432.96   36.40
   0   1 -14  524.85   37.60
   0   1 -14  449.76   36.20
   0   1 -14  447.86   45.20
   0  -1  14  422.06   40.20
   0  -1  14  442.36   39.70
   0  -1  14  421.36   42.20
   0  -1  14  411.66   38.90
   0  -1  14  429.36   53.29
   0  -1  14  427.16   42.30
   1   1 -14  148.69   19.60
   1   1 -14  159.08   18.80
   1   1 -14  123.59   23.00
   1   1 -14  110.99   23.20
   1   1 -14  146.49   16.40
   1   1 -14  105.59   21.30
  -1  -1  14  131.99   20.90
  -1  -1  14  166.58   29.40
  -1  -1  14  149.09   21.70
  -1  -1  14  150.18   24.30
  -1  -1  14  142.79   23.20
  -1  -1  14  131.99   23.00
  -1  -1  14  156.38   22.70
   2   1 -14   -8.80   12.60
   2   1 -14    1.50   11.50
   2   1 -14   -0.10    1.90
   2   1 -14    7.90    9.80
   2   1 -14   -0.50    9.00
   2   1 -14   -4.20    7.80
   2   1 -14    8.90   13.10
  -2  -1  14    7.70   10.10
  -2  -1  14  -12.30   12.40
  -2  -1  14   -4.00    6.10
  -2  -1  14   -2.30   12.20
  -2  -1  14   14.30   12.20
  -2  -1  14   16.30   12.30
  -2  -1  14  -16.00   11.60
  -2  -1  14    5.70   11.70
  -2  -1  14    1.30   12.70
   3   1 -14    8.40    8.50
   3   1 -14    3.70   10.00
   3   1 -14    1.00    9.80
   3   1 -14   -1.60    9.60
   3   1 -14   -3.10    4.20
   3   1 -14   -5.50   12.10
  -3  -1  14  -23.40   11.80
  -3  -1  14    6.10   14.20
  -3  -1  14    7.50   11.80
  -3  -1  14    5.90    9.60
  -3  -1  14   -1.00    5.10
  -3  -1  14    3.80   12.30
  -3  -1  14   10.60   13.40
  -3  -1  14    0.00   10.70
  -3  -1  14    1.20   12.10
   4   1 -14   74.19   17.50
   4   1 -14   29.70   11.20
   4   1 -14   43.60   14.80
   4   1 -14   39.10   13.70
   4   1 -14   20.30    8.80
   4   1 -14   43.40   12.70
  -4  -1  14   23.70   13.90
  -4  -1  14   37.30    6.80
  -4  -1  14   49.50   18.10
  -4  -1  14   20.30   14.90
  -4  -1  14   29.40   13.60
  -4  -1  14   24.40   15.50
  -4  -1  14   36.00   18.40
  -4  -1  14   57.09   14.30
   5   1 -14   90.99   18.50
   5   1 -14   99.99   12.70
   5   1 -14  100.19   14.40
   5   1 -14   72.09   16.90
   5   1 -14   91.19   16.60
  -5  -1  14  101.69   21.80
  -5  -1  14  103.99   19.20
  -5  -1  14   85.89   21.20
  -5  -1  14   55.69   22.10
  -5  -1  14  122.69   26.20
  -5  -1  14  102.99   18.60
  -5  -1  14  118.89   25.20
   6   1 -14  103.19   19.60
   6   1 -14  139.19   23.20
   6   1 -14  125.09   17.20
   6   1 -14  121.99   15.40
   6   1 -14  146.59   21.30
   6   1 -14   88.59   17.00
  -6  -1  14  100.29   23.70
  -6  -1  14  126.19   21.70
  -6  -1  14  117.09   24.90
  -6  -1  14  123.19   25.20
  -6  -1  14   86.29   19.10
  -6  -1  14  126.79   20.10
  -6  -1  14  104.49   23.10
   7   1 -14   87.99   17.10
   7   1 -14  167.18   25.70
   7   1 -14  116.79   20.80
   7   1 -14  103.69   16.10
   7   1 -14  108.09   19.90
  -7  -1  14   91.99   20.00
  -7  -1  14  102.99   19.00
  -7  -1  14  111.19   24.10
  -7  -1  14  100.69   19.40
  -7  -1  14  110.99   35.00
  -7  -1  14  101.79   23.90
   8   1 -14  252.67   27.30
   8   1 -14  221.28   27.70
   8   1 -14  252.17   27.30
   8   1 -14  252.57   31.30
   8   1 -14  252.97   28.60
  -8  -1  14  226.18   28.50
  -8  -1  14  266.67   40.20
  -8  -1  14  329.97   36.60
  -8  -1  14  269.37   37.10
  -8  -1  14  238.38   37.10
  -8  -1  14  265.57   31.70
  -8  -1  14  268.67   37.30
   9   1 -14  458.85   38.50
   9   1 -14  420.06   39.10
   9   1 -14  405.56   41.30
   9   1 -14  424.86   37.10
  -9  -1  14  404.56   44.70
  -9  -1  14  411.16   49.20
  -9  -1  14  412.66   39.30
  -9  -1  14  359.36   51.19
  -9  -1  14  406.96   41.10
  10   1 -14  143.49   20.70
  10   1 -14  124.79   23.60
  10   1 -14  167.68   24.60
  10   1 -14   97.49   17.50
  10   1 -14  118.59   22.40
 -10  -1  14  125.39   22.70
 -10  -1  14   95.39   25.20
 -10  -1  14  109.29   23.20
 -10  -1  14   86.99   26.50
 -10  -1  14   73.49   20.90
  11   1 -14   24.10   16.90
  11   1 -14    1.90   14.10
  11   1 -14    3.70   11.80
  11   1 -14   -7.10   11.40
 -11  -1  14   10.60   20.40
 -11  -1  14   -7.30   13.80
 -11  -1  14    2.90   21.40
 -11  -1  14    1.10   11.30
 -11  -1  14   18.80   14.60
  12   1 -14   14.60   15.80
  12   1 -14   -3.10   11.60
  12   1 -14   10.40   16.50
  12   1 -14   -3.60   13.80
 -12  -1  14   28.80   15.10
 -12  -1  14  -13.00   22.40
 -12  -1  14    2.00   19.60
 -12  -1  14    1.00   21.80
  13   1 -14  313.17   52.79
  13   1 -14  321.27   37.80
  13   1 -14  339.67   38.30
  13   1 -14  299.17   32.20
 -13  -1  14  283.27   45.00
 -13  -1  14  389.46   60.59
 -13  -1  14  310.97   51.79
 -13  -1  14  408.36   40.20
  14   1 -14  632.64   54.49
  14   1 -14  514.05   51.09
  14   1 -14  627.04   49.40
  14   1 -14  764.12   62.79
 -14  -1  14  681.63   59.29
 -14  -1  14  593.84   76.39
 -14  -1  14  518.45   67.79
 -14  -1  14  568.14   71.39
  15   1 -14  134.39   32.70
  15   1 -14  144.99   20.20
  15   1 -14  110.59   21.60
  15   1 -14  151.08   28.10
 -15  -1  14  179.98   51.39
 -15  -1  14  210.28   45.50
  16   1 -14  -29.10   18.90
  16   1 -14  -12.00    9.60
  16   1 -14  -25.90   18.20
  16   1 -14    9.40   10.90
 -16  -1  14  -10.90   32.30
 -16  -1  14  -18.80   26.00
 -10   1 -13   31.50   21.60
 -10   1 -13   56.19   33.30
  10  -1  13   36.10   16.80
  10  -1  13   50.09   18.30
  10  -1  13   30.50   18.40
  10  -1  13   45.30   16.20
  10  -1  13   -0.90   21.80
  -9   1 -13   89.19   21.30
  -9   1 -13  136.99   38.20
   9  -1  13   94.89   18.80
   9  -1  13   91.79   20.10
   9  -1  13   93.39   22.40
   9  -1  13  128.29   28.30
   9  -1  13   94.49   18.70
   9  -1  13   97.39   24.20
  -8   1 -13   88.49   26.50
  -8   1 -13  102.79   21.20
   8  -1  13   97.79   22.40
   8  -1  13   69.79   18.60
   8  -1  13  106.79   18.30
   8  -1  13   68.99   20.30
   8  -1  13   50.89   25.60
   8  -1  13   93.59   19.50
   8  -1  13  113.79   19.80
  -7   1 -13   18.40   21.30
  -7   1 -13    7.90   15.30
   7  -1  13    7.70   12.90
   7  -1  13    1.80   14.40
   7  -1  13   -1.30   14.20
   7  -1  13  -21.70   13.40
   7  -1  13   -4.20   12.30
   7  -1  13    2.60   11.50
   7  -1  13   -2.40   17.00
  -6   1 -13  341.67   37.50
  -6   1 -13  372.46   50.89
   6  -1  13  210.88   39.00
   6  -1  13  388.96   44.60
   6  -1  13  260.57   48.50
   6  -1  13  320.97   31.50
   6  -1  13  370.06   33.00
   6  -1  13  237.98   33.50
   6  -1  13  374.36   44.90
   6  -1  13  330.07   32.80
  -5   1 -13  178.18   26.50
  -5   1 -13  239.78   39.50
   5  -1  13  191.58   34.20
   5  -1  13  191.68   31.60
   5  -1  13  278.17   35.70
   5  -1  13  169.38   22.40
   5  -1  13  228.08   25.90
   5  -1  13  210.48   25.50
   5  -1  13  142.89   27.80
   5  -1  13  136.19   25.70
  -4   1 -13    3.70   13.80
  -4   1 -13   19.30   20.80
   4  -1  13   15.80   12.80
   4  -1  13   23.40   16.80
   4  -1  13    3.60   14.10
   4  -1  13   28.30   13.20
   4  -1  13   27.30   12.20
   4  -1  13   20.70   17.10
   4  -1  13    7.20   14.30
   4  -1  13    1.80   15.20
  -3   1 -13    1.60   12.60
  -3   1 -13   12.70   14.50
   3  -1  13    7.20   16.00
   3  -1  13   17.50   12.30
   3  -1  13   -9.70   13.10
   3  -1  13   -9.40   12.40
   3  -1  13  -10.20    9.90
   3  -1  13  -13.80   12.20
   3  -1  13   18.70   11.50
   3  -1  13   -9.80   10.40
  -2   1 -13  132.99   21.30
  -2   1 -13  133.09   13.80
  -2   1 -13  120.29   13.30
  -2   1 -13  126.59   25.90
   2  -1  13  141.69   19.40
   2  -1  13  116.69   20.00
   2  -1  13  128.49   20.30
   2  -1  13  185.28   24.60
   2  -1  13  131.09   36.40
   2  -1  13  154.88   26.00
  -1   1 -13  337.37   30.20
  -1   1 -13  264.27   25.60
  -1   1 -13  412.86   39.90
  -1   1 -13  316.47   25.40
  -1   1 -13  329.87   35.20
  -1   1 -13  353.86   28.50
   1  -1  13  368.96   46.70
   1  -1  13  335.77   31.10
   1  -1  13  351.66   32.30
   1  -1  13  339.17   36.30
   1  -1  13  290.17   35.50
   1  -1  13  296.37   30.30
   0   1 -13   29.20    9.70
   0   1 -13   22.30   12.20
   0   1 -13   20.80   24.40
   0   1 -13   27.50   10.00
   0   1 -13   39.90    8.90
   0  -1  13   35.20   17.70
   0  -1  13   14.30   11.10
   0  -1  13   42.00   14.80
   0  -1  13   33.90   16.70
   0  -1  13   39.40   13.80
   0  -1  13   36.80   13.10
   0  -1  13   39.20   13.10
   0  -1  13   26.50   11.80
   1   1 -13   25.00   10.30
   1   1 -13   47.60   10.50
   1   1 -13   48.40   18.10
   1   1 -13   29.20    8.90
   1   1 -13   31.50   11.10
  -1  -1  13   32.40   12.40
  -1  -1  13   49.00   17.90
  -1  -1  13   32.00   14.30
  -1  -1  13   33.30   12.90
  -1  -1  13   50.39   11.10
  -1  -1  13   40.30   14.50
  -1  -1  13   26.90   11.00
  -1  -1  13   18.90   13.20
  -1  -1  13   45.90   15.20
   2   1 -13  459.05   41.40
   2   1 -13  456.85   36.20
   2   1 -13  445.66   35.10
   2   1 -13  436.96   41.30
   2   1 -13  422.56   35.30
   2   1 -13  387.16   39.10
  -2  -1  13  431.46   43.40
  -2  -1  13  385.16   37.90
  -2  -1  13  464.85   38.50
  -2  -1  13  449.06   39.10
  -2  -1  13  385.46   42.40
  -2  -1  13  496.15   40.40
  -2  -1  13  394.36   36.40
  -2  -1  13  472.65   38.90
  -2  -1  13  411.26   34.00
   3   1 -13  909.21   75.49
   3   1 -13  909.81   72.19
   3   1 -13  880.21   76.69
   3   1 -13 1092.79   75.49
   3   1 -13 1075.89   73.79
   3   1 -13  986.70   71.59
  -3  -1  13 1059.29   74.09
  -3  -1  13 1077.59   77.39
  -3  -1  13  997.00   74.99
  -3  -1  13 1039.20   79.79
  -3  -1  13  952.70   69.39
  -3  -1  13 1163.68   75.69
  -3  -1  13 1082.29   76.79
  -3  -1  13 1013.20   75.19
   4   1 -13  472.45   42.90
   4   1 -13  493.85   41.10
   4   1 -13  470.05   38.90
   4   1 -13  547.45   36.10
   4   1 -13  500.25   42.10
  -4  -1  13  508.25   46.80
  -4  -1  13  541.95   46.00
  -4  -1  13  517.95   42.30
  -4  -1  13  447.76   40.50
  -4  -1  13  466.65   43.00
  -4  -1  13  472.45   35.00
  -4  -1  13  506.55   42.40
  -4  -1  13  491.45   44.20
   5   1 -13   16.50    8.30
   5   1 -13   10.90    7.70
   5   1 -13   15.80    9.00
   5   1 -13   14.40    9.80
   5   1 -13   13.00   10.80
   5   1 -13    8.70   11.60
   5   1 -13   10.80   11.80
  -5  -1  13   10.30   13.10
  -5  -1  13   -1.30   10.30
  -5  -1  13    0.70   11.60
  -5  -1  13   15.60   11.40
  -5  -1  13   21.20   10.30
  -5  -1  13   16.60   13.20
  -5  -1  13   15.20   14.40
   6   1 -13    7.70    9.60
   6   1 -13    8.40    8.50
   6   1 -13   -4.10   10.50
   6   1 -13    9.90   11.30
   6   1 -13   14.40    9.20
   6   1 -13    1.90   10.90
  -6  -1  13   11.70   11.30
  -6  -1  13  -13.00   10.30
  -6  -1  13   -2.10   13.60
  -6  -1  13    9.90   15.80
  -6  -1  13   13.30   16.40
  -6  -1  13   16.00   10.60
  -6  -1  13   16.80   11.60
   7   1 -13  491.25   43.60
   7   1 -13  552.44   42.80
   7   1 -13  537.95   45.10
   7   1 -13  536.45   44.70
  -7  -1  13  569.64   53.39
  -7  -1  13  608.64   51.09
  -7  -1  13  557.84   51.09
  -7  -1  13  522.05   55.59
  -7  -1  13  641.14   47.20
  -7  -1  13  521.45   46.20
  -7  -1  13  560.54   51.59
   8   1 -13 1492.95  105.39
   8   1 -13 1664.43  107.89
   8   1 -13 1713.43  108.79
   8   1 -13 1510.45  107.89
   8   1 -13 1527.05  104.09
   8   1 -13 1530.85  105.09
  -8  -1  13 1426.56  110.79
  -8  -1  13 1339.27  106.59
  -8  -1  13 1396.36  110.89
  -8  -1  13 1444.06  114.09
  -8  -1  13 1487.65  106.19
  -8  -1  13 1248.38  105.69
  -8  -1  13 1570.54  113.69
   9   1 -13  715.53   56.89
   9   1 -13  635.64   55.59
   9   1 -13  752.12   55.59
   9   1 -13  755.02   58.49
   9   1 -13  696.13   58.99
   9   1 -13  791.92   55.79
  -9  -1  13  649.54   61.89
  -9  -1  13  702.13   64.79
  -9  -1  13  872.01   60.49
  -9  -1  13  656.83   57.99
  -9  -1  13  684.83   62.79
  -9  -1  13  694.03   57.09
  10   1 -13   -8.30    9.60
  10   1 -13    4.30   15.00
  10   1 -13   -7.10    2.40
  10   1 -13   -0.60   10.80
  10   1 -13   -0.10   12.60
 -10  -1  13   20.80   14.50
 -10  -1  13  -19.20   10.90
 -10  -1  13    2.60   15.20
 -10  -1  13   -7.50   16.80
 -10  -1  13   -2.20   19.60
  11   1 -13   28.80   18.30
  11   1 -13   48.00   16.60
  11   1 -13   40.20   18.80
  11   1 -13   68.89   18.70
  11   1 -13   44.20   14.00
 -11  -1  13   68.59   18.00
 -11  -1  13   34.20   20.40
 -11  -1  13   29.10   22.10
 -11  -1  13   42.30   23.90
  12   1 -13   52.29   20.30
  12   1 -13   45.90   13.20
  12   1 -13   59.39   19.20
  12   1 -13   67.89   18.40
  12   1 -13   68.89   20.30
 -12  -1  13   74.99   19.20
 -12  -1  13   93.09   29.10
 -12  -1  13   54.69   27.40
 -12  -1  13   54.09   21.30
 -12  -1  13   35.50   21.80
  13   1 -13  738.43   57.69
  13   1 -13  625.64   48.50
  13   1 -13  571.74   52.59
  13   1 -13  676.63   58.39
 -13  -1  13  536.95   67.99
 -13  -1  13  500.95   68.79
 -13  -1  13  572.44   55.49
 -13  -1  13  637.34   64.89
  14   1 -13  804.12   61.09
  14   1 -13  578.84   49.80
  14   1 -13  647.44   61.29
  14   1 -13  617.04   55.79
 -14  -1  13  696.93   72.89
 -14  -1  13  628.64   69.09
 -14  -1  13  601.94   59.89
 -14  -1  13  812.82   81.79
  15   1 -13   74.79   23.80
  15   1 -13   81.19   23.60
  15   1 -13   76.99   20.50
  15   1 -13   83.59   15.20
 -15  -1  13  120.59   43.50
 -15  -1  13   78.79   26.10
 -15  -1  13   76.79   32.90
  16   1 -13   -1.50    9.50
  16   1 -13    8.00   18.50
  16   1 -13   26.00   28.40
  16   1 -13  -15.00   13.50
 -16  -1  13    1.20   28.60
 -16  -1  13   47.40   60.49
 -11   1 -12   86.09   36.40
 -11   1 -12   74.59   17.40
  11  -1  12  116.69   28.70
  11  -1  12  109.19   21.80
  11  -1  12  148.29   22.70
  11  -1  12  109.49   33.70
  11  -1  12   72.09   19.90
 -10   1 -12  -20.00   13.60
 -10   1 -12   -4.20   23.10
  10  -1  12    0.50   13.50
  10  -1  12    4.40   14.20
  10  -1  12    5.50   12.80
  10  -1  12   -7.50   13.10
  10  -1  12  -17.10   16.30
  10  -1  12  -34.40   29.50
  -9   1 -12    1.90   13.70
  -9   1 -12   -3.80   21.50
   9  -1  12    6.70   15.30
   9  -1  12  -17.00   15.90
   9  -1  12  -12.10   11.80
   9  -1  12   23.60   18.20
   9  -1  12    1.20   13.50
   9  -1  12   -4.80   12.30
   9  -1  12  -15.10   16.90
  -8   1 -12   23.30   25.00
  -8   1 -12   30.50   14.80
   8  -1  12   39.50   13.70
   8  -1  12   27.10   14.40
   8  -1  12   32.90   14.10
   8  -1  12   46.30   16.40
   8  -1  12   24.90   31.80
   8  -1  12   42.30   16.40
   8  -1  12   24.30   18.30
  -7   1 -12  349.47   47.30
  -7   1 -12  291.77   34.00
   7  -1  12  300.97   31.30
   7  -1  12  264.57   34.00
   7  -1  12  336.47   40.80
   7  -1  12  369.86   33.30
   7  -1  12  323.07   43.90
   7  -1  12  332.47   40.10
   7  -1  12  378.26   33.70
  -6   1 -12   78.59   19.40
  -6   1 -12   89.19   22.20
   6  -1  12  128.39   18.50
   6  -1  12  115.39   22.50
   6  -1  12  148.89   20.70
   6  -1  12  123.19   27.10
   6  -1  12  153.38   27.00
   6  -1  12  187.38   30.20
   6  -1  12  185.68   30.10
   6  -1  12  148.29   19.70
  -5   1 -12   27.20   20.00
  -5   1 -12   19.90   22.40
   5  -1  12    3.50   15.30
   5  -1  12   26.10   16.50
   5  -1  12   17.20   13.60
   5  -1  12   17.80   11.40
   5  -1  12   -4.30   16.00
   5  -1  12    8.50   12.40
   5  -1  12   21.00   11.70
   5  -1  12   17.00   16.10
  -4   1 -12  168.08   23.90
  -4   1 -12  235.78   36.40
   4  -1  12  214.88   23.80
   4  -1  12  259.47   25.70
   4  -1  12  159.48   32.00
   4  -1  12  220.18   31.50
   4  -1  12  238.08   32.70
   4  -1  12  257.17   31.20
   4  -1  12  177.08   28.70
   4  -1  12  234.88   25.20
  -3   1 -12  736.33   57.59
  -3   1 -12  768.22   62.99
   3  -1  12  775.42   59.19
   3  -1  12  720.23   59.49
   3  -1  12  741.43   55.39
   3  -1  12  781.72   62.39
   3  -1  12  711.53   55.79
   3  -1  12  808.42   55.99
   3  -1  12  680.73   65.49
   3  -1  12  639.24   60.99
  -2   1 -12  720.93   50.19
  -2   1 -12  725.43   54.59
  -2   1 -12  591.54   49.40
  -2   1 -12  744.53   62.69
   2  -1  12  693.23   52.99
   2  -1  12  713.13   52.49
   2  -1  12  846.92   62.79
   2  -1  12  679.83   57.79
   2  -1  12  723.13   56.39
   2  -1  12  638.84   53.99
  -1   1 -12    7.40   10.90
  -1   1 -12    3.30    6.60
  -1   1 -12    4.00    7.90
  -1   1 -12    8.20    8.30
  -1   1 -12    9.00    6.30
  -1   1 -12   18.70   12.20
   1  -1  12   14.40   14.10
   1  -1  12   16.10   10.20
   1  -1  12   20.40   13.30
   1  -1  12    6.20    9.60
   1  -1  12    4.50   11.40
   1  -1  12   -1.50    9.70
   1  -1  12   22.60   13.10
   0   1 -12   23.80    7.50
   0   1 -12   40.80   14.50
   0   1 -12   26.40    9.00
   0   1 -12   29.70   11.10
   0   1 -12   28.90   11.80
   0   1 -12   34.90   10.60
   0  -1  12   42.60   12.30
   0  -1  12   33.20   11.20
   0  -1  12   38.70   13.00
   0  -1  12   42.10   11.40
   0  -1  12   43.60   20.20
   0  -1  12   51.99   15.30
   0  -1  12   26.80   15.80
   0  -1  12   23.80   11.00
   1   1 -12  285.77   26.70
   1   1 -12  240.48   23.00
   1   1 -12  230.28   21.90
   1   1 -12  232.48   22.70
   1   1 -12  232.68   21.20
   1   1 -12  245.78   31.10
   1   1 -12  198.78   25.40
  -1  -1  12  250.87   26.10
  -1  -1  12  274.67   25.90
  -1  -1  12  281.87   25.60
  -1  -1  12  271.57   24.40
  -1  -1  12  255.57   33.30
  -1  -1  12  241.28   26.80
  -1  -1  12  217.48   29.70
  -1  -1  12  218.48   27.00
  -1  -1  12  206.18   21.00
   2   1 -12 1852.21  138.19
   2   1 -12 1869.51  134.99
   2   1 -12 2005.30  136.99
   2   1 -12 2008.30  138.99
   2   1 -12 1907.11  134.59
   2   1 -12 2102.69  134.59
   2   1 -12 2028.90  135.99
  -2  -1  12 1814.02  135.69
  -2  -1  12 2003.90  137.69
  -2  -1  12 2124.29  137.69
  -2  -1  12 1925.11  140.89
  -2  -1  12 2106.99  138.49
  -2  -1  12 1981.90  137.69
  -2  -1  12 1992.40  137.09
  -2  -1  12 2029.10  133.69
   3   1 -12 2171.68  147.09
   3   1 -12 2380.36  149.59
   3   1 -12 2025.50  150.38
   3   1 -12 1997.70  147.49
  -3  -1  12 2147.69  149.69
  -3  -1  12 2080.79  152.98
  -3  -1  12 2171.28  149.99
  -3  -1  12 2364.16  149.69
  -3  -1  12 2329.57  151.18
  -3  -1  12 2082.09  148.59
  -3  -1  12 2277.87  151.58
  -3  -1  12 2104.99  145.09
   4   1 -12   71.79   14.30
   4   1 -12   98.69   16.20
   4   1 -12   82.19   13.30
   4   1 -12   55.79   15.40
   4   1 -12   88.49   12.50
   4   1 -12  101.59   11.80
   4   1 -12   66.59   13.50
  -4  -1  12   79.59   14.80
  -4  -1  12   77.69    8.60
  -4  -1  12   51.79   14.60
  -4  -1  12   79.39   19.30
  -4  -1  12   75.99   16.50
  -4  -1  12   91.69   19.50
  -4  -1  12   65.29   13.10
  -4  -1  12   82.09   15.70
   5   1 -12   41.50   10.60
   5   1 -12   52.19   14.20
   5   1 -12   56.89   14.60
   5   1 -12   57.49   13.40
   5   1 -12   43.70   12.10
  -5  -1  12   35.70   14.10
  -5  -1  12   44.20   13.60
  -5  -1  12   53.79   14.90
  -5  -1  12   52.69   13.30
  -5  -1  12   53.59   17.90
  -5  -1  12   52.09   13.00
  -5  -1  12   48.90   12.70
   6   1 -12  111.39   15.70
   6   1 -12   84.49   13.10
   6   1 -12   65.79   14.90
   6   1 -12  111.69   18.00
   6   1 -12   89.99   15.10
   6   1 -12   59.09   12.70
  -6  -1  12   71.29   15.50
  -6  -1  12   65.59   17.20
  -6  -1  12   68.49   15.00
  -6  -1  12   40.60   13.60
  -6  -1  12   63.49   16.30
  -6  -1  12   58.59   17.50
  -6  -1  12   76.29   18.70
   7   1 -12 1181.08   86.19
   7   1 -12 1176.88   84.89
   7   1 -12 1324.17   84.79
   7   1 -12 1271.07   85.49
   7   1 -12 1081.89   86.39
   7   1 -12 1204.68   85.59
   7   1 -12 1092.09   86.59
  -7  -1  12 1360.76   94.49
  -7  -1  12 1227.48   91.99
  -7  -1  12 1236.08   90.69
  -7  -1  12 1186.28   87.09
  -7  -1  12 1082.39   85.89
  -7  -1  12 1186.98   85.89
   8   1 -12 1593.64  106.09
   8   1 -12 1571.24  107.09
   8   1 -12 1524.55  106.99
   8   1 -12 1342.57  108.89
   8   1 -12 1564.04  109.29
   8   1 -12 1631.84  107.89
   8   1 -12 1624.34  106.29
  -8  -1  12 1496.35  112.29
  -8  -1  12 1490.35  114.99
  -8  -1  12 1359.66  107.69
  -8  -1  12 1552.94  107.69
  -8  -1  12 1505.25  114.09
  -8  -1  12 1409.96  111.49
   9   1 -12  256.17   29.50
   9   1 -12  244.48   25.30
   9   1 -12  235.38   29.10
   9   1 -12  221.68   28.30
   9   1 -12  253.27   26.10
   9   1 -12  233.38   27.30
  -9  -1  12  202.88   26.10
  -9  -1  12  251.57   34.80
  -9  -1  12  196.78   33.60
  -9  -1  12  273.07   36.80
  -9  -1  12  291.37   31.40
  -9  -1  12  187.18   28.30
  10   1 -12    9.90   12.60
  10   1 -12   28.50   16.90
  10   1 -12   16.40   10.20
  10   1 -12   31.40   16.50
  10   1 -12   14.60   13.10
  10   1 -12    3.20   11.90
 -10  -1  12   -3.20   16.80
 -10  -1  12    8.50   21.30
 -10  -1  12    4.80   13.30
 -10  -1  12    7.70   14.40
 -10  -1  12   -2.90   12.40
 -10  -1  12   36.00   15.10
  11   1 -12   48.40   16.00
  11   1 -12   48.30   12.60
  11   1 -12   27.00   15.70
 -11  -1  12   39.00   22.20
 -11  -1  12   39.10   16.90
 -11  -1  12   54.19   25.20
 -11  -1  12   48.20   17.30
 -11  -1  12   46.10   21.00
  12   1 -12   17.50   12.90
  12   1 -12   38.50   16.80
  12   1 -12   50.69   12.70
  12   1 -12   35.60   17.50
  12   1 -12   54.69   16.40
  12   1 -12   27.20   18.90
 -12  -1  12   27.40   21.50
 -12  -1  12   32.90   21.50
 -12  -1  12   44.70   19.80
 -12  -1  12   69.99   19.60
 -12  -1  12   32.00   21.40
  13   1 -12  246.98   32.90
  13   1 -12  230.08   32.10
  13   1 -12  328.97   36.10
  13   1 -12  242.28   25.20
 -13  -1  12  219.78   39.20
 -13  -1  12  241.78   43.00
 -13  -1  12  284.17   35.10
 -13  -1  12  228.08   46.10
  14   1 -12  231.78   31.80
  14   1 -12  194.28   34.40
  14   1 -12  153.38   19.50
  14   1 -12  138.69   25.10
 -14  -1  12  187.68   39.70
 -14  -1  12  166.88   42.10
 -14  -1  12  219.48   31.40
 -14  -1  12  136.69   37.20
  15   1 -12   25.60   17.40
  15   1 -12   32.60   21.00
  15   1 -12    6.90    9.50
  15   1 -12   11.60   16.80
 -15  -1  12   31.90   30.40
 -15  -1  12    1.60   21.10
  16   1 -12   -0.50    6.70
  16   1 -12    0.60   18.80
  16   1 -12  -20.40   18.60
  16   1 -12  -33.80   22.10
 -16  -1  12  -18.80   29.20
 -16  -1  12  -42.50   30.00
 -16  -1  12   18.00   56.79
  17   1 -12  -13.90   18.60
  17   1 -12   29.10   21.20
  17   1 -12   -0.70   20.90
 -17  -1  12    5.30   31.80
 -17  -1  12   13.60   28.10
 -17  -1  12   29.10   33.00
 -12   1 -11   57.29   30.30
  12  -1  11   91.89   20.90
  12  -1  11   90.19   27.40
  12  -1  11   74.89   20.40
  12  -1  11   66.19   19.00
  12  -1  11   23.70   22.50
 -11   1 -11  -34.20   22.10
  11  -1  11  -20.80   15.80
  11  -1  11    6.00   13.50
  11  -1  11   -2.10   14.00
  11  -1  11    1.30   19.30
 -10   1 -11   58.49   25.10
  10  -1  11   62.19   21.10
  10  -1  11   40.20   19.60
  10  -1  11   52.49   15.60
  10  -1  11  101.19   21.40
  10  -1  11   62.99   17.10
  10  -1  11   29.70   17.00
  -9   1 -11  294.97   39.80
  -9   1 -11  368.96   35.30
   9  -1  11  336.37   42.90
   9  -1  11  350.96   41.60
   9  -1  11  305.47   40.30
   9  -1  11  368.96   34.20
   9  -1  11  344.57   35.00
   9  -1  11  294.57   44.30
   9  -1  11  343.67   33.40
  -8   1 -11  554.54   54.89
  -8   1 -11  471.85   43.10
   8  -1  11  406.96   57.39
   8  -1  11  501.35   42.90
   8  -1  11  540.55   48.80
   8  -1  11  542.95   43.40
   8  -1  11  455.85   49.80
   8  -1  11  504.95   44.70
   8  -1  11  525.95   42.00
   8  -1  11  414.96   47.10
  -7   1 -11   76.69   18.20
  -7   1 -11   83.09   25.50
   7  -1  11  109.09   21.30
   7  -1  11   77.59   19.20
   7  -1  11  126.29   18.70
   7  -1  11   80.49   17.00
   7  -1  11  103.39   23.00
   7  -1  11  133.69   24.10
   7  -1  11   76.79   15.50
  -6   1 -11   98.39   25.60
  -6   1 -11   78.79   17.10
   6  -1  11   91.09   21.60
   6  -1  11   83.99   15.50
   6  -1  11  113.69   25.20
   6  -1  11  118.59   22.90
   6  -1  11   84.19   15.30
   6  -1  11  110.09   16.70
   6  -1  11   88.59   21.10
   6  -1  11  115.89   22.80
  -5   1 -11  187.48   23.80
  -5   1 -11  144.19   23.80
   5  -1  11  184.48   21.50
   5  -1  11  225.08   29.80
   5  -1  11  210.48   22.50
   5  -1  11  137.99   28.10
   5  -1  11  228.98   30.70
   5  -1  11  172.68   24.20
   5  -1  11  168.68   20.60
   5  -1  11  141.19   26.00
  -4   1 -11  861.91   62.89
   4  -1  11  717.43   69.49
   4  -1  11  787.82   64.99
   4  -1  11  747.13   67.09
   4  -1  11  881.11   67.09
   4  -1  11  863.31   65.39
   4  -1  11  940.81   70.19
   4  -1  11  853.91   60.69
  -3   1 -11 1429.16  100.69
  -3   1 -11 1339.17   95.79
  -3   1 -11 1437.36  104.79
   3  -1  11 1406.16  102.09
   3  -1  11 1457.15  102.89
   3  -1  11 1537.25  107.49
   3  -1  11 1312.67  104.39
   3  -1  11 1428.06   98.89
   3  -1  11 1503.65   99.59
   3  -1  11 1288.77  107.79
   3  -1  11 1539.75   99.49
  -2   1 -11  297.87   24.70
  -2   1 -11  313.37   24.50
  -2   1 -11  305.77   26.10
  -2   1 -11  325.37   30.10
  -2   1 -11  366.46   34.70
   2  -1  11  334.67   35.30
   2  -1  11  362.56   33.70
   2  -1  11  340.77   28.20
   2  -1  11  307.97   28.50
   2  -1  11  350.36   32.90
   2  -1  11  358.06   28.90
   2  -1  11  322.97   29.60
  -1   1 -11  214.58   21.00
  -1   1 -11  223.08   25.10
  -1   1 -11  244.78   25.10
  -1   1 -11  239.78   20.20
  -1   1 -11  302.67   33.90
  -1   1 -11  247.78   22.30
   1  -1  11  233.88   33.10
   1  -1  11  264.17   24.40
   1  -1  11  258.37   23.70
   1  -1  11  252.77   24.00
   1  -1  11  242.68   28.50
   1  -1  11  262.97   24.10
   1  -1  11  276.97   32.10
   1  -1  11  302.77   30.30
   0   1 -11   26.90    8.10
   0   1 -11   15.50   10.70
   0   1 -11   11.50    8.00
   0   1 -11   17.30    6.50
   0   1 -11   17.90    8.60
   0   1 -11   29.30   10.40
   0   1 -11    7.60    9.90
   0  -1  11   11.30    8.10
   0  -1  11   22.50   10.50
   0  -1  11   25.50   11.20
   0  -1  11   14.20    9.00
   0  -1  11   21.50    9.90
   0  -1  11   17.20   10.00
   0  -1  11   21.10    9.30
   0  -1  11   15.20   12.10
   0  -1  11   25.70    8.00
   1   1 -11 1161.28   82.39
   1   1 -11 1151.88   81.29
   1   1 -11 1306.47   83.49
   1   1 -11 1173.78   83.99
   1   1 -11 1134.09   81.89
   1   1 -11 1121.29   85.59
  -1  -1  11 1115.99   87.59
  -1  -1  11 1144.29   84.49
  -1  -1  11 1281.87   84.99
  -1  -1  11 1256.97   83.89
  -1  -1  11 1149.58   81.59
  -1  -1  11 1303.47   85.79
  -1  -1  11 1244.48   84.49
  -1  -1  11 1089.89   82.89
   2   1 -11 2827.82  181.98
   2   1 -11 2962.20  185.48
   2   1 -11 2745.33  182.98
   2   1 -11 2819.92  185.08
   2   1 -11 2649.43  182.28
   2   1 -11 2700.33  180.98
   2   1 -11 2522.55  181.18
  -2  -1  11 3016.20  184.08
  -2  -1  11 2737.03  183.88
  -2  -1  11 2416.26  185.28
  -2  -1  11 2577.04  183.18
  -2  -1  11 2572.94  186.18
  -2  -1  11 2564.04  179.98
  -2  -1  11 2781.62  184.68
   3   1 -11  721.83   53.89
   3   1 -11  782.52   55.19
   3   1 -11  777.12   57.09
   3   1 -11  720.63   54.89
   3   1 -11  725.43   52.09
   3   1 -11  683.43   53.39
   3   1 -11  735.13   56.39
   3   1 -11  760.92   51.29
  -3  -1  11  802.12   57.19
  -3  -1  11  710.33   54.99
  -3  -1  11  708.53   50.99
  -3  -1  11  745.93   55.89
  -3  -1  11  726.83   58.29
  -3  -1  11  750.32   54.39
  -3  -1  11  809.92   55.99
   4   1 -11   45.60    9.50
   4   1 -11   45.90    8.70
   4   1 -11   32.50    9.50
   4   1 -11   44.70   12.10
   4   1 -11   34.50   10.50
   4   1 -11   42.40   12.10
  -4  -1  11   29.90   12.00
  -4  -1  11   22.00   11.30
  -4  -1  11   30.20    9.80
  -4  -1  11   57.99   15.90
  -4  -1  11   43.80   11.60
  -4  -1  11   35.40   12.90
  -4  -1  11   38.10   13.90
   5   1 -11   88.59   13.50
   5   1 -11   82.79   15.30
   5   1 -11   79.59   13.20
   5   1 -11   88.29   14.70
   5   1 -11  103.99   16.00
   5   1 -11   90.69   13.80
   5   1 -11   76.39   13.60
  -5  -1  11   81.49   14.70
  -5  -1  11   87.29   17.90
  -5  -1  11   82.29   17.40
  -5  -1  11   53.29   13.00
  -5  -1  11   85.09   18.00
  -5  -1  11   74.69   13.50
  -5  -1  11   94.49   19.40
   6   1 -11   92.99   14.90
   6   1 -11   83.59   13.20
   6   1 -11  139.59   20.40
   6   1 -11   94.49   14.50
   6   1 -11   99.99   14.70
   6   1 -11   77.69   14.90
   6   1 -11  118.79   18.00
   6   1 -11  135.19   19.90
  -6  -1  11  108.99   15.80
  -6  -1  11  108.79   19.00
  -6  -1  11  102.39   20.40
  -6  -1  11  133.29   22.00
  -6  -1  11  125.09   17.70
  -6  -1  11   87.29   17.80
  -6  -1  11  112.29   17.30
   7   1 -11  808.82   60.49
   7   1 -11  847.92   62.69
   7   1 -11  897.51   61.79
   7   1 -11  723.53   60.89
   7   1 -11  839.52   60.69
   7   1 -11  887.91   61.69
  -7  -1  11  838.72   67.09
  -7  -1  11  818.52   61.89
  -7  -1  11  800.42   67.69
  -7  -1  11  790.02   61.99
  -7  -1  11  853.91   61.99
  -7  -1  11  887.31   66.39
  -7  -1  11  830.82   66.09
   8   1 -11  435.06   38.90
   8   1 -11  477.15   40.40
   8   1 -11  553.74   39.30
   8   1 -11  439.76   37.80
   8   1 -11  445.76   38.30
   8   1 -11  506.75   37.80
   8   1 -11  446.06   36.40
  -8  -1  11  432.36   42.20
  -8  -1  11  465.05   45.30
  -8  -1  11  442.56   38.80
  -8  -1  11  493.85   46.80
  -8  -1  11  413.66   38.10
  -8  -1  11  368.86   37.50
  -8  -1  11  466.75   43.50
   9   1 -11    0.40    7.80
   9   1 -11    5.00    9.60
   9   1 -11    8.70    9.90
   9   1 -11   -0.30   11.10
   9   1 -11    7.90   11.40
   9   1 -11    3.80   12.30
   9   1 -11    0.30   10.40
  -9  -1  11   -0.50   14.90
  -9  -1  11   -5.10   12.30
  -9  -1  11    2.90   13.50
  -9  -1  11   -5.50   11.40
  -9  -1  11   -8.10   10.20
  -9  -1  11  -10.90   10.40
  10   1 -11    9.40    8.60
  10   1 -11  -13.00   10.10
  10   1 -11   -3.80    2.20
  10   1 -11   -5.10    3.60
  10   1 -11   -2.20    9.80
  10   1 -11  -36.20   17.70
  10   1 -11   -5.30   10.90
 -10  -1  11    0.00   12.20
 -10  -1  11  -11.30   13.20
 -10  -1  11  -18.80   10.30
 -10  -1  11    6.50   11.70
 -10  -1  11  -23.10   15.50
 -10  -1  11    7.90   16.40
  11   1 -11    6.40   13.10
  11   1 -11   -2.80    8.20
  11   1 -11   -9.90   10.70
  11   1 -11   -0.40   12.30
  11   1 -11    1.70   12.90
  11   1 -11   10.30   14.40
 -11  -1  11  -13.20   18.10
 -11  -1  11   -8.90   15.60
 -11  -1  11  -12.70   14.00
 -11  -1  11    1.40   13.00
 -11  -1  11   10.70   16.00
  12   1 -11   16.00   18.20
  12   1 -11   30.90   15.20
  12   1 -11   46.10   16.70
  12   1 -11   46.80   16.90
  12   1 -11   33.90   10.70
  12   1 -11   16.60   16.80
  12   1 -11   29.60   16.40
 -12  -1  11   60.49   24.10
 -12  -1  11    2.40   21.50
 -12  -1  11   16.70   14.10
 -12  -1  11   23.50   16.80
 -12  -1  11   27.30   19.50
  13   1 -11   19.90   13.80
  13   1 -11   -6.60   13.40
  13   1 -11   23.50    9.60
  13   1 -11   22.10   15.30
 -13  -1  11   11.20   14.30
 -13  -1  11   21.90   21.40
 -13  -1  11   31.90   23.20
 -13  -1  11   31.70   23.60
  14   1 -11   -7.10   13.10
  14   1 -11    3.90   14.90
  14   1 -11   10.40   17.60
  14   1 -11   11.10    9.10
 -14  -1  11   26.60   19.40
 -14  -1  11   13.40   13.10
 -14  -1  11   13.50   29.40
 -14  -1  11    3.90   24.20
  15   1 -11   56.89   22.40
  15   1 -11   34.10   20.90
  15   1 -11   39.90    9.00
  15   1 -11   41.30   17.40
 -15  -1  11   15.40   23.20
 -15  -1  11    3.10   24.60
  16   1 -11    8.80   16.80
  16   1 -11   12.40   18.50
 -16  -1  11   14.10   27.70
 -16  -1  11   12.90   25.90
 -16  -1  11  -31.40   20.60
 -16  -1  11  -36.80   27.10
  17   1 -11   64.09   24.10
  17   1 -11   79.49   30.40
  17   1 -11  169.58   31.00
 -17  -1  11   84.09   38.20
 -17  -1  11   89.59   39.00
 -17  -1  11   94.79   32.00
 -13   1 -10   55.79   32.90
  13  -1  10   95.09   22.30
  13  -1  10   64.89   27.90
  13  -1  10   74.49   26.10
  13  -1  10   79.49   19.80
  13  -1  10   77.29   20.60
 -12   1 -10   12.70   25.60
 -12   1 -10   13.60    8.10
  12  -1  10   26.60   15.70
  12  -1  10   33.20   16.20
  12  -1  10   25.60   21.50
  12  -1  10   29.10   19.60
  12  -1  10   12.10   20.60
  12  -1  10   22.80   14.70
 -11   1 -10   21.80   24.70
 -11   1 -10    4.00   13.90
  11  -1  10   25.60   14.60
  11  -1  10   20.20   13.70
  11  -1  10   -8.80   14.50
  11  -1  10   17.00   16.20
  11  -1  10    4.30   16.90
  11  -1  10   -6.70   14.80
 -10   1 -10  510.85   43.50
 -10   1 -10  600.54   58.69
  10  -1  10  522.85   55.39
  10  -1  10  484.75   51.39
  10  -1  10  526.65   45.50
  10  -1  10  561.14   44.90
  10  -1  10  494.25   44.60
  10  -1  10  571.64   50.99
  10  -1  10  458.15   48.90
  -9   1 -10  908.11   65.89
  -9   1 -10  824.42   75.79
   9  -1  10  756.92   71.39
   9  -1  10  875.51   66.39
   9  -1  10  785.72   73.39
   9  -1  10  835.22   70.59
   9  -1  10 1067.29   67.19
   9  -1  10  871.21   65.99
   9  -1  10  851.31   72.19
  -8   1 -10  218.98   18.30
  -8   1 -10  193.38   24.20
  -8   1 -10  151.78   33.10
  -8   1 -10  173.88   17.50
   8  -1  10  169.88   30.30
   8  -1  10  177.48   29.50
   8  -1  10  189.58   29.90
   8  -1  10  177.68   22.00
   8  -1  10  173.28   22.30
   8  -1  10  167.78   27.20
   8  -1  10  172.68   23.20
  -7   1 -10  114.89   19.60
  -7   1 -10  133.69   28.00
  -7   1 -10  143.79   14.60
  -7   1 -10  130.39   14.50
   7  -1  10  131.49   18.70
   7  -1  10  108.29   20.60
   7  -1  10  109.89   24.80
   7  -1  10  156.48   19.20
   7  -1  10  148.69   23.80
   7  -1  10  174.08   26.70
   7  -1  10  131.49   19.40
  -6   1 -10   -4.20   14.90
  -6   1 -10    4.70    9.80
   6  -1  10    2.00   12.50
   6  -1  10   45.10   28.20
   6  -1  10   15.30   13.50
   6  -1  10   15.00    9.40
   6  -1  10   13.20   12.10
   6  -1  10   11.30   13.00
   6  -1  10   21.70   14.00
   6  -1  10   11.90    9.80
  -5   1 -10  261.57   26.60
  -5   1 -10  349.87   38.80
  -5   1 -10  240.58   20.30
  -5   1 -10  287.67   21.70
   5  -1  10  261.87   24.80
   5  -1  10  271.37   36.30
   5  -1  10  239.78   28.40
   5  -1  10  228.28   32.10
   5  -1  10  280.57   26.20
   5  -1  10  261.07   25.10
   5  -1  10  338.17   35.80
  -4   1 -10 1712.73  119.39
  -4   1 -10 1893.51  119.89
  -4   1 -10 1816.52  128.19
  -4   1 -10 1612.24  123.09
   4  -1  10 1819.72  129.29
   4  -1  10 1671.93  125.59
   4  -1  10 1533.35  129.99
   4  -1  10 1912.41  122.59
   4  -1  10 1890.41  122.59
   4  -1  10 1830.22  122.39
   4  -1  10 1931.31  126.39
   4  -1  10 1782.82  128.39
  -3   1 -10 1226.48   87.29
  -3   1 -10 1084.79   82.59
  -3   1 -10 1118.79   81.79
  -3   1 -10 1113.09   79.09
  -3   1 -10 1132.79   79.19
   3  -1  10 1264.57   81.79
   3  -1  10 1023.40   89.69
   3  -1  10 1295.67   82.19
   3  -1  10 1147.49   87.09
   3  -1  10 1225.38   84.19
   3  -1  10 1222.38   81.89
  -2   1 -10  145.39   15.80
  -2   1 -10  136.79   15.30
  -2   1 -10  124.09   13.30
  -2   1 -10  104.39   17.90
  -2   1 -10  154.28   19.50
  -2   1 -10  117.49   12.60
   2  -1  10  173.08   17.80
   2  -1  10  118.19   20.20
   2  -1  10  164.28   19.20
   2  -1  10  153.58   26.50
   2  -1  10  155.28   17.40
   2  -1  10  104.49   16.40
   2  -1  10  135.49   20.60
   2  -1  10  139.89   16.40
  -1   1 -10  127.29   13.30
  -1   1 -10  150.08   16.60
  -1   1 -10  129.59   14.40
  -1   1 -10  154.68   19.90
  -1   1 -10   86.69   15.60
  -1   1 -10  152.08   18.90
   1  -1  10  169.48   17.20
   1  -1  10  165.98   25.70
   1  -1  10  157.28   17.70
   1  -1  10  201.38   17.50
   1  -1  10  168.78   18.10
   1  -1  10  159.58   17.10
   1  -1  10  131.29   19.10
   1  -1  10  125.49   17.80
   1  -1  10  135.39   21.00
   0   1 -10   62.89   11.30
   0   1 -10   80.89   10.60
   0   1 -10   99.59   14.00
   0   1 -10  120.19   19.70
   0   1 -10   80.09   12.20
   0   1 -10   75.79   15.30
   0   1 -10   80.99   11.30
   0  -1  10   96.39   13.10
   0  -1  10   87.09   18.00
   0  -1  10   96.69   13.40
   0  -1  10   99.89   13.50
   0  -1  10   80.69   16.70
   0  -1  10   93.99   15.60
   0  -1  10   73.79   13.90
   0  -1  10   81.29   13.20
   1   1 -10  777.02   63.79
   1   1 -10  831.72   62.59
   1   1 -10  915.91   63.49
   1   1 -10 1027.60   65.99
   1   1 -10  900.81   62.19
   1   1 -10  878.11   61.19
   1   1 -10  858.91   60.59
  -1  -1  10  857.11   60.69
  -1  -1  10  828.72   65.59
  -1  -1  10  868.41   62.29
  -1  -1  10  883.31   62.99
  -1  -1  10  899.31   63.39
  -1  -1  10  912.11   63.99
  -1  -1  10  829.62   61.79
  -1  -1  10  854.71   63.19
   2   1 -10  301.97   26.00
   2   1 -10  314.97   24.20
   2   1 -10  308.47   25.70
   2   1 -10  277.97   24.60
   2   1 -10  311.07   28.20
   2   1 -10  289.47   27.70
   2   1 -10  278.17   24.20
   2   1 -10  286.37   21.80
  -2  -1  10  328.57   27.40
  -2  -1  10  298.97   25.00
  -2  -1  10  301.57   26.30
  -2  -1  10  303.87   27.40
  -2  -1  10  307.67   27.90
  -2  -1  10  310.97   22.90
  -2  -1  10  304.17   28.90
  -2  -1  10  298.57   26.40
   3   1 -10   28.50    9.10
   3   1 -10   13.90    7.10
   3   1 -10   15.00    6.10
   3   1 -10   19.00    9.20
   3   1 -10   18.30    8.00
   3   1 -10   17.70    8.50
   3   1 -10   20.00    7.50
   3   1 -10   15.90    6.70
  -3  -1  10   11.40    7.90
  -3  -1  10   12.70    7.10
  -3  -1  10   17.00    9.30
  -3  -1  10   23.30   10.30
  -3  -1  10   18.20    9.70
  -3  -1  10   24.70   17.80
  -3  -1  10    7.10    9.10
  -3  -1  10   23.20    4.80
   4   1 -10   -4.70    5.80
   4   1 -10    0.80    6.80
   4   1 -10  -13.70    6.30
   4   1 -10   -2.50    7.80
   4   1 -10    4.50    7.20
   4   1 -10   -0.60    6.90
   4   1 -10    6.00    7.00
  -4  -1  10   -2.30    9.70
  -4  -1  10    7.20   10.30
  -4  -1  10   -5.50    8.70
  -4  -1  10   -9.60    7.90
  -4  -1  10   -3.10    7.30
  -4  -1  10   -1.00    6.10
  -4  -1  10    2.00    8.00
   5   1 -10  -11.10    6.50
   5   1 -10   -4.40    6.20
   5   1 -10   -4.90    6.60
   5   1 -10   -6.70    7.90
   5   1 -10    9.30    8.50
   5   1 -10    2.40    8.90
   5   1 -10   -7.10    7.10
  -5  -1  10   -0.10   10.10
  -5  -1  10   -3.80    6.40
  -5  -1  10   -1.90    8.80
  -5  -1  10   -0.90   11.90
  -5  -1  10   -5.70    7.20
  -5  -1  10    3.40    8.60
  -5  -1  10   -5.80    7.60
   6   1 -10   15.90   10.20
   6   1 -10   26.90   10.00
   6   1 -10   22.20    8.60
   6   1 -10   21.00    8.40
   6   1 -10   35.70    9.50
   6   1 -10   18.20    9.20
   6   1 -10   24.80    8.30
   6   1 -10   14.20    7.20
  -6  -1  10   20.80    9.20
  -6  -1  10   11.20    9.80
  -6  -1  10   27.70    9.70
  -6  -1  10   37.70   13.40
  -6  -1  10   13.80   10.20
  -6  -1  10   25.10   12.40
  -6  -1  10   21.00    9.00
   7   1 -10   59.49   13.00
   7   1 -10   67.09   15.80
   7   1 -10   85.79   12.60
   7   1 -10   72.09   13.20
   7   1 -10   57.49   11.80
   7   1 -10   61.19   13.70
   7   1 -10   74.69   13.70
  -7  -1  10   63.89   12.00
  -7  -1  10  132.59   22.40
  -7  -1  10   73.39   17.80
  -7  -1  10   89.49   18.30
  -7  -1  10   66.39   18.40
  -7  -1  10   65.79   13.60
  -7  -1  10   91.69   14.90
   8   1 -10   -4.30    8.90
   8   1 -10  -10.00    7.20
   8   1 -10    0.70    7.70
   8   1 -10   -1.20    2.00
   8   1 -10   -7.90    9.20
   8   1 -10   -6.40    8.60
   8   1 -10   -2.30    8.90
   8   1 -10  -11.60    7.40
  -8  -1  10   -6.30   10.50
  -8  -1  10    6.90   12.30
  -8  -1  10    8.30    8.50
  -8  -1  10    2.30    9.00
  -8  -1  10   -1.30    9.70
  -8  -1  10    2.70   10.60
   9   1 -10  144.19   22.10
   9   1 -10  162.48   24.60
   9   1 -10  160.68   19.20
   9   1 -10  152.08   20.50
   9   1 -10  227.38   24.10
   9   1 -10   92.19   16.90
   9   1 -10  163.38   17.10
  -9  -1  10  150.48   21.50
  -9  -1  10  117.49   21.80
  -9  -1  10  130.99   21.20
  -9  -1  10  189.18   23.20
  -9  -1  10   88.29   23.40
  -9  -1  10  213.08   30.10
  10   1 -10  155.58   21.00
  10   1 -10   97.19   18.50
  10   1 -10  138.19   20.70
  10   1 -10  163.68   17.30
  10   1 -10  172.48   25.40
  10   1 -10  148.89   20.30
  10   1 -10  157.58   24.50
 -10  -1  10  137.69   29.20
 -10  -1  10  156.18   29.70
 -10  -1  10  190.08   28.80
 -10  -1  10  145.79   22.00
 -10  -1  10  142.09   25.20
  11   1 -10   97.79   19.00
  11   1 -10   77.49   19.20
  11   1 -10  140.09   25.00
  11   1 -10  103.49   23.10
  11   1 -10   65.09   19.00
  11   1 -10   81.89   16.00
  11   1 -10   69.29   12.10
 -11  -1  10   63.19   23.10
 -11  -1  10  135.49   25.40
 -11  -1  10  108.19   29.70
 -11  -1  10  105.29   26.60
 -11  -1  10   86.09   18.30
  12   1 -10  760.72   57.99
  12   1 -10  772.72   62.19
  12   1 -10  755.62   52.19
  12   1 -10  674.83   60.89
  12   1 -10  657.63   56.59
  12   1 -10  690.63   60.19
 -12  -1  10  695.83   69.79
 -12  -1  10  721.13   58.99
 -12  -1  10  703.63   70.79
 -12  -1  10  778.22   70.49
 -12  -1  10  717.53   62.69
  13   1 -10  215.78   28.90
  13   1 -10  297.47   24.90
  13   1 -10  357.66   35.20
  13   1 -10  358.96   42.30
  13   1 -10  248.88   35.30
  13   1 -10  300.77   33.60
 -13  -1  10  299.77   34.80
 -13  -1  10  290.57   45.20
 -13  -1  10  308.97   45.90
 -13  -1  10  364.76   50.19
  14   1 -10   17.80   18.80
  14   1 -10   28.30    8.10
  14   1 -10   11.90   14.60
  14   1 -10   21.90   16.40
 -14  -1  10   18.70   18.90
 -14  -1  10   19.80   25.90
 -14  -1  10   38.30   15.30
  15   1 -10  108.99   23.60
  15   1 -10   97.99   21.50
  15   1 -10   40.50   19.10
 -15  -1  10   16.70   24.40
 -15  -1  10   46.40   30.10
 -15  -1  10  110.59   30.70
 -15  -1  10  130.79   33.10
  16   1 -10  -13.10   14.30
  16   1 -10    4.40   18.70
  16   1 -10   13.90   22.40
 -16  -1  10   12.80   29.10
 -16  -1  10   19.30   24.80
  17   1 -10  431.96   48.50
  17   1 -10  481.45   55.39
  17   1 -10  432.46   53.89
 -17  -1  10  254.57   60.59
 -17  -1  10  528.55   95.69
 -17  -1  10  428.16   65.09
 -17  -1  10  412.26   57.29
 -14   1  -9   93.99   37.30
  14  -1   9  121.59   24.80
  14  -1   9  106.09   23.70
  14  -1   9  151.18   32.00
  14  -1   9  258.27   53.39
 -13   1  -9   36.90   28.90
  13  -1   9   15.30   17.40
  13  -1   9  -10.00   23.70
  13  -1   9   50.99   18.00
  13  -1   9   15.70   16.10
  13  -1   9   16.60   33.10
 -12   1  -9   23.60    9.00
 -12   1  -9   27.40   25.70
 -12   1  -9   64.79   13.10
  12  -1   9   32.00   16.80
  12  -1   9  -21.40   13.70
  12  -1   9   18.50   18.60
  12  -1   9   33.00   17.20
  12  -1   9   37.60   14.70
  12  -1   9   16.20   15.90
 -11   1  -9  205.98   24.40
 -11   1  -9  264.67   43.00
 -11   1  -9  289.87   27.00
 -11   1  -9  293.67   27.00
 -11   1  -9  265.67   38.10
  11  -1   9  206.58   26.80
  11  -1   9  140.39   31.10
  11  -1   9  247.88   30.30
  11  -1   9  212.78   32.30
  11  -1   9  214.18   27.80
  11  -1   9  217.08   33.80
  11  -1   9  244.28   40.60
 -10   1  -9  685.83   63.39
 -10   1  -9  789.12   56.09
 -10   1  -9  622.74   49.60
  10  -1   9  563.64   63.49
  10  -1   9  581.94   57.59
  10  -1   9  622.24   51.09
  10  -1   9  581.14   56.79
  10  -1   9  651.33   51.39
  10  -1   9  705.03   56.69
  -9   1  -9  367.16   31.70
  -9   1  -9  382.96   49.40
  -9   1  -9  421.76   31.00
  -9   1  -9  361.26   33.60
   9  -1   9  386.96   39.60
   9  -1   9  392.86   34.70
   9  -1   9  377.96   35.70
   9  -1   9  384.36   41.40
   9  -1   9  338.67   45.10
   9  -1   9  399.26   46.10
   9  -1   9  426.66   34.90
  -8   1  -9   23.40   16.90
  -8   1  -9    3.70   22.60
  -8   1  -9   13.10    8.50
  -8   1  -9    5.10    7.20
  -8   1  -9   10.10   10.20
   8  -1   9   11.80   10.00
   8  -1   9    5.80   10.70
   8  -1   9   -9.70   12.10
   8  -1   9    7.20   12.30
   8  -1   9  -14.90   10.80
   8  -1   9   10.90    9.70
   8  -1   9    5.70   13.70
  -7   1  -9  295.27   24.10
  -7   1  -9  222.18   36.30
  -7   1  -9  300.67   43.40
  -7   1  -9  239.18   23.60
  -7   1  -9  246.98   26.50
   7  -1   9  246.38   30.70
   7  -1   9  316.47   35.60
   7  -1   9  253.57   30.30
   7  -1   9  281.27   26.50
   7  -1   9  349.87   28.70
   7  -1   9  275.77   25.20
   7  -1   9  280.57   35.60
  -6   1  -9    2.30   10.40
  -6   1  -9    3.60    5.90
  -6   1  -9   -3.10    6.20
  -6   1  -9   21.20   15.60
  -6   1  -9    6.60    5.20
  -6   1  -9   -2.40    8.30
   6  -1   9   26.10   13.80
   6  -1   9    1.60    9.00
   6  -1   9    3.40    7.80
   6  -1   9    4.00    8.60
   6  -1   9    9.10   10.60
   6  -1   9    8.30   10.30
   6  -1   9   10.00   24.50
  -5   1  -9  764.52   54.69
  -5   1  -9  722.63   59.69
  -5   1  -9  716.03   51.69
  -5   1  -9  749.82   52.79
  -5   1  -9  728.23   50.69
   5  -1   9  730.13   58.49
   5  -1   9  803.92   57.99
   5  -1   9  784.12   59.99
   5  -1   9  652.13   60.59
   5  -1   9  763.22   53.99
   5  -1   9  768.62   54.39
   5  -1   9  609.94   57.99
   5  -1   9  775.92   57.79
  -4   1  -9  224.68   20.70
  -4   1  -9  256.67   20.30
  -4   1  -9  343.57   37.10
  -4   1  -9  253.17   21.20
  -4   1  -9  241.08   24.20
   4  -1   9  259.37   31.40
   4  -1   9  303.57   33.00
   4  -1   9  245.68   26.40
   4  -1   9  327.97   29.30
   4  -1   9  277.37   23.20
   4  -1   9  332.57   24.50
   4  -1   9  273.07   24.20
   4  -1   9  274.27   36.80
  -3   1  -9    2.50    4.70
  -3   1  -9    4.90    5.60
  -3   1  -9    9.90    9.50
  -3   1  -9   -1.60    7.20
  -3   1  -9   -1.70    7.00
  -3   1  -9   -0.90    4.10
   3  -1   9    4.00   11.20
   3  -1   9    0.00    6.90
   3  -1   9    3.50    6.70
   3  -1   9   -0.20    6.30
   3  -1   9    4.30    8.60
   3  -1   9   -1.80    7.20
   3  -1   9    3.20    9.10
   3  -1   9    1.90    9.60
  -2   1  -9    6.50    5.60
  -2   1  -9    2.10    5.90
  -2   1  -9    4.20    4.50
  -2   1  -9   -6.50    6.60
  -2   1  -9    5.50    5.00
  -2   1  -9   31.90   13.30
   2  -1   9   12.50    6.50
   2  -1   9    6.30   11.90
   2  -1   9   14.10    6.90
   2  -1   9    3.70    7.50
   2  -1   9   10.00    9.00
   2  -1   9   -0.90    6.00
   2  -1   9    8.10    6.70
   2  -1   9    5.50    6.40
   2  -1   9    1.40    8.90
  -1   1  -9   15.30    6.10
  -1   1  -9   13.80    5.00
  -1   1  -9   15.30    7.70
  -1   1  -9   13.50    6.70
  -1   1  -9   14.80   10.30
  -1   1  -9   21.00    9.30
   1  -1   9   12.80    6.40
   1  -1   9   11.00    8.00
   1  -1   9   24.10    7.60
   1  -1   9   19.10    9.00
   1  -1   9   17.20    6.10
   1  -1   9   23.00    7.40
   1  -1   9   23.30   10.00
   1  -1   9   19.80    7.00
   0   1  -9   37.40    7.80
   0   1  -9   25.10    9.70
   0   1  -9   30.00    7.90
   0   1  -9   20.30    7.10
   0   1  -9   27.10    5.90
   0   1  -9   15.20    6.30
   0   1  -9   28.00    9.70
   0  -1   9   18.80    6.50
   0  -1   9   21.90    6.50
   0  -1   9   27.70    7.60
   0  -1   9   34.40    8.50
   0  -1   9   23.50    8.30
   0  -1   9   35.20   11.30
   0  -1   9   20.60    8.60
   1   1  -9  128.59   13.70
   1   1  -9  140.39   14.60
   1   1  -9  129.59   18.20
   1   1  -9  165.38   20.00
   1   1  -9  119.09   13.00
   1   1  -9  152.48   16.40
   1   1  -9  124.79   12.70
  -1  -1   9  130.19   15.30
  -1  -1   9  152.28   14.90
  -1  -1   9  140.99   16.40
  -1  -1   9  173.48   18.30
  -1  -1   9  169.28   21.10
  -1  -1   9  148.79   17.50
  -1  -1   9  119.29   12.70
  -1  -1   9  120.69   13.50
   2   1  -9  115.69   10.90
   2   1  -9  120.19   13.40
   2   1  -9  137.49   16.00
   2   1  -9  113.79   14.70
   2   1  -9  129.99   14.60
   2   1  -9  120.79   16.30
   2   1  -9  124.19   16.70
   2   1  -9  130.89   12.80
  -2  -1   9  127.49   18.60
  -2  -1   9  127.79   16.60
  -2  -1   9  157.78   18.50
  -2  -1   9  102.39   10.80
  -2  -1   9   99.49   13.60
  -2  -1   9  132.39   15.70
  -2  -1   9  113.89   14.40
  -2  -1   9  113.49   13.50
  -2  -1   9  125.89   15.60
   3   1  -9   24.80    7.10
   3   1  -9   37.00    8.60
   3   1  -9   22.00    7.10
   3   1  -9   24.50    8.60
   3   1  -9   27.50    8.80
   3   1  -9   40.20    7.10
  -3  -1   9   41.60    8.50
  -3  -1   9   36.60   10.40
  -3  -1   9   12.70    7.20
  -3  -1   9   25.70    9.20
  -3  -1   9   17.80    9.40
  -3  -1   9   18.30    6.70
  -3  -1   9   35.80   10.90
  -3  -1   9   33.40   11.00
  -3  -1   9   29.30    4.80
   4   1  -9  458.95   32.80
   4   1  -9  404.06   33.70
   4   1  -9  416.16   32.30
   4   1  -9  416.06   32.90
   4   1  -9  402.76   33.30
   4   1  -9  407.46   31.50
   4   1  -9  417.96   33.50
  -4  -1   9  399.86   35.20
  -4  -1   9  395.06   35.20
  -4  -1   9  410.66   32.50
  -4  -1   9  391.56   32.90
  -4  -1   9  466.05   36.90
  -4  -1   9  453.05   33.50
  -4  -1   9  476.85   34.20
   5   1  -9  154.98   17.00
   5   1  -9  151.08   16.60
   5   1  -9  171.38   17.80
   5   1  -9  142.69   17.80
   5   1  -9  119.69   16.30
   5   1  -9  143.09   17.50
   5   1  -9  160.28   17.80
   5   1  -9  126.79   16.80
  -5  -1   9  145.29   17.80
  -5  -1   9  139.09   16.20
  -5  -1   9  149.88   19.90
  -5  -1   9  125.19   19.40
  -5  -1   9  143.69   19.20
  -5  -1   9  122.99   19.30
  -5  -1   9  137.59   18.20
   6   1  -9 1933.41  135.19
   6   1  -9 2044.90  136.99
   6   1  -9 2166.58  134.69
   6   1  -9 1810.82  135.39
   6   1  -9 2068.99  134.99
   6   1  -9 1888.01  136.49
   6   1  -9 1940.31  136.99
  -6  -1   9 1905.61  135.59
  -6  -1   9 2140.09  141.09
  -6  -1   9 1968.90  138.59
  -6  -1   9 2075.49  139.89
  -6  -1   9 2083.99  135.59
  -6  -1   9 2036.60  138.49
  -6  -1   9 1810.42  135.19
   7   1  -9 1263.37   89.89
   7   1  -9 1186.38   89.19
   7   1  -9 1093.69   87.99
   7   1  -9 1354.66   86.49
   7   1  -9 1371.46   87.79
   7   1  -9 1148.39   89.49
   7   1  -9 1274.97   87.89
   7   1  -9 1267.77   87.39
  -7  -1   9 1366.96   88.29
  -7  -1   9 1387.66   92.59
  -7  -1   9 1288.47   94.29
  -7  -1   9 1159.88   87.99
  -7  -1   9 1150.88   92.09
  -7  -1   9 1198.28   90.59
   8   1  -9   47.90    9.60
   8   1  -9   30.80   10.80
   8   1  -9   34.50   10.10
   8   1  -9   51.39   11.10
   8   1  -9   39.50   12.40
   8   1  -9   32.70   12.50
   8   1  -9   41.90   11.60
   8   1  -9   40.50   12.60
  -8  -1   9   31.70   14.60
  -8  -1   9   37.00   10.90
  -8  -1   9   37.00   15.00
  -8  -1   9   34.10   10.20
  -8  -1   9   41.80   12.00
  -8  -1   9   32.60   12.40
   9   1  -9  417.86   36.90
   9   1  -9  402.16   31.40
   9   1  -9  460.75   35.20
   9   1  -9  416.76   37.90
   9   1  -9  461.15   35.70
   9   1  -9  364.86   34.20
   9   1  -9  404.46   36.30
   9   1  -9  384.16   37.40
  -9  -1   9  354.06   34.40
  -9  -1   9  409.06   35.50
  -9  -1   9  395.86   29.70
  -9  -1   9  441.66   43.70
  -9  -1   9  418.96   41.70
  -9  -1   9  432.06   41.00
  -9  -1   9  418.46   38.50
  10   1  -9   36.50   15.70
  10   1  -9   24.70   13.80
  10   1  -9   24.20   12.60
  10   1  -9   28.70   10.90
  10   1  -9   30.50    8.20
  10   1  -9   34.30   14.10
  10   1  -9   33.20   12.60
  10   1  -9   34.30   14.60
 -10  -1   9   39.20   16.20
 -10  -1   9   39.20   19.80
 -10  -1   9   11.50   17.10
 -10  -1   9   24.60   15.20
  11   1  -9  780.22   72.29
  11   1  -9  978.40   70.49
  11   1  -9  978.90   69.79
  11   1  -9  968.40   72.19
  11   1  -9  924.81   73.79
  11   1  -9  956.00   64.99
  11   1  -9  883.21   71.99
 -11  -1   9  923.11   70.69
 -11  -1   9  934.61   79.19
 -11  -1   9  932.41   77.49
 -11  -1   9  950.50   81.59
 -11  -1   9  911.51   74.09
  12   1  -9 1532.35  110.39
  12   1  -9 1874.41  125.69
  12   1  -9 1894.11  123.19
  12   1  -9 1698.83  121.29
  12   1  -9 1626.24  118.39
  12   1  -9 1834.32  121.19
  12   1  -9 1687.73  115.79
  12   1  -9 1658.23  116.39
 -12  -1   9 1734.73  117.99
 -12  -1   9 1504.55  116.59
 -12  -1   9 1505.45  125.29
 -12  -1   9 1457.55  119.99
 -12  -1   9 1471.65  122.79
 -12  -1   9 1493.45  127.89
  13   1  -9  239.78   32.20
  13   1  -9  345.37   37.10
  13   1  -9  304.37   33.80
  13   1  -9  326.27   33.90
  13   1  -9  293.67   24.00
  13   1  -9  244.38   45.30
 -13  -1   9  301.57   42.20
 -13  -1   9  307.37   34.80
 -13  -1   9  272.37   45.80
 -13  -1   9  329.47   54.79
 -13  -1   9  321.17   41.60
  14   1  -9   63.59   23.90
  14   1  -9   23.70   18.10
  14   1  -9   18.60   14.40
  14   1  -9   45.50   17.50
  14   1  -9   55.19    7.80
 -14  -1   9   73.49   31.50
 -14  -1   9   84.89   19.00
 -14  -1   9   18.90   22.40
 -14  -1   9   10.40   21.10
  15   1  -9   19.40   15.60
  15   1  -9   38.10   20.00
  15   1  -9   35.60    7.50
  15   1  -9   48.10   17.80
 -15  -1   9   53.69   28.00
 -15  -1   9   23.80   22.40
 -15  -1   9   21.10   22.90
  16   1  -9   73.19   21.50
  16   1  -9   60.49   21.10
  16   1  -9   61.49   20.80
 -16  -1   9  100.29   36.00
 -16  -1   9  124.09   33.20
 -16  -1   9   74.09   29.30
  17   1  -9  308.27   43.00
  17   1  -9  356.96   59.69
  17   1  -9  270.37   39.20
 -17  -1   9  333.77   46.20
 -17  -1   9  294.37   52.29
 -17  -1   9  395.56   73.89
 -17  -1   9  337.67   69.69
  18   1  -9  189.38   40.00
  18   1  -9  176.98   33.40
  18   1  -9  251.07   38.50
 -18  -1   9  180.18   51.69
 -18  -1   9  261.77   51.99
 -18  -1   9  226.18   52.49
 -14   1  -8   -6.50   24.10
  14  -1   8   10.10   15.80
  14  -1   8  -31.50   17.90
  14  -1   8   -1.50   14.90
  14  -1   8   -0.80   15.90
  14  -1   8  -11.40   19.90
 -13   1  -8  104.99   18.40
 -13   1  -8   40.80   25.00
  13  -1   8   69.49   21.90
  13  -1   8   47.60   16.80
  13  -1   8   19.10   18.40
  13  -1   8   55.69   18.40
  13  -1   8   43.40   16.00
  13  -1   8   50.99   19.70
 -12   1  -8   40.50   16.90
 -12   1  -8    4.60    7.70
 -12   1  -8    1.20   21.80
  12  -1   8    8.40   16.80
  12  -1   8    2.20   12.50
  12  -1   8   -4.40   12.90
  12  -1   8   11.80   14.40
  12  -1   8   21.20   13.40
  12  -1   8  -19.90   13.80
 -11   1  -8  124.99   21.60
 -11   1  -8  140.19   20.90
 -11   1  -8   84.29   23.40
 -11   1  -8  119.29   16.20
  11  -1   8   92.59   20.10
  11  -1   8  108.59   20.40
  11  -1   8   71.69   22.90
  11  -1   8   82.49   21.60
  11  -1   8  116.29   19.40
  11  -1   8   92.59   17.60
  11  -1   8   79.79   23.40
 -10   1  -8  148.39   19.70
 -10   1  -8  144.99   19.90
 -10   1  -8   92.89   25.10
 -10   1  -8  103.59   15.60
  10  -1   8   55.19   20.90
  10  -1   8  101.89   19.10
  10  -1   8  111.39   25.60
  10  -1   8  105.39   17.70
  10  -1   8  143.79   27.70
  10  -1   8   79.69   16.30
  10  -1   8  150.08   23.40
  -9   1  -8   26.20    9.70
  -9   1  -8   21.90    9.80
  -9   1  -8    9.20    9.50
  -9   1  -8   -3.60    9.50
  -9   1  -8   26.60   15.10
   9  -1   8   12.60    9.80
   9  -1   8   10.90   10.50
   9  -1   8   -9.30   12.80
   9  -1   8    8.30   13.70
   9  -1   8   12.70   12.70
   9  -1   8   28.80   12.30
   9  -1   8   -9.00   14.20
  -8   1  -8   92.99   11.70
  -8   1  -8   79.39   14.90
  -8   1  -8   84.69   14.00
  -8   1  -8   97.69   14.10
   8  -1   8   78.69   20.20
   8  -1   8   85.29   20.40
   8  -1   8   90.29   16.00
   8  -1   8   70.09   16.20
   8  -1   8   93.79   14.80
   8  -1   8  104.99   14.70
  -7   1  -8    8.60    8.10
  -7   1  -8    3.40    5.60
  -7   1  -8   -0.50    6.40
  -7   1  -8    2.70   18.70
  -7   1  -8   -2.40    7.80
  -7   1  -8    1.80   13.10
   7  -1   8   10.70    9.50
   7  -1   8    6.10    9.40
   7  -1   8   -0.30    8.80
   7  -1   8   -2.70    7.90
   7  -1   8   23.60   11.40
   7  -1   8    9.20   11.20
   7  -1   8   38.30   14.60
  -6   1  -8   39.90   14.40
  -6   1  -8   47.70    7.70
  -6   1  -8   42.40    8.70
  -6   1  -8   38.30    9.40
  -6   1  -8   40.90   13.10
  -6   1  -8   34.30    9.80
   6  -1   8   46.00   14.60
   6  -1   8   48.20    9.60
   6  -1   8   58.39   17.00
   6  -1   8   40.70   13.10
   6  -1   8   56.69   13.10
   6  -1   8   46.90   15.00
   6  -1   8   55.99   10.80
   6  -1   8   45.80   11.60
  -5   1  -8  445.16   33.10
  -5   1  -8  432.76   32.10
  -5   1  -8  499.95   41.00
  -5   1  -8  438.26   33.60
  -5   1  -8  475.45   35.40
  -5   1  -8  451.85   36.30
   5  -1   8  459.05   40.10
   5  -1   8  419.46   38.70
   5  -1   8  488.05   38.10
   5  -1   8  450.35   38.10
   5  -1   8  445.26   33.90
   5  -1   8  480.25   35.50
   5  -1   8  401.26   41.00
   5  -1   8  450.25   35.00
   5  -1   8  470.95   40.20
  -4   1  -8  424.86   30.30
  -4   1  -8  392.46   29.30
  -4   1  -8  427.76   32.50
  -4   1  -8  409.86   32.40
  -4   1  -8  423.46   36.90
   4  -1   8  412.56   31.80
   4  -1   8  447.36   32.30
   4  -1   8  448.26   31.20
   4  -1   8  397.56   36.70
   4  -1   8  354.76   37.70
   4  -1   8  378.36   34.20
   4  -1   8  395.26   35.20
   4  -1   8  412.66   36.60
  -3   1  -8   -1.10    5.60
  -3   1  -8   -3.90    3.80
  -3   1  -8   -2.10    5.50
  -3   1  -8   -0.50    4.50
  -3   1  -8    2.10    3.90
  -3   1  -8    8.30   11.20
   3  -1   8    1.50    6.10
   3  -1   8   -3.90    7.70
   3  -1   8    2.60    5.50
   3  -1   8  -11.70    6.90
   3  -1   8   -2.50    6.20
   3  -1   8    4.90    9.70
   3  -1   8   -6.20    7.80
   3  -1   8    4.90    5.80
   3  -1   8    2.20    5.60
  -2   1  -8  496.35   37.50
  -2   1  -8  534.25   36.90
  -2   1  -8  535.95   39.20
  -2   1  -8  578.14   38.70
  -2   1  -8  479.55   36.80
   2  -1   8  526.55   41.40
   2  -1   8  536.65   38.70
   2  -1   8  534.25   38.10
   2  -1   8  557.24   38.40
   2  -1   8  522.95   41.10
   2  -1   8  520.05   39.30
   2  -1   8  502.55   44.20
   2  -1   8  520.05   38.00
   2  -1   8  519.25   43.30
  -1   1  -8   -0.30    4.60
  -1   1  -8   27.90    9.60
  -1   1  -8    5.80    5.40
  -1   1  -8    2.80    7.30
  -1   1  -8    4.40    4.00
  -1   1  -8    7.20    6.40
   1  -1   8    4.60    7.10
   1  -1   8    6.80    5.00
   1  -1   8    3.40    8.10
   1  -1   8   18.70    6.10
   1  -1   8   12.70    5.80
   1  -1   8    3.40    6.10
   1  -1   8    0.80    5.00
   1  -1   8    7.40    4.60
   1  -1   8   11.50    7.10
   1  -1   8   15.80    8.10
   0   1  -8 1729.93  127.09
   0   1  -8 2130.69  127.39
   0   1  -8 2073.09  130.39
   0   1  -8 1652.63  129.19
   0   1  -8 1778.32  127.59
   0   1  -8 1809.62  126.59
   0  -1   8 1756.12  130.49
   0  -1   8 2157.68  128.29
   0  -1   8 1934.31  128.09
   0  -1   8 1956.20  127.59
   0  -1   8 1883.81  129.29
   0  -1   8 2194.18  130.69
   0  -1   8 1743.03  128.29
   0  -1   8 1809.72  127.29
   1   1  -8 3647.33  268.97
  -1  -1   8 4428.16  269.87
   2   1  -8  730.43   51.69
   2   1  -8  692.03   50.79
   2   1  -8  728.33   50.49
   2   1  -8  687.83   50.99
   2   1  -8  709.13   52.69
   2   1  -8  695.43   51.29
   2   1  -8  727.33   52.89
   2   1  -8  714.93   49.50
   2   1  -8  779.62   50.29
  -2  -1   8  693.63   52.29
  -2  -1   8  706.83   52.39
  -2  -1   8  794.02   51.09
  -2  -1   8  706.63   51.39
  -2  -1   8  725.43   53.39
  -2  -1   8  727.73   51.99
  -2  -1   8  763.22   51.99
  -2  -1   8  764.62   53.09
  -2  -1   8  685.43   49.30
   3   1  -8  982.20   70.39
   3   1  -8  985.30   70.99
   3   1  -8 1020.60   71.19
   3   1  -8  954.30   69.59
   3   1  -8 1133.59   70.69
   3   1  -8 1128.49   71.29
   3   1  -8 1026.10   69.19
  -3  -1   8  986.80   72.39
  -3  -1   8  962.80   70.49
  -3  -1   8 1116.19   71.99
  -3  -1   8  983.00   67.69
  -3  -1   8  968.50   70.39
  -3  -1   8  974.60   71.99
   4   1  -8  177.78   17.40
   4   1  -8  227.78   17.70
   4   1  -8  235.88   18.10
   4   1  -8  174.48   18.50
   4   1  -8  203.88   18.70
   4   1  -8  173.48   17.50
   4   1  -8  211.78   19.50
   4   1  -8  192.18   19.00
  -4  -1   8  211.48   18.00
  -4  -1   8  229.88   18.80
  -4  -1   8  200.08   20.10
  -4  -1   8  184.78   20.40
  -4  -1   8  191.98   21.30
  -4  -1   8  178.68   18.10
  -4  -1   8  192.58   20.10
  -4  -1   8  189.78   18.20
   5   1  -8 1754.02  125.49
   5   1  -8 1886.31  127.99
   5   1  -8 1975.60  125.59
   5   1  -8 1942.11  125.09
   5   1  -8 1693.73  125.79
   5   1  -8 1904.91  127.09
   5   1  -8 1864.31  127.39
  -5  -1   8 1826.12  128.29
  -5  -1   8 1782.12  125.99
  -5  -1   8 1970.70  125.99
  -5  -1   8 1892.41  129.29
  -5  -1   8 1767.42  125.69
  -5  -1   8 1804.12  127.99
  -5  -1   8 1900.01  129.89
   6   1  -8 4730.23  343.67
   6   1  -8 5077.99  345.17
   6   1  -8 4892.51  344.67
  -6  -1   8 5500.35  346.87
  -6  -1   8 5501.45  348.57
  -6  -1   8 5362.46  347.57
   7   1  -8 1960.20  122.99
   7   1  -8 1802.52  124.69
   7   1  -8 1988.80  123.39
   7   1  -8 1833.02  120.99
   7   1  -8 1837.12  124.19
   7   1  -8 1651.13  124.39
   7   1  -8 1682.03  124.79
  -7  -1   8 1653.13  124.89
  -7  -1   8 1731.73  123.09
  -7  -1   8 1740.23  122.89
  -7  -1   8 1811.72  127.89
   8   1  -8   22.10   10.00
   8   1  -8   17.10   10.70
   8   1  -8   21.40    6.60
   8   1  -8    8.90    9.70
   8   1  -8   34.00    9.90
   8   1  -8   16.50    9.80
   8   1  -8   13.40    8.70
   8   1  -8    8.60    7.60
  -8  -1   8   10.40    9.20
  -8  -1   8    7.20    8.40
  -8  -1   8   26.60    5.40
  -8  -1   8   17.30    8.60
  -8  -1   8    4.80   10.20
  -8  -1   8   20.10   15.40
  -8  -1   8    8.70   11.40
   9   1  -8  123.69   19.20
   9   1  -8  111.89   17.20
   9   1  -8  120.39   17.40
   9   1  -8  107.79   19.10
   9   1  -8  115.29   19.70
   9   1  -8  107.09   15.80
   9   1  -8   98.79   12.20
   9   1  -8   91.59   18.00
  -9  -1   8   96.39   23.80
  -9  -1   8   99.39   16.70
  -9  -1   8   99.39   19.40
  -9  -1   8   99.79   21.40
  -9  -1   8  100.59   21.30
  10   1  -8  213.98   19.50
  10   1  -8  336.67   33.70
  10   1  -8  200.48   25.20
  10   1  -8  210.28   29.80
  10   1  -8  274.17   26.30
  10   1  -8  240.28   30.10
  10   1  -8  238.38   25.00
  10   1  -8  247.08   25.20
 -10  -1   8  224.18   33.20
 -10  -1   8  238.18   35.30
 -10  -1   8  218.18   28.70
 -10  -1   8  214.58   25.50
 -10  -1   8  252.57   33.90
  11   1  -8 1211.78   93.89
  11   1  -8 1146.29   85.19
  11   1  -8 1227.98   95.19
  11   1  -8 1238.78   93.29
  11   1  -8 1266.17   86.29
  11   1  -8 1239.88   94.99
  11   1  -8 1282.87   90.89
  11   1  -8 1387.16   91.79
  11   1  -8 1430.26   92.19
 -11  -1   8 1255.97   92.09
 -11  -1   8 1484.35  105.29
 -11  -1   8 1208.48   94.79
 -11  -1   8 1340.37  101.69
  12   1  -8  827.72   58.89
  12   1  -8  879.71   66.09
  12   1  -8 1092.09   75.89
  12   1  -8  970.80   65.79
  12   1  -8  858.41   70.49
  12   1  -8  765.92   64.39
  12   1  -8  905.21   59.19
  12   1  -8  827.02   67.49
  12   1  -8  695.83   68.49
 -12  -1   8  866.91   66.79
 -12  -1   8  872.61   73.89
 -12  -1   8  778.42   66.39
 -12  -1   8  861.81   79.19
 -12  -1   8  861.71   76.69
 -12  -1   8  808.32   72.79
  13   1  -8  292.17   36.90
  13   1  -8  182.78   26.50
  13   1  -8  255.57   33.90
  13   1  -8  203.28   19.10
  13   1  -8  212.98   32.40
  13   1  -8  180.28   26.50
  13   1  -8  287.97   30.00
 -13  -1   8  211.48   40.70
 -13  -1   8  212.28   28.80
 -13  -1   8  223.78   38.10
 -13  -1   8  296.97   36.50
  14   1  -8   10.20   14.40
  14   1  -8   16.20   17.30
  14   1  -8   20.90   14.60
 -14  -1   8  -15.20   18.90
 -14  -1   8   13.60   18.40
 -14  -1   8    3.10   18.40
 -14  -1   8    3.90   27.10
 -14  -1   8   12.20   14.60
  15   1  -8   -4.50   13.70
  15   1  -8  -10.30   14.60
  15   1  -8    7.80    6.60
  15   1  -8  -15.20   19.00
  15   1  -8    7.20   13.60
 -15  -1   8   14.80   18.10
 -15  -1   8   -8.00   19.90
 -15  -1   8  -14.80   21.20
  16   1  -8   11.40   14.70
  16   1  -8   17.90   16.70
  16   1  -8   41.80   20.20
 -16  -1   8   -7.00   26.30
 -16  -1   8    9.90   23.50
 -16  -1   8   31.10   21.60
 -16  -1   8   -8.30   29.80
  17   1  -8   46.60   23.50
  17   1  -8    8.00   23.20
  17   1  -8   16.70   18.70
 -17  -1   8   10.70   32.10
 -17  -1   8   37.40   15.60
 -17  -1   8  -49.40   28.90
 -17  -1   8  112.79   39.00
  18   1  -8   69.39   26.30
  18   1  -8  146.39   27.80
  18   1  -8   93.19   28.50
 -18  -1   8  158.98   44.10
 -18  -1   8  125.69   45.00
 -15   1  -7    1.60   25.50
  15  -1   7   -4.90   14.70
  15  -1   7   24.00   22.80
  15  -1   7   22.40   17.70
  15  -1   7  -14.90   19.20
 -14   1  -7  -31.90   20.20
 -14   1  -7   17.40   19.80
  14  -1   7    8.40   16.20
  14  -1   7   19.90   15.00
  14  -1   7   15.40   16.40
  14  -1   7   14.90   15.10
  14  -1   7   -0.90   23.20
  14  -1   7   15.60   16.10
 -13   1  -7   -7.80   14.30
 -13   1  -7   35.70   12.90
 -13   1  -7    3.40   21.80
  13  -1   7    2.00   13.00
  13  -1   7  -15.80   13.50
  13  -1   7    4.90   14.20
  13  -1   7  -34.60   10.10
  13  -1   7  -33.70   12.80
 -12   1  -7  -15.00   16.10
 -12   1  -7   -5.60   15.50
 -12   1  -7   -9.20   18.30
  12  -1   7  -11.10   11.70
  12  -1   7  -29.60   11.90
  12  -1   7  -22.30   11.50
  12  -1   7    9.50   12.20
  12  -1   7    8.70   15.80
  12  -1   7    3.70   10.90
  12  -1   7   -5.90   12.70
 -11   1  -7  197.58   35.50
 -11   1  -7  102.49   14.10
 -11   1  -7   74.29   24.70
 -11   1  -7  137.59   24.00
  11  -1   7  115.09   17.50
  11  -1   7  157.18   39.90
  11  -1   7   65.49   21.30
  11  -1   7   56.39   17.30
  11  -1   7  109.09   20.00
  11  -1   7   77.79   15.70
  11  -1   7   66.29   20.90
 -10   1  -7  260.47   30.50
 -10   1  -7  268.67   23.70
 -10   1  -7  264.87   37.40
 -10   1  -7  205.28   22.20
 -10   1  -7  228.38   35.70
  10  -1   7  235.98   28.20
  10  -1   7  256.07   35.00
  10  -1   7  246.48   27.30
  10  -1   7  204.88   32.70
  10  -1   7  242.58   32.50
  10  -1   7  224.78   33.10
  10  -1   7  237.18   24.90
  -9   1  -7  129.99   20.30
  -9   1  -7  107.19   23.70
  -9   1  -7   98.99   15.60
  -9   1  -7   98.69   13.90
   9  -1   7   95.99   17.40
   9  -1   7   61.19   18.40
   9  -1   7  124.39   22.90
   9  -1   7   75.69   14.10
   9  -1   7   88.19   14.70
   9  -1   7  119.49   15.50
   9  -1   7  134.69   23.10
  -8   1  -7   49.50   17.20
  -8   1  -7   55.59   13.30
  -8   1  -7   40.00    9.70
  -8   1  -7   21.10   16.00
  -8   1  -7   52.79   11.40
   8  -1   7   58.59   10.70
   8  -1   7   50.09   16.50
   8  -1   7   50.89   12.80
   8  -1   7   31.80   10.80
   8  -1   7   57.59   11.50
   8  -1   7   63.29   14.50
   8  -1   7   55.59   16.00
  -7   1  -7    4.50   12.80
  -7   1  -7   19.30    9.10
  -7   1  -7   23.70    6.50
  -7   1  -7   14.20    7.70
  -7   1  -7    5.20    7.10
   7  -1   7   19.30    9.40
   7  -1   7   11.10   10.40
   7  -1   7   21.50    7.70
   7  -1   7   14.90   10.10
   7  -1   7   13.40    8.00
   7  -1   7   10.10   11.60
   7  -1   7   25.60   12.50
  -6   1  -7 1500.55  102.29
  -6   1  -7 1566.44  109.49
  -6   1  -7 1578.44  103.89
  -6   1  -7 1540.85  104.89
   6  -1   7 1437.36  108.39
   6  -1   7 1394.46  108.09
   6  -1   7 1669.63  106.99
   6  -1   7 1666.13  104.79
   6  -1   7 1476.95  109.79
   6  -1   7 1371.46  102.89
   6  -1   7 1545.35  104.09
   6  -1   7 1550.74  108.69
   6  -1   7 1497.55  105.69
  -5   1  -7 2981.70  204.38
  -5   1  -7 3106.89  206.18
  -5   1  -7 2960.40  205.98
  -5   1  -7 3275.67  211.08
  -5   1  -7 3025.90  205.08
   5  -1   7 3384.16  208.88
   5  -1   7 2885.61  210.18
   5  -1   7 2993.80  209.78
   5  -1   7 3178.48  208.28
   5  -1   7 3043.20  209.98
   5  -1   7 3194.98  206.08
   5  -1   7 3112.79  205.18
   5  -1   7 2922.71  214.68
   5  -1   7 3141.99  206.28
  -4   1  -7 1016.80   68.79
  -4   1  -7  940.51   69.09
  -4   1  -7 1015.90   70.09
  -4   1  -7 1007.70   71.29
  -4   1  -7 1028.10   74.09
   4  -1   7  996.10   74.19
   4  -1   7  926.41   75.29
   4  -1   7 1001.90   71.59
   4  -1   7 1069.09   72.49
   4  -1   7 1061.09   69.99
   4  -1   7 1084.49   69.09
   4  -1   7  993.70   72.19
   4  -1   7  946.51   73.49
  -3   1  -7  420.66   34.40
  -3   1  -7  432.56   31.40
  -3   1  -7  377.16   31.10
  -3   1  -7  406.16   29.00
  -3   1  -7  372.86   29.50
  -3   1  -7  468.45   30.10
   3  -1   7  513.45   35.40
   3  -1   7  444.06   30.10
   3  -1   7  448.66   34.10
   3  -1   7  411.36   30.80
   3  -1   7  380.76   34.70
   3  -1   7  460.45   31.20
   3  -1   7  352.56   36.00
   3  -1   7  383.36   34.20
   3  -1   7  374.26   31.70
   3  -1   7  374.36   31.50
  -2   1  -7 1463.45  103.39
  -2   1  -7 1565.24  103.09
  -2   1  -7 1451.35  102.89
  -2   1  -7 1687.73  107.49
  -2   1  -7 1576.54  104.69
  -2   1  -7 1535.45  104.59
   2  -1   7 1489.75  103.99
   2  -1   7 1582.44  103.89
   2  -1   7 1495.05  103.59
   2  -1   7 1710.03  105.49
   2  -1   7 1492.15  106.89
   2  -1   7 1430.36  108.59
   2  -1   7 1490.75  106.29
   2  -1   7 1532.25  108.29
   2  -1   7 1669.03  106.59
  -1   1  -7 2568.34  174.08
  -1   1  -7 2593.04  177.08
  -1   1  -7 2584.34  174.38
  -1   1  -7 2419.36  176.18
   1  -1   7 2729.83  174.58
   1  -1   7 2628.24  175.88
   1  -1   7 2877.61  175.48
   1  -1   7 2590.24  181.08
   1  -1   7 2567.64  177.88
   0   1  -7 5681.13  370.26
   0  -1   7 4561.84  363.46
   1   1  -7 2038.00  129.49
   1   1  -7 1927.91  131.49
   1   1  -7 1880.61  130.89
   1   1  -7 1940.21  130.79
   1   1  -7 1940.91  132.19
   1   1  -7 1788.92  132.39
  -1  -1   7 1736.83  132.19
  -1  -1   7 2022.10  131.59
  -1  -1   7 1904.81  130.69
  -1  -1   7 2118.89  132.19
  -1  -1   7 2023.80  131.29
  -1  -1   7 2161.98  132.39
  -1  -1   7 1946.81  131.69
  -1  -1   7 1928.71  130.29
  -1  -1   7 1982.40  133.09
   2   1  -7  438.16   34.20
   2   1  -7  457.95   34.80
   2   1  -7  495.85   34.70
   2   1  -7  466.85   34.70
   2   1  -7  478.45   33.30
   2   1  -7  486.35   33.90
   2   1  -7  520.45   36.20
   2   1  -7  450.85   35.60
  -2  -1   7  467.45   34.00
  -2  -1   7  450.75   35.00
  -2  -1   7  521.85   35.00
  -2  -1   7  508.15   35.90
  -2  -1   7  440.86   34.90
  -2  -1   7  524.75   36.00
  -2  -1   7  482.95   35.90
  -2  -1   7  508.35   36.50
  -2  -1   7  421.56   32.50
   3   1  -7  223.48   18.00
   3   1  -7  222.98   19.10
   3   1  -7  222.58   19.30
   3   1  -7  217.18   18.00
   3   1  -7  194.98   17.30
   3   1  -7  233.08   18.20
   3   1  -7  207.08   18.60
   3   1  -7  198.68   18.80
  -3  -1   7  203.98   20.40
  -3  -1   7  276.17   20.10
  -3  -1   7  211.08   18.40
  -3  -1   7  208.18   20.10
  -3  -1   7  266.57   20.50
  -3  -1   7  225.68   19.00
  -3  -1   7  205.28   17.90
  -3  -1   7  197.78   19.70
   4   1  -7  867.41   60.29
   4   1  -7  879.71   61.49
   4   1  -7  881.61   61.79
   4   1  -7  924.81   60.69
   4   1  -7  861.41   61.49
   4   1  -7  931.41   60.19
   4   1  -7  802.72   59.69
   4   1  -7  800.72   60.59
  -4  -1   7  936.91   64.99
  -4  -1   7  839.72   62.09
  -4  -1   7  828.72   60.39
  -4  -1   7  875.81   62.89
  -4  -1   7  897.61   60.59
  -4  -1   7  815.32   60.69
  -4  -1   7  852.21   60.69
  -4  -1   7  900.91   62.59
   5   1  -7 2187.18  154.68
   5   1  -7 2311.47  153.18
   5   1  -7 2262.77  154.48
   5   1  -7 2282.37  154.28
   5   1  -7 2156.28  152.58
   5   1  -7 2022.20  152.38
  -5  -1   7 2172.18  153.18
  -5  -1   7 2526.65  153.58
  -5  -1   7 2369.36  157.18
  -5  -1   7 2397.26  153.18
  -5  -1   7 2211.68  153.28
  -5  -1   7 2581.54  156.28
  -5  -1   7 2156.98  154.78
   6   1  -7 2541.25  173.58
   6   1  -7 2588.64  172.48
   6   1  -7 2405.56  172.58
   6   1  -7 2631.54  170.98
   6   1  -7 2621.04  170.58
  -6  -1   7 2475.15  172.98
  -6  -1   7 2532.45  175.08
  -6  -1   7 2499.85  175.68
  -6  -1   7 2566.24  171.38
   7   1  -7  585.34   43.60
   7   1  -7  567.04   45.90
   7   1  -7  562.14   43.30
   7   1  -7  587.44   45.30
   7   1  -7  668.63   41.70
   7   1  -7  590.24   47.80
   7   1  -7  563.34   43.10
  -7  -1   7  551.14   43.50
  -7  -1   7  547.35   48.80
  -7  -1   7  546.85   43.50
  -7  -1   7  586.34   47.60
  -7  -1   7  610.74   48.70
  -7  -1   7  576.34   45.80
   8   1  -7  256.47   21.20
   8   1  -7  252.77   26.60
   8   1  -7  281.87   24.90
   8   1  -7  260.27   24.10
   8   1  -7  287.27   19.50
   8   1  -7  267.07   26.00
   8   1  -7  259.27   24.30
   8   1  -7  259.17   26.90
   8   1  -7  227.88   25.90
  -8  -1   7  294.87   36.80
  -8  -1   7  305.87   20.80
  -8  -1   7  255.87   24.40
  -8  -1   7  229.38   28.10
  -8  -1   7  288.07   25.30
  -8  -1   7  257.97   26.60
  -8  -1   7  274.97   32.40
   9   1  -7  183.78   15.40
   9   1  -7  138.29   19.30
   9   1  -7  189.68   21.90
   9   1  -7  173.18   21.30
   9   1  -7  238.68   29.70
   9   1  -7  204.58   25.10
   9   1  -7  222.18   26.90
   9   1  -7  215.68   21.00
   9   1  -7  153.18   13.80
  -9  -1   7  179.18   15.20
  -9  -1   7  223.28   30.80
  -9  -1   7  160.48   20.80
  -9  -1   7  203.58   33.10
  -9  -1   7  194.38   27.60
  -9  -1   7  193.48   21.50
  -9  -1   7  138.09   21.50
  10   1  -7  154.78   19.50
  10   1  -7  144.49   13.90
  10   1  -7  152.48   23.30
  10   1  -7  187.98   22.40
  10   1  -7  205.48   22.10
  10   1  -7  186.28   23.40
  10   1  -7  212.68   28.20
  10   1  -7  215.08   27.30
  10   1  -7  163.98   14.50
 -10  -1   7  181.28   29.10
 -10  -1   7  155.48   15.40
 -10  -1   7  171.78   21.20
 -10  -1   7  151.48   27.90
 -10  -1   7  135.49   20.80
 -10  -1   7  223.38   31.80
  11   1  -7   65.69    9.30
  11   1  -7   77.59    9.70
  11   1  -7   60.19   15.50
  11   1  -7   24.50   11.90
  11   1  -7   54.29   13.60
  11   1  -7   45.90   17.30
  11   1  -7   56.89   15.90
  11   1  -7   69.29   15.30
  11   1  -7   71.29   15.00
 -11  -1   7   63.19   21.60
 -11  -1   7   62.99   17.70
 -11  -1   7   56.29   20.70
 -11  -1   7   71.49   10.70
 -11  -1   7   81.89   23.20
 -11  -1   7   74.49   15.50
 -11  -1   7   47.90   11.70
  12   1  -7  170.88   22.40
  12   1  -7  135.49   28.60
  12   1  -7  124.39   20.50
  12   1  -7  110.09   18.10
  12   1  -7  137.69   19.70
  12   1  -7  130.69   25.10
  12   1  -7  143.59   15.10
 -12  -1   7  128.59   25.30
 -12  -1   7  148.59   29.50
 -12  -1   7  149.49   31.80
 -12  -1   7  137.89   21.40
  13   1  -7  434.96   50.89
  13   1  -7  379.16   32.30
  13   1  -7  395.66   38.90
  13   1  -7  363.56   40.40
  13   1  -7  427.06   46.20
  13   1  -7  450.25   45.30
 -13  -1   7  509.75   42.70
 -13  -1   7  422.26   40.00
 -13  -1   7  488.85   62.39
 -13  -1   7  427.46   53.89
 -13  -1   7  449.46   51.79
 -13  -1   7  441.76   46.00
 -13  -1   7  421.76   44.60
  14   1  -7  373.76   43.90
  14   1  -7  310.97   35.80
  14   1  -7  318.07   40.00
  14   1  -7  320.47   34.60
 -14  -1   7  290.77   44.00
 -14  -1   7  321.47   41.50
 -14  -1   7  360.56   50.89
 -14  -1   7  351.86   38.30
  15   1  -7   -0.30   12.80
  15   1  -7  -41.50   27.30
  15   1  -7   -3.30   16.20
  15   1  -7    8.90   15.10
 -15  -1   7  -32.30   19.50
 -15  -1   7   19.10   25.40
 -15  -1   7   -4.50   19.60
 -15  -1   7   -4.80   14.90
  16   1  -7   76.39   22.40
  16   1  -7   46.60   18.50
  16   1  -7   72.29   21.20
  16   1  -7   83.79   29.30
 -16  -1   7  137.89   39.50
 -16  -1   7   89.89   37.20
 -16  -1   7   57.09   28.90
 -16  -1   7  116.49   27.00
  17   1  -7   13.90   21.30
  17   1  -7   31.40   20.20
  17   1  -7   27.30   18.20
 -17  -1   7   36.60   25.50
 -17  -1   7    0.30   29.30
 -17  -1   7   26.10   12.00
 -17  -1   7   -6.80   18.70
 -17  -1   7   25.50   29.80
  18   1  -7   42.70   22.80
  18   1  -7  138.49   35.00
  18   1  -7   84.69   26.50
 -18  -1   7   13.70   24.00
 -18  -1   7  131.99   63.79
 -18  -1   7   75.19   48.30
 -16   1  -6   51.49   31.00
  16  -1   6  100.09   23.00
  16  -1   6   85.49   26.10
 -15   1  -6   17.70    8.80
 -15   1  -6    6.20   26.60
 -15   1  -6   61.89   20.30
  15  -1   6   26.60   18.50
  15  -1   6   -8.00   14.00
  15  -1   6   10.80   21.70
  15  -1   6   17.10   28.10
  15  -1   6   -1.20   26.40
 -14   1  -6   14.20    7.90
 -14   1  -6   -0.80   23.20
 -14   1  -6   43.60   20.30
  14  -1   6   13.70   16.90
  14  -1   6  -39.90   24.50
  14  -1   6   36.50   17.70
  14  -1   6   14.20   16.00
  14  -1   6    9.90   13.30
  14  -1   6  -17.10   13.40
 -13   1  -6   52.09   19.80
 -13   1  -6   30.70   16.70
 -13   1  -6   16.50   18.90
  13  -1   6   19.50   12.20
  13  -1   6   -1.80   14.40
  13  -1   6   11.70   15.50
  13  -1   6   22.90   13.80
  13  -1   6   22.60   14.20
  13  -1   6   13.40   13.90
 -12   1  -6  443.86   56.79
 -12   1  -6  479.25   44.40
 -12   1  -6  390.36   36.10
 -12   1  -6  242.58   38.60
  12  -1   6  313.67   42.70
  12  -1   6  322.97   32.40
  12  -1   6  386.66   47.00
  12  -1   6  413.56   34.30
  12  -1   6  283.77   40.10
  12  -1   6  325.37   34.80
 -11   1  -6 1428.76  106.59
 -11   1  -6 1504.95  100.99
 -11   1  -6 1318.47   89.79
 -11   1  -6 1239.98  101.69
  11  -1   6 1180.68   99.69
  11  -1   6 1266.67   99.59
  11  -1   6 1289.67   92.99
  11  -1   6 1321.57   93.59
  11  -1   6 1354.96  101.29
  11  -1   6 1303.97   94.49
 -10   1  -6  572.64   43.50
 -10   1  -6  697.73   58.99
 -10   1  -6  510.75   54.59
 -10   1  -6  654.83   52.69
  10  -1   6  592.34   46.30
  10  -1   6  661.83   46.60
  10  -1   6  526.55   51.99
  10  -1   6  575.14   53.29
  10  -1   6  542.75   52.29
  10  -1   6  675.23   48.40
  -9   1  -6   83.29   22.50
  -9   1  -6   48.50   11.80
  -9   1  -6   57.19   15.60
  -9   1  -6   38.40   19.20
  -9   1  -6   60.49    9.70
   9  -1   6   60.29   11.80
   9  -1   6   60.79   17.10
   9  -1   6   57.79   16.60
   9  -1   6   60.69   18.00
   9  -1   6   54.89   11.90
   9  -1   6   61.79   13.50
  -8   1  -6  243.28   31.90
  -8   1  -6  197.38   19.40
  -8   1  -6  206.18   28.80
  -8   1  -6  187.78   18.10
  -8   1  -6  220.48   25.50
  -8   1  -6  196.08   18.30
   8  -1   6  153.58   24.80
   8  -1   6  209.68   20.80
   8  -1   6  208.68   27.10
   8  -1   6  253.37   30.80
   8  -1   6  178.28   19.10
   8  -1   6  215.18   27.90
   8  -1   6  203.08   19.70
  -7   1  -6  657.43   52.09
  -7   1  -6  643.44   48.80
  -7   1  -6  633.14   44.80
  -7   1  -6  591.04   45.20
  -7   1  -6  596.74   44.20
  -7   1  -6  635.74   52.79
   7  -1   6  634.14   48.30
   7  -1   6  680.43   50.69
   7  -1   6  629.04   45.40
   7  -1   6  591.54   44.80
   7  -1   6  629.04   50.49
   7  -1   6  643.34   46.30
   7  -1   6  602.44   50.39
   7  -1   6  614.04   51.09
  -6   1  -6 3084.59  205.08
  -6   1  -6 2902.91  198.08
  -6   1  -6 2917.91  198.78
  -6   1  -6 3125.89  204.58
  -6   1  -6 2835.52  200.98
  -6   1  -6 2928.21  198.88
   6  -1   6 3026.90  199.18
   6  -1   6 2824.22  203.28
   6  -1   6 3090.19  198.68
   6  -1   6 3121.39  199.88
   6  -1   6 3158.58  201.68
   6  -1   6 2918.21  203.08
   6  -1   6 2872.91  203.18
  -5   1  -6 4978.30  309.77
  -5   1  -6 4577.14  306.07
   5  -1   6 4618.04  308.57
   5  -1   6 4398.16  308.27
   5  -1   6 4546.75  306.37
   5  -1   6 4524.65  308.87
  -4   1  -6    3.50    7.70
  -4   1  -6    4.60    4.40
  -4   1  -6    2.60    3.40
  -4   1  -6    2.20    4.80
  -4   1  -6    6.80    4.10
   4  -1   6   10.30    7.90
   4  -1   6   10.30    7.20
   4  -1   6    3.40    3.90
   4  -1   6   12.80    6.10
   4  -1   6    1.40    5.20
   4  -1   6    5.00    7.90
   4  -1   6    5.30    5.10
   4  -1   6    3.50    6.30
   4  -1   6    8.60    7.00
  -3   1  -6  887.71   64.19
  -3   1  -6 1064.79   66.79
  -3   1  -6  939.21   61.99
  -3   1  -6  919.11   61.49
  -3   1  -6  921.31   63.09
  -3   1  -6  864.31   62.19
   3  -1   6  889.91   61.79
   3  -1   6  817.22   67.19
   3  -1   6  844.32   65.39
   3  -1   6  967.90   63.79
   3  -1   6  954.40   64.79
   3  -1   6  873.91   62.59
   3  -1   6  929.11   62.89
   3  -1   6  952.60   64.39
  -2   1  -6  476.75   33.50
  -2   1  -6  465.95   37.80
  -2   1  -6  463.35   33.30
  -2   1  -6  496.85   34.80
  -2   1  -6  471.75   33.80
   2  -1   6  484.75   34.20
   2  -1   6  474.55   36.40
   2  -1   6  489.05   37.00
   2  -1   6  476.85   36.40
   2  -1   6  461.15   34.10
   2  -1   6  481.85   38.70
   2  -1   6  452.45   38.60
   2  -1   6  551.34   33.90
   2  -1   6  517.05   35.60
   2  -1   6  461.85   34.20
   1  -1   6 3303.07  221.98
   1  -1   6 3286.77  222.88
   1  -1   6 3350.86  221.58
   0  -1   6 3161.78  211.28
   1   1  -6  418.46   30.90
   1   1  -6  435.06   32.70
   1   1  -6  435.76   31.60
   1   1  -6  419.06   29.80
   1   1  -6  436.46   32.80
   1   1  -6  420.96   31.10
   1   1  -6  437.96   30.70
   1   1  -6  405.96   30.40
  -1  -1   6  429.46   30.70
  -1  -1   6  428.86   31.70
  -1  -1   6  452.75   32.70
  -1  -1   6  485.25   32.40
  -1  -1   6  436.06   32.10
  -1  -1   6  480.25   31.50
  -1  -1   6  431.86   31.30
  -1  -1   6  403.46   32.30
  -1  -1   6  460.85   30.30
   2   1  -6   99.19   10.50
   2   1  -6   92.49    9.10
   2   1  -6   85.29    8.70
   2   1  -6   87.89   10.20
   2   1  -6  108.19   11.90
   2   1  -6   68.69    9.40
   2   1  -6   82.09   10.00
  -2  -1   6   76.69   10.00
  -2  -1   6   87.89   11.00
  -2  -1   6   53.69    8.60
  -2  -1   6   72.89    6.80
  -2  -1   6   77.39   10.80
  -2  -1   6   71.29    9.70
  -2  -1   6   63.89   10.00
  -2  -1   6   95.99   10.00
  -2  -1   6   84.39   10.00
   3   1  -6  655.23   47.20
   3   1  -6  642.04   46.90
   3   1  -6  646.84   46.00
   3   1  -6  732.73   46.60
   3   1  -6  635.04   45.60
   3   1  -6  647.94   47.00
   3   1  -6  748.13   46.70
   3   1  -6  656.53   45.80
  -3  -1   6  639.34   47.30
  -3  -1   6  597.44   46.40
  -3  -1   6  686.33   48.10
  -3  -1   6  643.14   47.50
  -3  -1   6  662.63   48.40
  -3  -1   6  619.64   47.30
  -3  -1   6  638.54   45.90
  -3  -1   6  688.73   46.30
   4   1  -6  421.26   33.00
   4   1  -6  513.75   32.00
   4   1  -6  405.86   32.40
   4   1  -6  440.26   30.70
   4   1  -6  405.16   31.20
   4   1  -6  402.96   31.40
   4   1  -6  465.95   32.60
   4   1  -6  416.86   32.80
  -4  -1   6  429.46   34.90
  -4  -1   6  402.06   32.90
  -4  -1   6  393.16   31.30
  -4  -1   6  443.66   31.70
  -4  -1   6  409.96   33.90
  -4  -1   6  407.76   31.60
  -4  -1   6  485.95   34.20
   5   1  -6  288.37   21.60
   5   1  -6  277.27   24.80
   5   1  -6  317.87   24.70
   5   1  -6  245.18   22.70
   5   1  -6  268.87   22.90
   5   1  -6  291.67   23.20
   5   1  -6  280.87   24.60
   5   1  -6  324.07   24.90
  -5  -1   6  308.27   26.90
  -5  -1   6  296.57   25.90
  -5  -1   6  325.27   23.60
  -5  -1   6  296.97   25.00
  -5  -1   6  258.67   22.80
  -5  -1   6  300.07   27.40
  -5  -1   6  282.57   23.30
   6   1  -6   16.50    7.80
   6   1  -6    3.20    5.50
   6   1  -6   15.30    7.10
   6   1  -6    4.60    6.50
   6   1  -6   12.40    5.90
   6   1  -6    5.40    4.10
   6   1  -6   19.70    8.30
   6   1  -6   14.10    7.40
  -6  -1   6   15.80    9.30
  -6  -1   6    3.50    8.40
  -6  -1   6   13.20    9.90
  -6  -1   6   12.00    6.30
  -6  -1   6   18.90    6.80
  -6  -1   6   10.10    7.80
   7   1  -6  977.00   63.59
   7   1  -6  970.30   66.29
   7   1  -6  916.11   68.49
   7   1  -6  874.81   68.69
   7   1  -6 1088.69   66.29
   7   1  -6  914.21   67.39
   7   1  -6  801.82   62.79
   7   1  -6 1000.30   66.29
  -7  -1   6  971.40   70.19
  -7  -1   6  863.51   67.49
  -7  -1   6  989.10   71.29
  -7  -1   6  955.50   63.19
  -7  -1   6  907.01   71.49
  -7  -1   6  887.11   66.09
   8   1  -6  995.30   77.39
   8   1  -6 1146.99   71.79
   8   1  -6 1006.10   71.49
   8   1  -6  929.51   76.39
   8   1  -6 1029.50   77.99
   8   1  -6 1140.99   75.09
   8   1  -6 1121.89   76.59
   8   1  -6 1057.49   74.89
  -8  -1   6 1059.89   71.69
  -8  -1   6 1076.69   75.29
  -8  -1   6 1026.80   76.89
  -8  -1   6 1067.09   81.89
  -8  -1   6 1094.89   79.69
   9   1  -6   14.80   10.50
   9   1  -6   16.20    9.10
   9   1  -6   13.30    8.20
   9   1  -6   14.60    9.40
   9   1  -6   22.80    5.60
   9   1  -6   24.80    5.90
   9   1  -6   10.70    9.70
   9   1  -6   18.30   10.80
  -9  -1   6   29.30    6.20
  -9  -1   6   21.70   13.90
  -9  -1   6   20.50   16.20
  -9  -1   6   17.20    8.30
  -9  -1   6    5.30    8.20
  -9  -1   6   16.80    9.10
  -9  -1   6   25.00   14.00
  10   1  -6  251.07   25.30
  10   1  -6  397.36   40.90
  10   1  -6  260.57   32.50
  10   1  -6  228.48   25.10
  10   1  -6  241.98   20.80
  10   1  -6  254.67   27.40
  10   1  -6  278.27   19.70
  10   1  -6  273.77   28.70
  10   1  -6  254.47   25.60
 -10  -1   6  270.67   26.70
 -10  -1   6  309.57   40.90
 -10  -1   6  258.17   25.90
 -10  -1   6  241.58   29.10
 -10  -1   6  271.27   22.20
 -10  -1   6  294.17   36.50
 -10  -1   6  229.68   31.40
  11   1  -6  436.96   38.80
  11   1  -6  484.25   39.40
  11   1  -6  419.76   43.00
  11   1  -6  489.55   35.20
  11   1  -6  510.25   40.20
  11   1  -6  472.55   41.20
  11   1  -6  475.05   44.30
 -11  -1   6  482.55   51.69
 -11  -1   6  442.56   42.20
 -11  -1   6  420.36   39.20
 -11  -1   6  470.65   36.40
 -11  -1   6  488.25   47.00
  12   1  -6  211.78   19.80
  12   1  -6  213.38   25.40
  12   1  -6  190.98   22.40
  12   1  -6  160.38   23.40
  12   1  -6  253.07   33.80
  12   1  -6  189.48   29.40
 -12  -1   6  198.28   36.90
 -12  -1   6  205.58   32.80
 -12  -1   6  264.77   40.10
 -12  -1   6  240.18   36.30
 -12  -1   6  239.08   32.10
 -12  -1   6  200.28   29.40
 -12  -1   6  249.48   28.00
  13   1  -6  606.04   51.09
  13   1  -6  625.74   53.59
  13   1  -6  573.64   57.19
  13   1  -6  644.34   57.39
  13   1  -6  640.34   53.29
 -13  -1   6  715.23   58.29
 -13  -1   6  624.94   60.19
 -13  -1   6  605.84   53.49
 -13  -1   6  609.24   55.69
 -13  -1   6  733.63   64.49
 -13  -1   6  611.74   53.39
  14   1  -6  115.49   22.00
  14   1  -6  153.18   30.30
  14   1  -6  149.69   28.90
  14   1  -6  144.39   26.40
  14   1  -6  153.48   23.50
 -14  -1   6  115.09   28.40
 -14  -1   6  151.98   33.90
 -14  -1   6  174.98   28.40
 -14  -1   6  149.49   34.90
 -14  -1   6  170.38   25.60
  15   1  -6  179.58   27.40
  15   1  -6  202.48   34.40
  15   1  -6  150.38   27.10
 -15  -1   6  176.08   59.79
 -15  -1   6  234.38   42.00
 -15  -1   6  181.78   36.30
 -15  -1   6  282.07   36.20
  16   1  -6  366.46   44.70
  16   1  -6  386.26   40.50
  16   1  -6  410.56   53.19
  16   1  -6  387.96   40.50
 -16  -1   6  287.27   46.40
 -16  -1   6  322.67   59.79
 -16  -1   6  380.76   38.90
 -16  -1   6  473.15   63.49
  17   1  -6   30.40   18.00
  17   1  -6   49.30   24.60
  17   1  -6   54.29   20.90
  17   1  -6    3.30   23.60
 -17  -1   6   11.90   22.20
 -17  -1   6   41.80   26.50
 -17  -1   6   73.69   38.60
  18   1  -6   56.59   23.90
  18   1  -6   65.19   20.90
  18   1  -6   88.69   26.30
 -18  -1   6   93.59   44.50
 -18  -1   6  119.69   34.80
 -16   1  -5  123.19   39.60
  16  -1   5  234.28   32.40
  16  -1   5  216.68   30.90
 -15   1  -5   12.90    8.10
 -15   1  -5   43.60   15.90
 -15   1  -5    8.60   22.00
  15  -1   5  -10.60   14.00
  15  -1   5   -1.30   14.70
  15  -1   5  -54.09   13.20
  15  -1   5  -15.50   14.70
  15  -1   5    7.60   14.30
 -14   1  -5   54.09   24.40
 -14   1  -5   65.49   25.50
 -14   1  -5   97.69   27.30
  14  -1   5  101.89   28.70
  14  -1   5   71.39   17.70
  14  -1   5   64.39   16.90
  14  -1   5   40.30   19.50
  14  -1   5   55.39   18.10
 -13   1  -5  120.49   37.00
 -13   1  -5  160.78   28.70
 -13   1  -5   75.09   24.30
  13  -1   5   95.89   18.10
  13  -1   5  121.09   19.70
  13  -1   5  129.59   27.90
  13  -1   5   62.09   21.40
  13  -1   5  109.39   21.40
 -12   1  -5 1889.51  117.79
 -12   1  -5 1599.74  120.89
 -12   1  -5 1534.35  122.49
 -12   1  -5 1691.33  128.99
  12  -1   5 1694.63  114.39
  12  -1   5 1619.84  114.29
  12  -1   5 1740.73  122.69
  12  -1   5 1487.05  120.29
  12  -1   5 1439.86  120.59
  12  -1   5 1543.75  121.29
 -11   1  -5 1122.29   89.99
 -11   1  -5 1204.48   75.79
 -11   1  -5 1049.70   82.19
 -11   1  -5  986.20   83.49
 -11   1  -5  991.80   76.69
  11  -1   5 1080.19   75.69
  11  -1   5  901.11   80.79
  11  -1   5  969.10   81.39
  11  -1   5 1093.29   75.59
  11  -1   5 1077.59   76.99
  11  -1   5  952.60   81.99
 -10   1  -5   97.39   16.00
 -10   1  -5  150.68   30.80
 -10   1  -5   96.29   21.10
 -10   1  -5  120.89   12.60
 -10   1  -5   84.89   23.30
 -10   1  -5  126.99   18.30
  10  -1   5   72.29   20.60
  10  -1   5  133.89   19.70
  10  -1   5  102.39   15.80
  10  -1   5  105.29   21.60
  10  -1   5   99.59   15.80
  10  -1   5  103.09   21.10
  -9   1  -5   98.89   19.20
  -9   1  -5  128.09   15.00
  -9   1  -5  104.99   12.20
  -9   1  -5  150.48   18.40
  -9   1  -5  157.08   29.10
  -9   1  -5  127.89   25.10
   9  -1   5   81.69   18.20
   9  -1   5  140.69   15.50
   9  -1   5  104.99   15.90
   9  -1   5   92.79   20.30
   9  -1   5  121.89   15.30
   9  -1   5  135.29   24.70
   9  -1   5   88.19   19.00
  -8   1  -5    2.80    5.00
  -8   1  -5   -3.10    8.60
  -8   1  -5    8.10   12.60
  -8   1  -5   10.50    7.30
  -8   1  -5   22.10   13.80
  -8   1  -5    5.20    5.70
   8  -1   5    2.30    6.50
   8  -1   5    9.00   10.60
   8  -1   5   13.60   10.30
   8  -1   5   11.50   16.10
   8  -1   5   -4.00   10.00
   8  -1   5    4.30    7.40
  -7   1  -5 1658.03  112.39
  -7   1  -5 1522.95  105.39
  -7   1  -5 1567.74  110.29
  -7   1  -5 1488.45  105.59
  -7   1  -5 1619.14  114.29
  -7   1  -5 1583.34  108.49
   7  -1   5 1581.64  111.69
   7  -1   5 1597.74  110.39
   7  -1   5 1652.93  106.59
   7  -1   5 1650.83  107.29
   7  -1   5 1363.46  105.69
   7  -1   5 1615.94  111.19
  -6   1  -5 3054.99  204.68
  -6   1  -5 3055.89  206.28
  -6   1  -5 3036.20  199.98
  -6   1  -5 2985.30  202.78
   6  -1   5 2907.51  203.28
   6  -1   5 3037.50  203.48
   6  -1   5 2924.71  203.68
  -5   1  -5  524.75   39.20
  -5   1  -5  688.53   45.50
  -5   1  -5  491.05   41.40
  -5   1  -5  633.44   39.00
  -5   1  -5  588.74   45.10
  -5   1  -5  532.85   39.30
   5  -1   5  573.34   47.30
   5  -1   5  538.65   42.90
   5  -1   5  520.05   40.20
   5  -1   5  524.85   42.80
   5  -1   5  515.45   42.60
   5  -1   5  529.25   39.80
   5  -1   5  644.34   42.60
  -4   1  -5   39.80    5.30
  -4   1  -5   34.70    5.90
  -4   1  -5   26.80    9.70
  -4   1  -5   36.70    7.70
  -4   1  -5   39.20    6.30
   4  -1   5   33.00    5.30
   4  -1   5   31.60    5.90
   4  -1   5   38.30   10.40
   4  -1   5   31.30    8.50
   4  -1   5   51.99   12.10
   4  -1   5   26.60    7.80
   4  -1   5   37.40    8.90
   4  -1   5   21.80    6.10
   4  -1   5   38.40    7.10
  -3   1  -5  696.53   48.90
  -3   1  -5  710.83   49.70
  -3   1  -5  697.03   49.70
  -3   1  -5  698.33   48.60
  -3   1  -5  710.03   52.49
   3  -1   5  732.03   52.19
   3  -1   5  778.82   53.09
   3  -1   5  735.43   51.29
   3  -1   5  751.32   51.29
   3  -1   5  720.93   49.70
   3  -1   5  727.43   49.50
   3  -1   5  700.83   53.59
   3  -1   5  729.43   50.39
   3  -1   5  761.22   48.70
   3  -1   5  663.83   52.09
  -2   1  -5 1459.55   93.29
  -2   1  -5 1505.05   94.99
  -2   1  -5 1590.44   96.59
  -2   1  -5 1362.16   93.19
   2  -1   5 1467.45   93.79
   2  -1   5 1318.67   95.79
   2  -1   5 1335.27   93.39
   2  -1   5 1428.96   95.39
   2  -1   5 1246.38   94.49
   2  -1   5 1368.16   97.09
   2  -1   5 1269.07   96.29
   2  -1   5 1461.35   95.29
  -1   1  -5  640.24   41.70
  -1   1  -5  586.74   43.60
  -1   1  -5  606.34   41.90
  -1   1  -5  614.24   44.20
  -1   1  -5  573.14   42.00
  -1   1  -5  652.53   42.80
   1  -1   5  610.54   44.10
   1  -1   5  629.84   42.80
   1  -1   5  612.34   41.70
   1  -1   5  628.04   42.20
   1  -1   5  623.54   41.90
   1  -1   5  524.15   44.50
   1  -1   5  604.74   44.00
   1  -1   5  627.54   42.10
   1  -1   5  709.93   44.20
   0   1  -5  591.24   41.60
   0   1  -5  542.75   42.20
   0   1  -5  576.94   40.70
   0   1  -5  597.04   41.70
   0   1  -5  595.74   40.60
   0   1  -5  649.34   41.60
   0   1  -5  564.94   40.80
   0   1  -5  583.54   42.50
   0  -1   5  559.64   40.90
   0  -1   5  582.94   42.40
   0  -1   5  597.64   41.10
   0  -1   5  666.53   42.50
   0  -1   5  642.24   42.30
   0  -1   5  567.64   40.50
   0  -1   5  612.34   41.20
   0  -1   5  659.33   41.20
   1   1  -5 1133.99   76.89
   1   1  -5 1129.19   77.19
   1   1  -5 1157.18   76.39
   1   1  -5 1101.59   77.39
   1   1  -5 1157.98   76.79
   1   1  -5 1102.89   77.99
   1   1  -5 1097.59   77.49
  -1  -1   5 1232.18   78.09
  -1  -1   5 1112.89   77.69
  -1  -1   5 1149.39   76.49
  -1  -1   5 1193.88   77.39
  -1  -1   5 1217.28   78.39
  -1  -1   5 1147.69   78.19
  -2  -1   5 3219.78  230.68
   3   1  -5 1277.27   85.69
   3   1  -5 1140.49   83.99
   3   1  -5 1283.87   85.59
   3   1  -5 1181.18   84.79
   3   1  -5 1240.28   84.09
  -3  -1   5 1278.27   84.39
  -3  -1   5 1274.57   86.29
  -3  -1   5 1252.17   85.49
  -3  -1   5 1319.27   84.39
  -3  -1   5 1255.97   86.59
   4   1  -5 1273.27   97.49
   4   1  -5 1388.36   99.59
   4   1  -5 1462.65   98.99
   4   1  -5 1533.55   99.29
   4   1  -5 1608.94   98.19
   4   1  -5 1404.36   99.39
  -4  -1   5 1417.26   99.89
  -4  -1   5 1379.66   99.09
  -4  -1   5 1463.05   98.29
  -4  -1   5 1517.45   98.09
  -4  -1   5 1423.96   97.99
  -4  -1   5 1495.55  101.29
  -4  -1   5 1501.35  100.79
   5   1  -5 1119.29   84.99
   5   1  -5 1280.27   83.99
   5   1  -5 1341.97   82.49
   5   1  -5 1225.98   83.69
   5   1  -5 1247.68   83.99
   5   1  -5 1198.18   85.69
   5   1  -5 1203.88   85.99
   5   1  -5 1216.18   84.79
  -5  -1   5 1121.29   83.69
  -5  -1   5 1239.68   86.59
  -5  -1   5 1230.68   84.09
  -5  -1   5 1240.48   87.19
  -5  -1   5 1268.57   88.09
  -5  -1   5 1239.58   85.39
   6   1  -5  219.18   17.60
   6   1  -5  184.78   19.20
   6   1  -5  176.38   14.30
   6   1  -5  163.78   18.20
   6   1  -5  190.38   16.90
   6   1  -5  181.98   19.40
   6   1  -5  190.78   16.80
   6   1  -5  163.98   14.20
  -6  -1   5  184.68   16.90
  -6  -1   5  202.88   25.30
  -6  -1   5  143.99   16.20
  -6  -1   5  217.18   21.60
  -6  -1   5  199.48   14.20
  -6  -1   5  181.48   18.40
  -6  -1   5  212.68   27.10
   7   1  -5 2385.06  168.68
   7   1  -5 2385.16  169.18
   7   1  -5 2208.98  163.88
   7   1  -5 2656.23  166.18
   7   1  -5 2486.75  169.78
   7   1  -5 2512.35  166.28
  -7  -1   5 2623.14  170.38
  -7  -1   5 2502.45  171.18
  -7  -1   5 2650.63  163.78
  -7  -1   5 2408.16  166.18
  -7  -1   5 2415.36  167.78
  -7  -1   5 2373.16  171.48
   8   1  -5  649.14   47.10
   8   1  -5  605.14   49.80
   8   1  -5  593.84   44.50
   8   1  -5  582.94   48.40
   8   1  -5  594.94   50.29
   8   1  -5  688.63   47.30
   8   1  -5  563.34   49.00
   8   1  -5  654.73   43.30
  -8  -1   5  650.13   51.79
  -8  -1   5  632.64   54.09
  -8  -1   5  623.24   48.80
  -8  -1   5  636.44   47.20
  -8  -1   5  609.24   52.49
  -8  -1   5  685.83   47.40
  -8  -1   5  674.13   44.50
   9   1  -5  527.85   44.80
   9   1  -5  675.73   43.20
   9   1  -5  593.94   49.10
   9   1  -5  530.85   47.80
   9   1  -5  608.54   40.70
   9   1  -5  589.64   46.80
   9   1  -5  641.24   45.70
   9   1  -5  594.44   45.60
   9   1  -5  546.65   49.10
  -9  -1   5  623.94   48.20
  -9  -1   5  642.04   43.10
  -9  -1   5  609.84   50.99
  -9  -1   5  495.85   46.50
  -9  -1   5  581.34   51.99
  -9  -1   5  579.14   53.59
  10   1  -5 1624.74  112.79
  10   1  -5 1524.15  115.49
  10   1  -5 1476.15  114.79
  10   1  -5 1530.85  110.89
  10   1  -5 1573.24  110.99
  10   1  -5 1700.63  111.59
 -10  -1   5 1670.53  109.39
 -10  -1   5 1515.75  113.29
 -10  -1   5 1731.73  117.99
 -10  -1   5 1690.43  121.59
 -10  -1   5 1641.74  111.69
 -10  -1   5 1488.45  110.99
  11   1  -5  449.76   39.50
  11   1  -5  472.15   37.80
  11   1  -5  438.26   42.20
  11   1  -5  414.76   37.50
  11   1  -5  430.06   37.60
  11   1  -5  385.96   42.60
  11   1  -5  504.05   35.00
 -11  -1   5  416.66   40.20
 -11  -1   5  497.75   46.00
 -11  -1   5  425.86   37.80
 -11  -1   5  462.35   42.20
 -11  -1   5  462.35   49.60
 -11  -1   5  426.06   46.00
 -11  -1   5  445.96   38.20
  12   1  -5  262.57   34.30
  12   1  -5  352.96   41.40
  12   1  -5  300.67   34.70
  12   1  -5  282.27   27.80
  12   1  -5  254.27   28.70
 -12  -1   5  299.67   37.80
 -12  -1   5  226.88   29.80
 -12  -1   5  240.68   28.90
 -12  -1   5  242.38   37.50
 -12  -1   5  243.28   32.70
 -12  -1   5  263.77   36.60
  13   1  -5  423.86   45.00
  13   1  -5  247.58   35.90
  13   1  -5  283.57   33.10
  13   1  -5  338.27   49.00
  13   1  -5  300.07   30.50
  13   1  -5  250.27   30.00
 -13  -1   5  259.27   37.60
 -13  -1   5  268.37   34.30
 -13  -1   5  249.38   38.00
 -13  -1   5  267.57   32.90
 -13  -1   5  268.07   47.40
 -13  -1   5  315.97   44.80
  14   1  -5    2.80   12.90
  14   1  -5   18.80   13.50
  14   1  -5   22.30   15.20
  14   1  -5   24.00   19.50
  14   1  -5    7.40   17.50
 -14  -1   5   -5.30   21.30
 -14  -1   5   14.70   20.50
 -14  -1   5   -9.10   18.40
 -14  -1   5   30.60   15.60
 -14  -1   5   25.70   23.60
 -14  -1   5   50.89   16.90
  15   1  -5  361.76   38.70
  15   1  -5  366.36   44.30
  15   1  -5  417.96   51.09
  15   1  -5  358.76   39.40
 -15  -1   5  290.77   49.00
 -15  -1   5  490.45   43.20
 -15  -1   5  484.85   60.89
 -15  -1   5  338.17   56.09
  16   1  -5  261.07   35.40
  16   1  -5  374.36   40.20
  16   1  -5  348.47   46.60
  16   1  -5  274.97   35.40
 -16  -1   5  336.87   51.19
 -16  -1   5  363.46   55.19
 -16  -1   5  309.77   60.39
  17   1  -5   16.60   15.40
  17   1  -5   38.90   26.70
  17   1  -5   52.89   25.00
  17   1  -5   50.79   20.00
 -17  -1   5    7.50   19.20
 -17  -1   5  120.29   47.50
 -17  -1   5   57.69   27.40
  18   1  -5   -1.70   19.50
  18   1  -5    1.20   16.80
  18   1  -5    6.10   22.70
 -18  -1   5  -22.30   29.00
 -18  -1   5   26.50   25.30
 -18  -1   5  -12.40    9.10
 -17   1  -4  289.37   49.80
  17  -1   4  426.86   48.70
  17  -1   4  463.05   45.60
  17  -1   4  443.76   45.30
 -16   1  -4   17.00   14.50
 -16   1  -4   53.69   25.60
 -16   1  -4   20.90    7.80
  16  -1   4  -23.90   21.40
  16  -1   4  -16.00   21.10
  16  -1   4   16.90   16.40
  16  -1   4   19.60   18.80
 -15   1  -4   -2.70   15.30
 -15   1  -4   27.20   23.80
 -15   1  -4   30.00   16.00
  15  -1   4   26.20   15.30
  15  -1   4  -18.60   14.90
  15  -1   4  -11.00   18.90
  15  -1   4    5.70   15.90
  15  -1   4   42.70   17.40
 -14   1  -4   31.20   21.50
 -14   1  -4   33.00   22.70
 -14   1  -4    3.50   18.90
  14  -1   4    3.40   12.00
  14  -1   4   -2.50   13.10
  14  -1   4  -11.80   11.50
  14  -1   4   -3.80   15.40
  14  -1   4   11.80   18.00
 -13   1  -4  747.73   70.49
 -13   1  -4  537.75   56.99
 -13   1  -4  727.33   60.29
  13  -1   4  564.34   47.80
  13  -1   4  646.84   57.89
  13  -1   4  548.05   54.59
  13  -1   4  559.84   49.40
  13  -1   4  578.54   56.79
  13  -1   4  546.75   47.40
 -12   1  -4  497.35   63.29
 -12   1  -4  653.03   54.29
 -12   1  -4  505.65   51.79
 -12   1  -4  483.15   51.69
  12  -1   4  526.05   51.69
  12  -1   4  556.64   68.59
  12  -1   4  581.04   44.10
  12  -1   4  479.25   53.29
  12  -1   4  522.05   45.20
 -11   1  -4  424.06   40.10
 -11   1  -4  255.57   36.20
 -11   1  -4  418.46   29.60
 -11   1  -4  393.46   50.49
 -11   1  -4  346.77   30.40
  11  -1   4  352.96   37.00
  11  -1   4  354.66   38.10
  11  -1   4  323.57   30.80
  11  -1   4  351.46   30.70
  11  -1   4  348.07   32.70
  11  -1   4  326.37   39.80
 -10   1  -4   25.00   13.30
 -10   1  -4   13.90   10.50
 -10   1  -4   54.59   23.30
 -10   1  -4   20.20   15.10
 -10   1  -4   29.60   10.30
 -10   1  -4   22.80    8.20
  10  -1   4   20.90   13.70
  10  -1   4   16.00   11.10
  10  -1   4   32.30   12.30
  10  -1   4   19.70   14.20
  10  -1   4    8.40   13.60
  10  -1   4   19.00    9.10
  10  -1   4   27.40    9.60
  -9   1  -4  111.29   20.90
  -9   1  -4  149.69   14.30
  -9   1  -4  132.59   25.70
  -9   1  -4  106.39   15.80
  -9   1  -4  137.79   16.20
  -9   1  -4   77.09   18.20
  -9   1  -4  110.99   14.70
  -9   1  -4  121.09   11.50
   9  -1   4  102.99   20.10
   9  -1   4  111.99   19.50
   9  -1   4  111.39   15.70
   9  -1   4  122.69   15.10
   9  -1   4  115.79   21.10
   9  -1   4  117.99   18.20
   9  -1   4   99.69   14.60
  -8   1  -4  802.62   54.39
  -8   1  -4  764.22   59.39
  -8   1  -4  689.93   52.59
  -8   1  -4  782.32   63.69
  -8   1  -4  752.72   53.99
  -8   1  -4  778.92   60.29
  -8   1  -4  709.33   54.89
   8  -1   4  806.72   54.59
   8  -1   4  707.93   58.69
   8  -1   4  826.12   54.49
   8  -1   4  702.33   58.39
   8  -1   4  788.62   55.39
   8  -1   4  814.52   58.09
   8  -1   4  800.22   60.09
  -7   1  -4   90.39    9.90
  -7   1  -4  124.19   12.70
  -7   1  -4   98.59   16.10
  -7   1  -4  105.49   11.90
  -7   1  -4   97.89   11.50
  -7   1  -4  108.39   17.00
  -7   1  -4  105.39   13.80
  -7   1  -4  119.79   22.00
   7  -1   4  115.89   18.70
   7  -1   4   82.49   15.90
   7  -1   4  103.59   15.80
   7  -1   4   97.39   12.30
   7  -1   4  113.29   12.90
   7  -1   4   97.49   17.10
   7  -1   4   96.89   13.20
  -6   1  -4   45.80    8.20
  -6   1  -4   48.70    7.50
  -6   1  -4   36.10   10.80
  -6   1  -4   43.40   13.40
  -6   1  -4   40.30    7.00
  -6   1  -4   24.90    9.60
   6  -1   4   33.60    6.40
   6  -1   4   37.20    8.20
   6  -1   4   44.30    9.70
   6  -1   4   50.19   11.10
   6  -1   4   52.99    8.90
   6  -1   4   43.90   11.80
   6  -1   4   50.29    7.90
  -5   1  -4  208.28   24.20
  -5   1  -4  166.48   18.20
  -5   1  -4  152.78   12.80
  -5   1  -4  147.39   18.80
  -5   1  -4  152.18   13.50
  -5   1  -4  151.18   12.80
   5  -1   4  147.49   13.20
   5  -1   4  159.18   16.70
   5  -1   4  162.28   14.10
   5  -1   4  140.29   16.30
   5  -1   4  163.68   16.70
   5  -1   4  158.78   13.00
  -4   1  -4 3120.29  212.58
  -4   1  -4 3379.76  218.98
   4  -1   4 3200.68  214.18
   4  -1   4 3227.68  213.18
   4  -1   4 3037.40  212.88
  -3   1  -4  654.23   45.50
  -3   1  -4  658.43   44.30
  -3   1  -4  682.63   47.40
  -3   1  -4  674.03   44.80
  -3   1  -4  647.34   44.00
   3  -1   4  637.34   45.50
   3  -1   4  640.44   47.10
   3  -1   4  689.53   48.00
   3  -1   4  677.13   44.50
   3  -1   4  607.84   47.00
   3  -1   4  685.23   46.80
   3  -1   4  698.23   44.80
   3  -1   4  588.24   43.80
   3  -1   4  652.33   44.60
   3  -1   4  626.44   46.00
  -2   1  -4 1764.32  132.59
   2  -1   4 2144.39  132.49
   2  -1   4 1993.40  133.29
   2  -1   4 1929.71  132.49
   2  -1   4 2068.89  134.09
   1  -1   4 3460.75  223.18
   1  -1   4 2922.01  226.78
   0   1  -4   22.10    4.80
   0   1  -4   22.60    4.50
   0   1  -4   20.80    3.50
   0   1  -4   24.50    3.60
   0   1  -4   18.50    3.50
   0   1  -4   16.80    3.20
   0  -1   4   23.90    3.90
   0  -1   4   22.40    3.90
   0  -1   4   23.10    3.50
   0  -1   4   27.70    4.10
   0  -1   4   15.70    4.00
   0  -1   4   28.50    3.70
   0  -1   4   31.20    5.60
   0  -1   4   20.00    4.40
   0  -1   4   22.80    3.00
   2   1  -4 1489.15  103.09
  -2  -1   4 1589.24  102.69
  -2  -1   4 1514.05  103.69
   3   1  -4 1135.79   76.69
   3   1  -4 1135.19   75.79
   3   1  -4 1101.39   77.49
   3   1  -4 1126.59   77.39
   3   1  -4 1214.78   77.19
  -3  -1   4 1161.38   77.69
  -3  -1   4 1101.89   78.29
  -3  -1   4 1111.89   77.89
  -3  -1   4 1050.59   75.79
   4   1  -4 3982.80  278.07
   4   1  -4 3991.40  279.57
   5   1  -4  711.23   53.79
   5   1  -4  759.92   49.80
   5   1  -4  718.53   53.39
   5   1  -4  820.12   51.99
   5   1  -4  693.23   52.39
   5   1  -4  684.23   53.99
   5   1  -4  750.72   51.59
   5   1  -4  750.52   51.69
  -5  -1   4  726.83   51.79
  -5  -1   4  663.03   51.49
  -5  -1   4  749.03   55.79
  -5  -1   4  788.92   49.80
  -5  -1   4  772.42   54.69
  -5  -1   4  716.53   52.79
  -5  -1   4  706.63   54.79
   6   1  -4  241.58   20.50
   6   1  -4  245.48   21.70
   6   1  -4  237.58   20.80
   6   1  -4  230.18   22.70
   6   1  -4  253.37   17.80
   6   1  -4  239.38   23.20
   6   1  -4  240.98   23.60
  -6  -1   4  253.87   25.70
  -6  -1   4  256.67   20.90
  -6  -1   4  276.97   18.70
  -6  -1   4  235.08   24.80
  -6  -1   4  253.67   24.50
  -6  -1   4  236.38   21.70
  -6  -1   4  226.78   20.40
   7   1  -4 1089.39   68.59
   7   1  -4  899.31   70.39
   7   1  -4  942.11   68.19
   7   1  -4  946.41   71.59
   7   1  -4  865.91   66.79
   7   1  -4  902.11   70.99
   7   1  -4 1065.49   65.09
  -7  -1   4 1050.39   74.99
  -7  -1   4 1128.99   68.89
  -7  -1   4  970.80   72.19
  -7  -1   4  948.51   73.09
  -7  -1   4  949.01   66.39
  -7  -1   4  917.81   69.49
  -7  -1   4  932.61   68.29
   8   1  -4   -6.40    6.10
   8   1  -4   -2.70    7.10
   8   1  -4   -0.30    5.30
   8   1  -4    2.10    4.50
   8   1  -4   -8.00    7.80
   8   1  -4    0.10    6.50
   8   1  -4   -1.90    8.80
  -8  -1   4    1.40    9.20
  -8  -1   4    4.60    9.80
  -8  -1   4    5.30    8.70
  -8  -1   4    3.50    6.00
  -8  -1   4   -1.50    5.80
  -8  -1   4   -4.60   10.40
  -8  -1   4    0.00    4.40
   9   1  -4 1427.16  105.99
   9   1  -4 1547.75  103.09
   9   1  -4 1308.37  100.89
   9   1  -4 1468.75  107.39
   9   1  -4 1486.85  106.79
  -9  -1   4 1492.35  109.29
  -9  -1   4 1572.64  103.19
  -9  -1   4 1483.45  111.19
  -9  -1   4 1596.04  101.89
  -9  -1   4 1408.66  104.49
  -9  -1   4 1572.04  108.59
  -9  -1   4 1447.66  102.99
  10   1  -4 1897.01  114.49
  10   1  -4 1525.55  119.89
  10   1  -4 1619.64  119.89
  10   1  -4 1646.04  116.99
  10   1  -4 1673.03  115.49
  10   1  -4 1879.91  115.99
 -10  -1   4 1507.95  115.19
 -10  -1   4 1640.74  121.29
 -10  -1   4 1711.73  116.09
 -10  -1   4 1637.04  122.59
 -10  -1   4 1513.65  117.19
 -10  -1   4 1641.04  118.19
  11   1  -4  304.27   28.20
  11   1  -4  330.87   37.00
  11   1  -4  270.37   29.20
  11   1  -4  340.17   41.40
  11   1  -4  301.87   27.80
 -11  -1   4  286.77   38.00
 -11  -1   4  287.67   30.50
 -11  -1   4  286.87   28.20
 -11  -1   4  280.97   30.30
 -11  -1   4  249.38   33.10
 -11  -1   4  251.37   29.70
  12   1  -4   -6.20   12.80
  12   1  -4   15.10   14.60
  12   1  -4   11.80   11.20
  12   1  -4    9.50   10.60
  12   1  -4    4.30   11.60
 -12  -1   4   17.70   12.90
 -12  -1   4   12.90   12.10
 -12  -1   4    7.50   14.80
 -12  -1   4    8.70   11.40
 -12  -1   4   10.40   18.20
  13   1  -4   37.60   14.30
  13   1  -4   66.79   15.30
  13   1  -4   75.39   22.80
  13   1  -4   50.99   20.50
  13   1  -4   74.49   18.20
  13   1  -4  114.19   27.60
 -13  -1   4   59.89   17.50
 -13  -1   4   83.29   26.20
 -13  -1   4   37.00   22.60
 -13  -1   4   29.30   25.60
 -13  -1   4   68.19   16.70
 -13  -1   4  102.79   27.60
  14   1  -4   78.79   24.10
  14   1  -4   69.79   22.20
  14   1  -4   80.09   18.00
  14   1  -4   71.29   20.50
  14   1  -4   72.79   16.50
 -14  -1   4   54.29   23.30
 -14  -1   4  119.19   30.50
 -14  -1   4   38.10   16.70
 -14  -1   4   55.79   29.50
 -14  -1   4   71.29   19.00
  15   1  -4   60.89   18.80
  15   1  -4   57.99   18.00
  15   1  -4   64.59   24.20
  15   1  -4   72.89   18.30
 -15  -1   4   87.89   35.10
 -15  -1   4   70.79   26.80
 -15  -1   4   80.99   35.40
  16   1  -4  222.28   33.80
  16   1  -4  245.78   39.30
  16   1  -4  179.58   28.40
  16   1  -4  196.78   29.50
 -16  -1   4  165.68   36.70
 -16  -1   4  269.57   45.50
 -16  -1   4  234.88   66.89
  17   1  -4  312.67   58.89
  17   1  -4  220.68   33.10
  17   1  -4  264.17   36.80
  17   1  -4  181.88   32.00
 -17  -1   4  218.48   43.10
 -17  -1   4  326.17   63.99
  18   1  -4   96.39   43.60
  18   1  -4   65.79   25.30
  18   1  -4   87.59   27.50
 -18  -1   4   58.59   31.50
 -18  -1   4   85.69   45.30
 -17   1  -3   -3.90   24.50
  17  -1   3   58.39   22.50
  17  -1   3   45.40   20.40
  17  -1   3   70.09   21.60
 -16   1  -3   -9.90   11.50
 -16   1  -3    8.00   24.50
 -16   1  -3    6.50    6.60
  16  -1   3   10.40   16.60
  16  -1   3  -16.30   16.40
  16  -1   3  -12.50   14.30
  16  -1   3   -4.90   16.20
  16  -1   3    2.40   14.30
 -15   1  -3    0.30   19.50
 -15   1  -3    1.20   22.00
  15  -1   3   27.60   16.30
  15  -1   3   12.00   17.20
  15  -1   3   11.30   16.80
  15  -1   3    6.00   17.90
  15  -1   3   -6.20   12.80
 -14   1  -3   84.39   33.60
 -14   1  -3   36.50   20.40
 -14   1  -3   95.69   21.20
 -14   1  -3  126.39   30.20
 -14   1  -3   97.09   15.80
  14  -1   3   43.40   15.70
  14  -1   3   72.79   16.70
  14  -1   3   62.49   22.50
  14  -1   3   52.09   20.70
  14  -1   3   49.20   17.60
 -13   1  -3   34.10   26.10
 -13   1  -3   18.70   19.40
 -13   1  -3   36.40   15.00
 -13   1  -3   31.90   11.70
 -13   1  -3   40.30   20.00
  13  -1   3   10.30   11.00
  13  -1   3   73.79   22.00
  13  -1   3   29.20   12.50
  13  -1   3   35.70   18.10
  13  -1   3   60.69   17.30
 -12   1  -3   -8.10   15.40
 -12   1  -3    5.90   16.30
 -12   1  -3   -2.20   17.60
 -12   1  -3    2.10    8.90
  12  -1   3    3.40    9.90
  12  -1   3   -1.70    9.80
  12  -1   3   -8.80    9.10
  12  -1   3   -2.00   13.40
  12  -1   3   -5.40    9.60
  12  -1   3  -11.60   11.00
  12  -1   3   14.40   14.70
 -11   1  -3   70.19   16.00
 -11   1  -3   37.40   18.30
 -11   1  -3   55.59   22.10
 -11   1  -3   69.09   12.50
 -11   1  -3   69.49   24.30
  11  -1   3   46.60   12.60
  11  -1   3   65.09   13.00
  11  -1   3   75.49   19.50
  11  -1   3   58.69   18.00
  11  -1   3   44.10   12.90
  11  -1   3   70.99   18.30
  11  -1   3   55.89   13.00
 -10   1  -3  653.93   56.19
 -10   1  -3  555.44   44.60
 -10   1  -3  597.74   50.59
 -10   1  -3  536.85   49.50
 -10   1  -3  563.74   42.20
 -10   1  -3  599.74   46.70
  10  -1   3  583.04   49.90
  10  -1   3  558.84   52.19
  10  -1   3  574.64   46.20
  10  -1   3  547.55   48.30
  10  -1   3  477.45   42.70
  10  -1   3  600.04   44.70
  10  -1   3  599.54   43.30
  -9   1  -3 1011.60   72.49
  -9   1  -3 1018.80   73.19
  -9   1  -3 1164.88   84.19
  -9   1  -3 1032.00   78.99
  -9   1  -3  998.60   74.39
  -9   1  -3 1045.20   75.89
   9  -1   3  956.40   77.39
   9  -1   3 1013.80   77.99
   9  -1   3 1007.10   78.59
   9  -1   3 1100.59   73.59
   9  -1   3 1229.08   77.39
  -8   1  -3  198.88   17.70
  -8   1  -3  182.98   18.60
  -8   1  -3  168.58   16.80
  -8   1  -3  186.48   15.20
  -8   1  -3  188.08   27.70
  -8   1  -3  233.58   21.20
  -8   1  -3  207.18   25.00
   8  -1   3  205.98   18.20
   8  -1   3  231.98   18.40
   8  -1   3  205.08   19.10
   8  -1   3  244.88   27.90
   8  -1   3  180.28   20.20
   8  -1   3  206.28   24.40
   8  -1   3  194.28   24.10
  -7   1  -3 1630.34  103.09
  -7   1  -3 1503.25  107.79
  -7   1  -3 1455.25  100.79
  -7   1  -3 1407.86  104.99
  -7   1  -3 1465.85  104.79
  -7   1  -3 1358.36   99.89
  -7   1  -3 1369.86   99.09
  -7   1  -3 1406.26  101.39
   7  -1   3 1407.76  104.39
   7  -1   3 1435.06  104.19
   7  -1   3 1574.74  103.59
   7  -1   3 1393.06  104.69
   7  -1   3 1544.65  100.79
   7  -1   3 1656.13  101.89
   7  -1   3 1710.73  103.59
   7  -1   3 1519.15  100.99
  -6   1  -3   23.50    7.00
  -6   1  -3   14.30    8.40
  -6   1  -3   30.10   11.50
  -6   1  -3   23.20    6.30
  -6   1  -3   12.80    4.70
  -6   1  -3   19.90    9.70
  -6   1  -3   21.80    4.30
  -6   1  -3   18.20    4.80
   6  -1   3   25.50    8.50
   6  -1   3   14.80    8.10
   6  -1   3   23.00    7.90
   6  -1   3   30.00    7.00
   6  -1   3   24.00    5.50
   6  -1   3   17.20    5.90
   6  -1   3   18.00    6.60
  -5   1  -3 1105.59   76.49
  -5   1  -3 1079.99   75.69
  -5   1  -3 1131.59   80.89
  -5   1  -3 1098.99   76.29
  -5   1  -3 1096.29   75.29
  -5   1  -3 1216.08   79.79
  -5   1  -3 1173.88   75.29
   5  -1   3 1103.79   79.19
   5  -1   3 1175.88   76.49
   5  -1   3 1130.09   78.29
   5  -1   3 1110.59   75.99
   5  -1   3 1088.89   78.39
  -4   1  -3 4866.41  324.47
  -3   1  -3  498.75   36.40
  -3   1  -3  505.55   35.90
  -3   1  -3  473.35   32.40
  -3   1  -3  447.66   34.10
  -3   1  -3  463.45   32.60
  -3   1  -3  514.75   35.30
  -3   1  -3  465.15   32.70
   3  -1   3  469.55   32.60
   3  -1   3  507.95   34.50
   3  -1   3  502.15   32.90
   3  -1   3  481.05   32.60
   3  -1   3  424.26   33.70
   3  -1   3  509.85   35.00
   3  -1   3  475.15   32.20
   3  -1   3  528.35   35.50
   3  -1   3  422.06   33.90
   0   1  -3  340.37   22.20
   0   1  -3  331.87   21.80
   0   1  -3  277.97   22.50
   0   1  -3  320.47   21.60
   0   1  -3  316.37   21.90
   0   1  -3  286.67   21.80
   0  -1   3  325.97   22.00
   0  -1   3  324.87   21.80
   0  -1   3  324.57   22.10
   0  -1   3  344.17   22.60
   0  -1   3  282.77   22.70
   0  -1   3  321.87   22.10
   0  -1   3  333.67   22.10
   0  -1   3  327.67   21.90
  -1  -1   3 2074.09  137.69
  -1  -1   3 1961.00  143.59
  -1  -1   3 2016.20  139.49
   2   1  -3   58.79    5.90
   2   1  -3   40.00    5.10
   2   1  -3   50.29    4.90
   2   1  -3   55.59    7.30
   2   1  -3   32.30    6.20
   2   1  -3   46.00    5.90
   2   1  -3   44.70    5.40
   2   1  -3   41.70    5.70
  -2  -1   3   47.70    7.00
  -2  -1   3   37.70    5.40
  -2  -1   3   49.30    5.70
  -2  -1   3   42.80    4.90
  -2  -1   3   35.20    6.20
  -2  -1   3   48.80    7.30
  -2  -1   3   40.50    4.90
   3   1  -3 2666.03  195.08
   3   1  -3 2816.82  199.98
  -3  -1   3 3036.20  198.58
  -4  -1   3 4917.81  338.57
   5   1  -3 2105.79  144.39
   5   1  -3 2023.50  143.39
   5   1  -3 2106.79  144.09
  -5  -1   3 2053.89  142.39
  -5  -1   3 2215.98  144.49
  -5  -1   3 2117.09  145.09
  -5  -1   3 2177.68  145.99
   6   1  -3   50.69    8.80
   6   1  -3   81.19   13.50
   6   1  -3   47.30   10.90
   6   1  -3   38.50    7.90
   6   1  -3   58.69    5.10
   6   1  -3   46.40    9.10
   6   1  -3   61.19   12.40
  -6  -1   3   53.39    8.90
  -6  -1   3   52.19    7.10
  -6  -1   3   49.30   12.50
  -6  -1   3   52.69   11.70
  -6  -1   3   52.59   10.20
  -6  -1   3   55.79   13.80
  -6  -1   3   61.09    9.70
   7   1  -3  146.89   20.20
   7   1  -3  209.18   23.40
   7   1  -3  158.08   18.00
   7   1  -3  184.48   17.20
   7   1  -3  217.78   25.00
   7   1  -3  221.58   17.70
   7   1  -3  153.78   16.20
  -7  -1   3  189.58   16.20
  -7  -1   3  184.98   22.40
  -7  -1   3  171.88   16.90
  -7  -1   3  182.68   20.90
  -7  -1   3  206.28   26.70
   8   1  -3  649.64   45.00
   8   1  -3  613.14   46.80
   8   1  -3  521.85   48.30
   8   1  -3  618.14   48.20
   8   1  -3  622.64   46.10
   8   1  -3  602.94   48.70
   8   1  -3  568.04   44.10
  -8  -1   3  644.34   50.99
  -8  -1   3  600.74   49.40
  -8  -1   3  573.44   46.80
  -8  -1   3  677.93   44.80
  -8  -1   3  555.04   45.90
  -8  -1   3  587.34   44.70
   9   1  -3  569.74   49.20
   9   1  -3  638.24   47.40
   9   1  -3  673.63   46.00
   9   1  -3  707.43   46.40
   9   1  -3  611.64   51.59
   9   1  -3  576.84   49.90
   9   1  -3  621.24   46.10
  -9  -1   3  540.65   45.40
  -9  -1   3  653.63   48.40
  -9  -1   3  547.05   45.50
  -9  -1   3  546.05   47.10
  -9  -1   3  628.04   53.19
  -9  -1   3  597.34   51.09
  10   1  -3 1006.90   77.89
  10   1  -3 1039.10   71.99
  10   1  -3  975.80   77.19
  10   1  -3  887.41   75.59
  10   1  -3 1038.00   71.59
  10   1  -3 1081.09   72.29
  10   1  -3 1003.30   73.49
 -10  -1   3  987.30   79.89
 -10  -1   3  959.50   72.09
 -10  -1   3 1012.80   73.59
 -10  -1   3  999.90   78.19
 -10  -1   3 1112.79   84.89
 -10  -1   3  918.01   73.69
  11   1  -3  653.73   57.89
  11   1  -3  668.43   57.19
  11   1  -3  672.33   56.59
  11   1  -3  687.73   53.49
  11   1  -3  689.53   51.79
  11   1  -3  749.73   52.29
 -11  -1   3  666.53   54.09
 -11  -1   3  678.13   64.59
 -11  -1   3  699.63   61.69
 -11  -1   3  613.74   51.69
 -11  -1   3  612.34   51.69
 -11  -1   3  687.63   59.39
  12   1  -3  955.80   75.19
  12   1  -3  898.11   72.29
  12   1  -3  841.42   73.19
  12   1  -3  950.10   67.79
  12   1  -3  912.51   67.19
  12   1  -3  910.31   68.99
 -12  -1   3  850.71   67.39
 -12  -1   3  818.82   66.79
 -12  -1   3 1002.90   79.59
 -12  -1   3  904.11   82.59
 -12  -1   3  949.11   68.29
 -12  -1   3  835.02   74.29
  13   1  -3  189.08   25.60
  13   1  -3  229.38   36.30
  13   1  -3  176.58   33.80
  13   1  -3  165.98   25.70
  13   1  -3  192.98   25.30
 -13  -1   3  253.87   29.30
 -13  -1   3  237.58   38.10
 -13  -1   3  240.28   35.40
 -13  -1   3  210.88   43.00
 -13  -1   3  272.27   29.70
  14   1  -3  -22.50   14.10
  14   1  -3   -0.90   20.90
  14   1  -3   19.40   13.40
  14   1  -3    9.30   12.50
  14   1  -3   21.20   16.60
 -14  -1   3   37.90   32.70
 -14  -1   3   46.40   29.20
 -14  -1   3   36.90   22.70
  15   1  -3  -32.80   16.60
  15   1  -3   -7.70   13.40
  15   1  -3    4.60   16.40
  15   1  -3  -13.70   16.00
  15   1  -3    1.00   12.60
 -15  -1   3  -12.70   17.30
 -15  -1   3   -3.10   23.00
 -15  -1   3   14.30   25.70
 -15  -1   3  -10.50   14.40
  16   1  -3  133.49   32.20
  16   1  -3  211.18   31.30
  16   1  -3  254.47   30.80
  16   1  -3  208.08   29.90
 -16  -1   3  291.07   45.70
 -16  -1   3  187.28   44.40
 -16  -1   3  128.29   32.80
  17   1  -3  354.66   44.60
  17   1  -3  484.55   47.40
  17   1  -3  393.96   54.99
  17   1  -3  448.16   57.79
 -17  -1   3  460.05   69.49
 -17  -1   3  406.46   55.79
  18   1  -3  143.99   30.60
  18   1  -3  170.88   31.10
  18   1  -3  154.38   32.00
 -18  -1   3  102.49   34.50
 -18  -1   3  144.99   48.00
 -17   1  -2   -3.40   12.90
 -17   1  -2  -13.00   20.70
 -17   1  -2   46.40   16.70
  17  -1   2  -10.50   22.60
  17  -1   2   11.00   18.00
  17  -1   2   44.20   40.50
 -16   1  -2  104.19   30.40
 -16   1  -2  156.18   24.10
 -16   1  -2  139.49   37.00
 -16   1  -2  189.78   34.70
  16  -1   2  120.29   22.90
  16  -1   2  118.49   31.30
  16  -1   2  137.59   26.70
  16  -1   2  143.09   23.50
  16  -1   2  148.79   30.20
 -15   1  -2  155.68   27.80
 -15   1  -2   47.50   19.50
 -15   1  -2  202.18   46.10
 -15   1  -2  180.78   27.10
 -15   1  -2   78.29   28.60
  15  -1   2   84.99   20.00
  15  -1   2   99.09   19.80
  15  -1   2  110.19   25.40
  15  -1   2  110.09   19.80
  15  -1   2   91.49   25.00
 -14   1  -2   34.60   21.00
 -14   1  -2   70.09   32.30
 -14   1  -2   62.79   19.00
 -14   1  -2  114.29   28.50
  14  -1   2   49.70   15.00
  14  -1   2   -4.50   17.40
  14  -1   2   55.49   15.50
  14  -1   2   29.10   13.40
  14  -1   2   15.00   17.00
 -13   1  -2  472.85   50.39
 -13   1  -2  480.45   62.39
 -13   1  -2  580.74   45.90
 -13   1  -2  440.66   39.50
 -13   1  -2  474.35   45.70
  13  -1   2  448.26   40.70
  13  -1   2  505.65   48.80
  13  -1   2  478.95   46.30
  13  -1   2  453.85   47.10
  13  -1   2  486.55   47.20
  13  -1   2  481.15   45.90
 -12   1  -2  252.87   35.50
 -12   1  -2  283.17   34.00
 -12   1  -2  219.88   25.60
 -12   1  -2  262.37   43.80
  12  -1   2  308.17   39.60
  12  -1   2  267.37   25.90
  12  -1   2  285.07   35.90
  12  -1   2  229.98   32.40
  12  -1   2  260.97   29.60
  12  -1   2  216.38   25.20
  12  -1   2  216.58   26.10
 -11   1  -2  325.07   29.20
 -11   1  -2  338.57   39.80
 -11   1  -2  362.46   34.80
 -11   1  -2  421.36   49.20
  11  -1   2  360.06   39.20
  11  -1   2  300.77   31.00
  11  -1   2  329.47   29.30
  11  -1   2  316.17   37.00
  11  -1   2  316.47   30.40
  11  -1   2  308.47   34.60
  11  -1   2  356.76   29.60
 -10   1  -2 1218.68   85.29
 -10   1  -2 1067.19   81.19
 -10   1  -2 1136.99   86.49
 -10   1  -2 1172.68   90.49
 -10   1  -2 1117.29   79.29
  10  -1   2 1111.49   85.19
  10  -1   2 1222.28   81.39
  10  -1   2 1014.50   83.99
  10  -1   2 1084.99   81.59
  10  -1   2 1318.27   80.29
  10  -1   2 1154.08   79.99
  10  -1   2  987.00   83.49
  -9   1  -2  233.78   34.00
  -9   1  -2  250.87   32.50
  -9   1  -2  197.28   18.50
  -9   1  -2  198.68   24.80
  -9   1  -2  162.88   17.80
  -9   1  -2  175.98   19.70
   9  -1   2  188.48   20.20
   9  -1   2  208.58   18.80
   9  -1   2  188.78   18.60
   9  -1   2  230.48   26.10
   9  -1   2  191.38   24.70
   9  -1   2  193.38   19.60
   9  -1   2  224.38   26.60
  -8   1  -2 1903.61  132.49
  -8   1  -2 1914.11  135.89
  -8   1  -2 1822.22  128.29
  -8   1  -2 1959.80  131.49
  -8   1  -2 1896.41  129.49
  -8   1  -2 1792.22  127.79
   8  -1   2 1791.02  132.19
   8  -1   2 1874.81  132.69
   8  -1   2 1976.20  128.59
   8  -1   2 1950.20  129.29
   8  -1   2 1853.51  131.89
   8  -1   2 1968.00  130.49
   8  -1   2 1997.60  128.49
  -7   1  -2 3075.99  198.78
  -7   1  -2 2971.10  202.28
   7  -1   2 2783.32  197.18
   7  -1   2 3020.20  199.28
   7  -1   2 2843.42  197.68
   7  -1   2 2957.60  199.38
   7  -1   2 2963.90  199.88
  -6   1  -2  121.99   11.60
  -6   1  -2   63.69   14.20
  -6   1  -2  105.29   13.80
  -6   1  -2   99.19    8.30
  -6   1  -2  124.99   10.60
   6  -1   2   85.89   13.80
   6  -1   2   96.29   12.50
   6  -1   2   79.69   11.00
  -5   1  -2 2243.98  157.08
  -5   1  -2 2447.85  155.18
  -5   1  -2 2314.57  157.48
   5  -1   2 2244.18  155.38
   5  -1   2 2303.77  155.78
   5  -1   2 2281.07  156.08
  -4   1  -2   31.80    5.30
  -4   1  -2   24.00    6.00
  -4   1  -2   42.10    6.50
  -4   1  -2   38.30    7.30
  -4   1  -2   38.50    5.20
  -4   1  -2   35.30    4.60
  -4   1  -2   41.70    8.60
  -4   1  -2   47.00    4.40
   4  -1   2   46.40    5.20
   4  -1   2   32.60    5.90
   4  -1   2   42.90    4.20
   4  -1   2   45.10    8.30
   4  -1   2   47.20    6.00
   4  -1   2   41.30    7.00
   4  -1   2   36.00    4.90
   4  -1   2   33.70    7.10
   4  -1   2   35.30    6.10
  -1   1  -2   50.09    5.10
  -1   1  -2   43.40    4.50
  -1   1  -2   50.99    4.20
   1  -1   2   50.99    5.00
   1  -1   2   53.09    5.10
   1  -1   2   44.60    4.10
   1  -1   2   43.00    4.40
   0   1  -2  108.29    7.70
   0   1  -2  112.19    8.40
   0   1  -2  111.39    7.90
   0   1  -2  115.09    8.20
   0   1  -2  106.39    7.90
   0   1  -2  121.69    8.10
   0  -1   2  107.59    8.00
   0  -1   2  109.39    8.00
   0  -1   2  113.99    8.10
   0  -1   2   93.19    8.30
   0  -1   2  107.39    7.80
   0  -1   2  105.29    7.70
   0  -1   2  113.39    7.90
   0  -1   2  103.19    8.10
   0  -1   2  105.29    7.70
   0  -1   2  106.69    7.60
   0  -1   2  114.69    8.20
   1   1  -2  271.17   19.40
   1   1  -2  260.77   19.60
   1   1  -2  278.67   19.10
   1   1  -2  269.37   20.20
   1   1  -2  257.57   19.40
   1   1  -2  256.37   19.80
   1   1  -2  279.97   20.40
  -1  -1   2  291.27   19.20
  -1  -1   2  262.27   19.10
  -1  -1   2  306.97   20.30
  -1  -1   2  276.17   19.40
  -1  -1   2  319.27   20.60
  -1  -1   2  275.17   20.60
  -1  -1   2  313.77   20.20
  -1  -1   2  305.97   19.40
   2   1  -2  738.03   51.79
   2   1  -2  757.92   50.89
   2   1  -2  758.32   52.19
   2   1  -2  829.52   51.79
  -2  -1   2  734.53   52.39
  -2  -1   2  672.13   51.49
   3   1  -2 1178.98   79.19
  -3  -1   2 1146.19   78.89
  -3  -1   2 1130.09   79.89
  -3  -1   2 1135.59   79.49
   4   1  -2 1340.57   90.39
   4   1  -2 1228.18   89.59
  -4  -1   2 1377.96   90.39
  -4  -1   2 1266.97   91.49
  -4  -1   2 1308.87   90.99
   5   1  -2 1709.13  117.69
   5   1  -2 1661.83  118.59
   5   1  -2 1652.13  117.99
  -5  -1   2 1817.42  120.39
  -5  -1   2 1694.73  118.69
  -5  -1   2 1759.92  118.29
   6   1  -2 4014.80  280.97
   6   1  -2 4278.97  282.57
  -6  -1   2 4253.47  284.07
  -6  -1   2 4341.17  282.07
  -6  -1   2 4091.39  279.87
  -6  -1   2 4206.68  282.57
   7   1  -2  976.30   65.19
   7   1  -2  932.81   64.09
   7   1  -2  923.11   62.99
   7   1  -2  902.31   64.49
   7   1  -2  873.81   66.89
   7   1  -2  914.41   64.09
   7   1  -2  861.71   68.19
   7   1  -2  937.41   68.19
  -7  -1   2  935.01   70.99
  -7  -1   2  960.20   65.69
  -7  -1   2  851.91   63.69
  -7  -1   2  863.31   64.99
  -7  -1   2  922.41   68.99
   8   1  -2    4.10    8.90
   8   1  -2   21.50    7.70
   8   1  -2   16.10    7.60
   8   1  -2    2.30    7.10
   8   1  -2   14.50    5.90
   8   1  -2    9.00    8.30
   8   1  -2   18.40   10.60
  -8  -1   2   31.80   12.60
  -8  -1   2   16.40   10.80
  -8  -1   2   20.40    8.70
  -8  -1   2   25.90    9.70
  -8  -1   2   22.70    7.90
  -8  -1   2   23.80   12.60
   9   1  -2    1.20    7.20
   9   1  -2    2.90    7.10
   9   1  -2   -2.60    7.70
   9   1  -2   12.60    6.70
   9   1  -2    6.50   10.10
   9   1  -2    4.50    5.40
   9   1  -2   15.70   11.50
   9   1  -2    4.90    8.60
  -9  -1   2    4.30    6.50
  -9  -1   2   10.90    8.60
  -9  -1   2    0.30   10.70
  -9  -1   2   10.60    7.20
  -9  -1   2   12.00   12.20
  -9  -1   2   11.60   14.80
  -9  -1   2    2.40    8.30
  10   1  -2  563.44   48.70
  10   1  -2  582.04   44.20
  10   1  -2  474.85   45.90
  10   1  -2  556.54   42.60
  10   1  -2  565.44   48.90
  10   1  -2  476.15   40.50
 -10  -1   2  522.35   42.50
 -10  -1   2  549.65   54.39
 -10  -1   2  516.15   42.30
 -10  -1   2  548.15   49.00
 -10  -1   2  517.15   49.99
 -10  -1   2  630.04   43.40
  11   1  -2 1488.85  114.49
  11   1  -2 1517.05  115.59
  11   1  -2 1440.46  115.69
  11   1  -2 1692.83  110.09
  11   1  -2 1644.34  110.19
  11   1  -2 1673.83  111.79
 -11  -1   2 1475.15  109.79
 -11  -1   2 1627.54  123.39
 -11  -1   2 1651.03  117.19
 -11  -1   2 1475.55  109.99
  12   1  -2 1122.99   83.09
  12   1  -2 1062.09   81.09
  12   1  -2 1175.78   82.19
  12   1  -2 1132.69   87.39
  12   1  -2 1011.20   79.89
  12   1  -2 1127.29   88.39
  12   1  -2 1078.49   88.79
 -12  -1   2 1211.68   90.19
 -12  -1   2 1174.98   82.49
 -12  -1   2 1153.98   96.89
 -12  -1   2 1216.28   93.19
  13   1  -2   36.60   18.70
  13   1  -2   13.50   12.20
  13   1  -2    5.60   15.30
  13   1  -2   11.90   11.30
 -13  -1   2   17.80   19.40
 -13  -1   2   18.40   13.40
 -13  -1   2   22.40   26.60
 -13  -1   2    6.90   20.80
  14   1  -2  265.87   33.60
  14   1  -2  310.07   44.90
  14   1  -2  400.66   52.09
  14   1  -2  332.37   34.70
  14   1  -2  309.17   33.90
 -14  -1   2  348.27   46.50
 -14  -1   2  461.45   56.39
 -14  -1   2  293.27   49.90
  15   1  -2    1.30   15.90
  15   1  -2   24.50   25.80
  15   1  -2  -12.80   14.30
  15   1  -2    4.80   14.40
  15   1  -2   17.90   15.10
 -15  -1   2    6.60   20.70
 -15  -1   2    9.10   21.70
 -15  -1   2   29.60   27.80
 -15  -1   2   26.40   15.70
  16   1  -2  280.47   35.10
  16   1  -2  289.47   43.30
  16   1  -2  231.48   32.20
  16   1  -2  293.97   40.40
 -16  -1   2  267.37   44.40
 -16  -1   2  267.77   42.90
 -16  -1   2  433.36   66.99
  17   1  -2  509.75   46.80
  17   1  -2  371.56   49.99
  17   1  -2  357.56   78.79
  17   1  -2  293.37   40.70
 -17  -1   2  489.05  117.09
 -17  -1   2  438.46   55.39
 -18   1  -1   18.80   24.00
  18  -1   1  100.09   24.00
  18  -1   1  138.49   29.60
  18  -1   1   90.69   35.00
 -17   1  -1   62.69   27.40
 -17   1  -1   53.89   19.70
 -17   1  -1   69.29   16.60
 -17   1  -1   48.40   25.70
  17  -1   1    7.50   23.70
  17  -1   1   44.60   19.50
  17  -1   1   37.10   19.00
  17  -1   1    5.00   21.80
  17  -1   1   34.10   17.70
 -16   1  -1  295.87   34.00
 -16   1  -1  142.89   33.90
 -16   1  -1  303.17   41.80
 -16   1  -1  271.37   51.29
  16  -1   1  221.08   37.80
  16  -1   1  293.87   33.60
  16  -1   1  286.17   34.20
  16  -1   1  233.38   35.10
  16  -1   1  240.58   39.90
 -15   1  -1  -34.80   18.00
 -15   1  -1   -3.50   26.30
 -15   1  -1   17.80   18.50
 -15   1  -1   -1.70   12.30
  15  -1   1    0.20   15.10
  15  -1   1   -4.00   13.50
  15  -1   1  -24.80   15.60
  15  -1   1    3.40   12.70
  15  -1   1  -10.50   11.90
 -14   1  -1  511.25   65.09
 -14   1  -1  525.75   49.99
 -14   1  -1  444.66   42.00
 -14   1  -1  647.94   58.29
  14  -1   1  520.35   45.00
  14  -1   1  478.95   42.90
  14  -1   1  501.25   51.19
  14  -1   1  474.75   49.20
  14  -1   1  525.75   43.50
 -13   1  -1 1415.46  107.49
 -13   1  -1 1427.96  111.39
 -13   1  -1 1536.75  117.99
 -13   1  -1 1555.54  103.39
 -13   1  -1 1657.73  106.99
 -13   1  -1 1359.16  102.09
  13  -1   1 1343.77  107.59
  13  -1   1 1377.46  107.89
  13  -1   1 1432.16  103.69
  13  -1   1 1421.16  102.09
  13  -1   1 1373.86  108.59
 -12   1  -1   61.29   16.20
 -12   1  -1   50.29   21.40
 -12   1  -1   70.79   21.20
 -12   1  -1   50.49   23.70
 -12   1  -1   26.80   16.00
  12  -1   1   55.19   15.80
  12  -1   1   52.19   15.20
  12  -1   1   48.20   12.10
  12  -1   1   30.50   12.10
  12  -1   1   60.09   18.20
  12  -1   1   40.60   17.70
  12  -1   1   58.59   13.20
 -11   1  -1  145.89   23.50
 -11   1  -1  214.68   22.00
 -11   1  -1  133.09   20.20
 -11   1  -1  175.08   27.90
 -11   1  -1  152.68   19.10
 -11   1  -1  131.99   27.60
  11  -1   1  162.78   20.50
  11  -1   1  182.68   20.40
  11  -1   1  168.78   20.50
  11  -1   1  128.89   23.50
  11  -1   1  205.08   27.30
  11  -1   1  138.09   24.70
  11  -1   1  155.08   19.20
 -10   1  -1   15.40    7.80
 -10   1  -1   19.40   11.20
 -10   1  -1   27.30   14.70
 -10   1  -1   23.80    9.90
 -10   1  -1   11.80    7.40
 -10   1  -1   22.20   15.20
  10  -1   1   26.80   10.80
  10  -1   1   10.00    9.70
  10  -1   1   25.80   12.70
  10  -1   1   18.80    8.00
  10  -1   1   13.10   10.90
  10  -1   1   16.10    8.40
  10  -1   1   21.90    8.40
  -9   1  -1  818.42   60.69
  -9   1  -1  911.81   66.79
  -9   1  -1  765.32   56.89
  -9   1  -1  848.12   63.19
  -9   1  -1  750.32   56.89
  -9   1  -1  790.72   58.59
  -9   1  -1  856.31   61.49
   9  -1   1  687.53   56.69
   9  -1   1  793.22   60.99
   9  -1   1  835.92   57.29
   9  -1   1  759.72   61.19
   9  -1   1  791.72   58.39
   9  -1   1  866.51   58.59
   9  -1   1  858.21   62.39
  -8   1  -1 3072.89  217.08
  -8   1  -1 3210.78  220.28
  -8   1  -1 3101.49  221.38
  -8   1  -1 3711.33  225.48
   8  -1   1 3189.78  220.68
   8  -1   1 3700.03  218.78
   8  -1   1 3232.28  220.48
   8  -1   1 3089.69  220.88
   8  -1   1 3070.29  218.18
  -7   1  -1 1129.19   80.19
  -7   1  -1 1203.28   84.09
  -7   1  -1 1274.77   83.39
  -7   1  -1 1186.18   82.29
  -7   1  -1 1112.39   81.09
  -7   1  -1 1195.78   86.09
   7  -1   1 1161.58   81.29
   7  -1   1 1154.38   83.19
   7  -1   1 1169.28   83.09
   7  -1   1 1212.58   82.79
   7  -1   1 1136.69   83.59
  -6   1  -1  156.48   16.80
  -6   1  -1  175.88   17.90
  -6   1  -1  178.48   15.20
  -6   1  -1  184.48   16.20
   6  -1   1  192.38   16.20
   6  -1   1  182.98   16.40
   6  -1   1  179.38   17.70
   6  -1   1  188.48   16.20
   6  -1   1  207.48   19.10
  -5   1  -1   97.69   13.40
  -5   1  -1   76.99   10.80
  -5   1  -1   84.69    9.50
  -5   1  -1   82.09    8.20
  -5   1  -1   83.59    8.20
  -5   1  -1  102.19   11.60
   5  -1   1   72.69    6.10
   5  -1   1   91.49   10.20
   5  -1   1   74.39    8.40
   5  -1   1   82.19   10.10
   5  -1   1   71.79    8.80
   5  -1   1   84.59   11.30
   5  -1   1   79.29    8.30
   5  -1   1   87.99   11.60
   5  -1   1   58.89   10.00
  -4   1  -1 2339.17  163.18
  -4   1  -1 2441.76  166.28
  -4   1  -1 2383.76  166.48
  -4   1  -1 2220.08  162.58
   4  -1   1 2304.67  166.28
   4  -1   1 2209.38  160.58
   4  -1   1 2443.46  164.68
   4  -1   1 2263.27  161.18
  -3   1  -1  924.41   63.49
  -3   1  -1  908.31   62.29
  -3   1  -1 1007.60   62.99
  -3   1  -1  880.31   62.69
   3  -1   1  939.91   63.39
   3  -1   1  963.90   63.09
   3  -1   1  871.11   62.69
   3  -1   1  959.30   62.59
   3  -1   1  897.41   62.79
  -2   1  -1  273.57   18.10
  -2   1  -1  232.68   16.40
  -2   1  -1  231.28   16.50
  -2   1  -1  238.18   17.30
  -2   1  -1  250.97   17.40
  -2   1  -1  256.97   17.70
  -2   1  -1  235.18   16.80
  -2   1  -1  257.87   17.50
  -2   1  -1  221.68   16.50
  -2   1  -1  238.88   16.80
   2  -1   1  240.48   16.40
   2  -1   1  227.48   16.50
   2  -1   1  255.07   17.10
   2  -1   1  255.57   17.30
   2  -1   1  240.78   17.10
   2  -1   1  232.98   16.50
   2  -1   1  252.57   17.40
   2  -1   1  241.98   16.80
   2   1  -1   48.10    6.50
   2   1  -1   59.49    5.30
   2   1  -1   41.30    6.50
   2   1  -1   39.20    4.70
   2   1  -1   50.59    5.90
   2   1  -1   49.70    7.40
   2   1  -1   38.20    4.30
  -2  -1   1   41.70    3.50
  -2  -1   1   49.80    7.40
  -2  -1   1   57.59    5.90
  -2  -1   1   47.20    6.50
  -2  -1   1   38.00    6.00
  -2  -1   1   36.70    5.00
  -2  -1   1   60.99    5.90
   3   1  -1  191.98   17.50
   3   1  -1  174.98   14.10
   3   1  -1  186.68   16.40
   3   1  -1  207.88   14.80
  -3  -1   1  177.98   14.50
  -3  -1   1  170.18   15.00
  -3  -1   1  224.98   17.60
  -3  -1   1  207.58   16.00
  -3  -1   1  173.78   16.50
  -3  -1   1  217.58   14.80
   4   1  -1  646.14   46.80
   4   1  -1  695.33   46.30
   4   1  -1  616.74   48.20
   4   1  -1  738.13   49.60
   4   1  -1  645.24   49.50
   4   1  -1  643.54   45.90
  -4  -1   1  652.43   50.79
  -4  -1   1  676.63   47.30
  -4  -1   1  687.23   48.90
  -4  -1   1  665.33   47.00
  -4  -1   1  718.63   49.80
   5   1  -1 3526.05  243.68
  -5  -1   1 3716.43  245.78
   6   1  -1 4356.46  299.17
   6   1  -1 4460.25  299.87
   6   1  -1 4377.56  300.37
  -6  -1   1 4500.75  300.67
  -6  -1   1 4596.64  303.07
  -6  -1   1 4511.15  296.97
   7   1  -1   36.00    7.00
   7   1  -1   45.20    9.20
   7   1  -1   36.90    8.30
   7   1  -1   42.90   10.30
   7   1  -1   35.00   11.20
   7   1  -1   51.59   13.70
   7   1  -1   36.00    7.20
  -7  -1   1   46.80   13.30
  -7  -1   1   45.70   13.20
  -7  -1   1   46.00   13.40
  -7  -1   1   30.10    7.70
  -7  -1   1   36.20    8.80
  -7  -1   1   46.80    8.70
  -7  -1   1   44.50    8.80
   8   1  -1  465.15   41.80
   8   1  -1  465.95   40.30
   8   1  -1  469.25   41.20
   8   1  -1  470.15   36.30
   8   1  -1  459.95   36.30
   8   1  -1  526.55   37.90
   8   1  -1  546.45   38.30
   8   1  -1  425.86   35.50
  -8  -1   1  482.15   43.00
  -8  -1   1  446.76   36.10
  -8  -1   1  494.35   41.80
  -8  -1   1  449.95   37.50
  -8  -1   1  485.05   36.30
  -8  -1   1  503.95   36.90
  -8  -1   1  436.46   44.70
   9   1  -1  238.78   22.10
   9   1  -1  214.18   28.60
   9   1  -1  205.78   22.30
   9   1  -1  209.38   21.10
   9   1  -1  235.68   31.00
   9   1  -1  263.77   31.80
   9   1  -1  209.48   20.60
  -9  -1   1  245.88   29.20
  -9  -1   1  189.28   22.50
  -9  -1   1  203.08   21.30
  -9  -1   1  236.88   31.10
  -9  -1   1  249.48   27.50
  -9  -1   1  223.58   33.90
  10   1  -1  660.83   59.49
  10   1  -1  665.33   58.59
  10   1  -1  664.63   52.69
  10   1  -1  708.03   58.49
  10   1  -1  743.83   54.89
  10   1  -1  704.53   53.59
 -10  -1   1  752.22   60.29
 -10  -1   1  797.62   54.19
 -10  -1   1  770.22   62.69
 -10  -1   1  657.53   53.19
 -10  -1   1  765.62   66.49
  11   1  -1 1429.76  107.89
  11   1  -1 1557.94  110.09
  11   1  -1 1560.04  108.79
  11   1  -1 1496.55  115.39
  11   1  -1 1374.66  113.09
  11   1  -1 1530.05  114.89
 -11  -1   1 1548.45  108.99
 -11  -1   1 1786.42  110.19
 -11  -1   1 1554.04  117.79
 -11  -1   1 1555.24  115.19
 -11  -1   1 1739.13  124.49
  12   1  -1  228.28   24.90
  12   1  -1  267.97   35.80
  12   1  -1  237.58   27.20
  12   1  -1  350.46   42.00
  12   1  -1  307.47   38.20
  12   1  -1  238.18   27.70
  12   1  -1  186.68   25.10
 -12  -1   1  234.18   27.40
 -12  -1   1  278.57   39.60
 -12  -1   1  208.08   37.70
 -12  -1   1  252.57   25.90
 -12  -1   1  300.47   40.40
  13   1  -1  147.09   29.70
  13   1  -1  155.38   22.20
  13   1  -1  215.48   37.90
  13   1  -1  162.38   22.10
  13   1  -1  157.98   24.50
  13   1  -1  192.48   23.20
 -13  -1   1  127.19   21.20
 -13  -1   1  178.18   36.70
 -13  -1   1  209.88   36.50
 -13  -1   1  134.89   27.80
  14   1  -1  285.67   32.60
  14   1  -1  181.28   27.00
  14   1  -1  310.87   37.60
  14   1  -1  338.57   42.70
  14   1  -1  243.18   39.50
 -14  -1   1  303.87   50.49
 -14  -1   1  263.17   38.80
 -14  -1   1  358.36   50.79
  15   1  -1   -6.80   12.10
  15   1  -1    3.80   14.40
  15   1  -1  -19.70   16.70
  15   1  -1   10.50   19.90
  15   1  -1    6.10   17.50
 -15  -1   1    4.10   16.90
 -15  -1   1   -3.30   30.70
 -15  -1   1    7.90   20.60
  16   1  -1   91.99   22.40
  16   1  -1   56.89   20.60
  16   1  -1   27.80   21.80
  16   1  -1   46.20   21.70
 -16  -1   1   77.79   28.60
 -16  -1   1   76.99   38.60
 -16  -1   1   93.29   20.00
  17   1  -1   35.80   23.20
  17   1  -1   61.49   36.70
  17   1  -1   52.89   36.80
 -17  -1   1   34.00   38.50
 -17  -1   1   39.10   27.90
 -18   1   0    5.60   22.90
 -18   1   0   69.39   31.30
 -18   1   0   88.59   24.50
  18  -1   0   97.69   33.00
  18  -1   0   41.70   21.30
  18  -1   0   54.89   20.50
 -17   1   0    7.40    9.60
 -17   1   0   66.49   27.30
 -17   1   0   10.90   26.60
  17  -1   0   56.59   26.50
  17  -1   0   44.20   23.50
  17  -1   0   12.70   15.90
  17  -1   0   44.40   19.00
  17  -1   0   35.30   20.80
 -16   1   0  -18.20   24.90
 -16   1   0    4.30   14.40
 -16   1   0   -1.30   19.60
 -16   1   0   19.90   14.70
  16  -1   0    3.00   15.50
  16  -1   0   13.10   14.20
  16  -1   0    2.20   14.00
  16  -1   0   -8.20   16.80
  16  -1   0  -19.20   14.80
 -15   1   0  116.59   34.30
 -15   1   0  163.48   30.40
 -15   1   0  291.57   30.40
 -15   1   0  246.28   41.80
  15  -1   0  184.38   25.30
  15  -1   0  171.28   25.10
  15  -1   0  196.08   29.20
  15  -1   0  192.38   32.30
  15  -1   0  186.88   35.50
 -14   1   0  563.54   49.40
 -14   1   0  695.33   61.59
 -14   1   0  657.73   66.29
 -14   1   0  638.84   56.49
  14  -1   0  611.74   55.99
  14  -1   0  622.44   51.29
  14  -1   0  643.84   55.89
  14  -1   0  484.55   48.40
  14  -1   0  684.03   58.29
 -13   1   0  565.44   49.50
 -13   1   0  663.43   53.69
 -13   1   0  687.63   60.49
 -13   1   0  651.43   56.59
 -13   1   0  710.73   66.19
 -13   1   0  708.53   50.99
  13  -1   0  629.94   51.09
  13  -1   0  600.94   49.60
  13  -1   0  654.73   55.79
  13  -1   0  640.74   51.69
  13  -1   0  561.04   49.00
  13  -1   0  615.54   55.19
  13  -1   0  608.94   56.79
 -12   1   0  132.29   24.80
 -12   1   0  159.08   20.90
 -12   1   0  144.99   32.20
 -12   1   0   92.69   18.10
 -12   1   0  133.49   25.80
 -12   1   0  143.39   18.90
  12  -1   0  129.59   22.50
  12  -1   0  133.59   18.60
  12  -1   0   81.19   21.30
  12  -1   0  132.69   19.20
  12  -1   0  145.89   25.90
  12  -1   0  145.89   18.90
  12  -1   0  100.39   17.30
 -11   1   0   10.30    9.80
 -11   1   0   21.40   11.60
 -11   1   0   13.20    8.20
 -11   1   0    0.80    9.60
 -11   1   0   17.50   17.40
 -11   1   0    2.50   11.00
 -11   1   0   13.10   13.70
  11  -1   0    1.30    7.80
  11  -1   0   10.90    9.10
  11  -1   0   11.80    8.10
  11  -1   0   28.70   13.00
  11  -1   0    3.70   10.50
  11  -1   0   12.20    9.10
  11  -1   0   12.40   12.00
 -10   1   0  169.68   19.60
 -10   1   0  172.28   19.30
 -10   1   0  191.48   25.60
 -10   1   0  207.48   30.40
 -10   1   0  214.78   28.90
 -10   1   0  212.08   21.90
 -10   1   0  226.48   25.20
  10  -1   0  209.28   21.20
  10  -1   0  224.78   27.30
  10  -1   0  163.68   19.70
  10  -1   0  214.88   26.90
  10  -1   0  201.08   20.10
  10  -1   0  259.47   31.50
  10  -1   0  221.88   20.40
  -9   1   0  648.24   47.10
  -9   1   0  610.14   50.39
  -9   1   0  550.74   44.60
  -9   1   0  602.84   51.99
  -9   1   0  563.34   46.20
  -9   1   0  562.14   44.70
   9  -1   0  590.84   45.30
   9  -1   0  632.44   49.20
   9  -1   0  637.14   45.30
   9  -1   0  715.43   45.80
   9  -1   0  630.14   46.10
   9  -1   0  601.04   49.30
   9  -1   0  616.14   48.50
  -8   1   0  175.58   18.90
  -8   1   0  174.28   17.00
  -8   1   0  174.98   18.40
  -8   1   0  185.58   23.20
  -8   1   0  170.48   17.00
  -8   1   0  186.78   22.00
   8  -1   0  199.18   22.20
   8  -1   0  224.08   23.90
   8  -1   0  179.08   18.10
   8  -1   0  187.68   20.30
   8  -1   0  203.48   17.90
   8  -1   0  187.08   17.20
   8  -1   0  218.68   17.50
  -7   1   0 1053.69   72.69
  -7   1   0  942.81   70.49
  -7   1   0 1016.50   74.69
  -7   1   0  978.70   70.79
  -7   1   0  991.70   69.69
  -7   1   0  918.01   69.49
  -7   1   0  972.70   73.19
   7  -1   0  972.00   69.89
   7  -1   0 1107.89   70.59
   7  -1   0  984.40   72.79
   7  -1   0 1061.09   69.89
   7  -1   0 1028.80   72.69
   7  -1   0 1054.19   72.59
   7  -1   0 1104.79   70.89
  -6   1   0 1507.35  100.99
  -6   1   0 1538.95  104.19
  -6   1   0 1534.25  101.69
  -6   1   0 1402.06  100.79
  -6   1   0 1538.85  104.99
  -6   1   0 1537.85  103.29
   6  -1   0 1570.94  103.79
   6  -1   0 1475.55  103.29
   6  -1   0 1464.95  102.99
   6  -1   0 1492.15  101.29
   6  -1   0 1438.66  100.99
  -5   1   0 2052.49  137.89
  -5   1   0 1993.10  138.29
   5  -1   0 2082.39  137.29
   5  -1   0 2012.80  137.59
   5  -1   0 2019.50  137.39
  -4   1   0 1194.28   81.59
  -4   1   0 1083.99   80.29
  -4   1   0 1151.28   81.69
  -4   1   0 1188.48   81.09
   4  -1   0 1266.07   81.59
   4  -1   0 1222.18   81.39
   4  -1   0 1243.78   81.19
  -3   1   0   13.90    3.20
  -3   1   0   29.90    5.10
  -3   1   0   11.30    3.50
  -3   1   0   17.10    3.20
  -3   1   0   10.30    2.50
  -3   1   0   22.40    4.10
  -3   1   0    8.80    3.80
  -3   1   0   11.00    2.80
  -3   1   0   12.20    3.60
   3  -1   0   13.60    3.80
   3  -1   0   11.20    2.70
   3  -1   0   11.70    2.70
   3  -1   0   13.10    3.50
   3  -1   0   15.20    3.10
   3  -1   0   13.70    2.70
   3  -1   0   16.60    4.30
   3  -1   0   13.50    3.00
  -2   1   0  449.86   28.90
  -2   1   0  470.55   28.90
  -2   1   0  380.06   28.60
  -2   1   0  414.36   28.80
  -2   1   0  409.26   28.80
   2  -1   0  417.56   28.70
   2  -1   0  386.46   29.00
   2  -1   0  375.26   28.10
   2  -1   0  471.35   28.80
   2  -1   0  427.96   28.70
   2  -1   0  403.06   28.60
   1   1   0  497.25   34.00
   1   1   0  520.15   35.00
   1   1   0  482.75   32.50
   1   1   0  451.75   33.50
  -1  -1   0  478.65   34.80
  -1  -1   0  481.85   33.30
  -1  -1   0  457.55   32.40
  -1  -1   0  459.65   32.30
   2   1   0 1781.32  119.99
  -2  -1   0 1755.92  118.99
  -2  -1   0 1751.52  120.19
   3   1   0  233.68   19.00
   3   1   0  274.87   19.50
   3   1   0  239.48   20.60
   3   1   0  263.37   18.50
   3   1   0  222.98   18.80
   3   1   0  302.97   21.80
  -3  -1   0  235.18   22.50
  -3  -1   0  231.18   19.40
  -3  -1   0  267.77   18.60
  -3  -1   0  246.38   20.80
   4   1   0 1207.98   84.69
   4   1   0 1275.67   81.49
   4   1   0 1224.78   81.39
   4   1   0 1090.39   82.99
  -4  -1   0 1199.18   83.49
  -4  -1   0 1272.67   80.79
  -4  -1   0 1145.99   81.29
  -4  -1   0 1183.98   83.99
  -4  -1   0 1141.99   80.69
  -4  -1   0 1172.58   85.69
  -4  -1   0 1209.78   81.49
   5   1   0 5408.96  381.56
   5   1   0 4904.21  371.56
  -5  -1   0 5830.32  384.26
  -5  -1   0 5486.25  378.16
  -5  -1   0 5368.26  383.06
   6   1   0  957.60   71.29
   6   1   0  971.70   66.59
   6   1   0  934.91   66.79
   6   1   0  904.41   70.29
   6   1   0  939.51   69.79
   6   1   0 1055.59   68.29
  -6  -1   0  993.00   66.89
  -6  -1   0 1003.40   73.99
  -6  -1   0  908.91   66.19
  -6  -1   0  935.21   69.99
  -6  -1   0  947.11   66.39
  -6  -1   0  998.30   71.39
  -6  -1   0  935.01   67.29
   7   1   0  499.65   34.70
   7   1   0  424.76   34.40
   7   1   0  490.45   34.50
   7   1   0  487.25   36.50
   7   1   0  394.96   37.50
   7   1   0  458.05   38.80
   7   1   0  449.56   35.10
   7   1   0  459.35   39.80
  -7  -1   0  441.26   41.90
  -7  -1   0  431.86   42.10
  -7  -1   0  428.96   38.40
  -7  -1   0  482.05   34.60
  -7  -1   0  410.56   33.80
  -7  -1   0  468.25   39.90
   8   1   0 1372.36   90.89
   8   1   0 1164.18   94.49
   8   1   0 1261.77   96.59
   8   1   0 1206.28   95.49
   8   1   0 1348.57   91.09
   8   1   0 1296.77   91.29
   8   1   0 1410.76   92.29
  -8  -1   0 1279.47   92.19
  -8  -1   0 1392.16   90.99
  -8  -1   0 1301.07   90.89
  -8  -1   0 1388.46  101.29
  -8  -1   0 1312.67   95.69
  -8  -1   0 1282.07   97.09
   9   1   0   12.30   11.60
   9   1   0   19.30    9.10
   9   1   0   33.00   13.60
   9   1   0   27.40   11.50
   9   1   0   13.40    7.30
   9   1   0   13.10   11.30
   9   1   0   12.60    8.70
  -9  -1   0   11.50   12.80
  -9  -1   0    7.70   11.40
  -9  -1   0   16.00    8.50
  -9  -1   0   12.70    9.00
  -9  -1   0   19.40    8.20
  -9  -1   0    6.00   15.70
  10   1   0  582.24   40.60
  10   1   0  497.55   40.90
  10   1   0  524.55   40.10
  10   1   0  432.36   39.20
  10   1   0  422.56   44.00
  10   1   0  461.25   45.20
  10   1   0  470.05   50.69
 -10  -1   0  580.34   50.79
 -10  -1   0  507.25   46.00
 -10  -1   0  478.95   39.50
  11   1   0   66.59   14.60
  11   1   0   80.79   20.40
  11   1   0   78.69   15.00
  11   1   0   68.79   13.80
  11   1   0   85.39   18.00
  11   1   0   57.19   21.00
  11   1   0   86.59   22.00
 -11  -1   0   79.99   25.80
 -11  -1   0   92.19   24.30
 -11  -1   0   96.49   22.50
 -11  -1   0   71.99   21.60
 -11  -1   0   92.39   16.70
 -11  -1   0   65.79   14.40
  12   1   0   -9.80   13.10
  12   1   0    8.00   12.80
  12   1   0   13.50   10.50
  12   1   0    3.90   10.50
  12   1   0   24.40   16.10
  12   1   0   27.00   18.20
  12   1   0   13.50   11.70
 -12  -1   0   27.90   12.00
 -12  -1   0    2.10   14.50
 -12  -1   0    5.80   22.20
 -12  -1   0   12.80   12.30
 -12  -1   0    2.60   17.20
 -12  -1   0    7.90   13.70
  13   1   0  132.09   21.80
  13   1   0  120.09   20.40
  13   1   0  135.29   30.40
  13   1   0  100.09   18.70
  13   1   0  161.68   30.60
 -13  -1   0  139.89   29.70
 -13  -1   0  151.68   35.50
 -13  -1   0  164.78   32.90
 -13  -1   0  133.49   20.40
  14   1   0   58.39   23.20
  14   1   0   41.50   17.60
  14   1   0   57.79   27.20
  14   1   0   45.30   16.80
  14   1   0   59.99   20.00
 -14  -1   0   60.99   29.50
 -14  -1   0   61.69   30.80
 -14  -1   0   59.39   16.30
 -14  -1   0   18.30   19.90
  15   1   0   35.60   23.40
  15   1   0   51.99   20.50
  15   1   0   32.90   16.90
  15   1   0   32.20   15.90
  15   1   0   29.50   21.90
 -15  -1   0   37.40   19.30
 -15  -1   0   48.40   13.90
 -15  -1   0   76.09   36.80
 -15  -1   0   85.29   27.00
  16   1   0   51.49   18.90
  16   1   0   88.89   22.90
  16   1   0   68.59   20.80
  16   1   0   43.50   28.20
 -16  -1   0   87.89   44.50
  17   1   0   -3.70   18.40
  17   1   0   19.40   18.50
  17   1   0   23.30   20.90
 -17  -1   0   71.89   28.00
 -17  -1   0  -16.10   15.90
 -18   1   1    8.10   24.80
 -18   1   1  108.29   20.30
 -18   1   1   28.50   25.20
  18  -1  -1   45.00   25.40
  18  -1  -1   59.09   28.50
  18  -1  -1   56.39   20.20
 -17   1   1   44.20   36.10
  17  -1  -1  -17.70   25.20
  17  -1  -1   29.80   20.30
  17  -1  -1   36.60   17.40
  17  -1  -1   36.00   17.50
  17  -1  -1    9.60   18.60
 -16   1   1   99.29   38.80
 -16   1   1   95.09   20.50
 -16   1   1  133.59   31.30
 -16   1   1  116.59   27.30
  16  -1  -1   48.10   22.90
  16  -1  -1   97.79   20.10
  16  -1  -1   87.29   20.00
  16  -1  -1  116.09   32.80
  16  -1  -1   97.19   24.30
 -15   1   1   30.40   19.80
 -15   1   1   30.20   26.40
 -15   1   1   59.69   26.00
 -15   1   1   42.40   13.00
  15  -1  -1   56.49   19.90
  15  -1  -1   51.29   16.10
  15  -1  -1   38.80   17.70
  15  -1  -1   49.30   15.90
  15  -1  -1   64.39   21.10
 -14   1   1  135.99   29.60
 -14   1   1   82.79   21.90
 -14   1   1   89.29   17.20
 -14   1   1   90.39   31.90
  14  -1  -1   72.49   20.80
  14  -1  -1   77.79   21.80
  14  -1  -1   89.69   20.40
  14  -1  -1  106.09   18.20
  14  -1  -1   73.19   16.90
 -13   1   1  427.56   44.60
 -13   1   1  481.85   39.90
 -13   1   1  426.56   37.50
 -13   1   1  443.56   47.50
 -13   1   1  434.56   54.69
 -13   1   1  491.55   52.89
  13  -1  -1  434.56   37.80
  13  -1  -1  446.56   44.00
  13  -1  -1  364.86   36.90
  13  -1  -1  402.46   41.80
  13  -1  -1  447.76   39.80
  13  -1  -1  476.05   45.30
 -12   1   1  518.75   49.20
 -12   1   1  399.16   40.50
 -12   1   1  544.65   54.19
 -12   1   1  543.85   44.50
 -12   1   1  582.24   48.80
 -12   1   1  495.75   41.20
  12  -1  -1  520.25   46.30
  12  -1  -1  526.25   41.50
  12  -1  -1  457.75   46.30
  12  -1  -1  500.55   46.00
  12  -1  -1  531.45   41.30
  12  -1  -1  520.85   42.70
 -11   1   1  546.35   47.30
 -11   1   1  533.95   43.30
 -11   1   1  532.05   48.50
 -11   1   1  513.45   41.50
 -11   1   1  469.55   40.90
  11  -1  -1  567.54   42.00
  11  -1  -1  543.65   42.80
  11  -1  -1  524.95   45.80
  11  -1  -1  523.85   41.40
  11  -1  -1  500.05   45.20
  11  -1  -1  525.15   46.50
 -10   1   1  307.97   35.50
 -10   1   1  246.48   26.10
 -10   1   1  293.27   30.00
 -10   1   1  297.87   26.30
 -10   1   1  301.17   26.10
 -10   1   1  261.07   24.50
  10  -1  -1  321.87   30.70
  10  -1  -1  285.87   24.10
  10  -1  -1  297.37   24.90
  10  -1  -1  236.08   24.50
  10  -1  -1  280.27   26.20
  10  -1  -1  256.57   28.50
  10  -1  -1  298.37   24.80
[truncated: 4,137,165 more chars]
