# Supplementary material for: Supramolecular trapping of a cationic all-metal σ-aromatic {Bi4} ring
Source: Nat Chem. 2024 May 17;16(9):1523–30. doi: 10.1038/s41557-024-01530-z (PMC11374680; doi:10.1038/s41557-024-01530-z)
Supplement: Supplementary file 7 — Cartesian coordinates of all DFT computed structures. [file 41557_2024_1530_MOESM7_ESM.txt]

A) Optimized coordinates for compound 3 (PBE/def2-TZVP), in Angstrom
 
184
Energy = -9623.225443591
Bi   -1.6574487   -0.0971420   -0.0349033 
Bi   -0.1485526    2.5054919   -0.0289667 
Bi    1.6574155    0.0971593    0.0349118 
Bi    0.1485031   -2.5055123    0.0289675 
Br    0.1121715   -0.0592529   -6.4601867 
N     1.5254470    1.6101146   -3.2704682 
C    -2.7986067    1.0673706   -2.8105069 
C    -3.4739044   -0.2244440   -3.2369113 
C    -2.6564343   -1.4213376   -2.7871842 
C    -3.0787389   -2.5221754   -2.0271683 
H    -4.0374850   -2.6409891   -1.5337880 
C    -2.0379770   -3.4672526   -2.0563378 
H    -2.0625564   -4.4666643   -1.6321493 
C    -1.0054918   -2.9143255   -2.8456876 
C     0.2663015   -3.5825200   -3.3376498 
C     1.4396014   -2.7783398   -2.8051589 
C     2.4930850   -3.2113254   -1.9688086 
H     2.6104126   -4.2005883   -1.5369623 
C     3.4254958   -2.1595199   -1.9065217 
H     4.3752654   -2.1753314   -1.3819431 
C     2.9106281   -1.1108076   -2.6806414 
C     3.6058710    0.1666865   -3.1140309 
C     2.7738809    1.3722831   -2.7194467 
C     3.1521747    2.4690481   -1.9329416 
H     4.0843322    2.5899456   -1.3911970 
C     2.1100432    3.4112790   -2.0127916 
H     2.1121000    4.4090680   -1.5845929 
C     1.1259687    2.8628243   -2.8656346 
C    -0.1266392    3.5252418   -3.4102846 
C    -3.5650065   -0.2527986   -4.8021103 
H    -2.5472628   -0.2505327   -5.2157081 
H    -4.0026936   -1.2198685   -5.0950551 
C    -4.3548466    0.8955998   -5.4268077 
H    -4.3152195    0.8237256   -6.5231097 
H    -3.9363976    1.8717078   -5.1426067 
H    -5.4149933    0.8899274   -5.1337835 
C    -4.9001218   -0.2840192   -2.6263774 
H    -4.8080301   -0.4147330   -1.5348225 
H    -5.3673990    0.7005466   -2.7692199 
C    -5.8533635   -1.3389882   -3.1984317 
H    -6.1605420   -1.0932014   -4.2243937 
H    -6.7683098   -1.3834403   -2.5894549 
H    -5.4160475   -2.3454712   -3.2190881 
C     0.2959912   -3.5844139   -4.8977893 
H     0.3127818   -2.5485658   -5.2599337 
H     1.2549326   -4.0219501   -5.2169225 
C    -0.8701202   -4.3143475   -5.5622563 
H    -0.8031491   -4.2087597   -6.6543267 
H    -1.8361714   -3.8928515   -5.2482256 
H    -0.8833203   -5.3906093   -5.3347862 
C     0.3194415   -5.0422053   -2.8137424 
H     0.4258618   -5.0236073   -1.7149321 
H    -0.6605369   -5.5027577   -3.0062646 
C     1.3999854   -5.9455584   -3.4158582 
H     1.4381290   -6.8992684   -2.8694172 
H     2.4006737   -5.4953274   -3.3740366 
H     1.1891294   -6.1834901   -4.4675863 
C     3.7512109    0.1548585   -4.6746188 
H     2.7484087    0.1578328   -5.1230532 
H     4.2138188    1.1073267   -4.9763911 
C     4.5418295   -1.0226079   -5.2417924 
H     4.0880361   -1.9832949   -4.9586595 
H     5.5879831   -1.0335533   -4.9019385 
H     4.5526229   -0.9709130   -6.3399289 
C     5.0077853    0.2372238   -2.4523274 
H     4.8751432    0.3873592   -1.3674474 
H     5.4797269   -0.7498100   -2.5598630 
C     5.9779731    1.2850240   -3.0075541 
H     6.3191484    1.0247897   -4.0191865 
H     6.8721306    1.3415137   -2.3694441 
H     5.5378879    2.2895646   -3.0570195 
C    -0.0916843    3.5045814   -4.9704962 
H     0.8301414    4.0129992   -5.2938624 
H     0.0110504    2.4674929   -5.3146509 
C    -1.3085007    4.1280999   -5.6519230 
H    -1.2376222    3.9921746   -6.7403546 
H    -1.3975064    5.2074704   -5.4593215 
H    -2.2422351    3.6511973   -5.3200778 
C    -0.2288983    4.9910565   -2.9122967 
H    -1.2470090    5.3477724   -3.1257694 
H    -0.1375906    5.0021473   -1.8119921 
C     0.7652009    5.9871282   -3.5172532 
H     1.8049984    5.6402497   -3.4521354 
H     0.6989634    6.9499928   -2.9898711 
H     0.5489184    6.1827639   -4.5765527 
In    0.0807174   -0.0332744   -3.8977510 
N    -1.5462438    1.4269168   -3.2819318 
C    -1.3215953    2.7327536   -2.9059408 
N    -1.3799638   -1.6599644   -3.2695973 
C    -2.4268759    3.1974622   -2.1597370 
H    -2.5677463    4.2025455   -1.7732722 
N     1.6885123   -1.4877887   -3.2131570 
C    -3.3592504    2.1459937   -2.1113155 
H    -4.3377251    2.1791400   -1.6434315 
Br   -0.1121723    0.0592549    6.4601875 
N    -1.5254488   -1.6101216    3.2704746 
C     2.7985862   -1.0673617    2.8104655 
C     3.4738926    0.2244457    3.2368718 
C     2.6564184    1.4213295    2.7871537 
C     3.0787175    2.5221547    2.0271134 
H     4.0374564    2.6409481    1.5336882 
C     2.0379506    3.4672350    2.0562974 
H     2.0625344    4.4666633    1.6321217 
C     1.0054878    2.9143176    2.8456820 
C    -0.2662929    3.5825125    3.3376600 
C    -1.4395942    2.7783282    2.8051699 
C    -2.4930973    3.2113267    1.9688505 
H    -2.6104072    4.2005858    1.5369873 
C    -3.4255111    2.1595262    1.9065572 
H    -4.3752925    2.1753531    1.3820074 
C    -2.9106424    1.1108112    2.6806765 
C    -3.6058769   -0.1666865    3.1140633 
C    -2.7738934   -1.3722917    2.7194701 
C    -3.1521936   -2.4690700    1.9329890 
H    -4.0843514   -2.5899786    1.3912743 
C    -2.1100647   -3.4112912    2.0128227 
H    -2.1121256   -4.4090667    1.5846261 
C    -1.1259684   -2.8628291    2.8656376 
C     0.1266461   -3.5252474    3.4102818 
C     3.5649999    0.2528027    4.8020700 
H     2.5472560    0.2505390    5.2156677 
H     4.0026828    1.2198804    5.0950013 
C     4.3548406   -0.8955882    5.4267746 
H     4.3152031   -0.8237069    6.5230761 
H     3.9364052   -1.8717034    5.1425817 
H     5.4149890   -0.8899089    5.1337506 
C     4.9001107    0.2840291    2.6263374 
H     4.8080099    0.4147451    1.5347731 
H     5.3673804   -0.7005432    2.7691857 
C     5.8533484    1.3390052    3.1983862 
H     6.1605152    1.0932257    4.2243592 
H     6.7682977    1.3834440    2.5894036 
H     5.4160260    2.3454956    3.2190180 
C    -0.2959656    3.5844064    4.8977985 
H    -0.3127337    2.5485494    5.2599128 
H    -1.2549058    4.0219352    5.2169583 
C     0.8701534    4.3143379    5.5622541 
H     0.8031802    4.2087434    6.6543240 
H     1.8362086    3.8928407    5.2482224 
H     0.8833553    5.3906047    5.3347910 
C    -0.3194432    5.0421964    2.8137565 
H    -0.4258868    5.0236059    1.7149448 
H     0.6605505    5.5027405    3.0062502 
C    -1.3999610    5.9455674    3.4158868 
H    -1.4380998    6.8992806    2.8694438 
H    -2.4006701    5.4953776    3.3740921 
H    -1.1890745    6.1835008    4.4676081 
C    -3.7512169   -0.1548484    4.6746493 
H    -2.7484225   -0.1578191    5.1230919 
H    -4.2138267   -1.1073061    4.9764349 
C    -4.5418368    1.0226205    5.2418223 
H    -4.0880400    1.9833038    4.9586869 
H    -5.5879899    1.0335675    4.9019778 
H    -4.5526370    0.9709284    6.3399584 
C    -5.0077908   -0.2372190    2.4523619 
H    -4.8751571   -0.3873524    1.3674910 
H    -5.4797459    0.7498050    2.5598953 
C    -5.9779806   -1.2850185    3.0075926 
H    -6.3191617   -1.0247775    4.0192167 
H    -6.8721364   -1.3415146    2.3694866 
H    -5.5379021   -2.2895524    3.0570779 
C     0.0917116   -3.5045833    4.9704967 
H    -0.8301031   -4.0129915    5.2938945 
H    -0.0110045   -2.4674939    5.3146525 
C     1.3085352   -4.1281112    5.6519061 
H     1.2376708   -3.9922086    6.7403408 
H     1.3975478   -5.2074766    5.4592956 
H     2.2422648   -3.6512088    5.3200529 
C     0.2289076   -4.9910584    2.9122893 
H     1.2470252   -5.3477500    3.1257480 
H     0.1375857   -5.0021550    1.8119917 
C    -0.7651705   -5.9871459    3.5172637 
H    -1.8049655   -5.6402774    3.4521759 
H    -0.6989431   -6.9500007    2.9898710 
H    -0.5488667   -6.1827926    4.5765556 
In   -0.0807101    0.0332793    3.8977516 
N     1.5462372   -1.4269264    3.2819279 
C     1.3216028   -2.7327612    2.9059424 
N     1.3799596    1.6599568    3.2695849 
C     2.4268659   -3.1974552    2.1597000 
H     2.5677336   -4.2025380    1.7732376 
N    -1.6885185    1.4877772    3.2131699 
C     3.3592314   -2.1459759    2.1112588 
H     4.3376993   -2.1791220    1.6433388 


B) Optimized structures for all M4(q-) compounds discussed in this work (PBE/def2-TZVP), in Angstrom

Al4(4-) rhombus singlet
Energy = -969.5666036668
Al    0.0000000    1.3128421    0.0000000 
Al    2.2534163    0.0000000    0.0000000 
Al    0.0000000   -1.3128421    0.0000000 
Al   -2.2534163    0.0000000    0.0000000 
Al4(4-) rhombus triplet
Energy = -969.5625655662
Al    0.0000000    1.3769631    0.0000000 
Al    2.1781063    0.0000000    0.0000000 
Al    0.0000000   -1.3769631    0.0000000 
Al   -2.1781063    0.0000000    0.0000000 
Al4(4-) butterfly triplet
Energy = -969.5548236277
Al    1.2822382    0.0368581   -1.1926542 
Al   -0.9418221   -0.8703771    1.1926542 
Al    0.9418221    0.8703771    1.1926542 
Al   -1.2822382   -0.0368581   -1.1926542 
Al4(4-) tetrahedron singlet
Energy = -969.5290087478
Al    0.9605232   -0.9605232    0.9605232 
Al   -0.9605232    0.9605232    0.9605232 
Al   -0.9605232   -0.9605232   -0.9605232 
Al    0.9605232    0.9605232   -0.9605232 
Si4 rhombus singlet
Energy = -1157.354957356
Si    0.0000000    1.2038824    0.0000000 
Si    1.9889633    0.0000000    0.0000000 
Si    0.0000000   -1.2038824    0.0000000 
Si   -1.9889633    0.0000000    0.0000000 
Si4 butterfly triplet
Energy = -1157.327298214
Si    1.1432067    0.0279556   -1.0690872 
Si   -0.8365833   -0.7796366    1.0690872 
Si    0.8365833    0.7796366    1.0690872 
Si   -1.1432067   -0.0279556   -1.0690872 
Si4 tetrahedron singlet
Energy = -1157.275224812
Si    0.8793540   -0.8793540    0.8793540 
Si   -0.8793540    0.8793540    0.8793540 
Si   -0.8793540   -0.8793540   -0.8793540 
Si    0.8793540    0.8793540   -0.8793540 
P4(4+) rhombus singlet
Energy = -1363.715699040
P     0.0000000    1.1553694    0.0000000 
P     1.8669541    0.0000000    0.0000000 
P     0.0000000   -1.1553694    0.0000000 
P    -1.8669541    0.0000000    0.0000000 
P4(4+) butterfly triplet
Energy = -1363.671334846
P     1.0766041    0.0576459   -1.0185068 
P    -0.8090185   -0.7116211    1.0185068 
P     0.8090185    0.7116211    1.0185068 
P    -1.0766041   -0.0576459   -1.0185068 
P4(4+) tetrahedron singlet
Energy = -1363.595025411
P     0.8566796   -0.8566796    0.8566796 
P    -0.8566796    0.8566796    0.8566796 
P    -0.8566796   -0.8566796   -0.8566796 
P     0.8566796    0.8566796   -0.8566796 
Ga4(4-) rhombus singlet
Energy = -7698.685829262
Ga    0.0000000    1.3136678    0.0000000 
Ga    2.1986543    0.0000000    0.0000000 
Ga    0.0000000   -1.3136678    0.0000000 
Ga   -2.1986543    0.0000000    0.0000000 
Ga4(4-) rhombus triplet
Energy = -7698.681494283
Ga    0.0000000    1.4031273    0.0000000 
Ga    2.1078033    0.0000000    0.0000000 
Ga    0.0000000   -1.4031273    0.0000000 
Ga   -2.1078033    0.0000000    0.0000000 
Ga4(4-) butterfly triplet
Energy = -7698.675670726
Ga    1.2445594    0.1442394   -1.2160906 
Ga   -0.9907208   -0.7705479    1.2160906 
Ga    0.9907208    0.7705479    1.2160906 
Ga   -1.2445594   -0.1442394   -1.2160906 
Ga4(4-) tetrahedron singlet
Energy = -7698.642804656
Ga    0.9591330   -0.9591330    0.9591330 
Ga   -0.9591330    0.9591330    0.9591330 
Ga   -0.9591330   -0.9591330   -0.9591330 
Ga    0.9591330    0.9591330   -0.9591330 
Ge4 rhombus singlet
Energy = -8306.819698714
Ge    0.0000000    1.2979819    0.0000000 
Ge    2.1034635    0.0000000    0.0000000 
Ge    0.0000000   -1.2979819    0.0000000 
Ge   -2.1034635    0.0000000    0.0000000 
Ge4 butterfly triplet
Energy = -8306.792083589
Ge    1.2152977    0.0473544   -1.1429392 
Ge   -0.9018267   -0.8163282    1.1429392 
Ge    0.9018267    0.8163282    1.1429392 
Ge   -1.2152977   -0.0473544   -1.1429392 
Ge4 tetrahedron singlet
Energy = -8306.755350350
Ge    0.9394431   -0.9394431    0.9394431 
Ge   -0.9394431    0.9394431    0.9394431 
Ge   -0.9394431   -0.9394431   -0.9394431 
Ge    0.9394431    0.9394431   -0.9394431 
As4(4+) rhombus singlet
Energy = -8941.146620290
As    0.0000000    1.2912829    0.0000000 
As    2.0822674    0.0000000    0.0000000 
As    0.0000000   -1.2912829    0.0000000 
As   -2.0822674    0.0000000    0.0000000 
As4(4+) butterfly triplet
Energy = -8941.094843212
As    1.2111575    0.0669488   -1.1535718 
As   -0.9138387   -0.8017415    1.1535718 
As    0.9138387    0.8017415    1.1535718 
As   -1.2111575   -0.0669488   -1.1535718 
As4(4+) tetrahedron singlet
Energy = -8941.060825436
As    0.9418067   -0.9418067    0.9418067 
As   -0.9418067    0.9418067    0.9418067 
As   -0.9418067   -0.9418067   -0.9418067 
As    0.9418067    0.9418067   -0.9418067 
In4(4-) rhombus singlet
Energy = -761.0413085074
In    0.0000000    1.5035570    0.0000000 
In    2.5037211    0.0000000    0.0000000 
In    0.0000000   -1.5035570    0.0000000 
In   -2.5037211    0.0000000    0.0000000 
In4(4-) rhombus triplet
Energy = -761.0364530472
In    0.0000000    1.6073489    0.0000000 
In    2.3952949    0.0000000    0.0000000 
In    0.0000000   -1.6073489    0.0000000 
In   -2.3952949    0.0000000    0.0000000 
In4(4-) butterfly triplet
Energy = -761.0334099726
In    1.4331569    0.1206809   -1.3690967 
In   -1.1088865   -0.9164486    1.3690967 
In    1.1088865    0.9164486    1.3690967 
In   -1.4331569   -0.1206809   -1.3690967 
In4(4-) tetrahedron singlet
Energy = -761.0113294191
In    1.0933456   -1.0933456    1.0933456 
In   -1.0933456    1.0933456    1.0933456 
In   -1.0933456   -1.0933456   -1.0933456 
In    1.0933456    1.0933456   -1.0933456 
Sn4 rhombus singlet
Energy = -857.3378775633
Sn    0.0000000    1.4981728    0.0000000 
Sn    2.4306362    0.0000000    0.0000000 
Sn    0.0000000   -1.4981728    0.0000000 
Sn   -2.4306362    0.0000000    0.0000000 
Sn4 butterfly triplet
Energy = -857.3119797473
Sn    1.4091862    0.0247383   -1.3133430 
Sn   -1.0234928   -0.9670562    1.3133430 
Sn    1.0234928    0.9670562    1.3133430 
Sn   -1.4091862   -0.0247383   -1.3133430 
Sn4 tetrahedron singlet
Energy = -857.2949004782
Sn    1.0740692   -1.0740692    1.0740692 
Sn   -1.0740692    1.0740692    1.0740692 
Sn   -1.0740692   -1.0740692   -1.0740692 
Sn    1.0740692    1.0740692   -1.0740692 
Sb4(4+) rhombus singlet
Energy = -960.2215819108
Sb    0.0000000    1.4898348    0.0000000 
Sb    2.4015541    0.0000000    0.0000000 
Sb    0.0000000   -1.4898348    0.0000000 
Sb   -2.4015541    0.0000000    0.0000000 
Sb4(4+) butterfly triplet
Energy = -960.1744976325
Sb    1.4847380   -0.0567316   -1.2825782 
Sb   -0.9454587   -0.9925838    1.2825782 
Sb    0.9454587    0.9925838    1.2825782 
Sb   -1.4847380    0.0567316   -1.2825782 
Sb4(4+) tetrahedron singlet
Energy = -960.1649076826
Sb    1.0715110   -1.0715110    1.0715110 
Sb   -1.0715110    1.0715110    1.0715110 
Sb   -1.0715110   -1.0715110   -1.0715110 
Sb    1.0715110    1.0715110   -1.0715110 
Tl4(4-) rhombus singlet
Energy = -690.6715895046
Tl    0.0000000    1.5698577    0.0000000 
Tl    2.5804884    0.0000000    0.0000000 
Tl    0.0000000   -1.5698577    0.0000000 
Tl   -2.5804884    0.0000000    0.0000000 
Tl4(4-) rhombus triplet
Energy = -690.6662207467
Tl    0.0000000    1.6926702    0.0000000 
Tl    2.4532080    0.0000000    0.0000000 
Tl    0.0000000   -1.6926702    0.0000000 
Tl   -2.4532080    0.0000000    0.0000000 
Tl4(4-) butterfly triplet
Energy = -690.6651998449
Tl    1.4741449    0.1261343   -1.4064445 
Tl   -1.1411672   -0.9405505    1.4064445 
Tl    1.1411672    0.9405505    1.4064445 
Tl   -1.4741449   -0.1261343   -1.4064445 
Tl4(4-) tetrahedron singlet
Energy = -690.6478498504
Tl    1.1300328   -1.1300328    1.1300328 
Tl   -1.1300328    1.1300328    1.1300328 
Tl   -1.1300328   -1.1300328   -1.1300328 
Tl    1.1300328    1.1300328   -1.1300328 
Pb4 rhombus singlet
Energy = -771.7739439599
Pb    0.0000000    1.5712848    0.0000000 
Pb    2.5520476    0.0000000    0.0000000 
Pb    0.0000000   -1.5712848    0.0000000 
Pb   -2.5520476    0.0000000    0.0000000 
Pb4 butterfly triplet
Energy = -771.7468520075
Pb    1.4843113    0.0067164   -1.3758455 
Pb   -1.0641797   -1.0320342    1.3758455 
Pb    1.0641797    1.0320342    1.3758455 
Pb   -1.4843113   -0.0067164   -1.3758455 
Pb4 tetrahedron singlet
Energy = -771.7429328799
Pb    1.1209294   -1.1209294    1.1209294 
Pb   -1.1209294    1.1209294    1.1209294 
Pb   -1.1209294   -1.1209294   -1.1209294 
Pb    1.1209294    1.1209294   -1.1209294 
Bi4(4+) rhombus singlet
Energy = -857.9934278326
Bi    0.0000000    1.5648883    0.0000000 
Bi    2.5393726    0.0000000    0.0000000 
Bi    0.0000000   -1.5648883    0.0000000 
Bi   -2.5393726    0.0000000    0.0000000 
Bi4(4+) butterfly triplet
Energy = -857.9482483561
Bi    1.4909082   -0.1230072   -1.3882498 
Bi   -0.9781358   -1.1292466    1.3882498 
Bi    0.9781358    1.1292466    1.3882498 
Bi   -1.4909082    0.1230072   -1.3882498 
Bi4(4+) tetrahedron singlet
Energy = -857.9519151953
Bi    1.1174072   -1.1174072    1.1174072 
Bi   -1.1174072    1.1174072    1.1174072 
Bi   -1.1174072   -1.1174072   -1.1174072 
Bi    1.1174072    1.1174072   -1.1174072 
Bi4Me4 PBE/dhf-TZVP
Energy = -1018.247241252
Bi    0.0000000    1.9826918    0.5858341 
Bi    0.0000000   -1.9826918    0.5858341 
Bi    1.9828642    0.0000000   -0.5861339 
Bi   -1.9828642    0.0000000   -0.5861339 
C     3.4839998    0.0000000    1.1721490 
C    -3.4839998    0.0000000    1.1721490 
H     3.3346676   -0.8977127    1.7813840 
H     4.4927283    0.0000000    0.7411746 
H     3.3346676    0.8977127    1.7813840 
H    -3.3346676   -0.8977127    1.7813840 
H    -3.3346676    0.8977127    1.7813840 
H    -4.4927283    0.0000000    0.7411746 
C     0.0000000    3.4841824   -1.1721309 
C     0.0000000   -3.4841824   -1.1721309 
H     0.0000000   -4.4928004   -0.7409115 
H     0.8977200   -3.3349657   -1.7813748 
H    -0.8977200   -3.3349657   -1.7813748 
H     0.8977200    3.3349657   -1.7813748 
H     0.0000000    4.4928004   -0.7409115 
H    -0.8977200    3.3349657   -1.7813748 
BiCp* PBE/dhf-TZVP
Energy = -604.3370684232
Bi   -1.5088169    0.6838710   -2.4831358 
C     0.5757169   -0.0149718    0.1796484 
C    -0.2453095    1.1032169    0.0755028 
C    -1.6341941    0.6353566   -0.0981066 
C    -1.5736997   -0.8380085   -0.0365161 
C    -0.2408488   -1.2082712    0.1107898 
C     2.0668060   -0.0367571    0.3019428 
H     2.5349846   -0.5941310   -0.5267046 
H     2.3882580   -0.5340209    1.2321091 
H     2.4938975    0.9745445    0.3049178 
C     0.3146916   -2.5968880    0.1543300 
H    -0.4699999   -3.3571910    0.0477713 
H     0.8376126   -2.7928729    1.1051390 
H     1.0532878   -2.7649542   -0.6473373 
C    -2.7812263   -1.7239577   -0.0196050 
H    -3.5512622   -1.3846356   -0.7289417 
H    -3.2501790   -1.7432010    0.9798948 
H    -2.5308056   -2.7611619   -0.2806513 
C    -2.8123778    1.4100954    0.4478163 
H    -2.7697234    2.4725704    0.1707786 
H    -2.8246184    1.3553806    1.5510545 
H    -3.7701867    1.0100870    0.0872121 
C     0.1385845    2.5431118    0.2260112 
H    -0.0737681    2.9099472    1.2456182 
H    -0.4141999    3.1921174   -0.4700417 
H     1.2094735    2.7020839    0.0402969 
Al-Cl (domed)
Energy = -2320.933014612
Cl   -0.1132740    0.0472250    5.7952946 
N    -1.4349009   -1.5045827    3.1050540 
C     2.8032974   -1.0489754    2.8605707 
C     3.4445171    0.2417587    3.2854454 
C     2.6252003    1.3836770    2.7547311 
C     3.0934256    2.4916309    2.0633848 
H     4.0967348    2.6337396    1.6721253 
C     2.0369372    3.4372548    2.0403298 
H     2.0789451    4.4437644    1.6322951 
C     0.9695552    2.8590758    2.7122665 
C    -0.2718377    3.5479369    3.2044670 
C    -1.4610197    2.7483806    2.7572918 
C    -2.5916470    3.2322560    2.1152632 
H    -2.7435464    4.2426578    1.7465937 
C    -3.5330916    2.1732948    2.0908470 
H    -4.5490435    2.2190021    1.7075413 
C    -2.9298442    1.0898264    2.7134403 
C    -3.5954152   -0.1820529    3.1536469 
C    -2.7578547   -1.3382767    2.6879104 
C    -3.1862964   -2.4465282    1.9717610 
H    -4.1670800   -2.5904967    1.5269862 
C    -2.1261787   -3.3889479    2.0048307 
H    -2.1396866   -4.3927436    1.5895527 
C    -1.1006916   -2.8112653    2.7398245 
C     0.1226659   -3.4968595    3.2782039 
C     3.4527660    0.3211647    4.8514800 
H     2.4091949    0.3254053    5.1914577 
H     3.8770806    1.2974410    5.1395253 
C     4.2011131   -0.8092334    5.5574974 
H     4.1103936   -0.7079313    6.6504378 
H     3.7863216   -1.7874883    5.2725268 
H     5.2754529   -0.8213666    5.3169353 
C     4.9051035    0.3114049    2.7610589 
H     4.8751677    0.4370863    1.6667299 
H     5.3755067   -0.6663143    2.9377032 
C     5.8236595    1.3734437    3.3801474 
H     6.0813136    1.1302359    4.4214297 
H     6.7683195    1.4240068    2.8167436 
H     5.3763044    2.3759049    3.3762588 
C    -0.2449277    3.5885678    4.7700737 
H    -0.2863920    2.5537891    5.1333936 
H    -1.1722782    4.0760742    5.1139536 
C     0.9755896    4.2790287    5.3789002 
H     0.9396283    4.2281509    6.4785791 
H     1.9031812    3.7893385    5.0464870 
H     1.0417035    5.3425772    5.1015010 
C    -0.3288767    4.9986962    2.6527044 
H    -0.5306812    4.9507272    1.5705772 
H     0.6748751    5.4368555    2.7517039 
C    -1.3157597    5.9650500    3.3208508 
H    -1.3758713    6.8987120    2.7403556 
H    -2.3298036    5.5509083    3.3962297 
H    -0.9931489    6.2365187    4.3368109 
C    -3.6616957   -0.2071887    4.7189402 
H    -2.6310570   -0.2225913    5.0962522 
H    -4.1205069   -1.1612077    5.0280452 
C    -4.4044850    0.9678875    5.3544350 
H    -3.9466550    1.9225405    5.0547004 
H    -5.4665199    1.0027844    5.0657674 
H    -4.3649551    0.9009166    6.4530702 
C    -5.0334554   -0.2601724    2.5739564 
H    -4.9612628   -0.4099524    1.4846481 
H    -5.5062326    0.7232007    2.7099521 
C    -5.9770094   -1.3071825    3.1792884 
H    -6.2633133   -1.0488583    4.2094759 
H    -6.9050617   -1.3597854    2.5891774 
H    -5.5364153   -2.3127704    3.2003156 
C     0.0352715   -3.5215649    4.8428921 
H    -0.8901969   -4.0513589    5.1241073 
H    -0.0840905   -2.4862780    5.1871957 
C     1.2356320   -4.1464343    5.5537090 
H     1.1231572   -4.0630149    6.6460857 
H     1.3595663   -5.2145232    5.3171213 
H     2.1662521   -3.6332689    5.2692132 
C     0.2258329   -4.9526245    2.7469775 
H     1.2469930   -5.3118065    2.9389688 
H     0.1167195   -4.9307485    1.6506960 
C    -0.7381247   -5.9866770    3.3431859 
H    -1.7853429   -5.6585810    3.3108766 
H    -0.6651604   -6.9315432    2.7826234 
H    -0.4939212   -6.2133238    4.3914209 
Al   -0.0816295    0.0297437    3.5279441 
N     1.4659479   -1.3448812    3.1445971 
C     1.3317152   -2.7080129    2.8617964 
N     1.2805798    1.5516414    3.0977036 
C     2.5075978   -3.2161636    2.3279579 
H     2.6889866   -4.2406835    2.0144810 
N    -1.6159483    1.3971034    3.0786570 
C     3.4476267   -2.1565880    2.3272648 
H     4.4863369   -2.2154886    2.0135604 
GaCl (domed)
Energy = -4003.137357170
Cl   -0.1148863    0.0495930    5.9012545 
N    -1.4659575   -1.5360770    3.1530238 
C     2.8188225   -1.0571263    2.8777283 
C     3.4535620    0.2391465    3.3076177 
C     2.6398731    1.3883201    2.7746327 
C     3.0950164    2.4795033    2.0452196 
H     4.0920287    2.6129566    1.6343753 
C     2.0370491    3.4252234    2.0130856 
H     2.0739211    4.4202730    1.5767302 
C     0.9776563    2.8673042    2.7176624 
C    -0.2706843    3.5565908    3.2016441 
C    -1.4688885    2.7606403    2.7601726 
C    -2.5935173    3.2305805    2.0934777 
H    -2.7406706    4.2326485    1.7000849 
C    -3.5376551    2.1720647    2.0809293 
H    -4.5482194    2.2116532    1.6822974 
C    -2.9454313    1.0984964    2.7345980 
C    -3.6044457   -0.1794716    3.1790076 
C    -2.7719459   -1.3424414    2.7101878 
C    -3.1837368   -2.4319922    1.9533083 
H    -4.1561441   -2.5661677    1.4868001 
C    -2.1218726   -3.3747411    1.9773987 
H    -2.1291020   -4.3662937    1.5327120 
C    -1.1076160   -2.8197361    2.7479447 
C     0.1237451   -3.5050016    3.2776710 
C     3.4562557    0.3149234    4.8729270 
H     2.4121586    0.3144543    5.2115237 
H     3.8755547    1.2922064    5.1648009 
C     4.2077945   -0.8137503    5.5783751 
H     4.1120523   -0.7161301    6.6711516 
H     3.7993136   -1.7935012    5.2892246 
H     5.2831148   -0.8190023    5.3421200 
C     4.9148738    0.3087227    2.7861784 
H     4.8870335    0.4248302    1.6907313 
H     5.3874372   -0.6664979    2.9718178 
C     5.8245636    1.3819678    3.3976757 
H     6.0773496    1.1528277    4.4433620 
H     6.7720799    1.4317546    2.8391168 
H     5.3701750    2.3812373    3.3783636 
C    -0.2461602    3.6067239    4.7666781 
H    -0.2863636    2.5743033    5.1374899 
H    -1.1749936    4.0944197    5.1061617 
C     0.9717989    4.3040008    5.3728481 
H     0.9325721    4.2626740    6.4727606 
H     1.9009603    3.8124128    5.0477527 
H     1.0369712    5.3651169    5.0863124 
C    -0.3240998    5.0025992    2.6375257 
H    -0.5204487    4.9452278    1.5548019 
H     0.6796691    5.4407853    2.7373465 
C    -1.3163567    5.9723945    3.2917230 
H    -1.3722120    6.9027566    2.7056066 
H    -2.3305468    5.5572464    3.3601005 
H    -1.0027714    6.2494891    4.3089959 
C    -3.6659112   -0.2028005    4.7435528 
H    -2.6347303   -0.2107437    5.1197552 
H    -4.1170531   -1.1595394    5.0555105 
C    -4.4160708    0.9676585    5.3789122 
H    -3.9703063    1.9255501    5.0712877 
H    -5.4805667    0.9898316    5.0983745 
H    -4.3672565    0.9065771    6.4774350 
C    -5.0430559   -0.2576599    2.6013367 
H    -4.9722936   -0.3963548    1.5104764 
H    -5.5190788    0.7228952    2.7474009 
C    -5.9772523   -1.3173493    3.1977034 
H    -6.2577301   -1.0758781    4.2335748 
H    -6.9089240   -1.3671410    2.6131743 
H    -5.5296140   -2.3201977    3.2002779 
C     0.0426283   -3.5373407    4.8421661 
H    -0.8842611   -4.0638222    5.1248531 
H    -0.0703662   -2.5035038    5.1935647 
C     1.2428453   -4.1723511    5.5440492 
H     1.1345596   -4.0961991    6.6373077 
H     1.3608589   -5.2392345    5.2992901 
H     2.1745689   -3.6610404    5.2597557 
C     0.2240374   -4.9565332    2.7353994 
H     1.2431851   -5.3208993    2.9289513 
H     0.1204438   -4.9251438    1.6387779 
C    -0.7499969   -5.9882568    3.3177929 
H    -1.7947804   -5.6531407    3.2759475 
H    -0.6770819   -6.9311786    2.7540643 
H    -0.5173778   -6.2202851    4.3675171 
Ga   -0.0817238    0.0312853    3.5822771 
N     1.4946033   -1.3709108    3.1779791 
C     1.3405702   -2.7198403    2.8645309 
N     1.3099532    1.5823774    3.1409226 
C     2.5122910   -3.2173647    2.3068567 
H     2.6894922   -4.2357147    1.9707509 
N    -1.6462365    1.4255472    3.1149833 
C     3.4542015   -2.1576482    2.3149162 
H     4.4887351   -2.2117395    1.9859784 
GaF (domed)
Energy = -3642.901368201
F    -0.1014606    0.0451556    5.3727881 
N    -1.4627963   -1.5358622    3.0992117 
C     2.8189405   -1.0578000    2.8267749 
C     3.4408537    0.2372629    3.2794372 
C     2.6433636    1.3929614    2.7352096 
C     3.1099430    2.4974689    2.0317049 
H     4.1132593    2.6389911    1.6386442 
C     2.0510938    3.4442477    2.0028052 
H     2.0928787    4.4483394    1.5874351 
C     0.9830926    2.8709853    2.6830667 
C    -0.2698625    3.5414124    3.1819628 
C    -1.4664575    2.7582908    2.7134214 
C    -2.5938483    3.2349973    2.0545607 
H    -2.7444189    4.2418080    1.6739741 
C    -3.5383751    2.1748490    2.0377014 
H    -4.5528697    2.2176962    1.6486585 
C    -2.9407472    1.0971168    2.6809943 
C    -3.5894768   -0.1775983    3.1497995 
C    -2.7724599   -1.3484234    2.6725390 
C    -3.1968368   -2.4507655    1.9399965 
H    -4.1765071   -2.5928719    1.4907580 
C    -2.1340087   -3.3942297    1.9661363 
H    -2.1477409   -4.3944070    1.5407135 
C    -1.1096049   -2.8241668    2.7133905 
C     0.1260341   -3.4916169    3.2566504 
C     3.3835289    0.2991467    4.8465985 
H     2.3252480    0.2775088    5.1412520 
H     3.7745410    1.2806562    5.1627512 
C     4.1283124   -0.8231814    5.5694199 
H     3.9869439   -0.7413778    6.6584906 
H     3.7524602   -1.8072338    5.2525567 
H     5.2120028   -0.8034316    5.3766080 
C     4.9169227    0.3105182    2.8064597 
H     4.9231231    0.4352301    1.7114383 
H     5.3839289   -0.6663722    2.9989452 
C     5.8039475    1.3818510    3.4532346 
H     6.0165423    1.1516338    4.5075953 
H     6.7720418    1.4324045    2.9312550 
H     5.3500373    2.3808938    3.4176201 
C    -0.2493515    3.5254358    4.7498590 
H    -0.2750554    2.4754573    5.0724988 
H    -1.1854327    3.9850399    5.1082179 
C     0.9581999    4.2136673    5.3866524 
H     0.9177525    4.1284432    6.4839672 
H     1.8943960    3.7480942    5.0439931 
H     1.0089529    5.2860598    5.1424688 
C    -0.3245861    5.0055181    2.6712351 
H    -0.5148838    4.9859268    1.5859061 
H     0.6772738    5.4435099    2.7917267 
C    -1.3269842    5.9447479    3.3533973 
H    -1.3798664    6.8987960    2.8064219 
H    -2.3399237    5.5225741    3.3916504 
H    -1.0265587    6.1795034    4.3852195 
C    -3.5945326   -0.1835370    4.7177688 
H    -2.5481248   -0.1798946    5.0525205 
H    -4.0269123   -1.1395254    5.0573306 
C    -4.3300096    0.9898627    5.3651212 
H    -3.8985555    1.9466773    5.0346361 
H    -5.4025136    1.0038433    5.1165617 
H    -4.2480307    0.9395973    6.4622177 
C    -5.0439193   -0.2577539    2.6172115 
H    -5.0052266   -0.4082730    1.5261185 
H    -5.5135533    0.7256701    2.7664143 
C    -5.9599983   -1.3113331    3.2509365 
H    -6.2026508   -1.0645234    4.2950979 
H    -6.9119883   -1.3615761    2.7001850 
H    -5.5143436   -2.3150718    3.2419618 
C     0.0514841   -3.4596485    4.8235412 
H    -0.8830003   -3.9577640    5.1315346 
H    -0.0422725   -2.4084053    5.1290564 
C     1.2441207   -4.0874320    5.5448393 
H     1.1468227   -3.9608890    6.6344103 
H     1.3372401   -5.1662937    5.3467154 
H     2.1839904   -3.6096623    5.2310253 
C     0.2246429   -4.9599903    2.7657870 
H     1.2447722   -5.3176963    2.9680417 
H     0.1173717   -4.9658678    1.6689058 
C    -0.7503300   -5.9689494    3.3848421 
H    -1.7950790   -5.6368670    3.3225912 
H    -0.6729573   -6.9344908    2.8614600 
H    -0.5239856   -6.1564421    4.4447953 
Ga   -0.0790021    0.0300005    3.5152181 
N     1.4949641   -1.3701410    3.1186435 
C     1.3427787   -2.7197221    2.8179414 
N     1.3108364    1.5808440    3.0852377 
C     2.5178292   -3.2233840    2.2710062 
H     2.6975778   -4.2459331    1.9483410 
N    -1.6418414    1.4221999    3.0553835 
C     3.4602939   -2.1620318    2.2762544 
H     4.4985831   -2.2184077    1.9587543 
InBr (domed)
Energy = -4382.458382732
Br   -0.1252586    0.0569887    6.4719386 
N    -1.5478226   -1.6220421    3.3082066 
C     2.8410981   -1.0735787    2.8975121 
C     3.4826947    0.2308949    3.3331266 
C     2.6771108    1.4155460    2.8352766 
C     3.0913010    2.4678050    2.0227709 
H     4.0599739    2.5727790    1.5401437 
C     2.0328557    3.4177376    1.9975787 
H     2.0447644    4.3814991    1.4934210 
C     1.0086694    2.9058695    2.7898179 
C    -0.2700374    3.5842798    3.2422853 
C    -1.4775072    2.7860582    2.7898371 
C    -2.5489151    3.2037208    2.0048631 
H    -2.6634839    4.1734035    1.5265951 
C    -3.4965846    2.1435620    1.9932831 
H    -4.4700869    2.1552804    1.5083872 
C    -2.9647068    1.1149680    2.7662827 
C    -3.6302358   -0.1708257    3.2174842 
C    -2.8067683   -1.3674795    2.7823269 
C    -3.1678365   -2.4094034    1.9319277 
H    -4.1050240   -2.5101882    1.3895158 
C    -2.1056230   -3.3554977    1.9582729 
H    -2.0841930   -4.3113613    1.4401707 
C    -1.1355975   -2.8561321    2.8239931 
C     0.1279421   -3.5320210    3.3208417 
C     3.5244964    0.2805995    4.8967250 
H     2.4912323    0.2813794    5.2695955 
H     3.9533024    1.2515915    5.1949839 
C     4.2884925   -0.8616595    5.5656844 
H     4.2179203   -0.7823105    6.6616358 
H     3.8711543   -1.8355817    5.2695908 
H     5.3577349   -0.8632283    5.3039922 
C     4.9306866    0.2950250    2.7750992 
H     4.8747286    0.4077847    1.6804585 
H     5.4043585   -0.6819965    2.9504316 
C     5.8511037    1.3735389    3.3579294 
H     6.1216991    1.1577472    4.4020855 
H     6.7887680    1.4180031    2.7826986 
H     5.3929328    2.3712885    3.3324210 
C    -0.2769638    3.6636226    4.8039143 
H    -0.3089700    2.6402731    5.2018507 
H    -1.2208090    4.1391242    5.1177627 
C     0.9158683    4.3933567    5.4213195 
H     0.8611466    4.3608813    6.5206268 
H     1.8605221    3.9198930    5.1144837 
H     0.9599349    5.4527779    5.1253852 
C    -0.3186058    5.0188130    2.6490361 
H    -0.4697567    4.9377736    1.5606439 
H     0.6758820    5.4709031    2.7790900 
C    -1.3550253    5.9801912    3.2418046 
H    -1.3965993    6.9035322    2.6436613 
H    -2.3638321    5.5464544    3.2615000 
H    -1.0982371    6.2722431    4.2708277 
C    -3.7308907   -0.1682213    4.7776279 
H    -2.7120155   -0.1715463    5.1881297 
H    -4.1881381   -1.1200683    5.0951897 
C    -4.4976477    1.0108664    5.3759606 
H    -4.0487286    1.9648447    5.0610241 
H    -5.5557179    1.0222110    5.0722643 
H    -4.4716490    0.9693931    6.4759504 
C    -5.0540520   -0.2455702    2.6033469 
H    -4.9547785   -0.3779399    1.5140616 
H    -5.5326402    0.7352974    2.7413671 
C    -5.9955908   -1.3147056    3.1676590 
H    -6.2933683   -1.0912476    4.2028148 
H    -6.9173769   -1.3589065    2.5673848 
H    -5.5422107   -2.3153261    3.1596863 
C     0.0833897   -3.5935384    4.8833206 
H    -0.8386318   -4.1206897    5.1799754 
H    -0.0187808   -2.5686301    5.2652247 
C     1.2968315   -4.2457865    5.5453261 
H     1.2168612   -4.1841595    6.6416878 
H     1.3990317   -5.3097289    5.2821834 
H     2.2246536   -3.7368343    5.2444564 
C     0.2248990   -4.9719565    2.7479356 
H     1.2432951   -5.3427752    2.9353957 
H     0.1249957   -4.9160326    1.6520983 
C    -0.7615896   -6.0052497    3.3029187 
H    -1.8027798   -5.6598785    3.2470898 
H    -0.6871654   -6.9417661    2.7289815 
H    -0.5474152   -6.2512193    4.3534862 
In   -0.0836784    0.0337016    3.8032909 
N     1.5583783   -1.4310506    3.2889314 
C     1.3531719   -2.7451657    2.8937480 
N     1.3866156    1.6649403    3.2805863 
C     2.4812163   -3.2018058    2.2167335 
H     2.6297296   -4.1942494    1.7976540 
N    -1.7143589    1.4923839    3.2331712 
C     3.4261854   -2.1396147    2.2185744 
H     4.4300381   -2.1718095    1.8016132 
AlCl (ruffled)
Energy = -2320.959154430
N     1.4901674    1.2299774   -0.2721889 
C     0.1527565    3.1064021    0.7939587 
C     0.1791814    2.5400273    2.2633498 
H     0.2657868    1.4442040    2.1868926 
H     1.1142481    2.8906541    2.7344524 
C     0.2171479    4.6541982    0.8822069 
H    -0.6472706    4.9966061    1.4715343 
H     1.1063813    4.9128779    1.4814237 
N    -1.3435428    1.3347546   -0.2328137 
C    -2.6734181    1.2444360   -0.6334093 
C    -1.1192839    2.6590831    0.1176098 
C    -3.2601112    2.5057977   -0.5712424 
H    -4.2929381    2.7489087   -0.8123397 
C    -2.2776110    3.4021912   -0.0837747 
H    -2.4153507    4.4585414    0.1348503 
C    -3.3989690   -0.0273890   -1.0342713 
C    -4.8706325    0.0689054   -0.5106557 
H    -5.4169520   -0.8241168   -0.8484478 
H    -5.3523019    0.9194225   -1.0200962 
C    -3.4818300   -0.0805534   -2.6026692 
H    -2.4549219   -0.0249326   -2.9859668 
H    -3.9941143    0.8435583   -2.9229777 
N    -1.4433697   -1.3751159   -0.0048597 
C    -1.3174167   -2.6129614    0.6076412 
C    -2.7648535   -1.2674858   -0.4332446 
C    -2.5290600   -3.2939476    0.5472665 
H    -2.7435325   -4.2732435    0.9684830 
C    -3.4423593   -2.4451667   -0.1236487 
H    -4.4914928   -2.6542522   -0.3195918 
C    -0.0756790   -3.0089515    1.3672740 
C     0.0084206   -2.1606324    2.6915499 
H     0.1790483   -1.1127754    2.3961909 
H     0.9183872   -2.4795862    3.2294888 
C    -0.1250564   -4.5071644    1.7680962 
H    -1.0038435   -4.6560337    2.4142554 
H     0.7513564   -4.7045980    2.4081618 
N     1.3859267   -1.4859362   -0.0396131 
C     2.7049150   -1.4777715   -0.4891504 
C     1.1795524   -2.7083260    0.5824007 
C     3.2992137   -2.7000044   -0.1822949 
H     4.3269392   -2.9866969   -0.3928312 
C     2.3374418   -3.4760760    0.5085983 
H     2.4864159   -4.4682569    0.9280032 
C     3.4209342   -0.2892081   -1.1031141 
C     4.9066501   -0.3104717   -0.6125623 
H     5.4424902    0.5017542   -1.1303918 
H     5.3736757   -1.2417146   -0.9654498 
C     3.4640990   -0.3445876   -2.6731333 
H     4.0315691    0.5424346   -3.0053439 
H     2.4347072   -0.2190038   -3.0332538 
C     1.3799936    2.5625830    0.1011841 
C     2.8065833    1.0338952   -0.6815053 
C     2.5965496    3.2082531   -0.0937948 
H     2.8233754    4.2471200    0.1342950 
C     3.4975960    2.2406887   -0.6021694 
H     4.5456016    2.4008744   -0.8465858 
Al    0.0168675   -0.1022153   -0.4759584 
C    -5.0424465    0.2159971    1.0004598 
H    -4.5482762    1.1284052    1.3642360 
H    -6.1097552    0.2714290    1.2674866 
H    -4.6009407   -0.6422810    1.5275387 
C    -4.1803997   -1.2921453   -3.2227286 
H    -3.7200902   -2.2301493   -2.8785172 
H    -5.2517773   -1.3386529   -2.9748477 
H    -4.1009249   -1.2565201   -4.3207836 
C    -1.2027035   -2.2190666    3.6224900 
H    -1.3610494   -3.2240692    4.0417142 
H    -1.0678382   -1.5283593    4.4693922 
H    -2.1192002   -1.9303839    3.0869544 
C    -0.1665605   -5.5491191    0.6447834 
H    -0.1954787   -6.5643136    1.0711784 
H    -1.0556449   -5.4250351    0.0122382 
H     0.7157877   -5.4816243   -0.0052812 
C     5.1229154   -0.1854220    0.8952010 
H     4.7125010    0.7619275    1.2731262 
H     4.6253754   -1.0085337    1.4282413 
H     6.1969303   -0.2177703    1.1381221 
C     4.0626938   -1.6007980   -3.3090522 
H     5.1353041   -1.7175418   -3.0918557 
H     3.5511924   -2.5055698   -2.9483785 
H     3.9541224   -1.5617397   -4.4044459 
C    -1.0180558    2.8793512    3.1513484 
H    -1.9574213    2.5586468    2.6771798 
H    -0.9312387    2.3675442    4.1224609 
H    -1.0961113    3.9578032    3.3555867 
C     0.2535566    5.4430622   -0.4310790 
H    -0.6415994    5.2544734   -1.0387612 
H     0.2983734    6.5238397   -0.2231869 
H     1.1297013    5.1797974   -1.0384500 
Cl   -0.0176460   -0.3131588   -2.7600162 
GaCl (ruffled)
Energy = -4003.154097033
N     1.5276295    1.2606545   -0.2599757 
C     0.1494654    3.1514030    0.7395014 
C     0.1611376    2.6206851    2.2230354 
H     0.2658738    1.5251926    2.1739028 
H     1.0834409    2.9988160    2.6981708 
C     0.2132446    4.7010369    0.7898783 
H    -0.6584099    5.0586127    1.3590169 
H     1.0949546    4.9758794    1.3925342 
N    -1.3740215    1.3666287   -0.2315602 
C    -2.7051061    1.2591450   -0.6080224 
C    -1.1277930    2.6958727    0.0713939 
C    -3.2863884    2.5261959   -0.5722272 
H    -4.3224976    2.7673435   -0.8012316 
C    -2.2906864    3.4345910   -0.1341467 
H    -2.4241637    4.4976600    0.0531715 
C    -3.4307629   -0.0238203   -0.9813466 
C    -4.8976182    0.0806180   -0.4493078 
H    -5.4473313   -0.8157531   -0.7721786 
H    -5.3826291    0.9254443   -0.9650156 
C    -3.5165796   -0.0937548   -2.5495928 
H    -2.4881922   -0.0569984   -2.9330407 
H    -4.0152669    0.8340213   -2.8804975 
N    -1.4743336   -1.4017731    0.0098005 
C    -1.3274336   -2.6504696    0.5882910 
C    -2.8001950   -1.2694742   -0.3825767 
C    -2.5483515   -3.3201450    0.5485103 
H    -2.7590607   -4.3066552    0.9550537 
C    -3.4765236   -2.4500158   -0.0737116 
H    -4.5317032   -2.6508669   -0.2448261 
C    -0.0721442   -3.0633364    1.3228855 
C     0.0177320   -2.2502369    2.6696126 
H     0.1994713   -1.1973120    2.4014061 
H     0.9230782   -2.5940483    3.2000774 
C    -0.1212494   -4.5721790    1.6825452 
H    -0.9962589   -4.7402277    2.3288633 
H     0.7587860   -4.7884852    2.3110502 
N     1.4231269   -1.5155122   -0.0286851 
C     2.7469310   -1.4829012   -0.4476825 
C     1.1941759   -2.7496367    0.5543621 
C     3.3380344   -2.7113528   -0.1528304 
H     4.3713557   -2.9913215   -0.3448265 
C     2.3603534   -3.5093275    0.4903309 
H     2.5044165   -4.5116998    0.8871251 
C     3.4586786   -0.2806449   -1.0447951 
C     4.9457279   -0.3094666   -0.5640853 
H     5.4789188    0.5090147   -1.0745686 
H     5.4095617   -1.2365193   -0.9319801 
C     3.4873534   -0.3186933   -2.6160591 
H     4.0600846    0.5669909   -2.9426381 
H     2.4557866   -0.1782411   -2.9650496 
C     1.3957246    2.5962080    0.0831563 
C     2.8511047    1.0463603   -0.6184127 
C     2.6245937    3.2327704   -0.0736284 
H     2.8475436    4.2744741    0.1462341 
C     3.5429950    2.2531563   -0.5262102 
H     4.5997068    2.4085716   -0.7336243 
Ga    0.0213491   -0.1023486   -0.4804632 
C    -5.0554020    0.2455633    1.0617165 
H    -4.5570795    1.1615356    1.4103377 
H    -6.1203023    0.3041862    1.3375524 
H    -4.6081717   -0.6059383    1.5947737 
C    -4.2322105   -1.3014799   -3.1575653 
H    -3.7852541   -2.2428761   -2.8053639 
H    -5.3040650   -1.3298353   -2.9089371 
H    -4.1524255   -1.2766029   -4.2558712 
C    -1.1953234   -2.3188877    3.5973935 
H    -1.3800960   -3.3372712    3.9712832 
H    -1.0417189   -1.6705110    4.4741218 
H    -2.1029197   -1.9811970    3.0761357 
C    -0.1690457   -5.5766084    0.5261989 
H    -0.1916438   -6.6060532    0.9174058 
H    -1.0638542   -5.4331751   -0.0943185 
H     0.7081492   -5.4832292   -0.1280255 
C     5.1710083   -0.2036797    0.9439591 
H     4.7576619    0.7360824    1.3371376 
H     4.6813349   -1.0362905    1.4693717 
H     6.2466561   -0.2329991    1.1798381 
C     4.0678847   -1.5726830   -3.2726729 
H     5.1397486   -1.7064320   -3.0611053 
H     3.5463807   -2.4763484   -2.9238965 
H     3.9565609   -1.5149308   -4.3670607 
C    -1.0542285    2.9604661    3.0858110 
H    -1.9777755    2.5846886    2.6218921 
H    -0.9569120    2.4969757    4.0799669 
H    -1.1699667    4.0440422    3.2390412 
C     0.2664508    5.4512056   -0.5450161 
H    -0.6218156    5.2457471   -1.1576066 
H     0.3111660    6.5376699   -0.3693499 
H     1.1497198    5.1676998   -1.1329984 
Cl   -0.0187854   -0.3239662   -2.8216785 
GaF (ruffled)
Energy = -3642.925718839
N     1.5160196    1.2678869   -0.1925480 
C     0.1480584    3.1370031    0.8581775 
C     0.1433228    2.5786431    2.3309573 
H     0.2321047    1.4824463    2.2621487 
H     1.0656421    2.9361400    2.8220629 
C     0.2167482    4.6849143    0.9350162 
H    -0.6580445    5.0365527    1.5030770 
H     1.0952742    4.9473071    1.5480747 
N    -1.3614811    1.3754296   -0.1713339 
C    -2.6813728    1.2642706   -0.5764804 
C    -1.1273860    2.6951947    0.1703228 
C    -3.2755494    2.5254945   -0.5172784 
H    -4.3072395    2.7665144   -0.7655860 
C    -2.2938349    3.4304465   -0.0358175 
H    -2.4383330    4.4880973    0.1738440 
C    -3.3394836   -0.0289368   -1.0368496 
C    -4.8711188    0.0641916   -0.7659174 
H    -5.3447772   -0.8475104   -1.1596312 
H    -5.2679255    0.8902045   -1.3795246 
C    -3.1451559   -0.1433219   -2.5938317 
H    -2.0625623   -0.1347865   -2.7833927 
H    -3.5606182    0.7786788   -3.0378477 
N    -1.4627673   -1.3965814    0.0685831 
C    -1.3339437   -2.6220201    0.6957388 
C    -2.7836446   -1.2521349   -0.3259773 
C    -2.5696384   -3.2679510    0.6871562 
H    -2.7968084   -4.2368222    1.1266948 
C    -3.4842062   -2.4043473    0.0314198 
H    -4.5412514   -2.5960409   -0.1402719 
C    -0.0723282   -3.0314096    1.4275186 
C     0.0288441   -2.2052956    2.7652125 
H     0.1974693   -1.1532274    2.4841033 
H     0.9434885   -2.5368959    3.2873709 
C    -0.1250871   -4.5365327    1.7995715 
H    -0.9977315   -4.6963463    2.4511433 
H     0.7573019   -4.7538999    2.4245054 
N     1.4091384   -1.5085904    0.0335039 
C     2.7261947   -1.4710424   -0.3988423 
C     1.1944541   -2.7278478    0.6495103 
C     3.3360322   -2.6832600   -0.0761637 
H     4.3672449   -2.9620955   -0.2820212 
C     2.3700838   -3.4760286    0.5959817 
H     2.5273426   -4.4687071    1.0125026 
C     3.3667077   -0.2802027   -1.0941517 
C     4.9073091   -0.3252282   -0.8656205 
H     5.3565010    0.4843244   -1.4650044 
H     5.2881751   -1.2596989   -1.3037313 
C     3.1244429   -0.3304844   -2.6475824 
H     3.6028747    0.5678159   -3.0767641 
H     2.0417614   -0.2303286   -2.8076322 
C     1.4005151    2.5898597    0.1989744 
C     2.8292335    1.0476086   -0.5798219 
C     2.6373631    3.2170361    0.0502065 
H     2.8752614    4.2497757    0.2957176 
C     3.5393057    2.2421980   -0.4516377 
H     4.5925043    2.3959730   -0.6771645 
Ga    0.0172708   -0.0960247   -0.4160225 
C    -5.3045371    0.2580117    0.6883735 
H    -4.8923453    1.1881365    1.1033671 
H    -6.4027553    0.3044228    0.7610606 
H    -4.9545091   -0.5734523    1.3160158 
C    -3.7663823   -1.3646710   -3.2754013 
H    -3.4368760   -2.2950673   -2.7883891 
H    -4.8665404   -1.3500053   -3.2516616 
H    -3.4637436   -1.4076473   -4.3334878 
C    -1.1707896   -2.2735043    3.7101353 
H    -1.3363995   -3.2874203    4.1045007 
H    -1.0146015   -1.6070697    4.5726374 
H    -2.0893358   -1.9581913    3.1941649 
C    -0.1846653   -5.5442810    0.6472731 
H    -0.2120984   -6.5726261    1.0408918 
H    -1.0820735   -5.3951799    0.0313977 
H     0.6905223   -5.4575893   -0.0108722 
C     5.4028888   -0.2234370    0.5785007 
H     5.1209263    0.7365230    1.0324468 
H     4.9784182   -1.0273436    1.1961070 
H     6.5005475   -0.3080415    0.6151011 
C     3.6273132   -1.5776269   -3.3783546 
H     4.7255055   -1.6478342   -3.3922045 
H     3.2424540   -2.4922286   -2.9019128 
H     3.2879977   -1.5702793   -4.4260651 
C    -1.0743747    2.9167797    3.1912868 
H    -1.9996388    2.5733769    2.7062231 
H    -0.9968347    2.4228365    4.1723251 
H    -1.1706508    3.9973754    3.3751910 
C     0.2820727    5.4538318   -0.3884751 
H    -0.5997246    5.2542214   -1.0123637 
H     0.3220378    6.5377733   -0.1973753 
H     1.1723771    5.1807885   -0.9709325 
F    -0.0045226   -0.2419918   -2.2919799 
InBr (ruffled)
Energy = -4382.450390094
N     1.6138526    1.3400400   -0.2321575 
C     0.1381182    3.2891448    0.5496797 
C     0.1108760    2.9193282    2.0825837 
H     0.1933036    1.8226392    2.1491629 
H     1.0316184    3.3294213    2.5326827 
C     0.2053686    4.8351333    0.4311806 
H    -0.6878223    5.2561035    0.9165227 
H     1.0613415    5.1802473    1.0338579 
N    -1.4548479    1.4391497   -0.1970393 
C    -2.7912430    1.3015521   -0.5217040 
C    -1.1586184    2.7853087   -0.0711835 
C    -3.3507967    2.5790080   -0.6117128 
H    -4.3889738    2.8183709   -0.8355594 
C    -2.3228002    3.5140948   -0.3214594 
H    -2.4403983    4.5938147   -0.2568683 
C    -3.5403420   -0.0093413   -0.7809835 
C    -4.9542229    0.1265981   -0.1312653 
H    -5.5433623   -0.7683447   -0.3797036 
H    -5.4718348    0.9690341   -0.6178728 
C    -3.7381692   -0.1080956   -2.3397437 
H    -2.7354838   -0.1334905   -2.7928067 
H    -4.2035137    0.8394687   -2.6608182 
N    -1.5549209   -1.4786025    0.0314950 
C    -1.3664180   -2.7689831    0.4903906 
C    -2.8990581   -1.2863161   -0.2379888 
C    -2.6062543   -3.4119372    0.5067457 
H    -2.8080154   -4.4243982    0.8500437 
C    -3.5699027   -2.4797666    0.0456399 
H    -4.6385753   -2.6601446   -0.0483285 
C    -0.0749411   -3.2505389    1.1407040 
C     0.0186253   -2.6029121    2.5766585 
H     0.1886213   -1.5241028    2.4318304 
H     0.9337391   -2.9988593    3.0503947 
C    -0.1283518   -4.7918504    1.3142505 
H    -1.0092757   -5.0400760    1.9246940 
H     0.7442835   -5.0913460    1.9172705 
N     1.5106390   -1.5920467    0.0002950 
C     2.8617142   -1.4964381   -0.2849429 
C     1.2339317   -2.8686600    0.4532157 
C     3.4468350   -2.7373788   -0.0213110 
H     4.4977333   -2.9950434   -0.1347044 
C     2.4235845   -3.6004551    0.4480833 
H     2.5558280   -4.6289674    0.7777434 
C     3.5752138   -0.2553841   -0.8207404 
C     5.0452512   -0.2827198   -0.3015045 
H     5.5905778    0.5419496   -0.7885320 
H     5.5231248   -1.2047534   -0.6635038 
C     3.6326688   -0.2799786   -2.3931819 
H     4.1828929    0.6252045   -2.7040019 
H     2.6031509   -0.1634311   -2.7623461 
C     1.4377176    2.6884712    0.0178013 
C     2.9603047    1.0906307   -0.4304954 
C     2.6883272    3.3081129   -0.0292093 
H     2.8998340    4.3593005    0.1563935 
C     3.6469779    2.3016856   -0.3160758 
H     4.7202875    2.4512060   -0.4156851 
In    0.0249957   -0.1098863   -0.5629461 
C    -4.9605401    0.3273239    1.3833496 
H    -4.4152508    1.2420967    1.6585023 
H    -5.9905853    0.4114568    1.7640301 
H    -4.4753426   -0.5205751    1.8889363 
C    -4.5585174   -1.2803508   -2.8810253 
H    -4.1392183   -2.2436979   -2.5566224 
H    -5.6084874   -1.2467974   -2.5527358 
H    -4.5601444   -1.2616394   -3.9823006 
C    -1.1777480   -2.7949771    3.5089947 
H    -1.3550213   -3.8542196    3.7492550 
H    -1.0044889   -2.2681526    4.4605557 
H    -2.0967444   -2.3960840    3.0561341 
C    -0.1667179   -5.6236191    0.0297524 
H    -0.2024036   -6.6986142    0.2666855 
H    -1.0530433   -5.3809393   -0.5730292 
H     0.7218837   -5.4426953   -0.5908395 
C     5.2229883   -0.1910481    1.2141016 
H     4.7970034    0.7442607    1.6042722 
H     4.7179610   -1.0292245    1.7156895 
H     6.2903269   -0.2224327    1.4842650 
C     4.2568596   -1.5091536   -3.0559216 
H     5.3285084   -1.6136002   -2.8279375 
H     3.7560905   -2.4319021   -2.7282258 
H     4.1610760   -1.4380312   -4.1508471 
C    -1.1103586    3.3709935    2.8841867 
H    -2.0353103    2.9604098    2.4541289 
H    -1.0303290    3.0228118    3.9259885 
H    -1.2101988    4.4665419    2.9121861 
C     0.3196938    5.4120317   -0.9824760 
H    -0.5392823    5.1212175   -1.6029947 
H     0.3544814    6.5123372   -0.9477774 
H     1.2312023    5.0596485   -1.4847528 
Br   -0.0501761   -0.3351492   -3.2534782 
